# Supplementary material for: Integrative ATAC-seq and RNA-seq Analysis of the Longissimus Dorsi Muscle of Gannan Yak and Jeryak
Source: Int J Mol Sci. 2024 May 30;25(11):6029. doi: 10.3390/ijms25116029 (PMC11172533; doi:10.3390/ijms25116029)
Supplement: Supplementary file 1 [file ijms-25-06029-s001.zip]

Archive with 7 entries (7 files):
- Table S1 Identification of peaks.xlsx
- Table S2 Distribution ratio of peaks in gene functional elements.xlsx
- Table S3 Differences peaks associated genes.xlsx
- Table S4 GO enrichment analysis of ATAC-seq associated genes.xlsx
- Table S5  KEGG enrichment analysis of ATAC-seq associated genes.xlsx
- Table S6 Overlapping genes for the combined analysis of ATAC-seq and RNA-seq.xlsx
- Table S7 Functional enrichment analysis of overlapping genes.xlsx
