# Supplementary material for: Integrative ATAC-seq and RNA-seq Analysis of the Longissimus Dorsi Muscle of Gannan Yak and Jeryak
Source: Int J Mol Sci. 2024 May 30;25(11):6029. doi: 10.3390/ijms25116029 (PMC11172533; doi:10.3390/ijms25116029)
Supplement: Supplementary file 1 [file ijms-25-06029-s001.zip › Table S1 Identification of peaks.xlsx]

## Sheet: peaks specific to M
Gene
ENSBGRG00000000006
ENSBGRG00000000007
ENSBGRG00000000013
ENSBGRG00000000041
ENSBGRG00000000047
ENSBGRG00000000091
ENSBGRG00000000101
ENSBGRG00000000105
ENSBGRG00000000107
ENSBGRG00000000111
ENSBGRG00000000112
ENSBGRG00000000116
ENSBGRG00000000121
ENSBGRG00000000128
ENSBGRG00000000171
ENSBGRG00000000175
ENSBGRG00000000198
ENSBGRG00000000212
ENSBGRG00000000242
ENSBGRG00000000264
ENSBGRG00000000274
ENSBGRG00000000278
ENSBGRG00000000283
ENSBGRG00000000295
ENSBGRG00000000303
ENSBGRG00000000314
ENSBGRG00000000317
ENSBGRG00000000329
ENSBGRG00000000335
ENSBGRG00000000350
ENSBGRG00000000354
ENSBGRG00000000355
ENSBGRG00000000359
ENSBGRG00000000374
ENSBGRG00000000383
ENSBGRG00000000400
ENSBGRG00000000424
ENSBGRG00000000475
ENSBGRG00000000479
ENSBGRG00000000488
ENSBGRG00000000495
ENSBGRG00000000506
ENSBGRG00000000521
ENSBGRG00000000524
ENSBGRG00000000533
ENSBGRG00000000536
ENSBGRG00000000538
ENSBGRG00000000545
ENSBGRG00000000567
ENSBGRG00000000583
ENSBGRG00000000585
ENSBGRG00000000602
ENSBGRG00000000675
ENSBGRG00000000677
ENSBGRG00000000679
ENSBGRG00000000702
ENSBGRG00000000743
ENSBGRG00000000754
ENSBGRG00000000771
ENSBGRG00000000792
ENSBGRG00000000814
ENSBGRG00000000824
ENSBGRG00000000834
ENSBGRG00000000840
ENSBGRG00000000861
ENSBGRG00000000878
ENSBGRG00000000879
ENSBGRG00000000895
ENSBGRG00000000929
ENSBGRG00000000973
ENSBGRG00000000974
ENSBGRG00000000986
ENSBGRG00000001015
ENSBGRG00000001041
ENSBGRG00000001049
ENSBGRG00000001062
ENSBGRG00000001063
ENSBGRG00000001069
ENSBGRG00000001074
ENSBGRG00000001082
ENSBGRG00000001105
ENSBGRG00000001119
ENSBGRG00000001127
ENSBGRG00000001133
ENSBGRG00000001142
ENSBGRG00000001155
ENSBGRG00000001156
ENSBGRG00000001158
ENSBGRG00000001165
ENSBGRG00000001171
ENSBGRG00000001176
ENSBGRG00000001180
ENSBGRG00000001204
ENSBGRG00000001212
ENSBGRG00000001258
ENSBGRG00000001288
ENSBGRG00000001311
ENSBGRG00000001313
ENSBGRG00000001343
ENSBGRG00000001344
ENSBGRG00000001346
ENSBGRG00000001362
ENSBGRG00000001371
ENSBGRG00000001386
ENSBGRG00000001399
ENSBGRG00000001433
ENSBGRG00000001439
ENSBGRG00000001454
ENSBGRG00000001457
ENSBGRG00000001471
ENSBGRG00000001476
ENSBGRG00000001478
ENSBGRG00000001496
ENSBGRG00000001501
ENSBGRG00000001510
ENSBGRG00000001514
ENSBGRG00000001524
ENSBGRG00000001542
ENSBGRG00000001559
ENSBGRG00000001567
ENSBGRG00000001571
ENSBGRG00000001576
ENSBGRG00000001593
ENSBGRG00000001594
ENSBGRG00000001600
ENSBGRG00000001601
ENSBGRG00000001609
ENSBGRG00000001618
ENSBGRG00000001624
ENSBGRG00000001677
ENSBGRG00000001729
ENSBGRG00000001743
ENSBGRG00000001849
ENSBGRG00000001856
ENSBGRG00000001880
ENSBGRG00000001884
ENSBGRG00000001907
ENSBGRG00000001919
ENSBGRG00000001923
ENSBGRG00000001926
ENSBGRG00000001953
ENSBGRG00000001955
ENSBGRG00000001960
ENSBGRG00000001993
ENSBGRG00000002006
ENSBGRG00000002009
ENSBGRG00000002050
ENSBGRG00000002078
ENSBGRG00000002099
ENSBGRG00000002101
ENSBGRG00000002107
ENSBGRG00000002119
ENSBGRG00000002123
ENSBGRG00000002125
ENSBGRG00000002133
ENSBGRG00000002159
ENSBGRG00000002169
ENSBGRG00000002174
ENSBGRG00000002178
ENSBGRG00000002190
ENSBGRG00000002196
ENSBGRG00000002198
ENSBGRG00000002202
ENSBGRG00000002239
ENSBGRG00000002251
ENSBGRG00000002264
ENSBGRG00000002288
ENSBGRG00000002293
ENSBGRG00000002296
ENSBGRG00000002299
ENSBGRG00000002315
ENSBGRG00000002332
ENSBGRG00000002333
ENSBGRG00000002345
ENSBGRG00000002348
ENSBGRG00000002358
ENSBGRG00000002368
ENSBGRG00000002373
ENSBGRG00000002374
ENSBGRG00000002385
ENSBGRG00000002386
ENSBGRG00000002395
ENSBGRG00000002402
ENSBGRG00000002412
ENSBGRG00000002442
ENSBGRG00000002444
ENSBGRG00000002474
ENSBGRG00000002493
ENSBGRG00000002508
ENSBGRG00000002516
ENSBGRG00000002517
ENSBGRG00000002522
ENSBGRG00000002537
ENSBGRG00000002540
ENSBGRG00000002545
ENSBGRG00000002572
ENSBGRG00000002595
ENSBGRG00000002600
ENSBGRG00000002629
ENSBGRG00000002642
ENSBGRG00000002655
ENSBGRG00000002698
ENSBGRG00000002722
ENSBGRG00000002732
ENSBGRG00000002738
ENSBGRG00000002739
ENSBGRG00000002762
ENSBGRG00000002784
ENSBGRG00000002798
ENSBGRG00000002801
ENSBGRG00000002837
ENSBGRG00000002840
ENSBGRG00000002845
ENSBGRG00000002848
ENSBGRG00000002857
ENSBGRG00000002870
ENSBGRG00000002879
ENSBGRG00000002899
ENSBGRG00000002911
ENSBGRG00000002922
ENSBGRG00000002928
ENSBGRG00000002936
ENSBGRG00000002948
ENSBGRG00000002952
ENSBGRG00000002973
ENSBGRG00000002984
ENSBGRG00000002992
ENSBGRG00000003006
ENSBGRG00000003010
ENSBGRG00000003030
ENSBGRG00000003037
ENSBGRG00000003039
ENSBGRG00000003051
ENSBGRG00000003088
ENSBGRG00000003097
ENSBGRG00000003107
ENSBGRG00000003113
ENSBGRG00000003117
ENSBGRG00000003119
ENSBGRG00000003149
ENSBGRG00000003168
ENSBGRG00000003174
ENSBGRG00000003177
ENSBGRG00000003187
ENSBGRG00000003199
ENSBGRG00000003205
ENSBGRG00000003217
ENSBGRG00000003219
ENSBGRG00000003227
ENSBGRG00000003252
ENSBGRG00000003255
ENSBGRG00000003256
ENSBGRG00000003266
ENSBGRG00000003278
ENSBGRG00000003290
ENSBGRG00000003294
ENSBGRG00000003295
ENSBGRG00000003313
ENSBGRG00000003318
ENSBGRG00000003337
ENSBGRG00000003353
ENSBGRG00000003363
ENSBGRG00000003368
ENSBGRG00000003371
ENSBGRG00000003376
ENSBGRG00000003399
ENSBGRG00000003408
ENSBGRG00000003413
ENSBGRG00000003441
ENSBGRG00000003449
ENSBGRG00000003459
ENSBGRG00000003473
ENSBGRG00000003513
ENSBGRG00000003532
ENSBGRG00000003546
ENSBGRG00000003590
ENSBGRG00000003608
ENSBGRG00000003636
ENSBGRG00000003654
ENSBGRG00000003657
ENSBGRG00000003667
ENSBGRG00000003672
ENSBGRG00000003680
ENSBGRG00000003683
ENSBGRG00000003714
ENSBGRG00000003720
ENSBGRG00000003726
ENSBGRG00000003769
ENSBGRG00000003776
ENSBGRG00000003777
ENSBGRG00000003798
ENSBGRG00000003805
ENSBGRG00000003810
ENSBGRG00000003811
ENSBGRG00000003837
ENSBGRG00000003845
ENSBGRG00000003862
ENSBGRG00000003920
ENSBGRG00000003926
ENSBGRG00000003945
ENSBGRG00000003956
ENSBGRG00000003978
ENSBGRG00000003983
ENSBGRG00000003998
ENSBGRG00000004000
ENSBGRG00000004024
ENSBGRG00000004033
ENSBGRG00000004068
ENSBGRG00000004069
ENSBGRG00000004097
ENSBGRG00000004112
ENSBGRG00000004159
ENSBGRG00000004170
ENSBGRG00000004218
ENSBGRG00000004224
ENSBGRG00000004256
ENSBGRG00000004278
ENSBGRG00000004284
ENSBGRG00000004290
ENSBGRG00000004291
ENSBGRG00000004303
ENSBGRG00000004315
ENSBGRG00000004316
ENSBGRG00000004329
ENSBGRG00000004335
ENSBGRG00000004352
ENSBGRG00000004354
ENSBGRG00000004359
ENSBGRG00000004377
ENSBGRG00000004391
ENSBGRG00000004408
ENSBGRG00000004444
ENSBGRG00000004474
ENSBGRG00000004477
ENSBGRG00000004479
ENSBGRG00000004527
ENSBGRG00000004533
ENSBGRG00000004555
ENSBGRG00000004589
ENSBGRG00000004591
ENSBGRG00000004594
ENSBGRG00000004596
ENSBGRG00000004599
ENSBGRG00000004601
ENSBGRG00000004633
ENSBGRG00000004635
ENSBGRG00000004647
ENSBGRG00000004658
ENSBGRG00000004702
ENSBGRG00000004728
ENSBGRG00000004742
ENSBGRG00000004743
ENSBGRG00000004745
ENSBGRG00000004746
ENSBGRG00000004750
ENSBGRG00000004762
ENSBGRG00000004763
ENSBGRG00000004768
ENSBGRG00000004769
ENSBGRG00000004780
ENSBGRG00000004802
ENSBGRG00000004806
ENSBGRG00000004820
ENSBGRG00000004826
ENSBGRG00000004868
ENSBGRG00000004886
ENSBGRG00000004887
ENSBGRG00000004894
ENSBGRG00000004940
ENSBGRG00000004957
ENSBGRG00000004961
ENSBGRG00000004972
ENSBGRG00000005009
ENSBGRG00000005014
ENSBGRG00000005017
ENSBGRG00000005033
ENSBGRG00000005046
ENSBGRG00000005057
ENSBGRG00000005064
ENSBGRG00000005104
ENSBGRG00000005107
ENSBGRG00000005112
ENSBGRG00000005116
ENSBGRG00000005129
ENSBGRG00000005131
ENSBGRG00000005156
ENSBGRG00000005175
ENSBGRG00000005224
ENSBGRG00000005252
ENSBGRG00000005254
ENSBGRG00000005263
ENSBGRG00000005280
ENSBGRG00000005291
ENSBGRG00000005294
ENSBGRG00000005297
ENSBGRG00000005301
ENSBGRG00000005311
ENSBGRG00000005313
ENSBGRG00000005346
ENSBGRG00000005348
ENSBGRG00000005379
ENSBGRG00000005395
ENSBGRG00000005411
ENSBGRG00000005419
ENSBGRG00000005441
ENSBGRG00000005448
ENSBGRG00000005462
ENSBGRG00000005473
ENSBGRG00000005516
ENSBGRG00000005517
ENSBGRG00000005521
ENSBGRG00000005529
ENSBGRG00000005531
ENSBGRG00000005555
ENSBGRG00000005569
ENSBGRG00000005570
ENSBGRG00000005651
ENSBGRG00000005671
ENSBGRG00000005684
ENSBGRG00000005696
ENSBGRG00000005703
ENSBGRG00000005725
ENSBGRG00000005741
ENSBGRG00000005748
ENSBGRG00000005753
ENSBGRG00000005765
ENSBGRG00000005766
ENSBGRG00000005767
ENSBGRG00000005772
ENSBGRG00000005780
ENSBGRG00000005785
ENSBGRG00000005795
ENSBGRG00000005800
ENSBGRG00000005823
ENSBGRG00000005827
ENSBGRG00000005836
ENSBGRG00000005840
ENSBGRG00000005844
ENSBGRG00000005870
ENSBGRG00000005886
ENSBGRG00000005887
ENSBGRG00000005891
ENSBGRG00000005897
ENSBGRG00000005909
ENSBGRG00000005934
ENSBGRG00000005944
ENSBGRG00000005953
ENSBGRG00000005956
ENSBGRG00000005983
ENSBGRG00000006000
ENSBGRG00000006019
ENSBGRG00000006045
ENSBGRG00000006068
ENSBGRG00000006096
ENSBGRG00000006100
ENSBGRG00000006105
ENSBGRG00000006111
ENSBGRG00000006113
ENSBGRG00000006119
ENSBGRG00000006126
ENSBGRG00000006167
ENSBGRG00000006173
ENSBGRG00000006177
ENSBGRG00000006213
ENSBGRG00000006230
ENSBGRG00000006237
ENSBGRG00000006271
ENSBGRG00000006274
ENSBGRG00000006277
ENSBGRG00000006278
ENSBGRG00000006296
ENSBGRG00000006301
ENSBGRG00000006316
ENSBGRG00000006329
ENSBGRG00000006333
ENSBGRG00000006337
ENSBGRG00000006343
ENSBGRG00000006345
ENSBGRG00000006355
ENSBGRG00000006358
ENSBGRG00000006374
ENSBGRG00000006385
ENSBGRG00000006392
ENSBGRG00000006398
ENSBGRG00000006403
ENSBGRG00000006404
ENSBGRG00000006416
ENSBGRG00000006417
ENSBGRG00000006460
ENSBGRG00000006470
ENSBGRG00000006477
ENSBGRG00000006482
ENSBGRG00000006488
ENSBGRG00000006497
ENSBGRG00000006501
ENSBGRG00000006516
ENSBGRG00000006523
ENSBGRG00000006524
ENSBGRG00000006536
ENSBGRG00000006568
ENSBGRG00000006579
ENSBGRG00000006607
ENSBGRG00000006618
ENSBGRG00000006619
ENSBGRG00000006634
ENSBGRG00000006636
ENSBGRG00000006677
ENSBGRG00000006689
ENSBGRG00000006720
ENSBGRG00000006758
ENSBGRG00000006759
ENSBGRG00000006779
ENSBGRG00000006796
ENSBGRG00000006804
ENSBGRG00000006824
ENSBGRG00000006857
ENSBGRG00000006865
ENSBGRG00000006867
ENSBGRG00000006885
ENSBGRG00000006903
ENSBGRG00000006926
ENSBGRG00000007001
ENSBGRG00000007002
ENSBGRG00000007008
ENSBGRG00000007017
ENSBGRG00000007027
ENSBGRG00000007030
ENSBGRG00000007041
ENSBGRG00000007047
ENSBGRG00000007055
ENSBGRG00000007073
ENSBGRG00000007099
ENSBGRG00000007104
ENSBGRG00000007106
ENSBGRG00000007109
ENSBGRG00000007116
ENSBGRG00000007120
ENSBGRG00000007155
ENSBGRG00000007167
ENSBGRG00000007168
ENSBGRG00000007197
ENSBGRG00000007214
ENSBGRG00000007215
ENSBGRG00000007225
ENSBGRG00000007281
ENSBGRG00000007284
ENSBGRG00000007285
ENSBGRG00000007325
ENSBGRG00000007328
ENSBGRG00000007344
ENSBGRG00000007353
ENSBGRG00000007365
ENSBGRG00000007395
ENSBGRG00000007435
ENSBGRG00000007438
ENSBGRG00000007447
ENSBGRG00000007450
ENSBGRG00000007459
ENSBGRG00000007468
ENSBGRG00000007483
ENSBGRG00000007491
ENSBGRG00000007493
ENSBGRG00000007497
ENSBGRG00000007534
ENSBGRG00000007539
ENSBGRG00000007579
ENSBGRG00000007595
ENSBGRG00000007606
ENSBGRG00000007611
ENSBGRG00000007612
ENSBGRG00000007625
ENSBGRG00000007637
ENSBGRG00000007647
ENSBGRG00000007651
ENSBGRG00000007705
ENSBGRG00000007730
ENSBGRG00000007753
ENSBGRG00000007755
ENSBGRG00000007782
ENSBGRG00000007785
ENSBGRG00000007786
ENSBGRG00000007792
ENSBGRG00000007811
ENSBGRG00000007885
ENSBGRG00000007942
ENSBGRG00000007966
ENSBGRG00000007992
ENSBGRG00000008018
ENSBGRG00000008079
ENSBGRG00000008091
ENSBGRG00000008096
ENSBGRG00000008111
ENSBGRG00000008165
ENSBGRG00000008167
ENSBGRG00000008171
ENSBGRG00000008175
ENSBGRG00000008196
ENSBGRG00000008203
ENSBGRG00000008226
ENSBGRG00000008231
ENSBGRG00000008237
ENSBGRG00000008285
ENSBGRG00000008293
ENSBGRG00000008301
ENSBGRG00000008309
ENSBGRG00000008319
ENSBGRG00000008322
ENSBGRG00000008331
ENSBGRG00000008332
ENSBGRG00000008341
ENSBGRG00000008378
ENSBGRG00000008400
ENSBGRG00000008428
ENSBGRG00000008449
ENSBGRG00000008502
ENSBGRG00000008509
ENSBGRG00000008553
ENSBGRG00000008615
ENSBGRG00000008628
ENSBGRG00000008693
ENSBGRG00000008712
ENSBGRG00000008728
ENSBGRG00000008731
ENSBGRG00000008763
ENSBGRG00000008773
ENSBGRG00000008835
ENSBGRG00000008844
ENSBGRG00000008851
ENSBGRG00000008852
ENSBGRG00000008875
ENSBGRG00000008889
ENSBGRG00000008893
ENSBGRG00000008915
ENSBGRG00000008917
ENSBGRG00000008921
ENSBGRG00000008925
ENSBGRG00000008930
ENSBGRG00000008932
ENSBGRG00000008935
ENSBGRG00000008955
ENSBGRG00000008963
ENSBGRG00000008985
ENSBGRG00000008987
ENSBGRG00000008989
ENSBGRG00000008991
ENSBGRG00000009034
ENSBGRG00000009048
ENSBGRG00000009067
ENSBGRG00000009111
ENSBGRG00000009113
ENSBGRG00000009126
ENSBGRG00000009150
ENSBGRG00000009174
ENSBGRG00000009192
ENSBGRG00000009197
ENSBGRG00000009210
ENSBGRG00000009222
ENSBGRG00000009225
ENSBGRG00000009227
ENSBGRG00000009249
ENSBGRG00000009252
ENSBGRG00000009254
ENSBGRG00000009260
ENSBGRG00000009277
ENSBGRG00000009281
ENSBGRG00000009283
ENSBGRG00000009294
ENSBGRG00000009299
ENSBGRG00000009321
ENSBGRG00000009348
ENSBGRG00000009408
ENSBGRG00000009416
ENSBGRG00000009443
ENSBGRG00000009450
ENSBGRG00000009457
ENSBGRG00000009489
ENSBGRG00000009497
ENSBGRG00000009504
ENSBGRG00000009531
ENSBGRG00000009534
ENSBGRG00000009535
ENSBGRG00000009546
ENSBGRG00000009554
ENSBGRG00000009566
ENSBGRG00000009584
ENSBGRG00000009595
ENSBGRG00000009642
ENSBGRG00000009648
ENSBGRG00000009664
ENSBGRG00000009676
ENSBGRG00000009716
ENSBGRG00000009717
ENSBGRG00000009721
ENSBGRG00000009740
ENSBGRG00000009751
ENSBGRG00000009754
ENSBGRG00000009758
ENSBGRG00000009764
ENSBGRG00000009776
ENSBGRG00000009782
ENSBGRG00000009783
ENSBGRG00000009788
ENSBGRG00000009801
ENSBGRG00000009826
ENSBGRG00000009827
ENSBGRG00000009847
ENSBGRG00000009860
ENSBGRG00000009865
ENSBGRG00000009893
ENSBGRG00000009918
ENSBGRG00000009924
ENSBGRG00000009937
ENSBGRG00000009992
ENSBGRG00000010025
ENSBGRG00000010052
ENSBGRG00000010075
ENSBGRG00000010107
ENSBGRG00000010117
ENSBGRG00000010133
ENSBGRG00000010140
ENSBGRG00000010153
ENSBGRG00000010178
ENSBGRG00000010247
ENSBGRG00000010264
ENSBGRG00000010267
ENSBGRG00000010285
ENSBGRG00000010296
ENSBGRG00000010298
ENSBGRG00000010303
ENSBGRG00000010317
ENSBGRG00000010318
ENSBGRG00000010324
ENSBGRG00000010333
ENSBGRG00000010383
ENSBGRG00000010390
ENSBGRG00000010406
ENSBGRG00000010414
ENSBGRG00000010424
ENSBGRG00000010425
ENSBGRG00000010430
ENSBGRG00000010465
ENSBGRG00000010502
ENSBGRG00000010503
ENSBGRG00000010511
ENSBGRG00000010560
ENSBGRG00000010583
ENSBGRG00000010584
ENSBGRG00000010604
ENSBGRG00000010629
ENSBGRG00000010648
ENSBGRG00000010649
ENSBGRG00000010664
ENSBGRG00000010671
ENSBGRG00000010674
ENSBGRG00000010682
ENSBGRG00000010703
ENSBGRG00000010707
ENSBGRG00000010711
ENSBGRG00000010755
ENSBGRG00000010808
ENSBGRG00000010869
ENSBGRG00000010886
ENSBGRG00000010892
ENSBGRG00000010894
ENSBGRG00000010903
ENSBGRG00000010915
ENSBGRG00000010922
ENSBGRG00000010954
ENSBGRG00000010972
ENSBGRG00000010974
ENSBGRG00000011014
ENSBGRG00000011033
ENSBGRG00000011055
ENSBGRG00000011098
ENSBGRG00000011109
ENSBGRG00000011121
ENSBGRG00000011124
ENSBGRG00000011126
ENSBGRG00000011145
ENSBGRG00000011147
ENSBGRG00000011150
ENSBGRG00000011165
ENSBGRG00000011169
ENSBGRG00000011177
ENSBGRG00000011180
ENSBGRG00000011183
ENSBGRG00000011187
ENSBGRG00000011195
ENSBGRG00000011198
ENSBGRG00000011207
ENSBGRG00000011222
ENSBGRG00000011223
ENSBGRG00000011237
ENSBGRG00000011247
ENSBGRG00000011248
ENSBGRG00000011250
ENSBGRG00000011263
ENSBGRG00000011266
ENSBGRG00000011267
ENSBGRG00000011285
ENSBGRG00000011310
ENSBGRG00000011337
ENSBGRG00000011348
ENSBGRG00000011357
ENSBGRG00000011393
ENSBGRG00000011400
ENSBGRG00000011401
ENSBGRG00000011419
ENSBGRG00000011430
ENSBGRG00000011447
ENSBGRG00000011456
ENSBGRG00000011457
ENSBGRG00000011475
ENSBGRG00000011485
ENSBGRG00000011508
ENSBGRG00000011535
ENSBGRG00000011543
ENSBGRG00000011562
ENSBGRG00000011569
ENSBGRG00000011572
ENSBGRG00000011573
ENSBGRG00000011653
ENSBGRG00000011666
ENSBGRG00000011675
ENSBGRG00000011687
ENSBGRG00000011731
ENSBGRG00000011735
ENSBGRG00000011758
ENSBGRG00000011769
ENSBGRG00000011783
ENSBGRG00000011786
ENSBGRG00000011796
ENSBGRG00000011814
ENSBGRG00000011845
ENSBGRG00000011850
ENSBGRG00000011867
ENSBGRG00000011882
ENSBGRG00000011883
ENSBGRG00000011915
ENSBGRG00000011933
ENSBGRG00000011946
ENSBGRG00000011976
ENSBGRG00000011977
ENSBGRG00000011978
ENSBGRG00000011984
ENSBGRG00000012002
ENSBGRG00000012011
ENSBGRG00000012036
ENSBGRG00000012042
ENSBGRG00000012050
ENSBGRG00000012053
ENSBGRG00000012056
ENSBGRG00000012059
ENSBGRG00000012061
ENSBGRG00000012062
ENSBGRG00000012100
ENSBGRG00000012106
ENSBGRG00000012151
ENSBGRG00000012157
ENSBGRG00000012163
ENSBGRG00000012164
ENSBGRG00000012182
ENSBGRG00000012188
ENSBGRG00000012215
ENSBGRG00000012243
ENSBGRG00000012244
ENSBGRG00000012246
ENSBGRG00000012299
ENSBGRG00000012315
ENSBGRG00000012328
ENSBGRG00000012343
ENSBGRG00000012347
ENSBGRG00000012350
ENSBGRG00000012358
ENSBGRG00000012384
ENSBGRG00000012400
ENSBGRG00000012418
ENSBGRG00000012424
ENSBGRG00000012431
ENSBGRG00000012439
ENSBGRG00000012452
ENSBGRG00000012467
ENSBGRG00000012486
ENSBGRG00000012490
ENSBGRG00000012500
ENSBGRG00000012527
ENSBGRG00000012538
ENSBGRG00000012547
ENSBGRG00000012561
ENSBGRG00000012597
ENSBGRG00000012606
ENSBGRG00000012667
ENSBGRG00000012670
ENSBGRG00000012702
ENSBGRG00000012725
ENSBGRG00000012734
ENSBGRG00000012756
ENSBGRG00000012762
ENSBGRG00000012764
ENSBGRG00000012779
ENSBGRG00000012810
ENSBGRG00000012816
ENSBGRG00000012822
ENSBGRG00000012827
ENSBGRG00000012830
ENSBGRG00000012835
ENSBGRG00000012842
ENSBGRG00000012886
ENSBGRG00000012891
ENSBGRG00000012917
ENSBGRG00000012926
ENSBGRG00000012950
ENSBGRG00000012992
ENSBGRG00000013002
ENSBGRG00000013031
ENSBGRG00000013035
ENSBGRG00000013094
ENSBGRG00000013109
ENSBGRG00000013129
ENSBGRG00000013132
ENSBGRG00000013143
ENSBGRG00000013157
ENSBGRG00000013175
ENSBGRG00000013182
ENSBGRG00000013197
ENSBGRG00000013229
ENSBGRG00000013232
ENSBGRG00000013265
ENSBGRG00000013287
ENSBGRG00000013300
ENSBGRG00000013310
ENSBGRG00000013330
ENSBGRG00000013364
ENSBGRG00000013380
ENSBGRG00000013382
ENSBGRG00000013384
ENSBGRG00000013388
ENSBGRG00000013444
ENSBGRG00000013455
ENSBGRG00000013457
ENSBGRG00000013463
ENSBGRG00000013476
ENSBGRG00000013478
ENSBGRG00000013484
ENSBGRG00000013493
ENSBGRG00000013501
ENSBGRG00000013502
ENSBGRG00000013508
ENSBGRG00000013519
ENSBGRG00000013528
ENSBGRG00000013539
ENSBGRG00000013562
ENSBGRG00000013567
ENSBGRG00000013573
ENSBGRG00000013585
ENSBGRG00000013587
ENSBGRG00000013591
ENSBGRG00000013610
ENSBGRG00000013618
ENSBGRG00000013620
ENSBGRG00000013639
ENSBGRG00000013640
ENSBGRG00000013661
ENSBGRG00000013677
ENSBGRG00000013687
ENSBGRG00000013712
ENSBGRG00000013715
ENSBGRG00000013718
ENSBGRG00000013745
ENSBGRG00000013756
ENSBGRG00000013765
ENSBGRG00000013767
ENSBGRG00000013768
ENSBGRG00000013784
ENSBGRG00000013788
ENSBGRG00000013790
ENSBGRG00000013807
ENSBGRG00000013820
ENSBGRG00000013840
ENSBGRG00000013876
ENSBGRG00000013887
ENSBGRG00000013929
ENSBGRG00000013938
ENSBGRG00000013946
ENSBGRG00000013959
ENSBGRG00000013986
ENSBGRG00000013994
ENSBGRG00000014017
ENSBGRG00000014037
ENSBGRG00000014039
ENSBGRG00000014054
ENSBGRG00000014058
ENSBGRG00000014102
ENSBGRG00000014138
ENSBGRG00000014142
ENSBGRG00000014148
ENSBGRG00000014160
ENSBGRG00000014186
ENSBGRG00000014192
ENSBGRG00000014202
ENSBGRG00000014240
ENSBGRG00000014241
ENSBGRG00000014300
ENSBGRG00000014302
ENSBGRG00000014337
ENSBGRG00000014372
ENSBGRG00000014381
ENSBGRG00000014383
ENSBGRG00000014394
ENSBGRG00000014405
ENSBGRG00000014423
ENSBGRG00000014456
ENSBGRG00000014492
ENSBGRG00000014495
ENSBGRG00000014496
ENSBGRG00000014503
ENSBGRG00000014510
ENSBGRG00000014541
ENSBGRG00000014550
ENSBGRG00000014552
ENSBGRG00000014569
ENSBGRG00000014573
ENSBGRG00000014586
ENSBGRG00000014601
ENSBGRG00000014606
ENSBGRG00000014613
ENSBGRG00000014622
ENSBGRG00000014645
ENSBGRG00000014661
ENSBGRG00000014674
ENSBGRG00000014682
ENSBGRG00000014691
ENSBGRG00000014703
ENSBGRG00000014724
ENSBGRG00000014728
ENSBGRG00000014739
ENSBGRG00000014759
ENSBGRG00000014771
ENSBGRG00000014773
ENSBGRG00000014802
ENSBGRG00000014817
ENSBGRG00000014826
ENSBGRG00000014828
ENSBGRG00000014851
ENSBGRG00000014879
ENSBGRG00000014891
ENSBGRG00000014910
ENSBGRG00000014921
ENSBGRG00000014947
ENSBGRG00000014953
ENSBGRG00000014954
ENSBGRG00000014959
ENSBGRG00000014969
ENSBGRG00000014977
ENSBGRG00000014988
ENSBGRG00000014989
ENSBGRG00000015011
ENSBGRG00000015055
ENSBGRG00000015059
ENSBGRG00000015069
ENSBGRG00000015075
ENSBGRG00000015086
ENSBGRG00000015090
ENSBGRG00000015114
ENSBGRG00000015147
ENSBGRG00000015164
ENSBGRG00000015166
ENSBGRG00000015167
ENSBGRG00000015178
ENSBGRG00000015180
ENSBGRG00000015194
ENSBGRG00000015233
ENSBGRG00000015238
ENSBGRG00000015243
ENSBGRG00000015255
ENSBGRG00000015276
ENSBGRG00000015280
ENSBGRG00000015291
ENSBGRG00000015292
ENSBGRG00000015297
ENSBGRG00000015306
ENSBGRG00000015371
ENSBGRG00000015402
ENSBGRG00000015410
ENSBGRG00000015423
ENSBGRG00000015454
ENSBGRG00000015471
ENSBGRG00000015479
ENSBGRG00000015483
ENSBGRG00000015493
ENSBGRG00000015496
ENSBGRG00000015506
ENSBGRG00000015513
ENSBGRG00000015559
ENSBGRG00000015587
ENSBGRG00000015593
ENSBGRG00000015598
ENSBGRG00000015608
ENSBGRG00000015617
ENSBGRG00000015618
ENSBGRG00000015630
ENSBGRG00000015680
ENSBGRG00000015683
ENSBGRG00000015692
ENSBGRG00000015745
ENSBGRG00000015750
ENSBGRG00000015792
ENSBGRG00000015801
ENSBGRG00000015806
ENSBGRG00000015808
ENSBGRG00000015816
ENSBGRG00000015819
ENSBGRG00000015821
ENSBGRG00000015824
ENSBGRG00000015847
ENSBGRG00000015853
ENSBGRG00000015888
ENSBGRG00000015896
ENSBGRG00000015907
ENSBGRG00000015919
ENSBGRG00000015922
ENSBGRG00000015926
ENSBGRG00000015945
ENSBGRG00000015967
ENSBGRG00000015974
ENSBGRG00000015988
ENSBGRG00000015998
ENSBGRG00000016032
ENSBGRG00000016039
ENSBGRG00000016055
ENSBGRG00000016075
ENSBGRG00000016076
ENSBGRG00000016100
ENSBGRG00000016103
ENSBGRG00000016120
ENSBGRG00000016170
ENSBGRG00000016188
ENSBGRG00000016201
ENSBGRG00000016212
ENSBGRG00000016216
ENSBGRG00000016229
ENSBGRG00000016232
ENSBGRG00000016238
ENSBGRG00000016262
ENSBGRG00000016263
ENSBGRG00000016275
ENSBGRG00000016284
ENSBGRG00000016316
ENSBGRG00000016324
ENSBGRG00000016331
ENSBGRG00000016339
ENSBGRG00000016343
ENSBGRG00000016348
ENSBGRG00000016354
ENSBGRG00000016361
ENSBGRG00000016362
ENSBGRG00000016371
ENSBGRG00000016381
ENSBGRG00000016383
ENSBGRG00000016435
ENSBGRG00000016439
ENSBGRG00000016450
ENSBGRG00000016456
ENSBGRG00000016467
ENSBGRG00000016475
ENSBGRG00000016479
ENSBGRG00000016480
ENSBGRG00000016502
ENSBGRG00000016506
ENSBGRG00000016516
ENSBGRG00000016523
ENSBGRG00000016528
ENSBGRG00000016544
ENSBGRG00000016552
ENSBGRG00000016555
ENSBGRG00000016573
ENSBGRG00000016575
ENSBGRG00000016576
ENSBGRG00000016580
ENSBGRG00000016619
ENSBGRG00000016664
ENSBGRG00000016668
ENSBGRG00000016677
ENSBGRG00000016690
ENSBGRG00000016731
ENSBGRG00000016734
ENSBGRG00000016740
ENSBGRG00000016794
ENSBGRG00000016800
ENSBGRG00000016805
ENSBGRG00000016820
ENSBGRG00000016823
ENSBGRG00000016829
ENSBGRG00000016853
ENSBGRG00000016856
ENSBGRG00000016862
ENSBGRG00000016885
ENSBGRG00000016887
ENSBGRG00000016893
ENSBGRG00000016906
ENSBGRG00000016924
ENSBGRG00000016940
ENSBGRG00000016971
ENSBGRG00000016993
ENSBGRG00000017009
ENSBGRG00000017019
ENSBGRG00000017024
ENSBGRG00000017064
ENSBGRG00000017076
ENSBGRG00000017099
ENSBGRG00000017126
ENSBGRG00000017131
ENSBGRG00000017141
ENSBGRG00000017166
ENSBGRG00000017182
ENSBGRG00000017230
ENSBGRG00000017239
ENSBGRG00000017300
ENSBGRG00000017301
ENSBGRG00000017307
ENSBGRG00000017309
ENSBGRG00000017312
ENSBGRG00000017332
ENSBGRG00000017339
ENSBGRG00000017340
ENSBGRG00000017344
ENSBGRG00000017345
ENSBGRG00000017373
ENSBGRG00000017374
ENSBGRG00000017388
ENSBGRG00000017408
ENSBGRG00000017419
ENSBGRG00000017422
ENSBGRG00000017455
ENSBGRG00000017518
ENSBGRG00000017537
ENSBGRG00000017561
ENSBGRG00000017568
ENSBGRG00000017589
ENSBGRG00000017613
ENSBGRG00000017650
ENSBGRG00000017652
ENSBGRG00000017687
ENSBGRG00000017712
ENSBGRG00000017725
ENSBGRG00000017731
ENSBGRG00000017736
ENSBGRG00000017743
ENSBGRG00000017747
ENSBGRG00000017841
ENSBGRG00000017860
ENSBGRG00000017883
ENSBGRG00000017886
ENSBGRG00000017908
ENSBGRG00000017919
ENSBGRG00000017928
ENSBGRG00000017941
ENSBGRG00000017944
ENSBGRG00000017963
ENSBGRG00000017970
ENSBGRG00000017996
ENSBGRG00000017998
ENSBGRG00000018003
ENSBGRG00000018027
ENSBGRG00000018046
ENSBGRG00000018058
ENSBGRG00000018062
ENSBGRG00000018075
ENSBGRG00000018084
ENSBGRG00000018111
ENSBGRG00000018138
ENSBGRG00000018145
ENSBGRG00000018171
ENSBGRG00000018186
ENSBGRG00000018197
ENSBGRG00000018199
ENSBGRG00000018236
ENSBGRG00000018237
ENSBGRG00000018264
ENSBGRG00000018271
ENSBGRG00000018283
ENSBGRG00000018290
ENSBGRG00000018338
ENSBGRG00000018343
ENSBGRG00000018348
ENSBGRG00000018353
ENSBGRG00000018359
ENSBGRG00000018396
ENSBGRG00000018422
ENSBGRG00000018457
ENSBGRG00000018462
ENSBGRG00000018468
ENSBGRG00000018471
ENSBGRG00000018485
ENSBGRG00000018489
ENSBGRG00000018494
ENSBGRG00000018495
ENSBGRG00000018509
ENSBGRG00000018540
ENSBGRG00000018567
ENSBGRG00000018569
ENSBGRG00000018585
ENSBGRG00000018588
ENSBGRG00000018596
ENSBGRG00000018599
ENSBGRG00000018640
ENSBGRG00000018675
ENSBGRG00000018682
ENSBGRG00000018711
ENSBGRG00000018720
ENSBGRG00000018727
ENSBGRG00000018741
ENSBGRG00000018747
ENSBGRG00000018757
ENSBGRG00000018794
ENSBGRG00000018796
ENSBGRG00000018840
ENSBGRG00000018842
ENSBGRG00000018859
ENSBGRG00000018904
ENSBGRG00000018905
ENSBGRG00000018915
ENSBGRG00000018943
ENSBGRG00000018944
ENSBGRG00000018964
ENSBGRG00000018990
ENSBGRG00000019024
ENSBGRG00000019025
ENSBGRG00000019055
ENSBGRG00000019061
ENSBGRG00000019094
ENSBGRG00000019106
ENSBGRG00000019112
ENSBGRG00000019114
ENSBGRG00000019119
ENSBGRG00000019143
ENSBGRG00000019163
ENSBGRG00000019202
ENSBGRG00000019206
ENSBGRG00000019216
ENSBGRG00000019225
ENSBGRG00000019264
ENSBGRG00000019288
ENSBGRG00000019291
ENSBGRG00000019294
ENSBGRG00000019298
ENSBGRG00000019311
ENSBGRG00000019361
ENSBGRG00000019404
ENSBGRG00000019406
ENSBGRG00000019410
ENSBGRG00000019428
ENSBGRG00000019436
ENSBGRG00000019480
ENSBGRG00000019485
ENSBGRG00000019499
ENSBGRG00000019500
ENSBGRG00000019528
ENSBGRG00000019534
ENSBGRG00000019552
ENSBGRG00000019598
ENSBGRG00000019649
ENSBGRG00000019650
ENSBGRG00000019671
ENSBGRG00000019690
ENSBGRG00000019713
ENSBGRG00000019778
ENSBGRG00000019782
ENSBGRG00000019793
ENSBGRG00000019796
ENSBGRG00000019821
ENSBGRG00000019856
ENSBGRG00000019859
ENSBGRG00000019860
ENSBGRG00000019865
ENSBGRG00000019874
ENSBGRG00000019886
ENSBGRG00000019909
ENSBGRG00000019913
ENSBGRG00000019916
ENSBGRG00000019931
ENSBGRG00000019933
ENSBGRG00000019934
ENSBGRG00000019952
ENSBGRG00000019953
ENSBGRG00000019971
ENSBGRG00000019997
ENSBGRG00000020054
ENSBGRG00000020096
ENSBGRG00000020116
ENSBGRG00000020133
ENSBGRG00000020143
ENSBGRG00000020158
ENSBGRG00000020191
ENSBGRG00000020194
ENSBGRG00000020228
ENSBGRG00000020233
ENSBGRG00000020246
ENSBGRG00000020251
ENSBGRG00000020291
ENSBGRG00000020362
ENSBGRG00000020372
ENSBGRG00000020379
ENSBGRG00000020381
ENSBGRG00000020396
ENSBGRG00000020397
ENSBGRG00000020399
ENSBGRG00000020415
ENSBGRG00000020416
ENSBGRG00000020433
ENSBGRG00000020439
ENSBGRG00000020471
ENSBGRG00000020485
ENSBGRG00000020490
ENSBGRG00000020494
ENSBGRG00000020502
ENSBGRG00000020536
ENSBGRG00000020546
ENSBGRG00000020621
ENSBGRG00000020629
ENSBGRG00000020634
ENSBGRG00000020693
ENSBGRG00000020716
ENSBGRG00000020739
ENSBGRG00000020744
ENSBGRG00000020775
ENSBGRG00000020800
ENSBGRG00000020833
ENSBGRG00000020841
ENSBGRG00000020876
ENSBGRG00000020887
ENSBGRG00000020898
ENSBGRG00000020992
ENSBGRG00000020997
ENSBGRG00000021109
ENSBGRG00000021112
ENSBGRG00000021113
ENSBGRG00000021140
ENSBGRG00000021176
ENSBGRG00000021206
ENSBGRG00000021270
ENSBGRG00000021278
ENSBGRG00000021295
ENSBGRG00000021308
ENSBGRG00000021322
ENSBGRG00000021328
ENSBGRG00000021331
ENSBGRG00000021377
ENSBGRG00000021414
ENSBGRG00000021420
ENSBGRG00000021435
ENSBGRG00000021467
ENSBGRG00000021501
ENSBGRG00000021509
ENSBGRG00000021513
ENSBGRG00000021517
ENSBGRG00000021518
ENSBGRG00000021519
ENSBGRG00000021538
ENSBGRG00000021544
ENSBGRG00000021546
ENSBGRG00000021556
ENSBGRG00000021567
ENSBGRG00000021588
ENSBGRG00000021637
ENSBGRG00000021643
ENSBGRG00000021652
ENSBGRG00000021659
ENSBGRG00000021689
ENSBGRG00000021710
ENSBGRG00000021714
ENSBGRG00000021728
ENSBGRG00000021733
ENSBGRG00000021748
ENSBGRG00000021765
ENSBGRG00000021785
ENSBGRG00000021786
ENSBGRG00000021797
ENSBGRG00000021825
ENSBGRG00000021828
ENSBGRG00000021841
ENSBGRG00000021864
ENSBGRG00000021869
ENSBGRG00000021877
ENSBGRG00000021878
ENSBGRG00000021929
ENSBGRG00000021939
ENSBGRG00000021962
ENSBGRG00000021964
ENSBGRG00000021967
ENSBGRG00000021978
ENSBGRG00000021993
ENSBGRG00000021996
ENSBGRG00000021997
ENSBGRG00000022005
ENSBGRG00000022028
ENSBGRG00000022034
ENSBGRG00000022037
ENSBGRG00000022042
ENSBGRG00000022044
ENSBGRG00000022058
ENSBGRG00000022059
ENSBGRG00000022069
ENSBGRG00000022074
ENSBGRG00000022077
ENSBGRG00000022115
ENSBGRG00000022125
ENSBGRG00000022135
ENSBGRG00000022137
ENSBGRG00000022149
ENSBGRG00000022183
ENSBGRG00000022188
ENSBGRG00000022209
ENSBGRG00000022210
ENSBGRG00000022213
ENSBGRG00000022218
ENSBGRG00000022231
ENSBGRG00000022256
ENSBGRG00000022265
ENSBGRG00000022283
ENSBGRG00000022285
ENSBGRG00000022309
ENSBGRG00000022311
ENSBGRG00000022314
ENSBGRG00000022334
ENSBGRG00000022336
ENSBGRG00000022341
ENSBGRG00000022343
ENSBGRG00000022353
ENSBGRG00000022363
ENSBGRG00000022402
ENSBGRG00000022403
ENSBGRG00000022420
ENSBGRG00000022448
ENSBGRG00000022457
ENSBGRG00000022477
ENSBGRG00000022484
ENSBGRG00000022517
ENSBGRG00000022522
ENSBGRG00000022528
ENSBGRG00000022532
ENSBGRG00000022536
ENSBGRG00000022548
ENSBGRG00000022604
ENSBGRG00000022620
ENSBGRG00000022623
ENSBGRG00000022624
ENSBGRG00000022637
ENSBGRG00000022640
ENSBGRG00000022645
ENSBGRG00000022680
ENSBGRG00000022689
ENSBGRG00000022702
ENSBGRG00000022710
ENSBGRG00000022714
ENSBGRG00000022723
ENSBGRG00000022753
ENSBGRG00000022761
ENSBGRG00000022767
ENSBGRG00000022768
ENSBGRG00000022776
ENSBGRG00000022784
ENSBGRG00000022793
ENSBGRG00000022796
ENSBGRG00000022809
ENSBGRG00000022859
ENSBGRG00000022893
ENSBGRG00000022917
ENSBGRG00000022926
ENSBGRG00000022946
ENSBGRG00000022956
ENSBGRG00000022998
ENSBGRG00000023003
ENSBGRG00000023030
ENSBGRG00000023051
ENSBGRG00000023056
ENSBGRG00000023087
ENSBGRG00000023101
ENSBGRG00000023108
ENSBGRG00000023125
ENSBGRG00000023164
ENSBGRG00000023168
ENSBGRG00000023171
ENSBGRG00000023183
ENSBGRG00000023184
ENSBGRG00000023187
ENSBGRG00000023189
ENSBGRG00000023202
ENSBGRG00000023203
ENSBGRG00000023216
ENSBGRG00000023235
ENSBGRG00000023241
ENSBGRG00000023248
ENSBGRG00000023253
ENSBGRG00000023272
ENSBGRG00000023284
ENSBGRG00000023294
ENSBGRG00000023324
ENSBGRG00000023350
ENSBGRG00000023356
ENSBGRG00000023357
ENSBGRG00000023377
ENSBGRG00000023379
ENSBGRG00000023385
ENSBGRG00000023390
ENSBGRG00000023410
ENSBGRG00000023470
ENSBGRG00000023477
ENSBGRG00000023490
ENSBGRG00000023499
ENSBGRG00000023515
ENSBGRG00000023537
ENSBGRG00000023539
ENSBGRG00000023545
ENSBGRG00000023550
ENSBGRG00000023560
ENSBGRG00000023627
ENSBGRG00000023628
ENSBGRG00000023643
ENSBGRG00000023654
ENSBGRG00000023667
ENSBGRG00000023668
ENSBGRG00000023670
ENSBGRG00000023680
ENSBGRG00000023681
ENSBGRG00000023725
ENSBGRG00000023727
ENSBGRG00000023742
ENSBGRG00000023746
ENSBGRG00000023767
ENSBGRG00000023794
ENSBGRG00000023830
ENSBGRG00000023847
ENSBGRG00000023855
ENSBGRG00000023857
ENSBGRG00000023876
ENSBGRG00000023895
ENSBGRG00000023910
ENSBGRG00000023924
ENSBGRG00000023949
ENSBGRG00000023964
ENSBGRG00000023977
ENSBGRG00000024038
ENSBGRG00000024042
ENSBGRG00000024071
ENSBGRG00000024077
ENSBGRG00000024080
ENSBGRG00000024119
ENSBGRG00000024161
ENSBGRG00000024166
ENSBGRG00000024175
ENSBGRG00000024178
ENSBGRG00000024194
ENSBGRG00000024212
ENSBGRG00000024224
ENSBGRG00000024240
ENSBGRG00000024245
ENSBGRG00000024257
ENSBGRG00000024273
ENSBGRG00000024322
ENSBGRG00000024323
ENSBGRG00000024345
ENSBGRG00000024389
ENSBGRG00000024393
ENSBGRG00000024408
ENSBGRG00000024409
ENSBGRG00000024444
ENSBGRG00000024458
ENSBGRG00000024491
ENSBGRG00000024523
ENSBGRG00000024558
ENSBGRG00000024564
ENSBGRG00000024567
ENSBGRG00000024584
ENSBGRG00000024631
ENSBGRG00000024675
ENSBGRG00000024686
ENSBGRG00000024719
ENSBGRG00000024729
ENSBGRG00000024740
ENSBGRG00000024776
ENSBGRG00000024806
ENSBGRG00000024841
ENSBGRG00000024857
ENSBGRG00000024868
ENSBGRG00000024878
ENSBGRG00000024882
ENSBGRG00000024892
ENSBGRG00000024905
ENSBGRG00000024930
ENSBGRG00000024950
ENSBGRG00000024960
ENSBGRG00000024962
ENSBGRG00000024964
ENSBGRG00000024999
ENSBGRG00000025003
ENSBGRG00000025029
ENSBGRG00000025038
ENSBGRG00000025064
ENSBGRG00000025076
ENSBGRG00000025174
ENSBGRG00000025179
ENSBGRG00000025185
ENSBGRG00000025186
ENSBGRG00000025213
ENSBGRG00000025214
ENSBGRG00000025271
ENSBGRG00000025300
ENSBGRG00000025301
ENSBGRG00000025310
ENSBGRG00000025316
ENSBGRG00000025352
ENSBGRG00000025388
ENSBGRG00000025427
ENSBGRG00000025432
ENSBGRG00000025451
ENSBGRG00000025468
ENSBGRG00000025558
ENSBGRG00000025569
ENSBGRG00000025588
ENSBGRG00000025589
ENSBGRG00000025623
ENSBGRG00000025641
ENSBGRG00000025661
ENSBGRG00000025706
ENSBGRG00000025715
ENSBGRG00000025735
ENSBGRG00000025749
ENSBGRG00000025755
ENSBGRG00000025774
ENSBGRG00000025822
ENSBGRG00000025824
ENSBGRG00000025831
ENSBGRG00000025834
ENSBGRG00000025845
ENSBGRG00000025869
ENSBGRG00000025871
ENSBGRG00000025875
ENSBGRG00000025876
ENSBGRG00000025886
ENSBGRG00000026054
ENSBGRG00000026070
ENSBGRG00000026183
ENSBGRG00000026184
ENSBGRG00000026234
ENSBGRG00000026271
ENSBGRG00000026324
ENSBGRG00000026359
ENSBGRG00000026374
ENSBGRG00000026378
ENSBGRG00000026387
ENSBGRG00000026407
ENSBGRG00000026413
ENSBGRG00000026454
ENSBGRG00000026466
ENSBGRG00000026505
ENSBGRG00000026546
ENSBGRG00000026562
ENSBGRG00000026592
ENSBGRG00000026642
ENSBGRG00000026671
ENSBGRG00000026686
ENSBGRG00000026702
ENSBGRG00000026724
ENSBGRG00000026786
ENSBGRG00000026826
ENSBGRG00000026833
ENSBGRG00000026839
ENSBGRG00000026842
ENSBGRG00000026869
ENSBGRG00000026885

## Sheet: common peaks 
Gene
ENSBGRG00000026771
ENSBGRG00000018818
ENSBGRG00000010402
ENSBGRG00000013828
ENSBGRG00000016426
ENSBGRG00000016869
ENSBGRG00000017660
ENSBGRG00000023838
ENSBGRG00000025325
ENSBGRG00000004317
ENSBGRG00000006058
ENSBGRG00000021836
ENSBGRG00000022258
ENSBGRG00000021131
ENSBGRG00000008224
ENSBGRG00000010778
ENSBGRG00000015810
ENSBGRG00000020446
ENSBGRG00000024001
ENSBGRG00000005336
ENSBGRG00000006724
ENSBGRG00000007015
ENSBGRG00000012102
ENSBGRG00000020296
ENSBGRG00000020935
ENSBGRG00000002272
ENSBGRG00000001578
ENSBGRG00000015442
ENSBGRG00000020550
ENSBGRG00000026531
ENSBGRG00000000931
ENSBGRG00000011342
ENSBGRG00000021477
ENSBGRG00000000778
ENSBGRG00000008001
ENSBGRG00000001497
ENSBGRG00000005432
ENSBGRG00000021587
ENSBGRG00000001096
ENSBGRG00000005687
ENSBGRG00000011810
ENSBGRG00000018362
ENSBGRG00000021815
ENSBGRG00000025198
ENSBGRG00000026605
ENSBGRG00000001708
ENSBGRG00000013335
ENSBGRG00000013730
ENSBGRG00000015524
ENSBGRG00000024886
ENSBGRG00000005845
ENSBGRG00000003240
ENSBGRG00000012119
ENSBGRG00000014754
ENSBGRG00000018642
ENSBGRG00000025441
ENSBGRG00000002842
ENSBGRG00000002778
ENSBGRG00000011176
ENSBGRG00000012531
ENSBGRG00000014778
ENSBGRG00000017355
ENSBGRG00000025478
ENSBGRG00000026098
ENSBGRG00000004946
ENSBGRG00000019093
ENSBGRG00000023640
ENSBGRG00000002519
ENSBGRG00000003871
ENSBGRG00000004162
ENSBGRG00000013396
ENSBGRG00000017991
ENSBGRG00000000159
ENSBGRG00000016040
ENSBGRG00000023120
ENSBGRG00000024208
ENSBGRG00000007383
ENSBGRG00000009320
ENSBGRG00000021421
ENSBGRG00000023591
ENSBGRG00000007478
ENSBGRG00000010161
ENSBGRG00000015401
ENSBGRG00000015870
ENSBGRG00000008234
ENSBGRG00000019376
ENSBGRG00000021667
ENSBGRG00000025260
ENSBGRG00000017563
ENSBGRG00000008061
ENSBGRG00000009934
ENSBGRG00000020888
ENSBGRG00000001107
ENSBGRG00000005443
ENSBGRG00000007389
ENSBGRG00000004865
ENSBGRG00000009303
ENSBGRG00000010935
ENSBGRG00000017121
ENSBGRG00000019122
ENSBGRG00000007513
ENSBGRG00000009682
ENSBGRG00000010186
ENSBGRG00000023401
ENSBGRG00000024205
ENSBGRG00000004984
ENSBGRG00000009904
ENSBGRG00000019471
ENSBGRG00000025505
ENSBGRG00000005159
ENSBGRG00000014364
ENSBGRG00000000449
ENSBGRG00000009998
ENSBGRG00000013766
ENSBGRG00000015014
ENSBGRG00000008174
ENSBGRG00000009144
ENSBGRG00000013406
ENSBGRG00000020265
ENSBGRG00000007528
ENSBGRG00000007848
ENSBGRG00000009414
ENSBGRG00000009437
ENSBGRG00000009700
ENSBGRG00000017872
ENSBGRG00000022938
ENSBGRG00000005803
ENSBGRG00000015368
ENSBGRG00000021194
ENSBGRG00000023518
ENSBGRG00000009532
ENSBGRG00000026886
ENSBGRG00000008982
ENSBGRG00000013553
ENSBGRG00000013276
ENSBGRG00000013616
ENSBGRG00000023976
ENSBGRG00000024593
ENSBGRG00000024993
ENSBGRG00000026680
ENSBGRG00000003387
ENSBGRG00000019008
ENSBGRG00000019627
ENSBGRG00000020212
ENSBGRG00000022175
ENSBGRG00000024504
ENSBGRG00000015268
ENSBGRG00000008002
ENSBGRG00000008172
ENSBGRG00000016560
ENSBGRG00000007485
ENSBGRG00000007661
ENSBGRG00000008723
ENSBGRG00000022293
ENSBGRG00000015290
ENSBGRG00000015182
ENSBGRG00000016562
ENSBGRG00000016891
ENSBGRG00000017197
ENSBGRG00000024900
ENSBGRG00000005206
ENSBGRG00000004683
ENSBGRG00000006127
ENSBGRG00000009763
ENSBGRG00000016654
ENSBGRG00000022204
ENSBGRG00000022521
ENSBGRG00000001935
ENSBGRG00000018289
ENSBGRG00000019058
ENSBGRG00000020521
ENSBGRG00000020840
ENSBGRG00000014886
ENSBGRG00000013058
ENSBGRG00000019741
ENSBGRG00000022062
ENSBGRG00000015155
ENSBGRG00000012256
ENSBGRG00000003414
ENSBGRG00000006736
ENSBGRG00000014875
ENSBGRG00000016917
ENSBGRG00000024149
ENSBGRG00000026380
ENSBGRG00000000257
ENSBGRG00000008694
ENSBGRG00000011683
ENSBGRG00000023473
ENSBGRG00000002686
ENSBGRG00000000276
ENSBGRG00000001296
ENSBGRG00000012958
ENSBGRG00000018455
ENSBGRG00000025272
ENSBGRG00000001191
ENSBGRG00000014699
ENSBGRG00000026574
ENSBGRG00000011383
ENSBGRG00000003952
ENSBGRG00000012245
ENSBGRG00000016817
ENSBGRG00000017356
ENSBGRG00000020113
ENSBGRG00000001064
ENSBGRG00000026202
ENSBGRG00000000125
ENSBGRG00000011665
ENSBGRG00000017628
ENSBGRG00000022778
ENSBGRG00000001380
ENSBGRG00000002074
ENSBGRG00000002151
ENSBGRG00000004210
ENSBGRG00000013646
ENSBGRG00000017148
ENSBGRG00000019891
ENSBGRG00000001695
ENSBGRG00000011589
ENSBGRG00000014245
ENSBGRG00000020430
ENSBGRG00000020207
ENSBGRG00000008030
ENSBGRG00000010970
ENSBGRG00000011670
ENSBGRG00000016766
ENSBGRG00000020727
ENSBGRG00000024652
ENSBGRG00000006467
ENSBGRG00000010311
ENSBGRG00000024287
ENSBGRG00000006194
ENSBGRG00000004118
ENSBGRG00000008403
ENSBGRG00000008413
ENSBGRG00000013903
ENSBGRG00000020566
ENSBGRG00000025879
ENSBGRG00000000285
ENSBGRG00000008687
ENSBGRG00000014884
ENSBGRG00000018150
ENSBGRG00000019807
ENSBGRG00000025051
ENSBGRG00000026777
ENSBGRG00000005639
ENSBGRG00000023225
ENSBGRG00000005148
ENSBGRG00000012889
ENSBGRG00000021014
ENSBGRG00000022863
ENSBGRG00000003172
ENSBGRG00000004657
ENSBGRG00000004811
ENSBGRG00000022683
ENSBGRG00000019646
ENSBGRG00000000896
ENSBGRG00000016822
ENSBGRG00000021198
ENSBGRG00000023868
ENSBGRG00000007164
ENSBGRG00000024981
ENSBGRG00000005650
ENSBGRG00000006760
ENSBGRG00000012112
ENSBGRG00000015017
ENSBGRG00000026252
ENSBGRG00000000177
ENSBGRG00000017103
ENSBGRG00000020052
ENSBGRG00000008644
ENSBGRG00000001832
ENSBGRG00000012524
ENSBGRG00000022226
ENSBGRG00000023948
ENSBGRG00000000847
ENSBGRG00000022426
ENSBGRG00000014209
ENSBGRG00000008669
ENSBGRG00000014669
ENSBGRG00000015996
ENSBGRG00000002644
ENSBGRG00000026416
ENSBGRG00000003796
ENSBGRG00000008848
ENSBGRG00000018703
ENSBGRG00000001548
ENSBGRG00000025017
ENSBGRG00000025818
ENSBGRG00000006400
ENSBGRG00000021700
ENSBGRG00000022120
ENSBGRG00000004007
ENSBGRG00000011604
ENSBGRG00000024347
ENSBGRG00000026865
ENSBGRG00000006041
ENSBGRG00000001255
ENSBGRG00000009849
ENSBGRG00000015999
ENSBGRG00000007563
ENSBGRG00000016043
ENSBGRG00000023771
ENSBGRG00000026598
ENSBGRG00000006026
ENSBGRG00000010705
ENSBGRG00000017756
ENSBGRG00000025004
ENSBGRG00000003868
ENSBGRG00000009266
ENSBGRG00000015785
ENSBGRG00000023229
ENSBGRG00000025283
ENSBGRG00000000465
ENSBGRG00000002029
ENSBGRG00000004147
ENSBGRG00000006504
ENSBGRG00000023193
ENSBGRG00000001533
ENSBGRG00000006025
ENSBGRG00000001718
ENSBGRG00000011209
ENSBGRG00000014254
ENSBGRG00000024021
ENSBGRG00000011612
ENSBGRG00000017490
ENSBGRG00000020976
ENSBGRG00000010071
ENSBGRG00000013810
ENSBGRG00000013271
ENSBGRG00000007354
ENSBGRG00000012520
ENSBGRG00000018308
ENSBGRG00000018602
ENSBGRG00000019750
ENSBGRG00000007685
ENSBGRG00000005680
ENSBGRG00000010704
ENSBGRG00000017341
ENSBGRG00000018227
ENSBGRG00000003649
ENSBGRG00000011871
ENSBGRG00000020909
ENSBGRG00000021859
ENSBGRG00000025165
ENSBGRG00000010426
ENSBGRG00000006839
ENSBGRG00000011968
ENSBGRG00000020358
ENSBGRG00000007904
ENSBGRG00000014856
ENSBGRG00000021913
ENSBGRG00000024562
ENSBGRG00000001436
ENSBGRG00000019841
ENSBGRG00000026899
ENSBGRG00000015151
ENSBGRG00000012417
ENSBGRG00000013675
ENSBGRG00000019912
ENSBGRG00000000008
ENSBGRG00000002734
ENSBGRG00000010159
ENSBGRG00000017783
ENSBGRG00000018477
ENSBGRG00000021725
ENSBGRG00000002703
ENSBGRG00000014387
ENSBGRG00000004623
ENSBGRG00000005454
ENSBGRG00000012181
ENSBGRG00000014447
ENSBGRG00000019419
ENSBGRG00000025874
ENSBGRG00000003320
ENSBGRG00000005731
ENSBGRG00000006514
ENSBGRG00000014162
ENSBGRG00000018421
ENSBGRG00000024759
ENSBGRG00000002772
ENSBGRG00000014929
ENSBGRG00000017819
ENSBGRG00000015763
ENSBGRG00000016033
ENSBGRG00000017916
ENSBGRG00000018004
ENSBGRG00000024928
ENSBGRG00000000004
ENSBGRG00000006306
ENSBGRG00000009384
ENSBGRG00000012022
ENSBGRG00000012911
ENSBGRG00000017276
ENSBGRG00000020685
ENSBGRG00000021114
ENSBGRG00000000151
ENSBGRG00000022569
ENSBGRG00000016192
ENSBGRG00000018182
ENSBGRG00000013194
ENSBGRG00000026787
ENSBGRG00000024732
ENSBGRG00000006478
ENSBGRG00000012223
ENSBGRG00000016837
ENSBGRG00000004565
ENSBGRG00000005760
ENSBGRG00000007199
ENSBGRG00000011254
ENSBGRG00000018997
ENSBGRG00000002256
ENSBGRG00000026585
ENSBGRG00000022236
ENSBGRG00000003884
ENSBGRG00000017214
ENSBGRG00000019661
ENSBGRG00000020768
ENSBGRG00000001266
ENSBGRG00000004759
ENSBGRG00000005859
ENSBGRG00000007229
ENSBGRG00000013496
ENSBGRG00000014363
ENSBGRG00000017699
ENSBGRG00000000301
ENSBGRG00000014630
ENSBGRG00000014797
ENSBGRG00000017531
ENSBGRG00000024532
ENSBGRG00000005178
ENSBGRG00000007161
ENSBGRG00000008579
ENSBGRG00000015528
ENSBGRG00000017325
ENSBGRG00000021895
ENSBGRG00000004201
ENSBGRG00000010266
ENSBGRG00000018041
ENSBGRG00000007228
ENSBGRG00000024919
ENSBGRG00000018795
ENSBGRG00000020787
ENSBGRG00000018924
ENSBGRG00000019563
ENSBGRG00000025114
ENSBGRG00000025304
ENSBGRG00000006745
ENSBGRG00000024887
ENSBGRG00000004263
ENSBGRG00000007363
ENSBGRG00000015211
ENSBGRG00000020343
ENSBGRG00000023121
ENSBGRG00000024665
ENSBGRG00000024940
ENSBGRG00000007025
ENSBGRG00000001246
ENSBGRG00000001615
ENSBGRG00000002322
ENSBGRG00000012582
ENSBGRG00000013392
ENSBGRG00000000307
ENSBGRG00000024486
ENSBGRG00000020288
ENSBGRG00000016642
ENSBGRG00000017690
ENSBGRG00000023275
ENSBGRG00000006987
ENSBGRG00000006062
ENSBGRG00000000943
ENSBGRG00000003152
ENSBGRG00000003520
ENSBGRG00000003725
ENSBGRG00000004954
ENSBGRG00000006093
ENSBGRG00000002506
ENSBGRG00000020283
ENSBGRG00000016694
ENSBGRG00000011798
ENSBGRG00000018141
ENSBGRG00000005484
ENSBGRG00000012995
ENSBGRG00000014154
ENSBGRG00000021789
ENSBGRG00000024398
ENSBGRG00000007841
ENSBGRG00000010384
ENSBGRG00000011774
ENSBGRG00000014712
ENSBGRG00000005255
ENSBGRG00000014720
ENSBGRG00000023007
ENSBGRG00000010918
ENSBGRG00000009211
ENSBGRG00000026888
ENSBGRG00000008713
ENSBGRG00000006746
ENSBGRG00000017112
ENSBGRG00000026819
ENSBGRG00000003785
ENSBGRG00000004791
ENSBGRG00000009415
ENSBGRG00000013627
ENSBGRG00000015508
ENSBGRG00000019283
ENSBGRG00000019529
ENSBGRG00000004405
ENSBGRG00000025637
ENSBGRG00000025694
ENSBGRG00000024372
ENSBGRG00000004660
ENSBGRG00000008856
ENSBGRG00000010717
ENSBGRG00000014524
ENSBGRG00000016187
ENSBGRG00000003864
ENSBGRG00000001873
ENSBGRG00000002376
ENSBGRG00000011671
ENSBGRG00000021133
ENSBGRG00000021862
ENSBGRG00000000674
ENSBGRG00000001372
ENSBGRG00000002193
ENSBGRG00000005838
ENSBGRG00000020793
ENSBGRG00000000805
ENSBGRG00000005277
ENSBGRG00000006807
ENSBGRG00000008052
ENSBGRG00000009245
ENSBGRG00000018177
ENSBGRG00000019164
ENSBGRG00000023554
ENSBGRG00000003787
ENSBGRG00000026035
ENSBGRG00000024419
ENSBGRG00000005914
ENSBGRG00000018526
ENSBGRG00000026773
ENSBGRG00000005594
ENSBGRG00000026159
ENSBGRG00000016981
ENSBGRG00000011392
ENSBGRG00000020610
ENSBGRG00000002918
ENSBGRG00000017261
ENSBGRG00000010163
ENSBGRG00000013474
ENSBGRG00000018587
ENSBGRG00000009576
ENSBGRG00000017338
ENSBGRG00000024870
ENSBGRG00000025864
ENSBGRG00000003083
ENSBGRG00000008924
ENSBGRG00000008928
ENSBGRG00000010360
ENSBGRG00000013606
ENSBGRG00000005769
ENSBGRG00000003228
ENSBGRG00000006570
ENSBGRG00000008069
ENSBGRG00000013830
ENSBGRG00000015929
ENSBGRG00000017320
ENSBGRG00000025608
ENSBGRG00000025893
ENSBGRG00000019351
ENSBGRG00000020562
ENSBGRG00000023553
ENSBGRG00000026544
ENSBGRG00000020867
ENSBGRG00000023757
ENSBGRG00000011083
ENSBGRG00000017079
ENSBGRG00000023731
ENSBGRG00000025621
ENSBGRG00000009787
ENSBGRG00000014698
ENSBGRG00000015923
ENSBGRG00000017399
ENSBGRG00000002235
ENSBGRG00000012446
ENSBGRG00000015862
ENSBGRG00000018951
ENSBGRG00000002923
ENSBGRG00000020914
ENSBGRG00000023749
ENSBGRG00000006362
ENSBGRG00000004975
ENSBGRG00000015083
ENSBGRG00000000189
ENSBGRG00000008829
ENSBGRG00000010967
ENSBGRG00000005240
ENSBGRG00000006531
ENSBGRG00000012536
ENSBGRG00000001333
ENSBGRG00000008439
ENSBGRG00000003393
ENSBGRG00000021166
ENSBGRG00000020479
ENSBGRG00000012807
ENSBGRG00000013346
ENSBGRG00000024598
ENSBGRG00000004593
ENSBGRG00000001714
ENSBGRG00000003854
ENSBGRG00000005498
ENSBGRG00000011253
ENSBGRG00000014079
ENSBGRG00000018991
ENSBGRG00000000118
ENSBGRG00000020528
ENSBGRG00000005214
ENSBGRG00000014032
ENSBGRG00000003467
ENSBGRG00000006227
ENSBGRG00000006673
ENSBGRG00000012385
ENSBGRG00000011762
ENSBGRG00000003344
ENSBGRG00000018502
ENSBGRG00000009051
ENSBGRG00000013415
ENSBGRG00000015240
ENSBGRG00000023391
ENSBGRG00000003679
ENSBGRG00000011934
ENSBGRG00000013934
ENSBGRG00000018078
ENSBGRG00000022983
ENSBGRG00000004719
ENSBGRG00000008272
ENSBGRG00000024440
ENSBGRG00000001411
ENSBGRG00000017720
ENSBGRG00000022027
ENSBGRG00000022907
ENSBGRG00000022966
ENSBGRG00000025073
ENSBGRG00000025747
ENSBGRG00000006606
ENSBGRG00000016126
ENSBGRG00000012363
ENSBGRG00000021613
ENSBGRG00000004512
ENSBGRG00000021631
ENSBGRG00000006015
ENSBGRG00000009041
ENSBGRG00000016763
ENSBGRG00000023352
ENSBGRG00000007884
ENSBGRG00000023968
ENSBGRG00000004908
ENSBGRG00000007141
ENSBGRG00000010786
ENSBGRG00000012199
ENSBGRG00000004388
ENSBGRG00000021087
ENSBGRG00000000176
ENSBGRG00000020672
ENSBGRG00000025504
ENSBGRG00000005070
ENSBGRG00000002505
ENSBGRG00000008650
ENSBGRG00000017838
ENSBGRG00000001544
ENSBGRG00000004402
ENSBGRG00000008684
ENSBGRG00000010091
ENSBGRG00000012277
ENSBGRG00000001224
ENSBGRG00000006158
ENSBGRG00000019771
ENSBGRG00000004653
ENSBGRG00000009298
ENSBGRG00000010294
ENSBGRG00000015679
ENSBGRG00000026828
ENSBGRG00000002320
ENSBGRG00000011935
ENSBGRG00000018565
ENSBGRG00000008262
ENSBGRG00000011880
ENSBGRG00000015432
ENSBGRG00000000428
ENSBGRG00000020095
ENSBGRG00000023503
ENSBGRG00000023508
ENSBGRG00000009960
ENSBGRG00000017065
ENSBGRG00000017115
ENSBGRG00000006415
ENSBGRG00000005750
ENSBGRG00000024313
ENSBGRG00000004475
ENSBGRG00000020682
ENSBGRG00000022725
ENSBGRG00000026129
ENSBGRG00000021882
ENSBGRG00000009131
ENSBGRG00000009462
ENSBGRG00000015566
ENSBGRG00000018392
ENSBGRG00000019738
ENSBGRG00000005103
ENSBGRG00000006806
ENSBGRG00000012187
ENSBGRG00000015984
ENSBGRG00000022586
ENSBGRG00000023342
ENSBGRG00000004775
ENSBGRG00000008878
ENSBGRG00000010728
ENSBGRG00000012866
ENSBGRG00000016322
ENSBGRG00000018813
ENSBGRG00000001198
ENSBGRG00000001429
ENSBGRG00000005492
ENSBGRG00000005600
ENSBGRG00000022932
ENSBGRG00000001357
ENSBGRG00000009445
ENSBGRG00000010910
ENSBGRG00000021672
ENSBGRG00000007335
ENSBGRG00000007559
ENSBGRG00000021399
ENSBGRG00000001777
ENSBGRG00000003718
ENSBGRG00000015857
ENSBGRG00000001247
ENSBGRG00000015900
ENSBGRG00000022543
ENSBGRG00000014048
ENSBGRG00000010352
ENSBGRG00000014292
ENSBGRG00000017158
ENSBGRG00000023813
ENSBGRG00000003974
ENSBGRG00000005066
ENSBGRG00000025902
ENSBGRG00000000785
ENSBGRG00000010293
ENSBGRG00000003426
ENSBGRG00000006232
ENSBGRG00000002042
ENSBGRG00000007729
ENSBGRG00000015232
ENSBGRG00000019116
ENSBGRG00000026088
ENSBGRG00000007644
ENSBGRG00000017127
ENSBGRG00000017525
ENSBGRG00000017574
ENSBGRG00000008186
ENSBGRG00000006484
ENSBGRG00000018249
ENSBGRG00000026620
ENSBGRG00000005293
ENSBGRG00000001078
ENSBGRG00000021022
ENSBGRG00000023484
ENSBGRG00000001653
ENSBGRG00000004877
ENSBGRG00000005908
ENSBGRG00000013089
ENSBGRG00000013125
ENSBGRG00000018191
ENSBGRG00000001837
ENSBGRG00000006893
ENSBGRG00000013921
ENSBGRG00000013985
ENSBGRG00000016744
ENSBGRG00000004047
ENSBGRG00000002985
ENSBGRG00000003617
ENSBGRG00000022411
ENSBGRG00000023881
ENSBGRG00000001055
ENSBGRG00000006728
ENSBGRG00000017101
ENSBGRG00000025995
ENSBGRG00000003756
ENSBGRG00000013793
ENSBGRG00000014611
ENSBGRG00000019304
ENSBGRG00000025322
ENSBGRG00000004063
ENSBGRG00000007810
ENSBGRG00000008103
ENSBGRG00000012504
ENSBGRG00000003943
ENSBGRG00000006320
ENSBGRG00000011396
ENSBGRG00000002652
ENSBGRG00000002820
ENSBGRG00000012583
ENSBGRG00000012681
ENSBGRG00000022235
ENSBGRG00000002634
ENSBGRG00000012961
ENSBGRG00000014150
ENSBGRG00000016665
ENSBGRG00000017895
ENSBGRG00000006595
ENSBGRG00000003044
ENSBGRG00000004148
ENSBGRG00000006690
ENSBGRG00000011784
ENSBGRG00000012096
ENSBGRG00000012856
ENSBGRG00000015340
ENSBGRG00000001283
ENSBGRG00000016903
ENSBGRG00000018651
ENSBGRG00000010933
ENSBGRG00000023678
ENSBGRG00000008956
ENSBGRG00000020908
ENSBGRG00000010281
ENSBGRG00000024836
ENSBGRG00000002682
ENSBGRG00000012882
ENSBGRG00000013280
ENSBGRG00000018452
ENSBGRG00000023429
ENSBGRG00000004143
ENSBGRG00000004610
ENSBGRG00000010453
ENSBGRG00000010640
ENSBGRG00000000715
ENSBGRG00000015355
ENSBGRG00000019869
ENSBGRG00000000543
ENSBGRG00000011317
ENSBGRG00000015258
ENSBGRG00000016290
ENSBGRG00000020404
ENSBGRG00000006930
ENSBGRG00000009191
ENSBGRG00000015210
ENSBGRG00000025087
ENSBGRG00000026089
ENSBGRG00000001584
ENSBGRG00000009352
ENSBGRG00000010872
ENSBGRG00000025693
ENSBGRG00000025895
ENSBGRG00000008114
ENSBGRG00000010987
ENSBGRG00000013085
ENSBGRG00000005493
ENSBGRG00000017257
ENSBGRG00000017658
ENSBGRG00000022519
ENSBGRG00000024605
ENSBGRG00000007009
ENSBGRG00000001538
ENSBGRG00000010747
ENSBGRG00000013900
ENSBGRG00000022670
ENSBGRG00000000297
ENSBGRG00000005742
ENSBGRG00000018896
ENSBGRG00000019935
ENSBGRG00000002554
ENSBGRG00000004014
ENSBGRG00000017432
ENSBGRG00000021274
ENSBGRG00000001556
ENSBGRG00000023122
ENSBGRG00000013285
ENSBGRG00000009728
ENSBGRG00000018658
ENSBGRG00000003046
ENSBGRG00000009853
ENSBGRG00000014779
ENSBGRG00000020027
ENSBGRG00000021574
ENSBGRG00000003262
ENSBGRG00000002966
ENSBGRG00000015759
ENSBGRG00000026499
ENSBGRG00000002862
ENSBGRG00000013210
ENSBGRG00000015714
ENSBGRG00000023447
ENSBGRG00000009518
ENSBGRG00000004577
ENSBGRG00000007463
ENSBGRG00000011992
ENSBGRG00000015685
ENSBGRG00000016137
ENSBGRG00000018425
ENSBGRG00000006350
ENSBGRG00000023738
ENSBGRG00000001235
ENSBGRG00000009636
ENSBGRG00000016692
ENSBGRG00000025577
ENSBGRG00000006582
ENSBGRG00000026683
ENSBGRG00000000616
ENSBGRG00000026534
ENSBGRG00000023863
ENSBGRG00000009878
ENSBGRG00000012336
ENSBGRG00000001536
ENSBGRG00000007080
ENSBGRG00000011384
ENSBGRG00000016140
ENSBGRG00000026323
ENSBGRG00000026823
ENSBGRG00000000318
ENSBGRG00000014228
ENSBGRG00000018753
ENSBGRG00000024340
ENSBGRG00000001192
ENSBGRG00000013014
ENSBGRG00000013077
ENSBGRG00000013723
ENSBGRG00000020706
ENSBGRG00000021093
ENSBGRG00000011108
ENSBGRG00000021584
ENSBGRG00000022181
ENSBGRG00000024244
ENSBGRG00000016826
ENSBGRG00000025465
ENSBGRG00000026727
ENSBGRG00000001872
ENSBGRG00000002507
ENSBGRG00000008412
ENSBGRG00000000025
ENSBGRG00000018188
ENSBGRG00000000332
ENSBGRG00000016167
ENSBGRG00000020964
ENSBGRG00000011966
ENSBGRG00000015490
ENSBGRG00000025152
ENSBGRG00000011856
ENSBGRG00000026480
ENSBGRG00000015804
ENSBGRG00000024465
ENSBGRG00000007136
ENSBGRG00000002946
ENSBGRG00000011962
ENSBGRG00000012900
ENSBGRG00000018183
ENSBGRG00000024737
ENSBGRG00000002072
ENSBGRG00000003825
ENSBGRG00000025274
ENSBGRG00000002326
ENSBGRG00000018148
ENSBGRG00000019052
ENSBGRG00000009208
ENSBGRG00000011463
ENSBGRG00000012576
ENSBGRG00000019962
ENSBGRG00000025093
ENSBGRG00000017192
ENSBGRG00000009177
ENSBGRG00000003214
ENSBGRG00000011028
ENSBGRG00000013187
ENSBGRG00000015082
ENSBGRG00000021595
ENSBGRG00000024306
ENSBGRG00000025713
ENSBGRG00000000601
ENSBGRG00000021388
ENSBGRG00000022094
ENSBGRG00000023568
ENSBGRG00000011328
ENSBGRG00000018844
ENSBGRG00000014479
ENSBGRG00000007617
ENSBGRG00000014396
ENSBGRG00000025461
ENSBGRG00000006675
ENSBGRG00000006798
ENSBGRG00000006847
ENSBGRG00000023111
ENSBGRG00000003830
ENSBGRG00000004025
ENSBGRG00000007247
ENSBGRG00000011332
ENSBGRG00000015939
ENSBGRG00000022937
ENSBGRG00000002816
ENSBGRG00000008819
ENSBGRG00000016621
ENSBGRG00000005120
ENSBGRG00000011020
ENSBGRG00000016333
ENSBGRG00000019003
ENSBGRG00000023277
ENSBGRG00000002819
ENSBGRG00000000727
ENSBGRG00000015333
ENSBGRG00000017074
ENSBGRG00000018030
ENSBGRG00000019091
ENSBGRG00000019396
ENSBGRG00000000550
ENSBGRG00000003980
ENSBGRG00000006669
ENSBGRG00000012072
ENSBGRG00000015477
ENSBGRG00000016051
ENSBGRG00000003485
ENSBGRG00000022982
ENSBGRG00000015039
ENSBGRG00000018872
ENSBGRG00000023822
ENSBGRG00000024292
ENSBGRG00000026903
ENSBGRG00000006429
ENSBGRG00000009312
ENSBGRG00000011048
ENSBGRG00000011688
ENSBGRG00000012076
ENSBGRG00000013625
ENSBGRG00000013703
ENSBGRG00000003125
ENSBGRG00000014659
ENSBGRG00000007123
ENSBGRG00000007553
ENSBGRG00000013785
ENSBGRG00000016052
ENSBGRG00000016720
ENSBGRG00000022375
ENSBGRG00000022789
ENSBGRG00000003160
ENSBGRG00000005573
ENSBGRG00000008276
ENSBGRG00000019487
ENSBGRG00000023242
ENSBGRG00000003374
ENSBGRG00000003218
ENSBGRG00000016813
ENSBGRG00000023312
ENSBGRG00000004002
ENSBGRG00000004398
ENSBGRG00000022159
ENSBGRG00000000558
ENSBGRG00000007005
ENSBGRG00000009775
ENSBGRG00000014554
ENSBGRG00000026632
ENSBGRG00000006431
ENSBGRG00000000502
ENSBGRG00000007536
ENSBGRG00000026256
ENSBGRG00000026794
ENSBGRG00000014195
ENSBGRG00000013134
ENSBGRG00000012552
ENSBGRG00000016908
ENSBGRG00000000941
ENSBGRG00000004987
ENSBGRG00000013042
ENSBGRG00000019113
ENSBGRG00000020156
ENSBGRG00000003084
ENSBGRG00000012551
ENSBGRG00000005856
ENSBGRG00000007648
ENSBGRG00000013855
ENSBGRG00000025746
ENSBGRG00000003570
ENSBGRG00000001940
ENSBGRG00000003236
ENSBGRG00000014570
ENSBGRG00000001073
ENSBGRG00000015125
ENSBGRG00000015782
ENSBGRG00000022161
ENSBGRG00000006982
ENSBGRG00000010299
ENSBGRG00000010977
ENSBGRG00000013438
ENSBGRG00000016303
ENSBGRG00000023978
ENSBGRG00000019501
ENSBGRG00000007950
ENSBGRG00000009354
ENSBGRG00000016796
ENSBGRG00000022557
ENSBGRG00000000733
ENSBGRG00000005412
ENSBGRG00000007526
ENSBGRG00000008898
ENSBGRG00000004452
ENSBGRG00000021442
ENSBGRG00000018697
ENSBGRG00000009680
ENSBGRG00000015949
ENSBGRG00000019838
ENSBGRG00000022499
ENSBGRG00000022995
ENSBGRG00000025509
ENSBGRG00000007605
ENSBGRG00000014798
ENSBGRG00000017208
ENSBGRG00000022798
ENSBGRG00000023366
ENSBGRG00000023905
ENSBGRG00000012938
ENSBGRG00000001574
ENSBGRG00000011204
ENSBGRG00000013895
ENSBGRG00000016386
ENSBGRG00000019272
ENSBGRG00000022449
ENSBGRG00000025052
ENSBGRG00000004094
ENSBGRG00000004414
ENSBGRG00000017363
ENSBGRG00000023769
ENSBGRG00000004411
ENSBGRG00000020713
ENSBGRG00000022802
ENSBGRG00000025176
ENSBGRG00000002401
ENSBGRG00000012260
ENSBGRG00000025127
ENSBGRG00000007504
ENSBGRG00000017403
ENSBGRG00000025805
ENSBGRG00000005024
ENSBGRG00000010751
ENSBGRG00000018002
ENSBGRG00000000684
ENSBGRG00000015376
ENSBGRG00000008874
ENSBGRG00000011576
ENSBGRG00000019175
ENSBGRG00000019347
ENSBGRG00000024680
ENSBGRG00000003464
ENSBGRG00000009855
ENSBGRG00000009976
ENSBGRG00000011836
ENSBGRG00000013857
ENSBGRG00000017069
ENSBGRG00000022613
ENSBGRG00000006664
ENSBGRG00000002483
ENSBGRG00000021410
ENSBGRG00000026704
ENSBGRG00000019621
ENSBGRG00000002359
ENSBGRG00000013536
ENSBGRG00000024343
ENSBGRG00000001577
ENSBGRG00000006314
ENSBGRG00000007343
ENSBGRG00000008380
ENSBGRG00000008528
ENSBGRG00000015383
ENSBGRG00000020089
ENSBGRG00000000766
ENSBGRG00000018478
ENSBGRG00000022662
ENSBGRG00000018129
ENSBGRG00000021572
ENSBGRG00000015676
ENSBGRG00000004863
ENSBGRG00000016718
ENSBGRG00000017251
ENSBGRG00000004198
ENSBGRG00000012637
ENSBGRG00000015343
ENSBGRG00000015985
ENSBGRG00000011779
ENSBGRG00000005967
ENSBGRG00000011550
ENSBGRG00000011554
ENSBGRG00000012558
ENSBGRG00000018726
ENSBGRG00000002989
ENSBGRG00000010232
ENSBGRG00000016340
ENSBGRG00000002924
ENSBGRG00000000937
ENSBGRG00000004075
ENSBGRG00000013769
ENSBGRG00000022280
ENSBGRG00000000162
ENSBGRG00000019554
ENSBGRG00000019429
ENSBGRG00000001136
ENSBGRG00000001175
ENSBGRG00000001784
ENSBGRG00000022503
ENSBGRG00000022927
ENSBGRG00000024795
ENSBGRG00000001024
ENSBGRG00000017454
ENSBGRG00000010881
ENSBGRG00000021256
ENSBGRG00000024395
ENSBGRG00000007295
ENSBGRG00000008062
ENSBGRG00000017324
ENSBGRG00000018123
ENSBGRG00000026674
ENSBGRG00000002369
ENSBGRG00000006552
ENSBGRG00000017018
ENSBGRG00000025613
ENSBGRG00000026131
ENSBGRG00000003568
ENSBGRG00000015910
ENSBGRG00000017560
ENSBGRG00000023047
ENSBGRG00000008781
ENSBGRG00000015328
ENSBGRG00000016855
ENSBGRG00000019694
ENSBGRG00000008744
ENSBGRG00000010365
ENSBGRG00000012502
ENSBGRG00000016366
ENSBGRG00000002480
ENSBGRG00000025935
ENSBGRG00000018856
ENSBGRG00000026391
ENSBGRG00000020098
ENSBGRG00000006727
ENSBGRG00000009967
ENSBGRG00000012724
ENSBGRG00000013325
ENSBGRG00000022173
ENSBGRG00000024261
ENSBGRG00000014818
ENSBGRG00000019413
ENSBGRG00000019887
ENSBGRG00000019926
ENSBGRG00000021566
ENSBGRG00000026767
ENSBGRG00000007727
ENSBGRG00000007908
ENSBGRG00000002873
ENSBGRG00000010022
ENSBGRG00000010166
ENSBGRG00000016517
ENSBGRG00000016674
ENSBGRG00000019557
ENSBGRG00000021009
ENSBGRG00000006770
ENSBGRG00000017059
ENSBGRG00000002175
ENSBGRG00000002880
ENSBGRG00000019616
ENSBGRG00000024657
ENSBGRG00000026901
ENSBGRG00000000284
ENSBGRG00000006684
ENSBGRG00000020517
ENSBGRG00000010192
ENSBGRG00000001207
ENSBGRG00000013907
ENSBGRG00000016536
ENSBGRG00000022845
ENSBGRG00000016969
ENSBGRG00000024688
ENSBGRG00000000291
ENSBGRG00000008089
ENSBGRG00000008225
ENSBGRG00000025984
ENSBGRG00000007587
ENSBGRG00000022467
ENSBGRG00000013323
ENSBGRG00000025118
ENSBGRG00000001656
ENSBGRG00000019461
ENSBGRG00000005512
ENSBGRG00000023100
ENSBGRG00000024431
ENSBGRG00000001620
ENSBGRG00000013904
ENSBGRG00000020411
ENSBGRG00000006443
ENSBGRG00000004098
ENSBGRG00000007035
ENSBGRG00000010282
ENSBGRG00000025772
ENSBGRG00000005475
ENSBGRG00000010197
ENSBGRG00000019698
ENSBGRG00000024671
ENSBGRG00000001229
ENSBGRG00000017220
ENSBGRG00000005819
ENSBGRG00000009607
ENSBGRG00000011418
ENSBGRG00000024716
ENSBGRG00000002329
ENSBGRG00000021374
ENSBGRG00000026502
ENSBGRG00000000378
ENSBGRG00000020504
ENSBGRG00000023264
ENSBGRG00000016156
ENSBGRG00000005561
ENSBGRG00000019334
ENSBGRG00000002323
ENSBGRG00000015833
ENSBGRG00000009137
ENSBGRG00000007046
ENSBGRG00000012354
ENSBGRG00000021905
ENSBGRG00000024920
ENSBGRG00000002438
ENSBGRG00000013532
ENSBGRG00000001427
ENSBGRG00000016445
ENSBGRG00000018383
ENSBGRG00000011920
ENSBGRG00000025775
ENSBGRG00000007960
ENSBGRG00000024852
ENSBGRG00000007827
ENSBGRG00000009255
ENSBGRG00000011862
ENSBGRG00000021752
ENSBGRG00000005142
ENSBGRG00000009076
ENSBGRG00000011259
ENSBGRG00000014425
ENSBGRG00000018704
ENSBGRG00000005798
ENSBGRG00000009050
ENSBGRG00000013546
ENSBGRG00000000256
ENSBGRG00000008788
ENSBGRG00000015982
ENSBGRG00000019044
ENSBGRG00000024771
ENSBGRG00000008176
ENSBGRG00000003902
ENSBGRG00000014834
ENSBGRG00000019328
ENSBGRG00000001783
ENSBGRG00000015590
ENSBGRG00000020248
ENSBGRG00000012788
ENSBGRG00000001265
ENSBGRG00000018879
ENSBGRG00000019398
ENSBGRG00000023645
ENSBGRG00000026636
ENSBGRG00000011390
ENSBGRG00000010403
ENSBGRG00000010727
ENSBGRG00000016533
ENSBGRG00000021660
ENSBGRG00000022783
ENSBGRG00000006373
ENSBGRG00000010156
ENSBGRG00000013932
ENSBGRG00000015481
ENSBGRG00000018793
ENSBGRG00000005164
ENSBGRG00000012784
ENSBGRG00000014750
ENSBGRG00000020628
ENSBGRG00000000529
ENSBGRG00000022578
ENSBGRG00000026506
ENSBGRG00000008041
ENSBGRG00000006534
ENSBGRG00000014015
ENSBGRG00000020980
ENSBGRG00000005513
ENSBGRG00000013027
ENSBGRG00000019249
ENSBGRG00000012472
ENSBGRG00000010834
ENSBGRG00000013019
ENSBGRG00000002265
ENSBGRG00000013966
ENSBGRG00000024798
ENSBGRG00000026269
ENSBGRG00000012510
ENSBGRG00000003059
ENSBGRG00000011361
ENSBGRG00000012496
ENSBGRG00000021809
ENSBGRG00000001146
ENSBGRG00000006801
ENSBGRG00000009574
ENSBGRG00000015686
ENSBGRG00000015811
ENSBGRG00000019619
ENSBGRG00000000145
ENSBGRG00000013378
ENSBGRG00000019456
ENSBGRG00000022455
ENSBGRG00000011427
ENSBGRG00000012875
ENSBGRG00000014776
ENSBGRG00000024862
ENSBGRG00000002014
ENSBGRG00000010925
ENSBGRG00000016196
ENSBGRG00000016775
ENSBGRG00000017678
ENSBGRG00000025697
ENSBGRG00000000062
ENSBGRG00000014095
ENSBGRG00000015530
ENSBGRG00000016471
ENSBGRG00000026397
ENSBGRG00000012485
ENSBGRG00000021143
ENSBGRG00000007020
ENSBGRG00000006909
ENSBGRG00000017094
ENSBGRG00000004082
ENSBGRG00000002082
ENSBGRG00000003728
ENSBGRG00000024027
ENSBGRG00000000296
ENSBGRG00000018367
ENSBGRG00000021649
ENSBGRG00000021866
ENSBGRG00000024583
ENSBGRG00000025333
ENSBGRG00000004939
ENSBGRG00000005423
ENSBGRG00000012461
ENSBGRG00000018963
ENSBGRG00000024283
ENSBGRG00000026809
ENSBGRG00000002452
ENSBGRG00000009964
ENSBGRG00000003071
ENSBGRG00000003356
ENSBGRG00000026468
ENSBGRG00000002758
ENSBGRG00000013969
ENSBGRG00000013443
ENSBGRG00000012567
ENSBGRG00000013760
ENSBGRG00000008538
ENSBGRG00000013238
ENSBGRG00000014600
ENSBGRG00000017084
ENSBGRG00000007431
ENSBGRG00000012469
ENSBGRG00000014803
ENSBGRG00000019976
ENSBGRG00000023581
ENSBGRG00000002802
ENSBGRG00000002089
ENSBGRG00000003977
ENSBGRG00000011561
ENSBGRG00000017924
ENSBGRG00000020298
ENSBGRG00000020864
ENSBGRG00000022833
ENSBGRG00000000557
ENSBGRG00000007825
ENSBGRG00000022072
ENSBGRG00000022247
ENSBGRG00000002521
ENSBGRG00000011338
ENSBGRG00000013170
ENSBGRG00000010252
ENSBGRG00000015660
ENSBGRG00000016613
ENSBGRG00000019581
ENSBGRG00000020514
ENSBGRG00000024221
ENSBGRG00000003897
ENSBGRG00000012149
ENSBGRG00000024678
ENSBGRG00000012054
ENSBGRG00000003751
ENSBGRG00000014950
ENSBGRG00000021139
ENSBGRG00000022706
ENSBGRG00000024988
ENSBGRG00000016377
ENSBGRG00000015273
ENSBGRG00000018776
ENSBGRG00000021222
ENSBGRG00000016367
ENSBGRG00000020260
ENSBGRG00000002109
ENSBGRG00000013751
ENSBGRG00000020819
ENSBGRG00000021876
ENSBGRG00000000933
ENSBGRG00000014152
ENSBGRG00000015156
ENSBGRG00000015457
ENSBGRG00000006782
ENSBGRG00000004697
ENSBGRG00000006790
ENSBGRG00000008940
ENSBGRG00000009474
ENSBGRG00000012592
ENSBGRG00000017974
ENSBGRG00000000351
ENSBGRG00000023694
ENSBGRG00000012636
ENSBGRG00000023331
ENSBGRG00000024392
ENSBGRG00000026684
ENSBGRG00000012073
ENSBGRG00000008027
ENSBGRG00000010820
ENSBGRG00000013203
ENSBGRG00000018780
ENSBGRG00000022550
ENSBGRG00000025405
ENSBGRG00000002691
ENSBGRG00000003108
ENSBGRG00000004882
ENSBGRG00000014422
ENSBGRG00000002445
ENSBGRG00000011323
ENSBGRG00000020777
ENSBGRG00000009473
ENSBGRG00000005534
ENSBGRG00000024464
ENSBGRG00000016006
ENSBGRG00000005270
ENSBGRG00000011066
ENSBGRG00000023709
ENSBGRG00000003741
ENSBGRG00000023787
ENSBGRG00000017156
ENSBGRG00000017504
ENSBGRG00000016987
ENSBGRG00000018124
ENSBGRG00000017238
ENSBGRG00000011331
ENSBGRG00000021283
ENSBGRG00000002835
ENSBGRG00000003509
ENSBGRG00000008076
ENSBGRG00000009571
ENSBGRG00000025126
ENSBGRG00000000407
ENSBGRG00000009712
ENSBGRG00000021839
ENSBGRG00000023042
ENSBGRG00000023825
ENSBGRG00000008360
ENSBGRG00000000408
ENSBGRG00000001621
ENSBGRG00000004438
ENSBGRG00000006303
ENSBGRG00000013066
ENSBGRG00000020077
ENSBGRG00000020871
ENSBGRG00000022697
ENSBGRG00000013859
ENSBGRG00000016704
ENSBGRG00000018373
ENSBGRG00000010273
ENSBGRG00000015485
ENSBGRG00000019711
ENSBGRG00000003206
ENSBGRG00000010809
ENSBGRG00000007794
ENSBGRG00000008235
ENSBGRG00000009146
ENSBGRG00000020408
ENSBGRG00000023479
ENSBGRG00000007007
ENSBGRG00000012985
ENSBGRG00000013449
ENSBGRG00000015659
ENSBGRG00000020547
ENSBGRG00000024764
ENSBGRG00000001483
ENSBGRG00000014629
ENSBGRG00000002073
ENSBGRG00000011863
ENSBGRG00000012775
ENSBGRG00000025877
ENSBGRG00000026765
ENSBGRG00000006394
ENSBGRG00000015214
ENSBGRG00000019729
ENSBGRG00000020513
ENSBGRG00000012389
ENSBGRG00000007838
ENSBGRG00000014868
ENSBGRG00000026028
ENSBGRG00000010835
ENSBGRG00000010966
ENSBGRG00000013034
ENSBGRG00000016373
ENSBGRG00000016712
ENSBGRG00000021806
ENSBGRG00000005150
ENSBGRG00000009608
ENSBGRG00000021224
ENSBGRG00000005347
ENSBGRG00000003789
ENSBGRG00000005558
ENSBGRG00000019516
ENSBGRG00000003465
ENSBGRG00000014286
ENSBGRG00000007521
ENSBGRG00000016966
ENSBGRG00000018764
ENSBGRG00000021845
ENSBGRG00000022678
ENSBGRG00000004673
ENSBGRG00000023374
ENSBGRG00000001143
ENSBGRG00000015250
ENSBGRG00000006132
ENSBGRG00000016254
ENSBGRG00000026623
ENSBGRG00000001499
ENSBGRG00000012186
ENSBGRG00000016752
ENSBGRG00000003878
ENSBGRG00000014530
ENSBGRG00000005604
ENSBGRG00000011855
ENSBGRG00000012027
ENSBGRG00000013075
ENSBGRG00000020279
ENSBGRG00000020363
ENSBGRG00000003191
ENSBGRG00000020612
ENSBGRG00000018288
ENSBGRG00000007410
ENSBGRG00000018087
ENSBGRG00000021048
ENSBGRG00000021745
ENSBGRG00000026465
ENSBGRG00000006156
ENSBGRG00000010900
ENSBGRG00000014641
ENSBGRG00000002271
ENSBGRG00000005426
ENSBGRG00000009221
ENSBGRG00000017026
ENSBGRG00000020632
ENSBGRG00000023989
ENSBGRG00000004944
ENSBGRG00000008429
ENSBGRG00000017727
ENSBGRG00000026893
ENSBGRG00000000898
ENSBGRG00000003297
ENSBGRG00000022687
ENSBGRG00000006629
ENSBGRG00000020056
ENSBGRG00000026431
ENSBGRG00000020453
ENSBGRG00000004277
ENSBGRG00000003250
ENSBGRG00000010554
ENSBGRG00000015547
ENSBGRG00000022686
ENSBGRG00000019261
ENSBGRG00000004514
ENSBGRG00000015883
ENSBGRG00000020353
ENSBGRG00000022459
ENSBGRG00000025191
ENSBGRG00000010745
ENSBGRG00000006223
ENSBGRG00000009393
ENSBGRG00000024781
ENSBGRG00000004714
ENSBGRG00000019265
ENSBGRG00000024485
ENSBGRG00000017379
ENSBGRG00000014634
ENSBGRG00000015805
ENSBGRG00000022839
ENSBGRG00000023556
ENSBGRG00000003694
ENSBGRG00000019447
ENSBGRG00000020268
ENSBGRG00000024766
ENSBGRG00000005382
ENSBGRG00000022992
ENSBGRG00000011277
ENSBGRG00000007502
ENSBGRG00000011346
ENSBGRG00000004225
ENSBGRG00000023221
ENSBGRG00000003829
ENSBGRG00000008795
ENSBGRG00000018203
ENSBGRG00000000735
ENSBGRG00000009839
ENSBGRG00000013734
ENSBGRG00000017430
ENSBGRG00000025828
ENSBGRG00000009096
ENSBGRG00000013413
ENSBGRG00000019648
ENSBGRG00000003624
ENSBGRG00000015030
ENSBGRG00000017098
ENSBGRG00000017850
ENSBGRG00000018023
ENSBGRG00000021787
ENSBGRG00000004626
ENSBGRG00000026484
ENSBGRG00000017544
ENSBGRG00000006340
ENSBGRG00000018126
ENSBGRG00000005006
ENSBGRG00000013255
ENSBGRG00000021023
ENSBGRG00000024165
ENSBGRG00000014972
ENSBGRG00000025237
ENSBGRG00000005707
ENSBGRG00000002365
ENSBGRG00000007402
ENSBGRG00000011464
ENSBGRG00000013336
ENSBGRG00000014794
ENSBGRG00000017533
ENSBGRG00000000501
ENSBGRG00000008654
ENSBGRG00000005954
ENSBGRG00000015260
ENSBGRG00000020906
ENSBGRG00000025578
ENSBGRG00000002964
ENSBGRG00000024592
ENSBGRG00000005773
ENSBGRG00000003629
ENSBGRG00000016632
ENSBGRG00000002677
ENSBGRG00000005779
ENSBGRG00000021327
ENSBGRG00000024131
ENSBGRG00000025373
ENSBGRG00000002420
ENSBGRG00000003988
ENSBGRG00000008359
ENSBGRG00000016244
ENSBGRG00000017082
ENSBGRG00000023200
ENSBGRG00000000265
ENSBGRG00000008821
ENSBGRG00000015708
ENSBGRG00000016936
ENSBGRG00000022904
ENSBGRG00000008444
ENSBGRG00000003311
ENSBGRG00000015377
ENSBGRG00000016930
ENSBGRG00000020321
ENSBGRG00000023655
ENSBGRG00000000186
ENSBGRG00000014279
ENSBGRG00000006196
ENSBGRG00000026508
ENSBGRG00000004735
ENSBGRG00000008902
ENSBGRG00000009181
ENSBGRG00000015270
ENSBGRG00000019027
ENSBGRG00000002341
ENSBGRG00000003599
ENSBGRG00000009866
ENSBGRG00000001031
ENSBGRG00000004145
ENSBGRG00000021261
ENSBGRG00000023991
ENSBGRG00000008598
ENSBGRG00000004896
ENSBGRG00000011353
ENSBGRG00000009418
ENSBGRG00000019674
ENSBGRG00000025719
ENSBGRG00000006369
ENSBGRG00000022032
ENSBGRG00000000508
ENSBGRG00000011149
ENSBGRG00000003072
ENSBGRG00000020535
ENSBGRG00000001959
ENSBGRG00000006622
ENSBGRG00000007800
ENSBGRG00000020487
ENSBGRG00000001869
ENSBGRG00000026493
ENSBGRG00000006287
ENSBGRG00000020476
ENSBGRG00000024407
ENSBGRG00000024965
ENSBGRG00000025492
ENSBGRG00000002725
ENSBGRG00000002428
ENSBGRG00000013324
ENSBGRG00000014188
ENSBGRG00000022271
ENSBGRG00000000137
ENSBGRG00000013672
ENSBGRG00000017030
ENSBGRG00000005357
ENSBGRG00000008497
ENSBGRG00000012159
ENSBGRG00000000900
ENSBGRG00000006383
ENSBGRG00000008153
ENSBGRG00000023583
ENSBGRG00000024227
ENSBGRG00000005688
ENSBGRG00000016529
ENSBGRG00000021391
ENSBGRG00000025730
ENSBGRG00000010239
ENSBGRG00000005331
ENSBGRG00000012685
ENSBGRG00000018274
ENSBGRG00000020255
ENSBGRG00000000869
ENSBGRG00000003048
ENSBGRG00000004992
ENSBGRG00000006018
ENSBGRG00000007910
ENSBGRG00000010330
ENSBGRG00000010601
ENSBGRG00000012732
ENSBGRG00000002092
ENSBGRG00000020366
ENSBGRG00000022508
ENSBGRG00000026533
ENSBGRG00000019714
ENSBGRG00000014419
ENSBGRG00000001153
ENSBGRG00000014746
ENSBGRG00000015461
ENSBGRG00000016754
ENSBGRG00000021032
ENSBGRG00000026682
ENSBGRG00000022248
ENSBGRG00000023213
ENSBGRG00000018174
ENSBGRG00000009621
ENSBGRG00000024871
ENSBGRG00000009121
ENSBGRG00000025889
ENSBGRG00000003161
ENSBGRG00000014487
ENSBGRG00000004283
ENSBGRG00000018473
ENSBGRG00000024954
ENSBGRG00000026864
ENSBGRG00000026875
ENSBGRG00000002645
ENSBGRG00000007565
ENSBGRG00000019317
ENSBGRG00000019536
ENSBGRG00000006835
ENSBGRG00000024469
ENSBGRG00000024055
ENSBGRG00000019973
ENSBGRG00000020817
ENSBGRG00000024911
ENSBGRG00000010897
ENSBGRG00000014428
ENSBGRG00000001945
ENSBGRG00000018259
ENSBGRG00000006363
ENSBGRG00000005715
ENSBGRG00000006049
ENSBGRG00000007399
ENSBGRG00000014769
ENSBGRG00000005633
ENSBGRG00000022038
ENSBGRG00000023861
ENSBGRG00000005097
ENSBGRG00000002638
ENSBGRG00000005837
ENSBGRG00000023487
ENSBGRG00000017695
ENSBGRG00000006172
ENSBGRG00000009350
ENSBGRG00000003531
ENSBGRG00000005360
ENSBGRG00000018013
ENSBGRG00000021697
ENSBGRG00000022695
ENSBGRG00000003959
ENSBGRG00000021024
ENSBGRG00000024707
ENSBGRG00000026604
ENSBGRG00000003921
ENSBGRG00000019182
ENSBGRG00000007484
ENSBGRG00000020271
ENSBGRG00000001730
ENSBGRG00000013875
ENSBGRG00000021873
ENSBGRG00000005874
ENSBGRG00000007921
ENSBGRG00000009078
ENSBGRG00000009335
ENSBGRG00000014084
ENSBGRG00000015153
ENSBGRG00000022085
ENSBGRG00000000955
ENSBGRG00000018467
ENSBGRG00000021999
ENSBGRG00000023802
ENSBGRG00000003686
ENSBGRG00000005794
ENSBGRG00000005246
ENSBGRG00000002361
ENSBGRG00000003092
ENSBGRG00000005530
ENSBGRG00000011742
ENSBGRG00000016972
ENSBGRG00000019323
ENSBGRG00000022827
ENSBGRG00000000910
ENSBGRG00000006507
ENSBGRG00000008425
ENSBGRG00000023170
ENSBGRG00000001008
ENSBGRG00000003482
ENSBGRG00000004460
ENSBGRG00000013206
ENSBGRG00000001270
ENSBGRG00000005669
ENSBGRG00000006576
ENSBGRG00000008605
ENSBGRG00000018960
ENSBGRG00000019562
ENSBGRG00000004834
ENSBGRG00000008324
ENSBGRG00000012662
ENSBGRG00000018001
ENSBGRG00000025827
ENSBGRG00000006456
ENSBGRG00000009311
ENSBGRG00000010276
ENSBGRG00000012077
ENSBGRG00000014566
ENSBGRG00000019958
ENSBGRG00000007814
ENSBGRG00000010444
ENSBGRG00000022440
ENSBGRG00000000375
ENSBGRG00000019046
ENSBGRG00000003587
ENSBGRG00000006381
ENSBGRG00000012322
ENSBGRG00000013023
ENSBGRG00000024739
ENSBGRG00000003900
ENSBGRG00000001900
ENSBGRG00000003106
ENSBGRG00000009770
ENSBGRG00000013464
ENSBGRG00000014899
ENSBGRG00000017761
ENSBGRG00000000461
ENSBGRG00000016842
ENSBGRG00000026306
ENSBGRG00000026871
ENSBGRG00000006408
ENSBGRG00000003221
ENSBGRG00000006829
ENSBGRG00000015261
ENSBGRG00000016810
ENSBGRG00000000395
ENSBGRG00000026220
ENSBGRG00000010975
ENSBGRG00000018081
ENSBGRG00000019459
ENSBGRG00000006021
ENSBGRG00000003234
ENSBGRG00000008990
ENSBGRG00000009581
ENSBGRG00000014665
ENSBGRG00000020505
ENSBGRG00000001898
ENSBGRG00000002980
ENSBGRG00000017319
[truncated: 12,978 more rows]

## Sheet: peaks specific to P
Gene
ENSBGRG00000000012
ENSBGRG00000000020
ENSBGRG00000000029
ENSBGRG00000000030
ENSBGRG00000000032
ENSBGRG00000000033
ENSBGRG00000000035
ENSBGRG00000000036
ENSBGRG00000000042
ENSBGRG00000000061
ENSBGRG00000000064
ENSBGRG00000000067
ENSBGRG00000000070
ENSBGRG00000000073
ENSBGRG00000000074
ENSBGRG00000000077
ENSBGRG00000000087
ENSBGRG00000000103
ENSBGRG00000000104
ENSBGRG00000000120
ENSBGRG00000000126
ENSBGRG00000000130
ENSBGRG00000000135
ENSBGRG00000000136
ENSBGRG00000000147
ENSBGRG00000000150
ENSBGRG00000000153
ENSBGRG00000000157
ENSBGRG00000000182
ENSBGRG00000000197
ENSBGRG00000000200
ENSBGRG00000000205
ENSBGRG00000000224
ENSBGRG00000000230
ENSBGRG00000000231
ENSBGRG00000000238
ENSBGRG00000000243
ENSBGRG00000000244
ENSBGRG00000000266
ENSBGRG00000000269
ENSBGRG00000000273
ENSBGRG00000000277
ENSBGRG00000000289
ENSBGRG00000000290
ENSBGRG00000000292
ENSBGRG00000000305
ENSBGRG00000000310
ENSBGRG00000000312
ENSBGRG00000000315
ENSBGRG00000000319
ENSBGRG00000000320
ENSBGRG00000000336
ENSBGRG00000000342
ENSBGRG00000000346
ENSBGRG00000000348
ENSBGRG00000000366
ENSBGRG00000000367
ENSBGRG00000000377
ENSBGRG00000000381
ENSBGRG00000000392
ENSBGRG00000000394
ENSBGRG00000000399
ENSBGRG00000000401
ENSBGRG00000000404
ENSBGRG00000000406
ENSBGRG00000000414
ENSBGRG00000000415
ENSBGRG00000000429
ENSBGRG00000000431
ENSBGRG00000000435
ENSBGRG00000000445
ENSBGRG00000000448
ENSBGRG00000000463
ENSBGRG00000000464
ENSBGRG00000000478
ENSBGRG00000000483
ENSBGRG00000000484
ENSBGRG00000000490
ENSBGRG00000000491
ENSBGRG00000000492
ENSBGRG00000000496
ENSBGRG00000000504
ENSBGRG00000000509
ENSBGRG00000000510
ENSBGRG00000000511
ENSBGRG00000000516
ENSBGRG00000000532
ENSBGRG00000000555
ENSBGRG00000000560
ENSBGRG00000000561
ENSBGRG00000000574
ENSBGRG00000000588
ENSBGRG00000000590
ENSBGRG00000000598
ENSBGRG00000000610
ENSBGRG00000000614
ENSBGRG00000000615
ENSBGRG00000000618
ENSBGRG00000000623
ENSBGRG00000000628
ENSBGRG00000000650
ENSBGRG00000000659
ENSBGRG00000000662
ENSBGRG00000000671
ENSBGRG00000000680
ENSBGRG00000000686
ENSBGRG00000000696
ENSBGRG00000000697
ENSBGRG00000000723
ENSBGRG00000000737
ENSBGRG00000000744
ENSBGRG00000000748
ENSBGRG00000000759
ENSBGRG00000000762
ENSBGRG00000000774
ENSBGRG00000000776
ENSBGRG00000000779
ENSBGRG00000000781
ENSBGRG00000000788
ENSBGRG00000000791
ENSBGRG00000000806
ENSBGRG00000000809
ENSBGRG00000000811
ENSBGRG00000000816
ENSBGRG00000000821
ENSBGRG00000000835
ENSBGRG00000000842
ENSBGRG00000000858
ENSBGRG00000000863
ENSBGRG00000000865
ENSBGRG00000000868
ENSBGRG00000000891
ENSBGRG00000000904
ENSBGRG00000000905
ENSBGRG00000000906
ENSBGRG00000000909
ENSBGRG00000000911
ENSBGRG00000000924
ENSBGRG00000000947
ENSBGRG00000000965
ENSBGRG00000000966
ENSBGRG00000000968
ENSBGRG00000000981
ENSBGRG00000000988
ENSBGRG00000000996
ENSBGRG00000000997
ENSBGRG00000001009
ENSBGRG00000001014
ENSBGRG00000001017
ENSBGRG00000001021
ENSBGRG00000001022
ENSBGRG00000001023
ENSBGRG00000001035
ENSBGRG00000001047
ENSBGRG00000001051
ENSBGRG00000001060
ENSBGRG00000001067
ENSBGRG00000001079
ENSBGRG00000001084
ENSBGRG00000001085
ENSBGRG00000001090
ENSBGRG00000001091
ENSBGRG00000001093
ENSBGRG00000001099
ENSBGRG00000001106
ENSBGRG00000001109
ENSBGRG00000001113
ENSBGRG00000001115
ENSBGRG00000001121
ENSBGRG00000001125
ENSBGRG00000001135
ENSBGRG00000001157
ENSBGRG00000001168
ENSBGRG00000001170
ENSBGRG00000001179
ENSBGRG00000001185
ENSBGRG00000001200
ENSBGRG00000001202
ENSBGRG00000001206
ENSBGRG00000001210
ENSBGRG00000001216
ENSBGRG00000001220
ENSBGRG00000001221
ENSBGRG00000001230
ENSBGRG00000001231
ENSBGRG00000001232
ENSBGRG00000001238
ENSBGRG00000001251
ENSBGRG00000001253
ENSBGRG00000001279
ENSBGRG00000001287
ENSBGRG00000001290
ENSBGRG00000001303
ENSBGRG00000001307
ENSBGRG00000001320
ENSBGRG00000001332
ENSBGRG00000001337
ENSBGRG00000001342
ENSBGRG00000001345
ENSBGRG00000001368
ENSBGRG00000001378
ENSBGRG00000001388
ENSBGRG00000001394
ENSBGRG00000001395
ENSBGRG00000001415
ENSBGRG00000001418
ENSBGRG00000001420
ENSBGRG00000001425
ENSBGRG00000001437
ENSBGRG00000001441
ENSBGRG00000001451
ENSBGRG00000001452
ENSBGRG00000001459
ENSBGRG00000001473
ENSBGRG00000001505
ENSBGRG00000001512
ENSBGRG00000001513
ENSBGRG00000001516
ENSBGRG00000001517
ENSBGRG00000001523
ENSBGRG00000001530
ENSBGRG00000001552
ENSBGRG00000001554
ENSBGRG00000001557
ENSBGRG00000001563
ENSBGRG00000001564
ENSBGRG00000001569
ENSBGRG00000001570
ENSBGRG00000001572
ENSBGRG00000001585
ENSBGRG00000001590
ENSBGRG00000001599
ENSBGRG00000001602
ENSBGRG00000001611
ENSBGRG00000001617
ENSBGRG00000001623
ENSBGRG00000001641
ENSBGRG00000001646
ENSBGRG00000001657
ENSBGRG00000001679
ENSBGRG00000001682
ENSBGRG00000001683
ENSBGRG00000001690
ENSBGRG00000001692
ENSBGRG00000001693
ENSBGRG00000001694
ENSBGRG00000001698
ENSBGRG00000001700
ENSBGRG00000001706
ENSBGRG00000001707
ENSBGRG00000001726
ENSBGRG00000001731
ENSBGRG00000001732
ENSBGRG00000001733
ENSBGRG00000001734
ENSBGRG00000001742
ENSBGRG00000001747
ENSBGRG00000001751
ENSBGRG00000001755
ENSBGRG00000001772
ENSBGRG00000001786
ENSBGRG00000001804
ENSBGRG00000001805
ENSBGRG00000001806
ENSBGRG00000001807
ENSBGRG00000001822
ENSBGRG00000001823
ENSBGRG00000001827
ENSBGRG00000001836
ENSBGRG00000001840
ENSBGRG00000001854
ENSBGRG00000001855
ENSBGRG00000001862
ENSBGRG00000001863
ENSBGRG00000001868
ENSBGRG00000001882
ENSBGRG00000001891
ENSBGRG00000001894
ENSBGRG00000001909
ENSBGRG00000001915
ENSBGRG00000001920
ENSBGRG00000001921
ENSBGRG00000001924
ENSBGRG00000001932
ENSBGRG00000001933
ENSBGRG00000001950
ENSBGRG00000001966
ENSBGRG00000001969
ENSBGRG00000001976
ENSBGRG00000001977
ENSBGRG00000001980
ENSBGRG00000001984
ENSBGRG00000002015
ENSBGRG00000002019
ENSBGRG00000002036
ENSBGRG00000002046
ENSBGRG00000002055
ENSBGRG00000002058
ENSBGRG00000002068
ENSBGRG00000002071
ENSBGRG00000002080
ENSBGRG00000002085
ENSBGRG00000002096
ENSBGRG00000002104
ENSBGRG00000002121
ENSBGRG00000002130
ENSBGRG00000002132
ENSBGRG00000002137
ENSBGRG00000002146
ENSBGRG00000002166
ENSBGRG00000002180
ENSBGRG00000002184
ENSBGRG00000002197
ENSBGRG00000002200
ENSBGRG00000002204
ENSBGRG00000002207
ENSBGRG00000002214
ENSBGRG00000002222
ENSBGRG00000002224
ENSBGRG00000002227
ENSBGRG00000002230
ENSBGRG00000002231
ENSBGRG00000002245
ENSBGRG00000002258
ENSBGRG00000002268
ENSBGRG00000002282
ENSBGRG00000002284
ENSBGRG00000002287
ENSBGRG00000002290
ENSBGRG00000002301
ENSBGRG00000002307
ENSBGRG00000002321
ENSBGRG00000002340
ENSBGRG00000002346
ENSBGRG00000002347
ENSBGRG00000002349
ENSBGRG00000002350
ENSBGRG00000002356
ENSBGRG00000002357
ENSBGRG00000002362
ENSBGRG00000002363
ENSBGRG00000002364
ENSBGRG00000002391
ENSBGRG00000002400
ENSBGRG00000002404
ENSBGRG00000002409
ENSBGRG00000002411
ENSBGRG00000002414
ENSBGRG00000002418
ENSBGRG00000002426
ENSBGRG00000002463
ENSBGRG00000002467
ENSBGRG00000002475
ENSBGRG00000002476
ENSBGRG00000002479
ENSBGRG00000002482
ENSBGRG00000002489
ENSBGRG00000002497
ENSBGRG00000002498
ENSBGRG00000002504
ENSBGRG00000002520
ENSBGRG00000002532
ENSBGRG00000002541
ENSBGRG00000002543
ENSBGRG00000002555
ENSBGRG00000002566
ENSBGRG00000002568
ENSBGRG00000002573
ENSBGRG00000002579
ENSBGRG00000002580
ENSBGRG00000002581
ENSBGRG00000002587
ENSBGRG00000002590
ENSBGRG00000002619
ENSBGRG00000002624
ENSBGRG00000002630
ENSBGRG00000002639
ENSBGRG00000002649
ENSBGRG00000002650
ENSBGRG00000002653
ENSBGRG00000002659
ENSBGRG00000002660
ENSBGRG00000002667
ENSBGRG00000002668
ENSBGRG00000002669
ENSBGRG00000002688
ENSBGRG00000002692
ENSBGRG00000002699
ENSBGRG00000002700
ENSBGRG00000002702
ENSBGRG00000002704
ENSBGRG00000002705
ENSBGRG00000002713
ENSBGRG00000002715
ENSBGRG00000002729
ENSBGRG00000002735
ENSBGRG00000002736
ENSBGRG00000002740
ENSBGRG00000002750
ENSBGRG00000002752
ENSBGRG00000002764
ENSBGRG00000002766
ENSBGRG00000002768
ENSBGRG00000002770
ENSBGRG00000002793
ENSBGRG00000002794
ENSBGRG00000002805
ENSBGRG00000002813
ENSBGRG00000002821
ENSBGRG00000002822
ENSBGRG00000002834
ENSBGRG00000002846
ENSBGRG00000002863
ENSBGRG00000002867
ENSBGRG00000002875
ENSBGRG00000002877
ENSBGRG00000002887
ENSBGRG00000002897
ENSBGRG00000002907
ENSBGRG00000002909
ENSBGRG00000002912
ENSBGRG00000002917
ENSBGRG00000002919
ENSBGRG00000002929
ENSBGRG00000002930
ENSBGRG00000002943
ENSBGRG00000002956
ENSBGRG00000002957
ENSBGRG00000002962
ENSBGRG00000002967
ENSBGRG00000002975
ENSBGRG00000002979
ENSBGRG00000002986
ENSBGRG00000002990
ENSBGRG00000003009
ENSBGRG00000003013
ENSBGRG00000003017
ENSBGRG00000003029
ENSBGRG00000003033
ENSBGRG00000003034
ENSBGRG00000003049
ENSBGRG00000003050
ENSBGRG00000003053
ENSBGRG00000003062
ENSBGRG00000003068
ENSBGRG00000003070
ENSBGRG00000003074
ENSBGRG00000003076
ENSBGRG00000003096
ENSBGRG00000003099
ENSBGRG00000003100
ENSBGRG00000003101
ENSBGRG00000003102
ENSBGRG00000003103
ENSBGRG00000003104
ENSBGRG00000003116
ENSBGRG00000003123
ENSBGRG00000003131
ENSBGRG00000003134
ENSBGRG00000003137
ENSBGRG00000003140
ENSBGRG00000003143
ENSBGRG00000003154
ENSBGRG00000003162
ENSBGRG00000003175
ENSBGRG00000003178
ENSBGRG00000003182
ENSBGRG00000003192
ENSBGRG00000003196
ENSBGRG00000003201
ENSBGRG00000003209
ENSBGRG00000003212
ENSBGRG00000003222
ENSBGRG00000003235
ENSBGRG00000003243
ENSBGRG00000003272
ENSBGRG00000003273
ENSBGRG00000003276
ENSBGRG00000003281
ENSBGRG00000003285
ENSBGRG00000003303
ENSBGRG00000003304
ENSBGRG00000003305
ENSBGRG00000003315
ENSBGRG00000003319
ENSBGRG00000003322
ENSBGRG00000003331
ENSBGRG00000003348
ENSBGRG00000003350
ENSBGRG00000003351
ENSBGRG00000003352
ENSBGRG00000003357
ENSBGRG00000003358
ENSBGRG00000003359
ENSBGRG00000003369
ENSBGRG00000003375
ENSBGRG00000003378
ENSBGRG00000003381
ENSBGRG00000003384
ENSBGRG00000003391
ENSBGRG00000003395
ENSBGRG00000003402
ENSBGRG00000003405
ENSBGRG00000003423
ENSBGRG00000003430
ENSBGRG00000003432
ENSBGRG00000003436
ENSBGRG00000003440
ENSBGRG00000003445
ENSBGRG00000003446
ENSBGRG00000003468
ENSBGRG00000003469
ENSBGRG00000003476
ENSBGRG00000003492
ENSBGRG00000003497
ENSBGRG00000003537
ENSBGRG00000003540
ENSBGRG00000003547
ENSBGRG00000003553
ENSBGRG00000003554
ENSBGRG00000003556
ENSBGRG00000003559
ENSBGRG00000003563
ENSBGRG00000003567
ENSBGRG00000003569
ENSBGRG00000003584
ENSBGRG00000003588
ENSBGRG00000003593
ENSBGRG00000003598
ENSBGRG00000003610
ENSBGRG00000003611
ENSBGRG00000003614
ENSBGRG00000003616
ENSBGRG00000003622
ENSBGRG00000003627
ENSBGRG00000003630
ENSBGRG00000003634
ENSBGRG00000003639
ENSBGRG00000003642
ENSBGRG00000003645
ENSBGRG00000003655
ENSBGRG00000003669
ENSBGRG00000003696
ENSBGRG00000003703
ENSBGRG00000003705
ENSBGRG00000003707
ENSBGRG00000003710
ENSBGRG00000003717
ENSBGRG00000003744
ENSBGRG00000003745
ENSBGRG00000003753
ENSBGRG00000003764
ENSBGRG00000003767
ENSBGRG00000003768
ENSBGRG00000003773
ENSBGRG00000003778
ENSBGRG00000003782
ENSBGRG00000003792
ENSBGRG00000003794
ENSBGRG00000003795
ENSBGRG00000003800
ENSBGRG00000003813
ENSBGRG00000003816
ENSBGRG00000003821
ENSBGRG00000003833
ENSBGRG00000003835
ENSBGRG00000003836
ENSBGRG00000003849
ENSBGRG00000003850
ENSBGRG00000003851
ENSBGRG00000003852
ENSBGRG00000003857
ENSBGRG00000003861
ENSBGRG00000003866
ENSBGRG00000003877
ENSBGRG00000003899
ENSBGRG00000003917
ENSBGRG00000003918
ENSBGRG00000003929
ENSBGRG00000003930
ENSBGRG00000003932
ENSBGRG00000003936
ENSBGRG00000003947
ENSBGRG00000003948
ENSBGRG00000003951
ENSBGRG00000003954
ENSBGRG00000003957
ENSBGRG00000003966
ENSBGRG00000003970
ENSBGRG00000003992
ENSBGRG00000003999
ENSBGRG00000004004
ENSBGRG00000004011
ENSBGRG00000004012
ENSBGRG00000004019
ENSBGRG00000004027
ENSBGRG00000004032
ENSBGRG00000004037
ENSBGRG00000004044
ENSBGRG00000004046
ENSBGRG00000004056
ENSBGRG00000004059
ENSBGRG00000004070
ENSBGRG00000004074
ENSBGRG00000004076
ENSBGRG00000004088
ENSBGRG00000004096
ENSBGRG00000004111
ENSBGRG00000004122
ENSBGRG00000004124
ENSBGRG00000004137
ENSBGRG00000004142
ENSBGRG00000004154
ENSBGRG00000004155
ENSBGRG00000004163
ENSBGRG00000004165
ENSBGRG00000004172
ENSBGRG00000004175
ENSBGRG00000004179
ENSBGRG00000004189
ENSBGRG00000004203
ENSBGRG00000004206
ENSBGRG00000004212
ENSBGRG00000004223
ENSBGRG00000004231
ENSBGRG00000004235
ENSBGRG00000004240
ENSBGRG00000004243
ENSBGRG00000004249
ENSBGRG00000004251
ENSBGRG00000004254
ENSBGRG00000004271
ENSBGRG00000004273
ENSBGRG00000004276
ENSBGRG00000004289
ENSBGRG00000004294
ENSBGRG00000004298
ENSBGRG00000004311
ENSBGRG00000004323
ENSBGRG00000004324
ENSBGRG00000004332
ENSBGRG00000004337
ENSBGRG00000004341
ENSBGRG00000004345
ENSBGRG00000004348
ENSBGRG00000004349
ENSBGRG00000004375
ENSBGRG00000004378
ENSBGRG00000004383
ENSBGRG00000004389
ENSBGRG00000004390
ENSBGRG00000004392
ENSBGRG00000004399
ENSBGRG00000004400
ENSBGRG00000004404
ENSBGRG00000004406
ENSBGRG00000004410
ENSBGRG00000004415
ENSBGRG00000004425
ENSBGRG00000004430
ENSBGRG00000004434
ENSBGRG00000004441
ENSBGRG00000004453
ENSBGRG00000004458
ENSBGRG00000004461
ENSBGRG00000004472
ENSBGRG00000004481
ENSBGRG00000004491
ENSBGRG00000004496
ENSBGRG00000004501
ENSBGRG00000004504
ENSBGRG00000004505
ENSBGRG00000004508
ENSBGRG00000004513
ENSBGRG00000004516
ENSBGRG00000004517
ENSBGRG00000004520
ENSBGRG00000004530
ENSBGRG00000004534
ENSBGRG00000004536
ENSBGRG00000004543
ENSBGRG00000004546
ENSBGRG00000004547
ENSBGRG00000004564
ENSBGRG00000004567
ENSBGRG00000004579
ENSBGRG00000004580
ENSBGRG00000004581
ENSBGRG00000004585
ENSBGRG00000004586
ENSBGRG00000004590
ENSBGRG00000004602
ENSBGRG00000004603
ENSBGRG00000004606
ENSBGRG00000004616
ENSBGRG00000004642
ENSBGRG00000004648
ENSBGRG00000004655
ENSBGRG00000004665
ENSBGRG00000004672
ENSBGRG00000004682
ENSBGRG00000004692
ENSBGRG00000004693
ENSBGRG00000004705
ENSBGRG00000004708
ENSBGRG00000004723
ENSBGRG00000004733
ENSBGRG00000004734
ENSBGRG00000004737
ENSBGRG00000004739
ENSBGRG00000004757
ENSBGRG00000004761
ENSBGRG00000004777
ENSBGRG00000004781
ENSBGRG00000004788
ENSBGRG00000004790
ENSBGRG00000004801
ENSBGRG00000004805
ENSBGRG00000004809
ENSBGRG00000004824
ENSBGRG00000004825
ENSBGRG00000004827
ENSBGRG00000004831
ENSBGRG00000004835
ENSBGRG00000004836
ENSBGRG00000004858
ENSBGRG00000004859
ENSBGRG00000004860
ENSBGRG00000004889
ENSBGRG00000004893
ENSBGRG00000004900
ENSBGRG00000004909
ENSBGRG00000004910
ENSBGRG00000004915
ENSBGRG00000004919
ENSBGRG00000004941
ENSBGRG00000004953
ENSBGRG00000004963
ENSBGRG00000004967
ENSBGRG00000004968
ENSBGRG00000004977
ENSBGRG00000004978
ENSBGRG00000004981
ENSBGRG00000004999
ENSBGRG00000005013
ENSBGRG00000005016
ENSBGRG00000005027
ENSBGRG00000005028
ENSBGRG00000005034
ENSBGRG00000005039
ENSBGRG00000005050
ENSBGRG00000005053
ENSBGRG00000005056
ENSBGRG00000005059
ENSBGRG00000005060
ENSBGRG00000005062
ENSBGRG00000005067
ENSBGRG00000005095
ENSBGRG00000005099
ENSBGRG00000005100
ENSBGRG00000005115
ENSBGRG00000005132
ENSBGRG00000005135
ENSBGRG00000005146
ENSBGRG00000005147
ENSBGRG00000005151
ENSBGRG00000005152
ENSBGRG00000005154
ENSBGRG00000005160
ENSBGRG00000005172
ENSBGRG00000005174
ENSBGRG00000005186
ENSBGRG00000005200
ENSBGRG00000005204
ENSBGRG00000005209
ENSBGRG00000005210
ENSBGRG00000005215
ENSBGRG00000005216
ENSBGRG00000005227
ENSBGRG00000005229
ENSBGRG00000005231
ENSBGRG00000005233
ENSBGRG00000005245
ENSBGRG00000005248
ENSBGRG00000005253
ENSBGRG00000005259
ENSBGRG00000005260
ENSBGRG00000005265
ENSBGRG00000005273
ENSBGRG00000005284
ENSBGRG00000005289
ENSBGRG00000005290
ENSBGRG00000005302
ENSBGRG00000005304
ENSBGRG00000005305
ENSBGRG00000005307
ENSBGRG00000005308
ENSBGRG00000005314
ENSBGRG00000005316
ENSBGRG00000005340
ENSBGRG00000005344
ENSBGRG00000005351
ENSBGRG00000005354
ENSBGRG00000005358
ENSBGRG00000005362
ENSBGRG00000005373
ENSBGRG00000005376
ENSBGRG00000005383
ENSBGRG00000005399
ENSBGRG00000005417
ENSBGRG00000005428
ENSBGRG00000005433
ENSBGRG00000005444
ENSBGRG00000005446
ENSBGRG00000005457
ENSBGRG00000005459
ENSBGRG00000005480
ENSBGRG00000005494
ENSBGRG00000005514
ENSBGRG00000005538
ENSBGRG00000005544
ENSBGRG00000005549
ENSBGRG00000005554
ENSBGRG00000005560
ENSBGRG00000005571
ENSBGRG00000005576
ENSBGRG00000005581
ENSBGRG00000005588
ENSBGRG00000005590
ENSBGRG00000005592
ENSBGRG00000005603
ENSBGRG00000005609
ENSBGRG00000005616
ENSBGRG00000005621
ENSBGRG00000005622
ENSBGRG00000005625
ENSBGRG00000005631
ENSBGRG00000005644
ENSBGRG00000005646
ENSBGRG00000005654
ENSBGRG00000005657
ENSBGRG00000005659
ENSBGRG00000005663
ENSBGRG00000005666
ENSBGRG00000005672
ENSBGRG00000005676
ENSBGRG00000005681
ENSBGRG00000005691
ENSBGRG00000005694
ENSBGRG00000005695
ENSBGRG00000005698
ENSBGRG00000005702
ENSBGRG00000005714
ENSBGRG00000005724
ENSBGRG00000005734
ENSBGRG00000005743
ENSBGRG00000005749
ENSBGRG00000005759
ENSBGRG00000005775
ENSBGRG00000005790
ENSBGRG00000005792
ENSBGRG00000005807
ENSBGRG00000005811
ENSBGRG00000005833
ENSBGRG00000005834
ENSBGRG00000005841
ENSBGRG00000005847
ENSBGRG00000005851
ENSBGRG00000005853
ENSBGRG00000005854
ENSBGRG00000005855
ENSBGRG00000005860
ENSBGRG00000005864
ENSBGRG00000005868
ENSBGRG00000005882
ENSBGRG00000005885
ENSBGRG00000005901
ENSBGRG00000005903
ENSBGRG00000005927
ENSBGRG00000005949
ENSBGRG00000005957
ENSBGRG00000005960
ENSBGRG00000005962
ENSBGRG00000005964
ENSBGRG00000005969
ENSBGRG00000005971
ENSBGRG00000005976
ENSBGRG00000005986
ENSBGRG00000005989
ENSBGRG00000005991
ENSBGRG00000005992
ENSBGRG00000005993
ENSBGRG00000006003
ENSBGRG00000006017
ENSBGRG00000006027
ENSBGRG00000006029
ENSBGRG00000006032
ENSBGRG00000006033
ENSBGRG00000006034
ENSBGRG00000006035
ENSBGRG00000006043
ENSBGRG00000006048
ENSBGRG00000006052
ENSBGRG00000006053
ENSBGRG00000006057
ENSBGRG00000006067
ENSBGRG00000006071
ENSBGRG00000006073
ENSBGRG00000006085
ENSBGRG00000006086
ENSBGRG00000006090
ENSBGRG00000006092
ENSBGRG00000006094
ENSBGRG00000006101
ENSBGRG00000006115
ENSBGRG00000006116
ENSBGRG00000006120
ENSBGRG00000006121
ENSBGRG00000006125
ENSBGRG00000006135
ENSBGRG00000006146
ENSBGRG00000006148
ENSBGRG00000006152
ENSBGRG00000006157
ENSBGRG00000006160
ENSBGRG00000006161
ENSBGRG00000006164
ENSBGRG00000006176
ENSBGRG00000006179
ENSBGRG00000006185
ENSBGRG00000006188
ENSBGRG00000006193
ENSBGRG00000006202
ENSBGRG00000006216
ENSBGRG00000006226
ENSBGRG00000006238
ENSBGRG00000006255
ENSBGRG00000006261
ENSBGRG00000006270
ENSBGRG00000006284
ENSBGRG00000006291
ENSBGRG00000006293
ENSBGRG00000006294
ENSBGRG00000006298
ENSBGRG00000006300
ENSBGRG00000006323
ENSBGRG00000006334
ENSBGRG00000006349
ENSBGRG00000006351
ENSBGRG00000006366
ENSBGRG00000006372
ENSBGRG00000006375
ENSBGRG00000006378
ENSBGRG00000006386
ENSBGRG00000006396
ENSBGRG00000006407
ENSBGRG00000006418
ENSBGRG00000006444
ENSBGRG00000006451
ENSBGRG00000006453
ENSBGRG00000006461
ENSBGRG00000006466
ENSBGRG00000006471
ENSBGRG00000006483
ENSBGRG00000006485
ENSBGRG00000006486
ENSBGRG00000006521
ENSBGRG00000006530
ENSBGRG00000006546
ENSBGRG00000006548
ENSBGRG00000006559
ENSBGRG00000006563
ENSBGRG00000006566
ENSBGRG00000006567
ENSBGRG00000006571
ENSBGRG00000006583
ENSBGRG00000006584
ENSBGRG00000006597
ENSBGRG00000006611
ENSBGRG00000006613
ENSBGRG00000006614
ENSBGRG00000006623
ENSBGRG00000006625
ENSBGRG00000006638
ENSBGRG00000006640
ENSBGRG00000006649
ENSBGRG00000006657
ENSBGRG00000006659
ENSBGRG00000006660
ENSBGRG00000006661
ENSBGRG00000006662
ENSBGRG00000006672
ENSBGRG00000006685
ENSBGRG00000006692
ENSBGRG00000006700
ENSBGRG00000006701
ENSBGRG00000006703
ENSBGRG00000006707
ENSBGRG00000006726
ENSBGRG00000006731
ENSBGRG00000006737
ENSBGRG00000006752
ENSBGRG00000006757
ENSBGRG00000006761
ENSBGRG00000006769
ENSBGRG00000006791
ENSBGRG00000006792
ENSBGRG00000006802
ENSBGRG00000006809
ENSBGRG00000006813
ENSBGRG00000006815
ENSBGRG00000006820
ENSBGRG00000006821
ENSBGRG00000006825
ENSBGRG00000006832
ENSBGRG00000006834
ENSBGRG00000006837
ENSBGRG00000006841
ENSBGRG00000006842
ENSBGRG00000006853
ENSBGRG00000006854
ENSBGRG00000006855
ENSBGRG00000006860
ENSBGRG00000006861
ENSBGRG00000006872
ENSBGRG00000006874
ENSBGRG00000006875
ENSBGRG00000006882
ENSBGRG00000006919
ENSBGRG00000006920
ENSBGRG00000006923
ENSBGRG00000006928
ENSBGRG00000006929
ENSBGRG00000006932
ENSBGRG00000006934
ENSBGRG00000006936
ENSBGRG00000006951
ENSBGRG00000006952
ENSBGRG00000006955
ENSBGRG00000006956
ENSBGRG00000006959
ENSBGRG00000006970
ENSBGRG00000006973
ENSBGRG00000006985
ENSBGRG00000006986
ENSBGRG00000006988
ENSBGRG00000006989
ENSBGRG00000006991
ENSBGRG00000006992
ENSBGRG00000006994
ENSBGRG00000007003
ENSBGRG00000007026
ENSBGRG00000007028
ENSBGRG00000007032
ENSBGRG00000007034
ENSBGRG00000007038
ENSBGRG00000007056
ENSBGRG00000007070
ENSBGRG00000007071
ENSBGRG00000007076
ENSBGRG00000007077
ENSBGRG00000007082
ENSBGRG00000007087
ENSBGRG00000007089
ENSBGRG00000007096
ENSBGRG00000007110
ENSBGRG00000007115
ENSBGRG00000007118
ENSBGRG00000007122
ENSBGRG00000007127
ENSBGRG00000007131
ENSBGRG00000007138
ENSBGRG00000007149
ENSBGRG00000007158
ENSBGRG00000007162
ENSBGRG00000007163
ENSBGRG00000007166
ENSBGRG00000007181
ENSBGRG00000007186
ENSBGRG00000007188
ENSBGRG00000007195
ENSBGRG00000007196
ENSBGRG00000007205
ENSBGRG00000007207
ENSBGRG00000007211
ENSBGRG00000007212
ENSBGRG00000007218
ENSBGRG00000007222
ENSBGRG00000007223
ENSBGRG00000007226
ENSBGRG00000007243
ENSBGRG00000007254
ENSBGRG00000007260
ENSBGRG00000007264
ENSBGRG00000007273
ENSBGRG00000007274
ENSBGRG00000007282
ENSBGRG00000007286
ENSBGRG00000007297
ENSBGRG00000007298
ENSBGRG00000007322
ENSBGRG00000007361
ENSBGRG00000007364
ENSBGRG00000007374
ENSBGRG00000007379
ENSBGRG00000007386
ENSBGRG00000007400
ENSBGRG00000007405
ENSBGRG00000007417
ENSBGRG00000007420
ENSBGRG00000007424
ENSBGRG00000007439
ENSBGRG00000007445
ENSBGRG00000007498
ENSBGRG00000007501
ENSBGRG00000007503
ENSBGRG00000007517
ENSBGRG00000007518
ENSBGRG00000007519
ENSBGRG00000007520
ENSBGRG00000007530
ENSBGRG00000007537
ENSBGRG00000007547
ENSBGRG00000007552
ENSBGRG00000007564
ENSBGRG00000007567
ENSBGRG00000007581
ENSBGRG00000007585
ENSBGRG00000007586
ENSBGRG00000007588
ENSBGRG00000007591
ENSBGRG00000007597
ENSBGRG00000007600
ENSBGRG00000007614
ENSBGRG00000007618
ENSBGRG00000007619
ENSBGRG00000007622
ENSBGRG00000007623
ENSBGRG00000007630
ENSBGRG00000007652
ENSBGRG00000007664
ENSBGRG00000007665
ENSBGRG00000007667
ENSBGRG00000007675
ENSBGRG00000007676
ENSBGRG00000007679
ENSBGRG00000007683
ENSBGRG00000007691
ENSBGRG00000007698
ENSBGRG00000007702
ENSBGRG00000007704
ENSBGRG00000007709
ENSBGRG00000007711
ENSBGRG00000007716
ENSBGRG00000007735
ENSBGRG00000007745
ENSBGRG00000007746
ENSBGRG00000007748
ENSBGRG00000007761
ENSBGRG00000007763
ENSBGRG00000007765
ENSBGRG00000007776
ENSBGRG00000007781
ENSBGRG00000007783
ENSBGRG00000007784
ENSBGRG00000007796
ENSBGRG00000007802
ENSBGRG00000007805
ENSBGRG00000007807
ENSBGRG00000007822
ENSBGRG00000007828
ENSBGRG00000007833
ENSBGRG00000007871
ENSBGRG00000007873
ENSBGRG00000007886
ENSBGRG00000007887
ENSBGRG00000007891
ENSBGRG00000007893
ENSBGRG00000007896
ENSBGRG00000007902
ENSBGRG00000007922
ENSBGRG00000007926
ENSBGRG00000007940
ENSBGRG00000007945
ENSBGRG00000007953
ENSBGRG00000007954
ENSBGRG00000007967
ENSBGRG00000007970
ENSBGRG00000007984
ENSBGRG00000007987
ENSBGRG00000007991
ENSBGRG00000007994
ENSBGRG00000007996
ENSBGRG00000007999
ENSBGRG00000008005
ENSBGRG00000008006
ENSBGRG00000008009
ENSBGRG00000008010
ENSBGRG00000008021
ENSBGRG00000008033
ENSBGRG00000008042
ENSBGRG00000008051
ENSBGRG00000008055
ENSBGRG00000008056
ENSBGRG00000008060
ENSBGRG00000008065
ENSBGRG00000008074
ENSBGRG00000008075
ENSBGRG00000008092
ENSBGRG00000008107
ENSBGRG00000008108
ENSBGRG00000008110
ENSBGRG00000008118
ENSBGRG00000008131
ENSBGRG00000008135
ENSBGRG00000008136
ENSBGRG00000008141
ENSBGRG00000008158
ENSBGRG00000008178
ENSBGRG00000008184
ENSBGRG00000008185
ENSBGRG00000008193
ENSBGRG00000008195
ENSBGRG00000008197
ENSBGRG00000008198
ENSBGRG00000008199
ENSBGRG00000008201
ENSBGRG00000008205
ENSBGRG00000008212
ENSBGRG00000008216
ENSBGRG00000008223
ENSBGRG00000008228
ENSBGRG00000008232
ENSBGRG00000008247
ENSBGRG00000008249
ENSBGRG00000008252
ENSBGRG00000008271
ENSBGRG00000008273
ENSBGRG00000008282
ENSBGRG00000008287
ENSBGRG00000008289
ENSBGRG00000008296
ENSBGRG00000008307
ENSBGRG00000008315
ENSBGRG00000008321
ENSBGRG00000008329
ENSBGRG00000008336
ENSBGRG00000008338
ENSBGRG00000008340
ENSBGRG00000008343
ENSBGRG00000008349
ENSBGRG00000008387
ENSBGRG00000008390
ENSBGRG00000008391
ENSBGRG00000008401
ENSBGRG00000008415
ENSBGRG00000008419
ENSBGRG00000008423
ENSBGRG00000008433
ENSBGRG00000008435
ENSBGRG00000008454
ENSBGRG00000008465
ENSBGRG00000008466
ENSBGRG00000008468
ENSBGRG00000008475
ENSBGRG00000008516
ENSBGRG00000008529
ENSBGRG00000008532
ENSBGRG00000008539
ENSBGRG00000008544
ENSBGRG00000008545
ENSBGRG00000008556
ENSBGRG00000008565
ENSBGRG00000008568
ENSBGRG00000008571
ENSBGRG00000008575
ENSBGRG00000008594
ENSBGRG00000008595
ENSBGRG00000008596
ENSBGRG00000008606
ENSBGRG00000008608
ENSBGRG00000008610
ENSBGRG00000008614
ENSBGRG00000008617
ENSBGRG00000008625
ENSBGRG00000008626
ENSBGRG00000008645
ENSBGRG00000008648
ENSBGRG00000008652
ENSBGRG00000008655
ENSBGRG00000008671
ENSBGRG00000008683
ENSBGRG00000008685
ENSBGRG00000008688
ENSBGRG00000008690
ENSBGRG00000008695
ENSBGRG00000008709
ENSBGRG00000008719
ENSBGRG00000008720
ENSBGRG00000008722
ENSBGRG00000008724
ENSBGRG00000008732
ENSBGRG00000008736
ENSBGRG00000008740
ENSBGRG00000008745
ENSBGRG00000008749
ENSBGRG00000008770
ENSBGRG00000008771
ENSBGRG00000008784
ENSBGRG00000008785
ENSBGRG00000008786
ENSBGRG00000008793
ENSBGRG00000008794
ENSBGRG00000008798
ENSBGRG00000008809
ENSBGRG00000008814
ENSBGRG00000008815
ENSBGRG00000008817
ENSBGRG00000008820
ENSBGRG00000008838
ENSBGRG00000008841
ENSBGRG00000008860
ENSBGRG00000008866
ENSBGRG00000008880
ENSBGRG00000008886
ENSBGRG00000008895
ENSBGRG00000008905
ENSBGRG00000008919
ENSBGRG00000008933
ENSBGRG00000008939
ENSBGRG00000008942
ENSBGRG00000008948
ENSBGRG00000008960
ENSBGRG00000008966
ENSBGRG00000008975
ENSBGRG00000008979
ENSBGRG00000008994
ENSBGRG00000008999
ENSBGRG00000009003
ENSBGRG00000009012
ENSBGRG00000009018
ENSBGRG00000009024
ENSBGRG00000009028
ENSBGRG00000009033
ENSBGRG00000009037
ENSBGRG00000009046
ENSBGRG00000009056
ENSBGRG00000009057
ENSBGRG00000009061
ENSBGRG00000009069
ENSBGRG00000009089
ENSBGRG00000009098
ENSBGRG00000009107
ENSBGRG00000009110
ENSBGRG00000009118
ENSBGRG00000009122
ENSBGRG00000009130
ENSBGRG00000009141
ENSBGRG00000009142
ENSBGRG00000009148
ENSBGRG00000009163
ENSBGRG00000009200
ENSBGRG00000009239
ENSBGRG00000009240
ENSBGRG00000009241
ENSBGRG00000009243
ENSBGRG00000009247
ENSBGRG00000009262
ENSBGRG00000009263
ENSBGRG00000009268
ENSBGRG00000009280
ENSBGRG00000009291
ENSBGRG00000009292
ENSBGRG00000009308
ENSBGRG00000009314
ENSBGRG00000009316
ENSBGRG00000009324
ENSBGRG00000009330
ENSBGRG00000009336
ENSBGRG00000009339
ENSBGRG00000009342
ENSBGRG00000009345
ENSBGRG00000009351
ENSBGRG00000009353
ENSBGRG00000009361
ENSBGRG00000009366
ENSBGRG00000009375
ENSBGRG00000009377
ENSBGRG00000009381
ENSBGRG00000009387
ENSBGRG00000009391
ENSBGRG00000009394
ENSBGRG00000009397
ENSBGRG00000009399
ENSBGRG00000009400
ENSBGRG00000009401
ENSBGRG00000009412
ENSBGRG00000009417
ENSBGRG00000009422
ENSBGRG00000009435
ENSBGRG00000009440
ENSBGRG00000009455
ENSBGRG00000009458
ENSBGRG00000009459
ENSBGRG00000009469
ENSBGRG00000009475
ENSBGRG00000009477
ENSBGRG00000009480
ENSBGRG00000009482
ENSBGRG00000009483
ENSBGRG00000009484
ENSBGRG00000009486
ENSBGRG00000009488
ENSBGRG00000009496
ENSBGRG00000009498
ENSBGRG00000009508
ENSBGRG00000009514
ENSBGRG00000009522
ENSBGRG00000009523
ENSBGRG00000009539
ENSBGRG00000009541
ENSBGRG00000009544
ENSBGRG00000009545
ENSBGRG00000009556
ENSBGRG00000009557
ENSBGRG00000009561
ENSBGRG00000009564
ENSBGRG00000009567
ENSBGRG00000009568
ENSBGRG00000009570
ENSBGRG00000009579
ENSBGRG00000009582
ENSBGRG00000009585
ENSBGRG00000009586
ENSBGRG00000009589
ENSBGRG00000009592
ENSBGRG00000009603
ENSBGRG00000009609
ENSBGRG00000009612
ENSBGRG00000009615
ENSBGRG00000009617
ENSBGRG00000009623
ENSBGRG00000009629
ENSBGRG00000009639
ENSBGRG00000009641
ENSBGRG00000009643
ENSBGRG00000009652
ENSBGRG00000009653
ENSBGRG00000009662
ENSBGRG00000009673
ENSBGRG00000009689
ENSBGRG00000009690
ENSBGRG00000009701
ENSBGRG00000009703
ENSBGRG00000009708
ENSBGRG00000009713
ENSBGRG00000009739
ENSBGRG00000009742
ENSBGRG00000009757
ENSBGRG00000009780
ENSBGRG00000009789
ENSBGRG00000009810
ENSBGRG00000009812
ENSBGRG00000009818
ENSBGRG00000009820
ENSBGRG00000009843
ENSBGRG00000009845
ENSBGRG00000009856
ENSBGRG00000009857
ENSBGRG00000009858
ENSBGRG00000009862
ENSBGRG00000009875
ENSBGRG00000009889
ENSBGRG00000009892
ENSBGRG00000009894
ENSBGRG00000009900
ENSBGRG00000009905
ENSBGRG00000009917
ENSBGRG00000009926
ENSBGRG00000009933
ENSBGRG00000009935
ENSBGRG00000009940
ENSBGRG00000009943
ENSBGRG00000009947
ENSBGRG00000009961
ENSBGRG00000009963
ENSBGRG00000009966
ENSBGRG00000009975
ENSBGRG00000009988
ENSBGRG00000010002
ENSBGRG00000010036
ENSBGRG00000010037
ENSBGRG00000010038
ENSBGRG00000010040
ENSBGRG00000010041
ENSBGRG00000010051
ENSBGRG00000010055
ENSBGRG00000010056
ENSBGRG00000010063
ENSBGRG00000010064
ENSBGRG00000010066
ENSBGRG00000010078
ENSBGRG00000010092
ENSBGRG00000010111
ENSBGRG00000010113
ENSBGRG00000010114
ENSBGRG00000010124
ENSBGRG00000010127
ENSBGRG00000010130
ENSBGRG00000010131
ENSBGRG00000010136
ENSBGRG00000010139
ENSBGRG00000010143
ENSBGRG00000010150
ENSBGRG00000010172
ENSBGRG00000010174
ENSBGRG00000010182
ENSBGRG00000010184
ENSBGRG00000010188
ENSBGRG00000010189
ENSBGRG00000010190
ENSBGRG00000010196
ENSBGRG00000010198
ENSBGRG00000010210
ENSBGRG00000010226
ENSBGRG00000010248
ENSBGRG00000010257
ENSBGRG00000010262
ENSBGRG00000010265
ENSBGRG00000010274
ENSBGRG00000010287
ENSBGRG00000010300
ENSBGRG00000010307
ENSBGRG00000010316
ENSBGRG00000010325
ENSBGRG00000010327
ENSBGRG00000010328
ENSBGRG00000010329
ENSBGRG00000010331
ENSBGRG00000010334
ENSBGRG00000010335
ENSBGRG00000010338
ENSBGRG00000010349
ENSBGRG00000010350
ENSBGRG00000010359
ENSBGRG00000010364
ENSBGRG00000010372
ENSBGRG00000010378
ENSBGRG00000010385
ENSBGRG00000010388
ENSBGRG00000010393
ENSBGRG00000010394
ENSBGRG00000010401
ENSBGRG00000010411
ENSBGRG00000010416
ENSBGRG00000010419
ENSBGRG00000010422
ENSBGRG00000010440
ENSBGRG00000010443
ENSBGRG00000010468
ENSBGRG00000010476
ENSBGRG00000010479
ENSBGRG00000010485
ENSBGRG00000010487
ENSBGRG00000010488
ENSBGRG00000010496
ENSBGRG00000010512
ENSBGRG00000010521
ENSBGRG00000010533
ENSBGRG00000010541
ENSBGRG00000010555
ENSBGRG00000010561
ENSBGRG00000010562
ENSBGRG00000010575
ENSBGRG00000010586
ENSBGRG00000010590
ENSBGRG00000010595
ENSBGRG00000010597
ENSBGRG00000010598
ENSBGRG00000010599
ENSBGRG00000010600
ENSBGRG00000010606
ENSBGRG00000010609
ENSBGRG00000010611
ENSBGRG00000010619
ENSBGRG00000010620
ENSBGRG00000010621
ENSBGRG00000010647
ENSBGRG00000010665
ENSBGRG00000010668
ENSBGRG00000010678
ENSBGRG00000010680
ENSBGRG00000010687
ENSBGRG00000010690
ENSBGRG00000010693
ENSBGRG00000010698
ENSBGRG00000010716
ENSBGRG00000010721
ENSBGRG00000010735
ENSBGRG00000010737
ENSBGRG00000010740
ENSBGRG00000010743
ENSBGRG00000010761
ENSBGRG00000010762
ENSBGRG00000010769
ENSBGRG00000010770
ENSBGRG00000010772
ENSBGRG00000010775
ENSBGRG00000010791
ENSBGRG00000010793
ENSBGRG00000010802
ENSBGRG00000010804
ENSBGRG00000010811
ENSBGRG00000010817
ENSBGRG00000010819
ENSBGRG00000010827
ENSBGRG00000010829
ENSBGRG00000010831
ENSBGRG00000010837
ENSBGRG00000010845
ENSBGRG00000010852
ENSBGRG00000010857
ENSBGRG00000010859
ENSBGRG00000010887
ENSBGRG00000010888
ENSBGRG00000010889
ENSBGRG00000010905
ENSBGRG00000010919
ENSBGRG00000010920
ENSBGRG00000010955
ENSBGRG00000010958
ENSBGRG00000010963
ENSBGRG00000010968
ENSBGRG00000010980
ENSBGRG00000010995
ENSBGRG00000010999
ENSBGRG00000011010
ENSBGRG00000011018
ENSBGRG00000011030
ENSBGRG00000011037
ENSBGRG00000011058
ENSBGRG00000011075
ENSBGRG00000011078
ENSBGRG00000011088
ENSBGRG00000011093
ENSBGRG00000011097
ENSBGRG00000011104
ENSBGRG00000011111
ENSBGRG00000011118
ENSBGRG00000011131
ENSBGRG00000011185
ENSBGRG00000011192
ENSBGRG00000011196
ENSBGRG00000011208
ENSBGRG00000011211
ENSBGRG00000011214
ENSBGRG00000011219
ENSBGRG00000011220
ENSBGRG00000011230
ENSBGRG00000011234
ENSBGRG00000011236
ENSBGRG00000011243
ENSBGRG00000011252
ENSBGRG00000011256
ENSBGRG00000011260
ENSBGRG00000011272
ENSBGRG00000011298
ENSBGRG00000011299
ENSBGRG00000011309
ENSBGRG00000011311
ENSBGRG00000011319
ENSBGRG00000011322
ENSBGRG00000011330
ENSBGRG00000011333
ENSBGRG00000011339
ENSBGRG00000011344
ENSBGRG00000011352
ENSBGRG00000011356
ENSBGRG00000011363
ENSBGRG00000011366
ENSBGRG00000011369
ENSBGRG00000011370
ENSBGRG00000011371
ENSBGRG00000011385
ENSBGRG00000011386
ENSBGRG00000011387
ENSBGRG00000011391
ENSBGRG00000011399
ENSBGRG00000011407
ENSBGRG00000011408
ENSBGRG00000011409
ENSBGRG00000011410
ENSBGRG00000011421
ENSBGRG00000011424
ENSBGRG00000011431
ENSBGRG00000011432
ENSBGRG00000011445
ENSBGRG00000011448
ENSBGRG00000011453
ENSBGRG00000011454
ENSBGRG00000011498
ENSBGRG00000011514
ENSBGRG00000011533
ENSBGRG00000011552
ENSBGRG00000011563
ENSBGRG00000011567
ENSBGRG00000011571
ENSBGRG00000011575
ENSBGRG00000011582
ENSBGRG00000011592
ENSBGRG00000011600
ENSBGRG00000011602
ENSBGRG00000011603
ENSBGRG00000011606
ENSBGRG00000011609
ENSBGRG00000011610
ENSBGRG00000011617
ENSBGRG00000011623
ENSBGRG00000011627
ENSBGRG00000011629
ENSBGRG00000011630
ENSBGRG00000011631
ENSBGRG00000011641
ENSBGRG00000011642
ENSBGRG00000011644
ENSBGRG00000011656
ENSBGRG00000011660
ENSBGRG00000011667
ENSBGRG00000011673
ENSBGRG00000011679
ENSBGRG00000011681
ENSBGRG00000011682
ENSBGRG00000011692
ENSBGRG00000011695
ENSBGRG00000011700
ENSBGRG00000011708
ENSBGRG00000011712
ENSBGRG00000011717
ENSBGRG00000011729
ENSBGRG00000011733
ENSBGRG00000011747
ENSBGRG00000011755
ENSBGRG00000011767
ENSBGRG00000011770
ENSBGRG00000011778
ENSBGRG00000011792
ENSBGRG00000011797
ENSBGRG00000011805
ENSBGRG00000011808
ENSBGRG00000011809
ENSBGRG00000011816
ENSBGRG00000011821
ENSBGRG00000011824
ENSBGRG00000011848
ENSBGRG00000011851
ENSBGRG00000011861
ENSBGRG00000011864
ENSBGRG00000011865
ENSBGRG00000011866
ENSBGRG00000011872
ENSBGRG00000011888
ENSBGRG00000011894
ENSBGRG00000011896
ENSBGRG00000011903
ENSBGRG00000011904
ENSBGRG00000011911
ENSBGRG00000011916
ENSBGRG00000011919
ENSBGRG00000011923
ENSBGRG00000011924
ENSBGRG00000011945
ENSBGRG00000011950
ENSBGRG00000011953
ENSBGRG00000011955
ENSBGRG00000011979
ENSBGRG00000011989
ENSBGRG00000011991
ENSBGRG00000012006
ENSBGRG00000012019
ENSBGRG00000012025
ENSBGRG00000012031
ENSBGRG00000012044
ENSBGRG00000012048
ENSBGRG00000012052
ENSBGRG00000012055
ENSBGRG00000012063
ENSBGRG00000012071
ENSBGRG00000012075
ENSBGRG00000012092
ENSBGRG00000012093
ENSBGRG00000012095
ENSBGRG00000012098
ENSBGRG00000012099
ENSBGRG00000012116
ENSBGRG00000012121
ENSBGRG00000012122
ENSBGRG00000012123
ENSBGRG00000012125
ENSBGRG00000012126
ENSBGRG00000012128
ENSBGRG00000012130
ENSBGRG00000012131
ENSBGRG00000012136
ENSBGRG00000012137
ENSBGRG00000012168
ENSBGRG00000012174
ENSBGRG00000012178
ENSBGRG00000012184
ENSBGRG00000012195
ENSBGRG00000012196
ENSBGRG00000012204
ENSBGRG00000012217
ENSBGRG00000012224
ENSBGRG00000012226
ENSBGRG00000012233
ENSBGRG00000012239
ENSBGRG00000012265
ENSBGRG00000012266
ENSBGRG00000012267
ENSBGRG00000012268
ENSBGRG00000012276
ENSBGRG00000012279
ENSBGRG00000012283
ENSBGRG00000012285
ENSBGRG00000012288
ENSBGRG00000012292
ENSBGRG00000012295
ENSBGRG00000012296
ENSBGRG00000012298
ENSBGRG00000012319
ENSBGRG00000012325
ENSBGRG00000012330
ENSBGRG00000012339
ENSBGRG00000012340
ENSBGRG00000012345
ENSBGRG00000012346
ENSBGRG00000012349
ENSBGRG00000012355
ENSBGRG00000012366
ENSBGRG00000012370
ENSBGRG00000012373
ENSBGRG00000012375
ENSBGRG00000012378
ENSBGRG00000012387
ENSBGRG00000012388
ENSBGRG00000012399
ENSBGRG00000012401
ENSBGRG00000012405
ENSBGRG00000012406
ENSBGRG00000012407
ENSBGRG00000012426
ENSBGRG00000012428
ENSBGRG00000012432
ENSBGRG00000012434
ENSBGRG00000012436
ENSBGRG00000012438
ENSBGRG00000012445
ENSBGRG00000012449
ENSBGRG00000012453
ENSBGRG00000012459
ENSBGRG00000012488
ENSBGRG00000012516
ENSBGRG00000012549
ENSBGRG00000012566
ENSBGRG00000012572
ENSBGRG00000012581
ENSBGRG00000012589
ENSBGRG00000012595
ENSBGRG00000012600
ENSBGRG00000012605
ENSBGRG00000012612
ENSBGRG00000012616
ENSBGRG00000012617
ENSBGRG00000012626
ENSBGRG00000012628
ENSBGRG00000012638
ENSBGRG00000012641
ENSBGRG00000012645
ENSBGRG00000012646
ENSBGRG00000012655
ENSBGRG00000012657
ENSBGRG00000012661
ENSBGRG00000012663
ENSBGRG00000012671
ENSBGRG00000012676
ENSBGRG00000012677
ENSBGRG00000012678
ENSBGRG00000012682
ENSBGRG00000012683
ENSBGRG00000012684
ENSBGRG00000012689
ENSBGRG00000012704
ENSBGRG00000012709
ENSBGRG00000012715
ENSBGRG00000012718
ENSBGRG00000012729
ENSBGRG00000012731
ENSBGRG00000012735
ENSBGRG00000012736
ENSBGRG00000012738
ENSBGRG00000012768
ENSBGRG00000012772
ENSBGRG00000012773
ENSBGRG00000012786
ENSBGRG00000012792
ENSBGRG00000012804
ENSBGRG00000012806
ENSBGRG00000012811
ENSBGRG00000012815
ENSBGRG00000012821
ENSBGRG00000012823
ENSBGRG00000012829
ENSBGRG00000012840
ENSBGRG00000012851
ENSBGRG00000012857
ENSBGRG00000012863
ENSBGRG00000012869
ENSBGRG00000012883
ENSBGRG00000012884
ENSBGRG00000012890
ENSBGRG00000012898
ENSBGRG00000012899
ENSBGRG00000012904
ENSBGRG00000012922
ENSBGRG00000012930
ENSBGRG00000012933
ENSBGRG00000012936
ENSBGRG00000012947
ENSBGRG00000012948
ENSBGRG00000012952
ENSBGRG00000012957
ENSBGRG00000012960
ENSBGRG00000012970
ENSBGRG00000012981
ENSBGRG00000012993
ENSBGRG00000012994
ENSBGRG00000013000
ENSBGRG00000013001
ENSBGRG00000013009
ENSBGRG00000013010
ENSBGRG00000013018
ENSBGRG00000013028
ENSBGRG00000013038
ENSBGRG00000013039
ENSBGRG00000013044
ENSBGRG00000013046
ENSBGRG00000013049
ENSBGRG00000013057
ENSBGRG00000013063
ENSBGRG00000013070
ENSBGRG00000013071
ENSBGRG00000013074
ENSBGRG00000013084
ENSBGRG00000013086
ENSBGRG00000013091
ENSBGRG00000013093
ENSBGRG00000013095
ENSBGRG00000013100
ENSBGRG00000013101
ENSBGRG00000013113
ENSBGRG00000013116
ENSBGRG00000013117
ENSBGRG00000013119
ENSBGRG00000013130
ENSBGRG00000013135
ENSBGRG00000013138
ENSBGRG00000013150
ENSBGRG00000013160
ENSBGRG00000013172
ENSBGRG00000013176
ENSBGRG00000013180
ENSBGRG00000013193
ENSBGRG00000013205
ENSBGRG00000013218
ENSBGRG00000013230
ENSBGRG00000013233
ENSBGRG00000013261
ENSBGRG00000013262
ENSBGRG00000013264
ENSBGRG00000013268
ENSBGRG00000013277
ENSBGRG00000013281
ENSBGRG00000013282
ENSBGRG00000013283
ENSBGRG00000013289
ENSBGRG00000013290
ENSBGRG00000013292
ENSBGRG00000013294
ENSBGRG00000013299
ENSBGRG00000013305
ENSBGRG00000013318
ENSBGRG00000013320
ENSBGRG00000013321
ENSBGRG00000013322
ENSBGRG00000013327
ENSBGRG00000013332
ENSBGRG00000013341
ENSBGRG00000013350
ENSBGRG00000013351
[truncated: 2,022 more rows]
