# Supplementary material for: Integrative ATAC-seq and RNA-seq Analysis of the Longissimus Dorsi Muscle of Gannan Yak and Jeryak
Source: Int J Mol Sci. 2024 May 30;25(11):6029. doi: 10.3390/ijms25116029 (PMC11172533; doi:10.3390/ijms25116029)
Supplement: Supplementary file 1 [file ijms-25-06029-s001.zip › Table S2 Distribution ratio of peaks in gene functional elements.xlsx]

## Sheet: Sheet1
Sample	Intergenic	Intron	Exon	Promoter	3'UTR	5'UTR
M1	0.5635	0.3669	0.0371	0.0265	0.0035	0.0025
M2	0.50772	0.38183	0.05753	0.04201	0.00597	0.00494
P1	0.4508	0.4098	0.066	0.0595	0.0073	0.0066
P2	0.4886	0.3858	0.0598	0.0518	0.0071	0.0069
