# Supplementary material for: Integrative ATAC-seq and RNA-seq Analysis of the Longissimus Dorsi Muscle of Gannan Yak and Jeryak
Source: Int J Mol Sci. 2024 May 30;25(11):6029. doi: 10.3390/ijms25116029 (PMC11172533; doi:10.3390/ijms25116029)
Supplement: Supplementary file 1 [file ijms-25-06029-s001.zip › Table S3 Differences peaks associated genes.xlsx]

## Sheet:  down-regulated peaks 
seqnames	start	end	width	Name	Conc	Conc_P	Conc_M	Fold	p.value	FDR	GeneFeature	GeneInside	Gene	GO	KEGG	map	NR	Transcription_factor
VBZB01000303.1	215	1533	1319	P_vs_M_peak_4	10.43	5.53	11.4	-5.87	1.4e-75	2.71e-71	intergenic	NA	NA	NA	NA	NA	NA	NA
VBZB01000303.1	5187	6591	1405	P_vs_M_peak_6	10.16	6.09	11.12	-5.02	8.43e-60	1.09e-55	intergenic	NA	NA	NA	NA	NA	NA	NA
Y	22260536	22261121	586	P_vs_M_peak_11	8.56	2.31	9.55	-7.24	3.09e-29	2.17e-25	intergenic	NA	NA	NA	NA	NA	NA	NA
Y	19251234	19252194	961	P_vs_M_peak_13	8.92	4.74	9.88	-5.14	1.27e-27	7.57e-24	intergenic	NA	NA	NA	NA	NA	NA	NA
Y	22229355	22230488	1134	P_vs_M_peak_14	8.71	3.66	9.68	-6.03	2.96e-26	1.64e-22	intergenic	NA	NA	NA	NA	NA	NA	NA
VBZB01000147.1	27112	28023	912	P_vs_M_peak_15	10.02	7.96	10.84	-2.88	1.01e-23	5.2e-20	intergenic	NA	NA	NA	NA	NA	NA	NA
VBZB01000324.1	2356	4119	1764	P_vs_M_peak_16	10.13	8.26	10.91	-2.65	5.04e-22	2.43e-18	intergenic	NA	NA	NA	NA	NA	NA	NA
Y	22241965	22242557	593	P_vs_M_peak_17	9.13	6	10.04	-4.04	6.56e-22	2.98e-18	intergenic	NA	NA	NA	NA	NA	NA	NA
Y	22239936	22240894	959	P_vs_M_peak_18	9.54	6.9	10.42	-3.52	2.02e-21	8.69e-18	intergenic	NA	NA	NA	NA	NA	NA	NA
VBZB01000147.1	18510	19093	584	P_vs_M_peak_21	10.3	8.59	11.06	-2.47	4.84e-20	1.78e-16	intergenic	NA	NA	NA	NA	NA	NA	NA
VBZB01000052.1	1051	1599	549	P_vs_M_peak_24	8.95	5.95	9.86	-3.91	3.51e-18	1.13e-14	intergenic	ENSBGRG00000009729:VBZB01000052.1:4250-4370:+:-2925	ENSBGRG00000009729(5S_rRNA)	NA	NA	NA	NA	NA
VBZB01000210.1	17167	17634	468	P_vs_M_peak_25	12.58	11.56	13.17	-1.61	5.78e-18	1.79e-14	intergenic	NA	NA	NA	NA	NA	NA	NA
2	150217473	150218054	582	P_vs_M_peak_27	12.04	11.09	12.61	-1.51	1.33e-17	3.8e-14	intergenic	NA	NA	NA	NA	NA	NA	NA
VBZB01000194.1	15229	15631	403	P_vs_M_peak_28	8.24	2.81	9.23	-6.42	1.72e-17	4.75e-14	ENSBGRG00000019599:Promoter	ENSBGRG00000019599:VBZB01000194.1:15606-15726:+:-176	ENSBGRG00000019599(5S_rRNA)	NA	NA	NA	NA	NA
Y	19757041	19757589	549	P_vs_M_peak_29	6.69	1.66	7.67	-6.01	2.38e-17	6.34e-14	intergenic	NA	NA	NA	NA	NA	NA	NA
VBZB01000173.1	780	1778	999	P_vs_M_peak_30	12.6	11.75	13.13	-1.39	4.65e-17	1.2e-13	intergenic	NA	NA	NA	NA	NA	NA	NA
Y	22266788	22267367	580	P_vs_M_peak_31	7.69	0.17	8.69	-8.52	5.07e-17	1.26e-13	intergenic	NA	NA	NA	NA	NA	NA	NA
VBZB01000210.1	5700	5935	236	P_vs_M_peak_32	10.87	9.41	11.58	-2.17	6.21e-17	1.5e-13	intergenic	NA	NA	NA	NA	NA	NA	NA
Y	22226479	22226768	290	P_vs_M_peak_34	7.01	2.06	7.98	-5.93	6.92e-17	1.54e-13	intergenic	NA	NA	NA	NA	NA	NA	NA
14	88759838	88760940	1103	P_vs_M_peak_35	9.96	7.87	10.78	-2.91	6.97e-17	1.54e-13	intergenic	NA	NA	NA	NA	NA	NA	NA
Y	19304642	19305218	577	P_vs_M_peak_36	7.47	3.04	8.43	-5.39	9.38e-17	2.02e-13	ENSBGRG00000007358:Promoter	ENSBGRG00000007358:Y:19305733-19308281:+:-803	ENSBGRG00000007358(ENSBGRG00000007358)	NA	NA	NA	XP_019812165.1 PREDICTED: LOW QUALITY PROTEIN: testis-specific Y-encoded protein 1-like [Bos indicus]	NA
VBZB01000113.1	37818	38811	994	P_vs_M_peak_37	12.34	11.47	12.88	-1.41	1e-16	2.1e-13	intergenic	NA	NA	NA	NA	NA	NA	NA
VBZB01000335.1	8140	8933	794	P_vs_M_peak_40	9.78	7.74	10.59	-2.86	1.91e-16	3.69e-13	intergenic	NA	NA	NA	NA	NA	NA	NA
VBZB01000303.1	12251	12979	729	P_vs_M_peak_41	11.32	10.18	11.95	-1.78	2.75e-16	5.18e-13	intergenic	NA	NA	NA	NA	NA	NA	NA
Y	22300682	22300967	286	P_vs_M_peak_42	6.94	0.6	7.93	-7.33	3.06e-16	5.59e-13	intergenic	NA	NA	NA	NA	NA	NA	NA
14	88773748	88774109	362	P_vs_M_peak_43	7.03	2.62	8	-5.38	3.11e-16	5.59e-13	intergenic	NA	NA	NA	NA	NA	NA	NA
VBZB01000113.1	35763	36539	777	P_vs_M_peak_44	13.93	13.07	14.47	-1.41	4.9e-16	8.62e-13	intergenic	NA	NA	NA	NA	NA	NA	NA
Y	22267760	22268084	325	P_vs_M_peak_45	6.49	1.44	7.47	-6.03	5.22e-16	8.96e-13	intergenic	NA	NA	NA	NA	NA	NA	NA
Y	19320205	19321502	1298	P_vs_M_peak_46	7.15	2.29	8.12	-5.83	5.65e-16	9.5e-13	intergenic	NA	NA	NA	NA	NA	NA	NA
Y	19466240	19468408	2169	P_vs_M_peak_49	9.41	7.21	10.25	-3.04	9.35e-16	1.47e-12	intergenic	NA	NA	NA	NA	NA	NA	NA
14	88783298	88783551	254	P_vs_M_peak_50	6.51	0.78	7.5	-6.72	9.97e-16	1.54e-12	intergenic	NA	NA	NA	NA	NA	NA	NA
Y	19462273	19463984	1712	P_vs_M_peak_51	8.83	5.98	9.73	-3.74	1.25e-15	1.89e-12	intergenic	NA	NA	NA	NA	NA	NA	NA
VBZB01000173.1	25551	26282	732	P_vs_M_peak_52	11.32	10.24	11.94	-1.7	1.28e-15	1.91e-12	intergenic	NA	NA	NA	NA	NA	NA	NA
Y	20091555	20093015	1461	P_vs_M_peak_53	7.74	3.72	8.69	-4.97	1.86e-15	2.72e-12	intergenic	NA	NA	NA	NA	NA	NA	NA
Y	19298885	19301290	2406	P_vs_M_peak_54	10.02	8.49	10.75	-2.26	1.92e-15	2.75e-12	intergenic	NA	NA	NA	NA	NA	NA	NA
Y	19753811	19755129	1319	P_vs_M_peak_55	8.22	4.7	9.16	-4.46	2.84e-15	3.99e-12	intergenic	NA	NA	NA	NA	NA	NA	NA
18	75865905	75866423	519	P_vs_M_peak_56	6.59	0.6	7.58	-6.98	3.84e-15	5.3e-12	intergenic	ENSBGRG00000017774:18:75864680-75864800:+:1484	ENSBGRG00000017774(5S_rRNA)	NA	NA	NA	NA	NA
Y	19259386	19259891	506	P_vs_M_peak_58	6.16	1.08	7.14	-6.06	4.08e-15	5.44e-12	intergenic	NA	NA	NA	NA	NA	NA	NA
Y	19453712	19455102	1391	P_vs_M_peak_59	7.93	4.2	8.88	-4.68	7.35e-15	9.63e-12	intergenic	NA	NA	NA	NA	NA	NA	NA
Y	22289840	22290189	350	P_vs_M_peak_60	7.69	-0.46	8.68	-9.15	8.83e-15	1.14e-11	intergenic	NA	NA	NA	NA	NA	NA	NA
14	88797657	88797932	276	P_vs_M_peak_63	6.49	0.6	7.48	-6.88	1.09e-14	1.34e-11	intergenic	NA	NA	NA	NA	NA	NA	NA
VBZB01000094.1	66653	68268	1616	P_vs_M_peak_64	12.88	12.13	13.37	-1.24	1.29e-14	1.55e-11	intergenic	ENSBGRG00000011157:VBZB01000094.1:62105-64340:-:-3120	ENSBGRG00000011157(ENSBGRG00000011157)	NA	NA	NA	NA	NA
Y	19473692	19474169	478	P_vs_M_peak_67	6.26	0.6	7.25	-6.65	1.85e-14	2.14e-11	intergenic	NA	NA	NA	NA	NA	NA	NA
VBZB01000061.1	5666	6093	428	P_vs_M_peak_68	11.48	10.47	12.07	-1.6	2.08e-14	2.36e-11	intergenic	NA	NA	NA	NA	NA	NA	NA
Y	22228072	22228488	417	P_vs_M_peak_69	7.54	-0.46	8.53	-9	2.52e-14	2.82e-11	intergenic	NA	NA	NA	NA	NA	NA	NA
VBZB01000156.1	4622	4857	236	P_vs_M_peak_70	6.27	0.6	7.26	-6.66	3.11e-14	3.43e-11	intergenic	NA	NA	NA	NA	NA	NA	NA
VBZB01000232.1	15070	15742	673	P_vs_M_peak_71	11.03	9.94	11.65	-1.71	3.36e-14	3.66e-11	intergenic	NA	NA	NA	NA	NA	NA	NA
Y	22287030	22287905	876	P_vs_M_peak_72	9.11	6.79	9.95	-3.16	3.49e-14	3.75e-11	intergenic	NA	NA	NA	NA	NA	NA	NA
Y	19472726	19473055	330	P_vs_M_peak_73	6.07	2.52	7.01	-4.48	5.09e-14	5.39e-11	intergenic	NA	NA	NA	NA	NA	NA	NA
VBZB01000071.1	683	1735	1053	P_vs_M_peak_74	10.06	8.22	10.84	-2.62	6.14e-14	6.42e-11	intergenic	NA	NA	NA	NA	NA	NA	NA
VBZB01000147.1	32471	33293	823	P_vs_M_peak_75	10.25	8.94	10.92	-1.99	7.72e-14	7.96e-11	intergenic	NA	NA	NA	NA	NA	NA	NA
Y	19322170	19322902	733	P_vs_M_peak_76	7.2	3.54	8.14	-4.6	1.19e-13	1.21e-10	intergenic	NA	NA	NA	NA	NA	NA	NA
Y	19601058	19601723	666	P_vs_M_peak_77	6.79	3.45	7.72	-4.27	1.34e-13	1.34e-10	intergenic	NA	NA	NA	NA	NA	NA	NA
VBZB01000339.1	9355	10019	665	P_vs_M_peak_79	6	1.63	6.96	-5.33	1.63e-13	1.6e-10	intergenic	NA	NA	NA	NA	NA	NA	NA
11	25385799	25386676	878	P_vs_M_peak_80	9.56	7.78	10.33	-2.54	1.78e-13	1.72e-10	intergenic	NA	NA	NA	NA	NA	NA	NA
VBZB01000303.1	4737	5012	276	P_vs_M_peak_83	8.02	4.49	8.96	-4.47	2.64e-13	2.46e-10	intergenic	NA	NA	NA	NA	NA	NA	NA
14	88794519	88795111	593	P_vs_M_peak_84	6.3	0.08	7.29	-7.21	3.23e-13	2.97e-10	intergenic	NA	NA	NA	NA	NA	NA	NA
VBZB01000376.1	2808	4597	1790	P_vs_M_peak_85	12.25	11.47	12.75	-1.28	3.84e-13	3.5e-10	intergenic	NA	NA	NA	NA	NA	NA	NA
VBZB01000243.1	16510	17208	699	P_vs_M_peak_86	10.76	9.68	11.37	-1.69	4.35e-13	3.91e-10	intergenic	NA	NA	NA	NA	NA	NA	NA
8	111975637	111976095	459	P_vs_M_peak_87	7.78	4.35	8.71	-4.36	4.52e-13	4.01e-10	intergenic	NA	NA	NA	NA	NA	NA	NA
5	66157828	66158438	611	P_vs_M_peak_88	6.8	3.46	7.73	-4.27	4.59e-13	4.03e-10	intergenic	NA	NA	NA	NA	NA	NA	NA
VBZB01000197.1	20114	20957	844	P_vs_M_peak_89	12.65	11.84	13.17	-1.33	5.1e-13	4.43e-10	intergenic	NA	NA	NA	NA	NA	NA	NA
24	37964918	37967025	2108	P_vs_M_peak_91	12.12	11.3	12.64	-1.34	7.22e-13	6.13e-10	intergenic	NA	NA	NA	NA	NA	NA	NA
Y	19473332	19473560	229	P_vs_M_peak_92	5.54	1.72	6.49	-4.77	9.23e-13	7.75e-10	intergenic	NA	NA	NA	NA	NA	NA	NA
Y	26171503	26171797	295	P_vs_M_peak_93	5.65	0.78	6.63	-5.85	1.07e-12	8.93e-10	intergenic	NA	NA	NA	NA	NA	NA	NA
5	66156566	66157268	703	P_vs_M_peak_94	6.72	-0.46	7.71	-8.17	1.32e-12	1.08e-09	intergenic	NA	NA	NA	NA	NA	NA	NA
VBZB01000205.1	9831	10057	227	P_vs_M_peak_95	5.61	2.1	6.55	-4.45	1.33e-12	1.08e-09	intergenic	NA	NA	NA	NA	NA	NA	NA
VBZB01000160.1	21613	21993	381	P_vs_M_peak_96	6.69	3.6	7.61	-4	1.51e-12	1.22e-09	intergenic	NA	NA	NA	NA	NA	NA	NA
Y	23147732	23148198	467	P_vs_M_peak_98	7.27	3.87	8.2	-4.32	1.76e-12	1.39e-09	intergenic	NA	NA	NA	NA	NA	NA	NA
Y	19252559	19254220	1662	P_vs_M_peak_99	9.58	7.9	10.34	-2.44	2.27e-12	1.77e-09	intergenic	NA	NA	NA	NA	NA	NA	NA
Y	22252279	22252931	653	P_vs_M_peak_100	8.87	6.54	9.72	-3.18	2.63e-12	2.03e-09	intergenic	NA	NA	NA	NA	NA	NA	NA
26	48011070	48011528	459	P_vs_M_peak_101	8.4	5.61	9.29	-3.68	3.8e-12	2.91e-09	ENSBGRG00000016146:Promoter	ENSBGRG00000016146:26:48011886-48012006:+:-587	ENSBGRG00000016146(5S_rRNA)	NA	NA	NA	NA	NA
14	88776671	88777035	365	P_vs_M_peak_102	6.43	-0.46	7.42	-7.88	5.18e-12	3.93e-09	intergenic	NA	NA	NA	NA	NA	NA	NA
10	98463446	98464010	565	P_vs_M_peak_103	6.07	2.4	7.02	-4.61	5.46e-12	4.1e-09	ENSBGRG00000013026:intron	NA	NA	NA	NA	NA	NA	NA
Y	19530009	19530496	488	P_vs_M_peak_104	5.73	2.55	6.64	-4.09	6.26e-12	4.65e-09	intergenic	NA	NA	NA	NA	NA	NA	NA
VBZB01000211.1	592	1035	444	P_vs_M_peak_105	10.44	9.32	11.06	-1.73	6.65e-12	4.89e-09	intergenic	NA	NA	NA	NA	NA	NA	NA
VBZB01000215.1	17658	18141	484	P_vs_M_peak_107	12.24	11.53	12.71	-1.19	9.17e-12	6.63e-09	intergenic	NA	NA	NA	NA	NA	NA	NA
Y	19303611	19303919	309	P_vs_M_peak_110	6.94	3.26	7.89	-4.63	1.23e-11	8.59e-09	ENSBGRG00000007358:Promoter	ENSBGRG00000007358:Y:19305733-19308281:+:-1968	ENSBGRG00000007358(ENSBGRG00000007358)	NA	NA	NA	XP_019812165.1 PREDICTED: LOW QUALITY PROTEIN: testis-specific Y-encoded protein 1-like [Bos indicus]	NA
VBZB01000108.1	41595	42034	440	P_vs_M_peak_111	10.74	9.75	11.32	-1.57	1.23e-11	8.59e-09	intergenic	NA	NA	NA	NA	NA	NA	NA
VBZB01000113.1	33436	33889	454	P_vs_M_peak_112	11.79	11.01	12.3	-1.28	1.28e-11	8.87e-09	intergenic	NA	NA	NA	NA	NA	NA	NA
2	150222601	150222996	396	P_vs_M_peak_115	10.71	9.65	11.32	-1.67	1.62e-11	1.09e-08	intergenic	NA	NA	NA	NA	NA	NA	NA
VBZB01000160.1	1332	2289	958	P_vs_M_peak_116	12.98	12.23	13.48	-1.24	2e-11	1.33e-08	intergenic	NA	NA	NA	NA	NA	NA	NA
VBZB01000261.1	12407	13863	1457	P_vs_M_peak_119	5.79	2.92	6.69	-3.76	2.18e-11	1.42e-08	intergenic	NA	NA	NA	NA	NA	NA	NA
VBZB01000086.1	31122	31504	383	P_vs_M_peak_120	9.79	8.41	10.48	-2.06	2.3e-11	1.48e-08	intergenic	NA	NA	NA	NA	NA	NA	NA
2	150243091	150244484	1394	P_vs_M_peak_121	11.73	10.95	12.23	-1.28	2.6e-11	1.66e-08	intergenic	NA	NA	NA	NA	NA	NA	NA
Y	19711867	19712345	479	P_vs_M_peak_122	5.36	0.6	6.33	-5.73	2.84e-11	1.8e-08	intergenic	NA	NA	NA	NA	NA	NA	NA
9	17052028	17052553	526	P_vs_M_peak_123	12.59	11.94	13.03	-1.09	3.1e-11	1.95e-08	intergenic	NA	NA	NA	NA	NA	NA	NA
VBZB01000126.1	5552	6621	1070	P_vs_M_peak_124	12.17	11.3	12.71	-1.41	3.31e-11	2.06e-08	intergenic	NA	NA	NA	NA	NA	NA	NA
VBZB01000171.1	12184	12643	460	P_vs_M_peak_131	11.09	10.05	11.69	-1.64	4.79e-11	2.83e-08	intergenic	NA	NA	NA	NA	NA	NA	NA
VBZB01000095.1	34837	35253	417	P_vs_M_peak_133	11.06	10.14	11.61	-1.47	6.63e-11	3.85e-08	intergenic	NA	NA	NA	NA	NA	NA	NA
VBZB01000210.1	12047	12557	511	P_vs_M_peak_135	13.52	12.82	13.99	-1.17	6.88e-11	3.93e-08	intergenic	NA	NA	NA	NA	NA	NA	NA
14	88771151	88771574	424	P_vs_M_peak_136	8.98	6.84	9.8	-2.96	6.92e-11	3.93e-08	intergenic	NA	NA	NA	NA	NA	NA	NA
VBZB01000202.1	4210	5629	1420	P_vs_M_peak_138	13.26	12.65	13.69	-1.03	8.25e-11	4.62e-08	intergenic	NA	NA	NA	NA	NA	NA	NA
4	419027	419764	738	P_vs_M_peak_139	5.61	2.57	6.52	-3.95	9.79e-11	5.45e-08	intergenic	ENSBGRG00000002627:4:414769-415792:+:4626	ENSBGRG00000002627(ENSBGRG00000002627)	NA	NA	NA	ELR45460.1 hypothetical protein M91_10783, partial [Bos mutus]	NA
Y	19479229	19480099	871	P_vs_M_peak_140	7.07	4.11	7.97	-3.86	1.01e-10	5.55e-08	intergenic	NA	NA	NA	NA	NA	NA	NA
Y	19602447	19602730	284	P_vs_M_peak_141	5.68	2.9	6.57	-3.68	1.01e-10	5.55e-08	intergenic	NA	NA	NA	NA	NA	NA	NA
Y	19311708	19312803	1096	P_vs_M_peak_143	7.79	4.47	8.71	-4.24	1.23e-10	6.67e-08	intergenic	ENSBGRG00000007442:Y:19308646-19310829:+:3609	ENSBGRG00000007442(ENSBGRG00000007442)	NA	NA	NA	XP_019812165.1 PREDICTED: LOW QUALITY PROTEIN: testis-specific Y-encoded protein 1-like [Bos indicus]	NA
Y	22794957	22795341	385	P_vs_M_peak_144	5.83	-0.46	6.82	-7.28	1.3e-10	6.99e-08	intergenic	NA	NA	NA	NA	NA	NA	NA
Y	19310649	19311556	908	P_vs_M_peak_145	8.13	5.21	9.04	-3.82	1.35e-10	7.2e-08	intergenic	ENSBGRG00000007442:Y:19308646-19310829:+:2456	ENSBGRG00000007442(ENSBGRG00000007442)	NA	NA	NA	XP_019812165.1 PREDICTED: LOW QUALITY PROTEIN: testis-specific Y-encoded protein 1-like [Bos indicus]	NA
VBZB01000172.1	12971	13925	955	P_vs_M_peak_146	11.74	10.91	12.26	-1.35	1.39e-10	7.35e-08	intergenic	NA	NA	NA	NA	NA	NA	NA
VBZB01000109.1	52100	52907	808	P_vs_M_peak_147	9.74	8.31	10.45	-2.14	1.65e-10	8.68e-08	intergenic	NA	NA	NA	NA	NA	NA	NA
9	17011715	17012205	491	P_vs_M_peak_148	11.47	10.72	11.97	-1.25	1.67e-10	8.71e-08	intergenic	NA	NA	NA	NA	NA	NA	NA
VBZB01000212.1	2803	3467	665	P_vs_M_peak_149	8.66	6.12	9.53	-3.4	1.68e-10	8.71e-08	intergenic	NA	NA	NA	NA	NA	NA	NA
Y	26171919	26172219	301	P_vs_M_peak_150	5.71	-0.46	6.7	-7.16	1.91e-10	9.82e-08	intergenic	NA	NA	NA	NA	NA	NA	NA
VBZB01000113.1	39903	40170	268	P_vs_M_peak_151	11.14	10.15	11.73	-1.57	2.01e-10	1.03e-07	intergenic	NA	NA	NA	NA	NA	NA	NA
Y	26175889	26176123	235	P_vs_M_peak_152	5.67	-0.46	6.66	-7.12	2.26e-10	1.15e-07	intergenic	NA	NA	NA	NA	NA	NA	NA
24	37958284	37959429	1146	P_vs_M_peak_153	13.14	12.54	13.56	-1.02	2.61e-10	1.32e-07	intergenic	NA	NA	NA	NA	NA	NA	NA
VBZB01000305.1	296	1652	1357	P_vs_M_peak_154	11.62	10.82	12.13	-1.3	2.71e-10	1.36e-07	intergenic	NA	NA	NA	NA	NA	NA	NA
VBZB01000071.1	4108	4837	730	P_vs_M_peak_155	9.84	8.31	10.56	-2.26	2.74e-10	1.37e-07	intergenic	NA	NA	NA	NA	NA	NA	NA
VBZB01000160.1	19993	20273	281	P_vs_M_peak_157	6.43	3.83	7.31	-3.48	3.07e-10	1.51e-07	intergenic	NA	NA	NA	NA	NA	NA	NA
9	17087238	17087640	403	P_vs_M_peak_158	12.82	12.2	13.25	-1.05	3.08e-10	1.51e-07	intergenic	NA	NA	NA	NA	NA	NA	NA
VBZB01000113.1	43595	45068	1474	P_vs_M_peak_159	13.58	12.96	14.01	-1.05	3.17e-10	1.54e-07	intergenic	NA	NA	NA	NA	NA	NA	NA
VBZB01000074.1	2684	3606	923	P_vs_M_peak_161	5.61	2.95	6.49	-3.54	3.27e-10	1.57e-07	intergenic	NA	NA	NA	NA	NA	NA	NA
14	88763703	88764120	418	P_vs_M_peak_163	7.07	4.2	7.97	-3.77	3.64e-10	1.73e-07	intergenic	NA	NA	NA	NA	NA	NA	NA
11	89878142	89879528	1387	P_vs_M_peak_164	6.22	3.69	7.09	-3.4	3.67e-10	1.73e-07	intergenic	NA	NA	NA	NA	NA	NA	NA
9	17052912	17053300	389	P_vs_M_peak_165	12.1	11.45	12.54	-1.09	3.71e-10	1.74e-07	intergenic	NA	NA	NA	NA	NA	NA	NA
VBZB01000095.1	79923	80342	420	P_vs_M_peak_166	11.12	10.33	11.63	-1.31	3.76e-10	1.75e-07	intergenic	NA	NA	NA	NA	NA	NA	NA
VBZB01000242.1	7039	9031	1993	P_vs_M_peak_168	8.38	5.85	9.25	-3.4	5.47e-10	2.51e-07	intergenic	NA	NA	NA	NA	NA	NA	NA
13	1778642	1779406	765	P_vs_M_peak_169	5.03	1.83	5.95	-4.11	5.48e-10	2.51e-07	ENSBGRG00000005158:exon	NA	NA	NA	NA	NA	NA	NA
14	88785686	88786047	362	P_vs_M_peak_171	7.39	4.4	8.29	-3.9	6.15e-10	2.78e-07	intergenic	NA	NA	NA	NA	NA	NA	NA
Y	19848728	19849066	339	P_vs_M_peak_172	6.87	4.31	7.74	-3.44	6.29e-10	2.83e-07	intergenic	NA	NA	NA	NA	NA	NA	NA
Y	26177816	26178477	662	P_vs_M_peak_175	7	4.06	7.9	-3.84	8.17e-10	3.61e-07	intergenic	NA	NA	NA	NA	NA	NA	NA
VBZB01000242.1	6167	6565	399	P_vs_M_peak_176	6.36	3.85	7.23	-3.38	8.62e-10	3.79e-07	intergenic	NA	NA	NA	NA	NA	NA	NA
VBZB01000335.1	7326	7603	278	P_vs_M_peak_177	7	4.28	7.89	-3.61	8.74e-10	3.82e-07	intergenic	NA	NA	NA	NA	NA	NA	NA
VBZB01000173.1	21007	21698	692	P_vs_M_peak_178	11.25	10.48	11.75	-1.27	9.46e-10	4.11e-07	intergenic	NA	NA	NA	NA	NA	NA	NA
9	17096523	17097346	824	P_vs_M_peak_179	11.26	10.43	11.78	-1.35	1.01e-09	4.34e-07	intergenic	NA	NA	NA	NA	NA	NA	NA
VBZB01000211.1	9177	9972	796	P_vs_M_peak_180	10.82	9.94	11.37	-1.43	1.02e-09	4.37e-07	intergenic	NA	NA	NA	NA	NA	NA	NA
Y	23156901	23157446	546	P_vs_M_peak_181	5.88	3.35	6.75	-3.4	1.02e-09	4.37e-07	intergenic	NA	NA	NA	NA	NA	NA	NA
VBZB01000134.1	12252	12526	275	P_vs_M_peak_184	10.96	10.16	11.48	-1.32	1.19e-09	4.98e-07	intergenic	NA	NA	NA	NA	NA	NA	NA
VBZB01000359.1	5669	6478	810	P_vs_M_peak_185	11.06	10.26	11.58	-1.32	1.29e-09	5.4e-07	intergenic	NA	NA	NA	NA	NA	NA	NA
2	150284301	150284647	347	P_vs_M_peak_189	8.15	5.64	9.01	-3.38	1.44e-09	5.91e-07	intergenic	NA	NA	NA	NA	NA	NA	NA
24	37954176	37954629	454	P_vs_M_peak_191	10.99	10.19	11.5	-1.31	1.59e-09	6.43e-07	intergenic	NA	NA	NA	NA	NA	NA	NA
VBZB01000173.1	18543	19299	757	P_vs_M_peak_194	10.86	10.03	11.39	-1.36	1.77e-09	7.05e-07	intergenic	NA	NA	NA	NA	NA	NA	NA
VBZB01000268.1	10513	11228	716	P_vs_M_peak_196	11.04	10.16	11.58	-1.41	1.88e-09	7.41e-07	intergenic	NA	NA	NA	NA	NA	NA	NA
VBZB01000134.1	4507	5102	596	P_vs_M_peak_197	13.5	12.91	13.92	-1.01	1.97e-09	7.74e-07	intergenic	NA	NA	NA	NA	NA	NA	NA
VBZB01000211.1	11587	11920	334	P_vs_M_peak_198	10.08	9	10.69	-1.69	2.03e-09	7.94e-07	intergenic	NA	NA	NA	NA	NA	NA	NA
Y	19220888	19221164	277	P_vs_M_peak_202	4.92	1.25	5.86	-4.61	2.17e-09	8.31e-07	ENSBGRG00000007332:Promoter	ENSBGRG00000007332:Y:19222778-19224663:+:-1752	ENSBGRG00000007332(ENSBGRG00000007332)	24;GO:0000981,molecular_function DNA-binding transcription factor activity, RNA polymerase II-specific;GO:0003674,molecular_function molecular_function;GO:0003700,molecular_function DNA-binding transcription factor activity;GO:0006355,biological_process regulation of transcription, DNA-templated;GO:0006357,biological_process regulation of transcription by RNA polymerase II;GO:0008150,biological_p…	NA	NA	ADP21955.1 zinc finger protein 280B isoform a [Bos taurus]	TF_others
Y	21761923	21762673	751	P_vs_M_peak_203	7.95	5.39	8.83	-3.44	2.25e-09	8.56e-07	intergenic	NA	NA	NA	NA	NA	NA	NA
18	75817703	75818054	352	P_vs_M_peak_204	6.27	3.93	7.12	-3.19	2.38e-09	9.02e-07	intergenic	ENSBGRG00000017671:18:75817756-75817874:+:122	ENSBGRG00000017671(5S_rRNA)	NA	NA	NA	NA	NA
14	88800121	88800739	619	P_vs_M_peak_205	8.08	5.52	8.96	-3.44	2.44e-09	9.19e-07	intergenic	NA	NA	NA	NA	NA	NA	NA
VBZB01000268.1	13196	14345	1150	P_vs_M_peak_206	11.84	11.08	12.34	-1.26	2.55e-09	9.59e-07	intergenic	NA	NA	NA	NA	NA	NA	NA
3	125127499	125127839	341	P_vs_M_peak_207	5.22	2.35	6.12	-3.77	2.75e-09	1.03e-06	intergenic	NA	NA	NA	NA	NA	NA	NA
14	88766397	88766853	457	P_vs_M_peak_208	8.39	6.03	9.24	-3.2	2.97e-09	1.1e-06	intergenic	NA	NA	NA	NA	NA	NA	NA
VBZB01000361.1	2278	2672	395	P_vs_M_peak_209	5.03	2.06	5.93	-3.87	2.97e-09	1.1e-06	intergenic	NA	NA	NA	NA	NA	NA	NA
VBZB01000406.1	3843	4418	576	P_vs_M_peak_211	9.01	7.25	9.78	-2.53	3.22e-09	1.18e-06	intergenic	NA	NA	NA	NA	NA	NA	NA
VBZB01000121.1	22557	23698	1142	P_vs_M_peak_212	11.88	11.11	12.38	-1.27	3.3e-09	1.2e-06	intergenic	NA	NA	NA	NA	NA	NA	NA
VBZB01000261.1	5634	6111	478	P_vs_M_peak_213	5.22	-0.46	6.21	-6.67	3.33e-09	1.2e-06	intergenic	NA	NA	NA	NA	NA	NA	NA
9	17007167	17007532	366	P_vs_M_peak_214	12.57	11.99	12.99	-1	3.35e-09	1.2e-06	intergenic	NA	NA	NA	NA	NA	NA	NA
VBZB01000095.1	59527	59920	394	P_vs_M_peak_215	11.92	11.28	12.36	-1.08	3.36e-09	1.2e-06	intergenic	NA	NA	NA	NA	NA	NA	NA
Y	19963364	19963995	632	P_vs_M_peak_216	5.71	2.95	6.6	-3.65	3.38e-09	1.2e-06	intergenic	NA	NA	NA	NA	NA	NA	NA
Y	20564870	20565126	257	P_vs_M_peak_220	4.77	0.47	5.73	-5.26	3.5e-09	1.23e-06	intergenic	NA	NA	NA	NA	NA	NA	NA
VBZB01000134.1	12915	13531	617	P_vs_M_peak_221	11.92	11.29	12.36	-1.08	3.51e-09	1.23e-06	intergenic	NA	NA	NA	NA	NA	NA	NA
3	9434155	9434447	293	P_vs_M_peak_222	5.34	2.82	6.21	-3.39	3.61e-09	1.26e-06	intergenic	NA	NA	NA	NA	NA	NA	NA
VBZB01000211.1	12651	13096	446	P_vs_M_peak_223	11.15	10.37	11.66	-1.29	3.68e-09	1.28e-06	intergenic	NA	NA	NA	NA	NA	NA	NA
Y	19849758	19850128	371	P_vs_M_peak_226	6.56	4.27	7.41	-3.14	3.95e-09	1.35e-06	intergenic	NA	NA	NA	NA	NA	NA	NA
11	25380953	25381250	298	P_vs_M_peak_227	6.92	4.54	7.78	-3.24	4.36e-09	1.49e-06	intergenic	NA	NA	NA	NA	NA	NA	NA
VBZB01000285.1	13572	14054	483	P_vs_M_peak_228	10.49	9.58	11.04	-1.47	4.47e-09	1.52e-06	intergenic	NA	NA	NA	NA	NA	NA	NA
VBZB01000109.1	53144	53590	447	P_vs_M_peak_229	10.56	9.65	11.11	-1.46	5.06e-09	1.7e-06	intergenic	NA	NA	NA	NA	NA	NA	NA
VBZB01000079.1	2584	3106	523	P_vs_M_peak_232	10.84	10.02	11.35	-1.33	5.2e-09	1.73e-06	intergenic	NA	NA	NA	NA	NA	NA	NA
VBZB01000210.1	2945	3641	697	P_vs_M_peak_233	10.53	9.32	11.18	-1.86	5.32e-09	1.77e-06	intergenic	NA	NA	NA	NA	NA	NA	NA
VBZB01000342.1	8143	8980	838	P_vs_M_peak_235	9.48	8.11	10.17	-2.05	5.84e-09	1.92e-06	intergenic	NA	NA	NA	NA	NA	NA	NA
9	17050244	17050626	383	P_vs_M_peak_237	11.16	10.43	11.64	-1.21	6.29e-09	2.05e-06	intergenic	NA	NA	NA	NA	NA	NA	NA
VBZB01000134.1	7168	7793	626	P_vs_M_peak_239	12.67	12.09	13.09	-1	6.82e-09	2.21e-06	intergenic	NA	NA	NA	NA	NA	NA	NA
14	88777319	88777858	540	P_vs_M_peak_240	6.52	4.12	7.38	-3.26	6.9e-09	2.22e-06	intergenic	NA	NA	NA	NA	NA	NA	NA
17	57662502	57663014	513	P_vs_M_peak_241	4.78	0.08	5.75	-5.67	7.2e-09	2.31e-06	intergenic	NA	NA	NA	NA	NA	NA	NA
Y	23146291	23147200	910	P_vs_M_peak_244	7.33	4.72	8.2	-3.48	9.26e-09	2.93e-06	intergenic	NA	NA	NA	NA	NA	NA	NA
Y	19796983	19797472	490	P_vs_M_peak_245	6.09	3.77	6.94	-3.17	9.42e-09	2.97e-06	intergenic	NA	NA	NA	NA	NA	NA	NA
14	88784373	88784724	352	P_vs_M_peak_246	8.91	6.93	9.71	-2.78	9.48e-09	2.98e-06	intergenic	NA	NA	NA	NA	NA	NA	NA
VBZB01000305.1	5956	6737	782	P_vs_M_peak_249	10.91	10.12	11.42	-1.3	1.06e-08	3.29e-06	intergenic	NA	NA	NA	NA	NA	NA	NA
VBZB01000114.1	44912	46263	1352	P_vs_M_peak_250	12.51	11.94	12.93	-0.99	1.1e-08	3.41e-06	intergenic	NA	NA	NA	NA	NA	NA	NA
VBZB01000160.1	16385	16664	280	P_vs_M_peak_251	6.44	4.08	7.29	-3.21	1.21e-08	3.74e-06	intergenic	NA	NA	NA	NA	NA	NA	NA
VBZB01000147.1	16455	16798	344	P_vs_M_peak_252	8.77	6.87	9.56	-2.69	1.26e-08	3.85e-06	intergenic	NA	NA	NA	NA	NA	NA	NA
9	17045519	17045861	343	P_vs_M_peak_253	11.49	10.83	11.94	-1.11	1.27e-08	3.88e-06	intergenic	NA	NA	NA	NA	NA	NA	NA
Y	19845676	19846024	349	P_vs_M_peak_254	6.59	4.27	7.44	-3.17	1.28e-08	3.91e-06	intergenic	NA	NA	NA	NA	NA	NA	NA
VBZB01000160.1	16000	16238	239	P_vs_M_peak_258	5.96	3.52	6.82	-3.29	1.48e-08	4.42e-06	intergenic	NA	NA	NA	NA	NA	NA	NA
9	17044061	17044642	582	P_vs_M_peak_261	13.71	13.13	14.12	-0.98	1.51e-08	4.48e-06	intergenic	NA	NA	NA	NA	NA	NA	NA
VBZB01000095.1	13612	13994	383	P_vs_M_peak_264	11.51	10.85	11.96	-1.1	1.7e-08	4.99e-06	intergenic	NA	NA	NA	NA	NA	NA	NA
VBZB01000303.1	2842	3328	487	P_vs_M_peak_265	11.19	10.49	11.66	-1.16	1.75e-08	5.1e-06	intergenic	NA	NA	NA	NA	NA	NA	NA
VBZB01000173.1	22672	23043	372	P_vs_M_peak_267	9.77	8.62	10.4	-1.78	1.96e-08	5.69e-06	intergenic	NA	NA	NA	NA	NA	NA	NA
VBZB01000147.1	14327	14579	253	P_vs_M_peak_269	8.23	6	9.07	-3.07	2.01e-08	5.79e-06	intergenic	NA	NA	NA	NA	NA	NA	NA
VBZB01000173.1	26456	27629	1174	P_vs_M_peak_272	11.82	11.23	12.24	-1.01	2.21e-08	6.27e-06	intergenic	NA	NA	NA	NA	NA	NA	NA
VBZB01000165.1	16609	17001	393	P_vs_M_peak_273	11.62	10.97	12.07	-1.1	2.34e-08	6.63e-06	intergenic	NA	NA	NA	NA	NA	NA	NA
VBZB01000134.1	29993	30442	450	P_vs_M_peak_274	11.82	11.18	12.26	-1.08	2.35e-08	6.63e-06	intergenic	NA	NA	NA	NA	NA	NA	NA
VBZB01000223.1	3449	3843	395	P_vs_M_peak_276	5.65	3.44	6.49	-3.05	2.44e-08	6.83e-06	intergenic	NA	NA	NA	NA	NA	NA	NA
VBZB01000134.1	6334	6757	424	P_vs_M_peak_278	11.79	11.18	12.21	-1.03	2.63e-08	7.32e-06	intergenic	NA	NA	NA	NA	NA	NA	NA
Y	19165851	19167871	2021	P_vs_M_peak_279	10.19	9.24	10.76	-1.52	2.7e-08	7.47e-06	ENSBGRG00000007194:exon	ENSBGRG00000007194:Y:19166664-19168835:-:1974	ENSBGRG00000007194(ENSBGRG00000007194)	NA	NA	NA	DAA33759.1 TPA: testis-specific protein-like [Bos taurus]	NA
18	639310	640299	990	P_vs_M_peak_280	12.79	12.08	13.26	-1.19	2.73e-08	7.53e-06	intergenic	NA	NA	NA	NA	NA	NA	NA
Y	22290567	22290857	291	P_vs_M_peak_282	6.06	3.84	6.9	-3.06	2.8e-08	7.68e-06	intergenic	NA	NA	NA	NA	NA	NA	NA
VBZB01000197.1	15936	16218	283	P_vs_M_peak_283	9.38	8.03	10.07	-2.04	2.93e-08	8e-06	intergenic	NA	NA	NA	NA	NA	NA	NA
2	150092184	150092956	773	P_vs_M_peak_285	10.88	10	11.43	-1.43	3.01e-08	8.17e-06	intergenic	NA	NA	NA	NA	NA	NA	NA
Y	23171992	23172284	293	P_vs_M_peak_286	4.83	-0.46	5.81	-6.27	3.06e-08	8.26e-06	intergenic	NA	NA	NA	NA	NA	NA	NA
VBZB01000165.1	15386	16035	650	P_vs_M_peak_288	12.57	12	12.98	-0.98	3.11e-08	8.35e-06	intergenic	NA	NA	NA	NA	NA	NA	NA
Y	19883085	19883442	358	P_vs_M_peak_289	4.87	2.06	5.76	-3.7	3.44e-08	9.19e-06	intergenic	NA	NA	NA	NA	NA	NA	NA
14	88807314	88807937	624	P_vs_M_peak_290	9.45	7.93	10.18	-2.25	3.5e-08	9.33e-06	intergenic	NA	NA	NA	NA	NA	NA	NA
2	150221639	150221958	320	P_vs_M_peak_292	10.21	9.17	10.81	-1.64	3.62e-08	9.6e-06	intergenic	NA	NA	NA	NA	NA	NA	NA
9	16766724	16767289	566	P_vs_M_peak_293	4.79	-0.46	5.77	-6.23	3.83e-08	1.01e-05	ENSBGRG00000013228:intron	NA	NA	NA	NA	NA	NA	NA
VBZB01000134.1	3207	3912	706	P_vs_M_peak_294	12.01	11.41	12.43	-1.02	3.85e-08	1.01e-05	intergenic	NA	NA	NA	NA	NA	NA	NA
1	162343846	162344833	988	P_vs_M_peak_296	10.93	10.09	11.46	-1.38	4.04e-08	1.06e-05	ENSBGRG00000003046:intron	NA	NA	NA	NA	NA	NA	NA
Y	19199409	19199742	334	P_vs_M_peak_299	6.62	4.42	7.46	-3.04	4.28e-08	1.1e-05	intergenic	ENSBGRG00000007312:Y:19197012-19197345:-:-2230	ENSBGRG00000007312(ENSBGRG00000007312)	NA	NA	NA	AGQ56684.1 bovid-specific transcript Y-linked 4 [Bos taurus]	NA
VBZB01000074.1	750	1719	970	P_vs_M_peak_300	5.79	3.72	6.6	-2.88	4.29e-08	1.1e-05	intergenic	NA	NA	NA	NA	NA	NA	NA
VBZB01000342.1	1189	1986	798	P_vs_M_peak_306	8.93	7.29	9.68	-2.39	4.89e-08	1.24e-05	intergenic	NA	NA	NA	NA	NA	NA	NA
VBZB01000310.1	3327	3762	436	P_vs_M_peak_307	4.78	1.75	5.68	-3.93	4.92e-08	1.24e-05	intergenic	NA	NA	NA	NA	NA	NA	NA
VBZB01000148.1	30167	30850	684	P_vs_M_peak_309	12.38	11.84	12.77	-0.93	5.13e-08	1.28e-05	intergenic	NA	NA	NA	NA	NA	NA	NA
Y	21137047	21137763	717	P_vs_M_peak_311	4.86	2.19	5.74	-3.56	5.23e-08	1.3e-05	intergenic	NA	NA	NA	NA	NA	NA	NA
VBZB01000192.1	17687	18123	437	P_vs_M_peak_313	6.23	4.15	7.05	-2.9	5.4e-08	1.33e-05	intergenic	NA	NA	NA	NA	NA	NA	NA
VBZB01000199.1	9839	10269	431	P_vs_M_peak_314	5.9	3.86	6.72	-2.86	5.73e-08	1.41e-05	intergenic	NA	NA	NA	NA	NA	NA	NA
11	25373161	25373746	586	P_vs_M_peak_317	11	10.3	11.47	-1.18	6.37e-08	1.55e-05	intergenic	NA	NA	NA	NA	NA	NA	NA
15	85262032	85262308	277	P_vs_M_peak_320	6.95	4.83	7.78	-2.95	7.06e-08	1.7e-05	intergenic	NA	NA	NA	NA	NA	NA	NA
VBZB01000197.1	18766	19379	614	P_vs_M_peak_321	10.35	9.4	10.92	-1.52	7.28e-08	1.75e-05	intergenic	NA	NA	NA	NA	NA	NA	NA
VBZB01000052.1	5132	5735	604	P_vs_M_peak_323	6.76	4.54	7.6	-3.06	7.53e-08	1.8e-05	intergenic	ENSBGRG00000009729:VBZB01000052.1:4250-4370:+:1183	ENSBGRG00000009729(5S_rRNA)	NA	NA	NA	NA	NA
Y	22658827	22659163	337	P_vs_M_peak_326	4.68	-0.46	5.66	-6.12	7.63e-08	1.81e-05	intergenic	NA	NA	NA	NA	NA	NA	NA
VBZB01000168.1	15745	16597	853	P_vs_M_peak_330	10.85	10.12	11.32	-1.2	8.19e-08	1.92e-05	intergenic	NA	NA	NA	NA	NA	NA	NA
VBZB01000111.1	24036	24485	450	P_vs_M_peak_337	9.38	8.07	10.06	-1.98	8.73e-08	2e-05	intergenic	NA	NA	NA	NA	NA	NA	NA
VBZB01000115.1	46243	46525	283	P_vs_M_peak_338	5.96	3.88	6.78	-2.9	9.09e-08	2.08e-05	intergenic	NA	NA	NA	NA	NA	NA	NA
VBZB01000231.1	17219	18070	852	P_vs_M_peak_341	9.16	7.73	9.87	-2.14	9.79e-08	2.22e-05	intergenic	NA	NA	NA	NA	NA	NA	NA
VBZB01000079.1	23803	24205	403	P_vs_M_peak_342	7.24	4.86	8.1	-3.23	9.84e-08	2.22e-05	intergenic	NA	NA	NA	NA	NA	NA	NA
VBZB01000335.1	6402	6944	543	P_vs_M_peak_344	8.41	6.33	9.23	-2.9	1.02e-07	2.29e-05	intergenic	NA	NA	NA	NA	NA	NA	NA
9	17091940	17092304	365	P_vs_M_peak_345	10.35	9.43	10.91	-1.48	1.04e-07	2.32e-05	intergenic	NA	NA	NA	NA	NA	NA	NA
VBZB01000154.1	929	1237	309	P_vs_M_peak_346	6.52	4.48	7.33	-2.85	1.04e-07	2.32e-05	intergenic	NA	NA	NA	NA	NA	NA	NA
VBZB01000192.1	8125	8428	304	P_vs_M_peak_347	5.85	3.71	6.68	-2.97	1.06e-07	2.36e-05	intergenic	NA	NA	NA	NA	NA	NA	NA
VBZB01000276.1	780	1472	693	P_vs_M_peak_348	10.54	9.65	11.09	-1.44	1.09e-07	2.43e-05	intergenic	NA	NA	NA	NA	NA	NA	NA
VBZB01000173.1	9031	9728	698	P_vs_M_peak_349	10.65	9.89	11.15	-1.26	1.11e-07	2.45e-05	intergenic	NA	NA	NA	NA	NA	NA	NA
Y	23156200	23156741	542	P_vs_M_peak_350	6.29	4.05	7.12	-3.07	1.11e-07	2.45e-05	intergenic	NA	NA	NA	NA	NA	NA	NA
VBZB01000209.1	17112	17675	564	P_vs_M_peak_353	11.07	10.37	11.54	-1.17	1.16e-07	2.55e-05	intergenic	NA	NA	NA	NA	NA	NA	NA
24	37978897	37979536	640	P_vs_M_peak_357	10.87	10.16	11.34	-1.18	1.2e-07	2.6e-05	intergenic	NA	NA	NA	NA	NA	NA	NA
VBZB01000173.1	2645	3047	403	P_vs_M_peak_358	9.41	8.17	10.07	-1.9	1.21e-07	2.6e-05	intergenic	NA	NA	NA	NA	NA	NA	NA
VBZB01000125.1	2873	3557	685	P_vs_M_peak_360	7.51	4.97	8.38	-3.41	1.22e-07	2.62e-05	intergenic	NA	NA	NA	NA	NA	NA	NA
VBZB01000126.1	8628	9037	410	P_vs_M_peak_361	11.23	10.43	11.74	-1.31	1.24e-07	2.65e-05	intergenic	NA	NA	NA	NA	NA	NA	NA
VBZB01000168.1	3578	4128	551	P_vs_M_peak_364	10.74	10.01	11.22	-1.22	1.31e-07	2.77e-05	intergenic	NA	NA	NA	NA	NA	NA	NA
14	86293859	86294173	315	P_vs_M_peak_365	6.33	3.91	7.18	-3.27	1.31e-07	2.77e-05	intergenic	NA	NA	NA	NA	NA	NA	NA
VBZB01000209.1	9401	9792	392	P_vs_M_peak_368	11.14	10.48	11.59	-1.12	1.34e-07	2.81e-05	intergenic	NA	NA	NA	NA	NA	NA	NA
11	25372032	25372371	340	P_vs_M_peak_371	10.26	9.4	10.79	-1.39	1.36e-07	2.84e-05	intergenic	NA	NA	NA	NA	NA	NA	NA
14	88803575	88804293	719	P_vs_M_peak_374	8.77	7	9.54	-2.53	1.45e-07	3e-05	intergenic	NA	NA	NA	NA	NA	NA	NA
14	1287571	1288209	639	P_vs_M_peak_376	4.76	2.27	5.62	-3.35	1.48e-07	3.04e-05	intergenic	NA	NA	NA	NA	NA	NA	NA
VBZB01000078.1	180046	180628	583	P_vs_M_peak_377	10.32	9.47	10.85	-1.38	1.48e-07	3.04e-05	intergenic	NA	NA	NA	NA	NA	NA	NA
14	88795930	88796358	429	P_vs_M_peak_378	8.62	6.63	9.43	-2.8	1.5e-07	3.06e-05	intergenic	NA	NA	NA	NA	NA	NA	NA
26	47999652	48000220	569	P_vs_M_peak_379	8.47	6.54	9.26	-2.72	1.55e-07	3.15e-05	intergenic	ENSBGRG00000016141:26:47997592-47997712:-:-2224	ENSBGRG00000016141(5S_rRNA)	NA	NA	NA	NA	NA
VBZB01000108.1	58251	59842	1592	P_vs_M_peak_381	11.69	10.86	12.22	-1.35	1.57e-07	3.18e-05	intergenic	NA	NA	NA	NA	NA	NA	NA
11	25394238	25394601	364	P_vs_M_peak_385	6.15	4.08	6.97	-2.89	1.65e-07	3.3e-05	intergenic	NA	NA	NA	NA	NA	NA	NA
VBZB01000197.1	1560	2073	514	P_vs_M_peak_388	10.65	9.51	11.27	-1.76	1.72e-07	3.43e-05	intergenic	NA	NA	NA	NA	NA	NA	NA
VBZB01000186.1	16244	16647	404	P_vs_M_peak_389	6.87	4.82	7.68	-2.87	1.74e-07	3.45e-05	intergenic	NA	NA	NA	NA	NA	NA	NA
Y	26286617	26287130	514	P_vs_M_peak_390	5.6	3.64	6.4	-2.76	1.83e-07	3.63e-05	intergenic	NA	NA	NA	NA	NA	NA	NA
VBZB01000095.1	26762	28002	1241	P_vs_M_peak_395	14.32	13.73	14.73	-1	2.2e-07	4.31e-05	intergenic	NA	NA	NA	NA	NA	NA	NA
18	54376	56721	2346	P_vs_M_peak_396	11.6	10.99	12.03	-1.04	2.21e-07	4.32e-05	intergenic	NA	NA	NA	NA	NA	NA	NA
VBZB01000249.1	4680	5665	986	P_vs_M_peak_401	11.67	11.09	12.08	-0.99	2.31e-07	4.46e-05	intergenic	NA	NA	NA	NA	NA	NA	NA
VBZB01000134.1	140	737	598	P_vs_M_peak_404	11.75	11.18	12.16	-0.98	2.36e-07	4.52e-05	intergenic	NA	NA	NA	NA	NA	NA	NA
VBZB01000160.1	16892	17495	604	P_vs_M_peak_414	7.9	5.64	8.74	-3.11	2.82e-07	5.27e-05	intergenic	NA	NA	NA	NA	NA	NA	NA
Y	23152955	23153331	377	P_vs_M_peak_424	5.91	4.09	6.69	-2.6	3.49e-07	6.36e-05	intergenic	NA	NA	NA	NA	NA	NA	NA
VBZB01000160.1	22920	23279	360	P_vs_M_peak_426	7.69	5.36	8.54	-3.18	3.55e-07	6.44e-05	intergenic	NA	NA	NA	NA	NA	NA	NA
VBZB01000079.1	22714	23135	422	P_vs_M_peak_427	6.36	4.52	7.15	-2.63	3.58e-07	6.46e-05	intergenic	NA	NA	NA	NA	NA	NA	NA
Y	19293471	19293890	420	P_vs_M_peak_428	6.55	4.51	7.36	-2.85	3.58e-07	6.46e-05	intergenic	NA	NA	NA	NA	NA	NA	NA
26	48000415	48000754	340	P_vs_M_peak_429	6.23	4.42	7.01	-2.59	3.61e-07	6.5e-05	intergenic	ENSBGRG00000016141:26:47997592-47997712:-:-2872	ENSBGRG00000016141(5S_rRNA)	NA	NA	NA	NA	NA
VBZB01000211.1	3963	4694	732	P_vs_M_peak_433	11.22	10.6	11.66	-1.06	3.71e-07	6.63e-05	intergenic	NA	NA	NA	NA	NA	NA	NA
VBZB01000272.1	3230	3515	286	P_vs_M_peak_435	6.12	4.24	6.91	-2.67	3.76e-07	6.67e-05	intergenic	NA	NA	NA	NA	NA	NA	NA
VBZB01000210.1	693	1269	577	P_vs_M_peak_437	10.8	10	11.32	-1.32	3.89e-07	6.88e-05	intergenic	NA	NA	NA	NA	NA	NA	NA
Y	19238429	19239379	951	P_vs_M_peak_442	8.81	7.22	9.54	-2.32	4.12e-07	7.21e-05	intergenic	NA	NA	NA	NA	NA	NA	NA
VBZB01000406.1	5322	5653	332	P_vs_M_peak_445	6.82	4.91	7.61	-2.71	4.23e-07	7.35e-05	intergenic	NA	NA	NA	NA	NA	NA	NA
3	23510501	23511222	722	P_vs_M_peak_447	4.83	2.59	5.67	-3.08	4.26e-07	7.36e-05	ENSBGRG00000003219:intron	ENSBGRG00000003219:3:23493970-23513043:-:2181	ENSBGRG00000003219(ENSBGRG00000003219)	NA	NA	NA	NA	NA
VBZB01000113.1	45509	46055	547	P_vs_M_peak_448	10.23	9.27	10.81	-1.53	4.29e-07	7.39e-05	intergenic	NA	NA	NA	NA	NA	NA	NA
VBZB01000269.1	6171	6821	651	P_vs_M_peak_450	10.31	9.49	10.83	-1.34	4.3e-07	7.39e-05	intergenic	NA	NA	NA	NA	NA	NA	NA
VBZB01000173.1	27961	28260	300	P_vs_M_peak_455	9.37	8.16	10.01	-1.85	4.51e-07	7.67e-05	intergenic	NA	NA	NA	NA	NA	NA	NA
VBZB01000236.1	4219	4640	422	P_vs_M_peak_458	9.78	8.78	10.37	-1.59	4.69e-07	7.91e-05	intergenic	NA	NA	NA	NA	NA	NA	NA
18	5323	5684	362	P_vs_M_peak_459	5.34	3.23	6.16	-2.93	4.69e-07	7.91e-05	intergenic	NA	NA	NA	NA	NA	NA	NA
14	88787815	88788307	493	P_vs_M_peak_460	7.23	5.12	8.05	-2.93	4.74e-07	7.96e-05	intergenic	NA	NA	NA	NA	NA	NA	NA
Y	20089617	20091245	1629	P_vs_M_peak_465	8.35	6.48	9.14	-2.66	5.06e-07	8.41e-05	intergenic	NA	NA	NA	NA	NA	NA	NA
VBZB01000125.1	4086	4363	278	P_vs_M_peak_469	5.98	4.14	6.76	-2.62	5.46e-07	8.99e-05	intergenic	NA	NA	NA	NA	NA	NA	NA
VBZB01000094.1	27287	27533	247	P_vs_M_peak_472	6.14	4.19	6.94	-2.74	5.66e-07	9.26e-05	intergenic	NA	NA	NA	NA	NA	NA	NA
VBZB01000101.1	53560	54421	862	P_vs_M_peak_474	10.21	9.29	10.77	-1.48	5.76e-07	9.39e-05	intergenic	NA	NA	NA	NA	NA	NA	NA
18	7107	7495	389	P_vs_M_peak_481	6.72	4.79	7.52	-2.73	6.17e-07	9.91e-05	intergenic	NA	NA	NA	NA	NA	NA	NA
VBZB01000186.1	16994	17287	294	P_vs_M_peak_482	6.39	4.39	7.2	-2.81	6.2e-07	9.95e-05	intergenic	NA	NA	NA	NA	NA	NA	NA
VBZB01000071.1	2860	3844	985	P_vs_M_peak_483	8.98	7.51	9.69	-2.18	6.31e-07	0.000101	intergenic	NA	NA	NA	NA	NA	NA	NA
VBZB01000393.1	7213	7547	335	P_vs_M_peak_484	5.18	3.23	5.98	-2.75	6.32e-07	0.000101	ENSBGRG00000007215:Promoter	ENSBGRG00000007215:VBZB01000393.1:5624-5743:-:-1637	ENSBGRG00000007215(5S_rRNA)	NA	NA	NA	NA	NA
VBZB01000148.1	24308	25342	1035	P_vs_M_peak_486	11.71	11.11	12.13	-1.01	6.35e-07	0.000101	intergenic	NA	NA	NA	NA	NA	NA	NA
VBZB01000248.1	2095	2409	315	P_vs_M_peak_489	6.18	4.33	6.96	-2.63	6.54e-07	0.000103	intergenic	NA	NA	NA	NA	NA	NA	NA
VBZB01000135.1	29366	29694	329	P_vs_M_peak_494	7	4.91	7.82	-2.91	6.86e-07	0.000107	intergenic	NA	NA	NA	NA	NA	NA	NA
VBZB01000173.1	6708	7220	513	P_vs_M_peak_497	10.65	9.94	11.13	-1.19	7.24e-07	0.000112	intergenic	NA	NA	NA	NA	NA	NA	NA
VBZB01000087.1	91970	93036	1067	P_vs_M_peak_498	10.01	9.14	10.55	-1.41	7.25e-07	0.000112	intergenic	NA	NA	NA	NA	NA	NA	NA
VBZB01000104.1	6844	7446	603	P_vs_M_peak_500	6.59	4.63	7.4	-2.77	7.3e-07	0.000113	ENSBGRG00000018289:Promoter	ENSBGRG00000018291:VBZB01000104.1:7573-7691:-:546	ENSBGRG00000018291(5S_rRNA)	NA	NA	NA	NA	NA
VBZB01000323.1	10084	10845	762	P_vs_M_peak_501	8.29	6.4	9.08	-2.67	7.51e-07	0.000116	intergenic	NA	NA	NA	NA	NA	NA	NA
VBZB01000095.1	18838	19389	552	P_vs_M_peak_502	12.8	12.31	13.17	-0.85	7.56e-07	0.000116	intergenic	NA	NA	NA	NA	NA	NA	NA
VBZB01000248.1	11719	12082	364	P_vs_M_peak_503	6.21	4.4	6.99	-2.6	7.62e-07	0.000117	intergenic	NA	NA	NA	NA	NA	NA	NA
VBZB01000213.1	2839	3348	510	P_vs_M_peak_505	6.1	4.01	6.92	-2.91	7.77e-07	0.000119	intergenic	NA	NA	NA	NA	NA	NA	NA
18	70374	71246	873	P_vs_M_peak_508	9.92	9.03	10.47	-1.44	8.02e-07	0.000122	intergenic	NA	NA	NA	NA	NA	NA	NA
VBZB01000173.1	17981	18338	358	P_vs_M_peak_510	9.35	8.16	9.99	-1.83	8.13e-07	0.000123	intergenic	NA	NA	NA	NA	NA	NA	NA
VBZB01000344.1	8041	9029	989	P_vs_M_peak_512	10.45	9.68	10.96	-1.28	8.45e-07	0.000128	intergenic	ENSBGRG00000007189:VBZB01000344.1:8651-8771:-:236	ENSBGRG00000007189(5S_rRNA)	NA	NA	NA	NA	NA
18	170589	172487	1899	P_vs_M_peak_515	10.99	10.37	11.43	-1.06	8.82e-07	0.000132	intergenic	NA	NA	NA	NA	NA	NA	NA
15	85257414	85257757	344	P_vs_M_peak_517	7.51	5.44	8.33	-2.89	8.91e-07	0.000133	intergenic	NA	NA	NA	NA	NA	NA	NA
VBZB01000237.1	10391	11290	900	P_vs_M_peak_518	14.28	13.73	14.67	-0.94	8.97e-07	0.000134	intergenic	NA	NA	NA	NA	NA	NA	NA
VBZB01000086.1	1335	1880	546	P_vs_M_peak_519	10.1	9.25	10.63	-1.38	9.29e-07	0.000138	intergenic	NA	NA	NA	NA	NA	NA	NA
VBZB01000279.1	1372	1692	321	P_vs_M_peak_520	5.57	3.79	6.35	-2.55	9.35e-07	0.000139	intergenic	NA	NA	NA	NA	NA	NA	NA
Y	26173812	26174673	862	P_vs_M_peak_522	7.43	5.4	8.24	-2.85	9.45e-07	0.00014	intergenic	NA	NA	NA	NA	NA	NA	NA
VBZB01000237.1	15206	15907	702	P_vs_M_peak_524	10.28	9.51	10.79	-1.28	9.57e-07	0.000141	intergenic	NA	NA	NA	NA	NA	NA	NA
VBZB01000096.1	74416	74766	351	P_vs_M_peak_526	9.91	9.02	10.46	-1.44	9.71e-07	0.000143	intergenic	NA	NA	NA	NA	NA	NA	NA
14	88772428	88772710	283	P_vs_M_peak_533	6.34	4.6	7.11	-2.51	1.05e-06	0.000152	intergenic	NA	NA	NA	NA	NA	NA	NA
VBZB01000147.1	18067	18413	347	P_vs_M_peak_534	9.82	8.89	10.38	-1.48	1.06e-06	0.000154	intergenic	NA	NA	NA	NA	NA	NA	NA
16	194361	194794	434	P_vs_M_peak_540	5.32	3.51	6.1	-2.58	1.18e-06	0.000168	intergenic	NA	NA	NA	NA	NA	NA	NA
VBZB01000211.1	11101	11378	278	P_vs_M_peak_546	9.69	8.7	10.28	-1.58	1.25e-06	0.000177	intergenic	NA	NA	NA	NA	NA	NA	NA
VBZB01000114.1	9315	9687	373	P_vs_M_peak_554	10.05	9.19	10.59	-1.4	1.33e-06	0.000185	intergenic	NA	NA	NA	NA	NA	NA	NA
VBZB01000376.1	1593	2151	559	P_vs_M_peak_555	10.46	9.68	10.97	-1.29	1.33e-06	0.000185	intergenic	NA	NA	NA	NA	NA	NA	NA
VBZB01000324.1	9528	9886	359	P_vs_M_peak_559	6.29	4.55	7.06	-2.52	1.35e-06	0.000186	intergenic	NA	NA	NA	NA	NA	NA	NA
Y	22238007	22238713	707	P_vs_M_peak_561	9.33	8.15	9.97	-1.82	1.37e-06	0.000188	intergenic	NA	NA	NA	NA	NA	NA	NA
Y	20583488	20584311	824	P_vs_M_peak_563	5.44	3.62	6.23	-2.61	1.38e-06	0.000189	intergenic	NA	NA	NA	NA	NA	NA	NA
26	15028235	15028626	392	P_vs_M_peak_568	6.11	4.42	6.87	-2.45	1.41e-06	0.000192	ENSBGRG00000022266:intron	NA	NA	NA	NA	NA	NA	NA
VBZB01000269.1	12306	12589	284	P_vs_M_peak_570	6.09	4.3	6.87	-2.57	1.42e-06	0.000193	intergenic	NA	NA	NA	NA	NA	NA	NA
16	81115829	81117096	1268	P_vs_M_peak_573	10.17	9.26	10.72	-1.46	1.43e-06	0.000193	ENSBGRG00000023589:Promoter	ENSBGRG00000023589:16:81116602-81116722:+:-139	ENSBGRG00000023589(5S_rRNA)	NA	NA	NA	NA	NA
VBZB01000202.1	12927	13242	316	P_vs_M_peak_583	9.72	8.73	10.3	-1.57	1.51e-06	0.0002	intergenic	NA	NA	NA	NA	NA	NA	NA
VBZB01000334.1	3547	4223	677	P_vs_M_peak_584	9.69	8.69	10.27	-1.58	1.53e-06	0.000202	intergenic	NA	NA	NA	NA	NA	NA	NA
VBZB01000095.1	51137	51634	498	P_vs_M_peak_585	10.63	9.94	11.1	-1.16	1.54e-06	0.000203	intergenic	NA	NA	NA	NA	NA	NA	NA
VBZB01000192.1	3252	4225	974	P_vs_M_peak_589	6.05	4.28	6.82	-2.54	1.56e-06	0.000205	intergenic	NA	NA	NA	NA	NA	NA	NA
VBZB01000335.1	4810	5082	273	P_vs_M_peak_594	7.14	5.17	7.94	-2.77	1.63e-06	0.000212	intergenic	NA	NA	NA	NA	NA	NA	NA
VBZB01000376.1	5206	5663	458	P_vs_M_peak_595	9.8	8.8	10.39	-1.59	1.66e-06	0.000215	intergenic	NA	NA	NA	NA	NA	NA	NA
VBZB01000209.1	18032	18548	517	P_vs_M_peak_597	10.18	9.39	10.68	-1.29	1.69e-06	0.000218	intergenic	NA	NA	NA	NA	NA	NA	NA
VBZB01000113.1	53690	54069	380	P_vs_M_peak_599	9.97	9.04	10.53	-1.49	1.69e-06	0.000218	intergenic	NA	NA	NA	NA	NA	NA	NA
VBZB01000170.1	18095	19869	1775	P_vs_M_peak_600	11.27	10.7	11.68	-0.98	1.69e-06	0.000218	intergenic	NA	NA	NA	NA	NA	NA	NA
14	88762690	88762929	240	P_vs_M_peak_602	6.95	5.1	7.73	-2.63	1.76e-06	0.000226	intergenic	NA	NA	NA	NA	NA	NA	NA
VBZB01000123.1	37722	37975	254	P_vs_M_peak_603	5.55	3.7	6.34	-2.64	1.76e-06	0.000226	intergenic	NA	NA	NA	NA	NA	NA	NA
Y	26170817	26171078	262	P_vs_M_peak_606	5.27	3.15	6.09	-2.94	1.81e-06	0.000231	intergenic	NA	NA	NA	NA	NA	NA	NA
VBZB01000095.1	33049	34111	1063	P_vs_M_peak_610	14.23	13.7	14.62	-0.92	1.88e-06	0.000238	intergenic	NA	NA	NA	NA	NA	NA	NA
VBZB01000335.1	1931	2332	402	P_vs_M_peak_613	6.24	4.5	7.01	-2.5	1.9e-06	0.000239	intergenic	NA	NA	NA	NA	NA	NA	NA
VBZB01000087.1	10169	10585	417	P_vs_M_peak_615	5.32	3.48	6.1	-2.62	1.92e-06	0.000242	intergenic	NA	NA	NA	NA	NA	NA	NA
VBZB01000081.1	36544	36939	396	P_vs_M_peak_621	7.15	5.18	7.95	-2.77	2e-06	0.000249	intergenic	NA	NA	NA	NA	NA	NA	NA
15	85262826	85263107	282	P_vs_M_peak_623	6.38	4.72	7.13	-2.42	2.04e-06	0.000253	intergenic	NA	NA	NA	NA	NA	NA	NA
VBZB01000279.1	8249	10221	1973	P_vs_M_peak_626	9.81	8.89	10.37	-1.48	2.09e-06	0.000258	intergenic	NA	NA	NA	NA	NA	NA	NA
7	52123931	52124239	309	P_vs_M_peak_639	4.76	2.68	5.57	-2.89	2.2e-06	0.000266	intergenic	NA	NA	NA	NA	NA	NA	NA
VBZB01000087.1	103424	105298	1875	P_vs_M_peak_643	11.12	10.51	11.54	-1.03	2.26e-06	0.000272	intergenic	NA	NA	NA	NA	NA	NA	NA
VBZB01000160.1	8906	9174	269	P_vs_M_peak_657	7.6	5.6	8.4	-2.8	2.41e-06	0.000284	intergenic	NA	NA	NA	NA	NA	NA	NA
VBZB01000123.1	28290	28578	289	P_vs_M_peak_658	5.94	4.16	6.72	-2.56	2.42e-06	0.000285	intergenic	NA	NA	NA	NA	NA	NA	NA
VBZB01000237.1	2979	3653	675	P_vs_M_peak_673	10.68	10.02	11.13	-1.11	2.7e-06	0.00031	intergenic	NA	NA	NA	NA	NA	NA	NA
16	81150906	81151607	702	P_vs_M_peak_675	7.1	5.25	7.89	-2.64	2.71e-06	0.00031	ENSBGRG00000023635:Promoter	ENSBGRG00000023619:16:81150671-81150789:+:585	ENSBGRG00000023619(5S_rRNA)	NA	NA	NA	NA	NA
VBZB01000246.1	16307	16830	524	P_vs_M_peak_676	5.23	3.38	6.01	-2.63	2.71e-06	0.00031	intergenic	NA	NA	NA	NA	NA	NA	NA
VBZB01000095.1	681	929	249	P_vs_M_peak_680	5.13	3.26	5.92	-2.66	2.77e-06	0.000315	intergenic	NA	NA	NA	NA	NA	NA	NA
VBZB01000102.1	21062	21549	488	P_vs_M_peak_681	5.29	3.5	6.06	-2.57	2.8e-06	0.000318	intergenic	NA	NA	NA	NA	NA	NA	NA
VBZB01000210.1	1759	2132	374	P_vs_M_peak_689	9.33	8.01	10	-1.99	2.9e-06	0.000325	intergenic	NA	NA	NA	NA	NA	NA	NA
VBZB01000047.1	734	1635	902	P_vs_M_peak_692	10.02	9.21	10.53	-1.32	2.96e-06	0.00033	intergenic	NA	NA	NA	NA	NA	NA	NA
9	16996648	16996954	307	P_vs_M_peak_703	11.77	11.24	12.16	-0.92	3.22e-06	0.000353	intergenic	NA	NA	NA	NA	NA	NA	NA
VBZB01000134.1	18088	18622	535	P_vs_M_peak_705	9.46	8.38	10.07	-1.69	3.24e-06	0.000356	intergenic	NA	NA	NA	NA	NA	NA	NA
VBZB01000076.1	2443	3364	922	P_vs_M_peak_706	5.74	3.94	6.51	-2.57	3.26e-06	0.000356	intergenic	ENSBGRG00000009738:VBZB01000076.1:1535-1652:+:1368	ENSBGRG00000009738(5S_rRNA)	NA	NA	NA	NA	NA
VBZB01000094.1	11179	11650	472	P_vs_M_peak_714	11.09	10.52	11.49	-0.98	3.36e-06	0.000364	intergenic	NA	NA	NA	NA	NA	NA	NA
VBZB01000168.1	16976	17443	468	P_vs_M_peak_733	7.83	5.94	8.63	-2.69	3.73e-06	0.000392	intergenic	NA	NA	NA	NA	NA	NA	NA
VBZB01000086.1	30194	30428	235	P_vs_M_peak_734	6.55	4.92	7.3	-2.38	3.73e-06	0.000392	intergenic	NA	NA	NA	NA	NA	NA	NA
27	599058	600406	1349	P_vs_M_peak_735	14.62	14.07	15.02	-0.95	3.74e-06	0.000392	intergenic	NA	NA	NA	NA	NA	NA	NA
VBZB01000160.1	5221	5770	550	P_vs_M_peak_740	10.66	9.87	11.17	-1.31	3.81e-06	0.000398	intergenic	NA	NA	NA	NA	NA	NA	NA
VBZB01000123.1	14281	14533	253	P_vs_M_peak_741	5.38	3.55	6.15	-2.6	3.82e-06	0.000398	intergenic	NA	NA	NA	NA	NA	NA	NA
VBZB01000170.1	24549	24982	434	P_vs_M_peak_757	9.16	7.94	9.81	-1.87	4.28e-06	0.000437	intergenic	NA	NA	NA	NA	NA	NA	NA
VBZB01000134.1	9903	10110	208	P_vs_M_peak_758	10.44	9.76	10.91	-1.15	4.33e-06	0.000442	intergenic	NA	NA	NA	NA	NA	NA	NA
VBZB01000115.1	1395	2025	631	P_vs_M_peak_762	8.3	6.6	9.06	-2.46	4.37e-06	0.000443	intergenic	NA	NA	NA	NA	NA	NA	NA
Y	21322079	21322402	324	P_vs_M_peak_769	4.61	2.55	5.42	-2.87	4.46e-06	0.000448	intergenic	NA	NA	NA	NA	NA	NA	NA
VBZB01000126.1	35877	36167	291	P_vs_M_peak_772	6.3	4.47	7.08	-2.62	4.54e-06	0.000454	intergenic	NA	NA	NA	NA	NA	NA	NA
VBZB01000095.1	81153	81411	259	P_vs_M_peak_777	6.32	4.62	7.08	-2.46	4.58e-06	0.000456	intergenic	NA	NA	NA	NA	NA	NA	NA
Y	24487829	24488540	712	P_vs_M_peak_779	5.67	3.97	6.43	-2.46	4.62e-06	0.000459	ENSBGRG00000009404:exon	ENSBGRG00000009404:Y:24486584-24488684:-:499	ENSBGRG00000009404(ENSBGRG00000009404)	NA	NA	NA	DAA20883.1 TPA: testis specific protein, Y-linked 1-like [Bos taurus]	SAND
VBZB01000087.1	89972	90863	892	P_vs_M_peak_781	10.1	9.33	10.59	-1.27	4.69e-06	0.000465	intergenic	NA	NA	NA	NA	NA	NA	NA
VBZB01000114.1	15124	15434	311	P_vs_M_peak_783	7.73	5.86	8.51	-2.65	4.71e-06	0.000465	intergenic	NA	NA	NA	NA	NA	NA	NA
16	81135415	81135805	391	P_vs_M_peak_787	6.14	4.54	6.88	-2.34	4.77e-06	0.000469	ENSBGRG00000023611:Promoter	ENSBGRG00000023611:16:81137264-81137384:+:-1654	ENSBGRG00000023611(5S_rRNA)	NA	NA	NA	NA	NA
Y	19250298	19251022	725	P_vs_M_peak_789	8.28	6.55	9.04	-2.49	4.86e-06	0.000476	intergenic	NA	NA	NA	NA	NA	NA	NA
VBZB01000147.1	9314	9730	417	P_vs_M_peak_790	9.87	9.02	10.4	-1.38	4.87e-06	0.000477	intergenic	NA	NA	NA	NA	NA	NA	NA
VBZB01000152.1	29136	29402	267	P_vs_M_peak_791	6.07	4.41	6.82	-2.41	4.95e-06	0.000484	intergenic	NA	NA	NA	NA	NA	NA	NA
28	9949553	9950093	541	P_vs_M_peak_792	5.69	4.1	6.43	-2.33	4.98e-06	0.000486	intergenic	NA	NA	NA	NA	NA	NA	NA
VBZB01000115.1	31119	31478	360	P_vs_M_peak_795	5.94	4.38	6.68	-2.29	5e-06	0.000487	intergenic	NA	NA	NA	NA	NA	NA	NA
18	146733	147967	1235	P_vs_M_peak_798	9.85	9	10.39	-1.39	5.03e-06	0.000487	intergenic	NA	NA	NA	NA	NA	NA	NA
VBZB01000123.1	44465	45388	924	P_vs_M_peak_802	10.32	9.45	10.86	-1.4	5.13e-06	0.000495	intergenic	NA	NA	NA	NA	NA	NA	NA
VBZB01000131.1	16372	16744	373	P_vs_M_peak_803	6.79	5.12	7.54	-2.43	5.16e-06	0.000496	intergenic	NA	NA	NA	NA	NA	NA	NA
14	88806215	88806620	406	P_vs_M_peak_805	7.94	6.06	8.73	-2.66	5.24e-06	0.000504	intergenic	NA	NA	NA	NA	NA	NA	NA
VBZB01000095.1	74254	74598	345	P_vs_M_peak_811	9.83	8.95	10.37	-1.42	5.37e-06	0.000512	intergenic	NA	NA	NA	NA	NA	NA	NA
VBZB01000077.1	258087	258375	289	P_vs_M_peak_818	6	4.43	6.74	-2.31	5.65e-06	0.000533	intergenic	NA	NA	NA	NA	NA	NA	NA
VBZB01000134.1	903	1206	304	P_vs_M_peak_820	10.16	9.39	10.65	-1.26	5.69e-06	0.000535	intergenic	NA	NA	NA	NA	NA	NA	NA
VBZB01000192.1	22302	22610	309	P_vs_M_peak_822	5.81	4	6.59	-2.59	5.7e-06	0.000535	intergenic	NA	NA	NA	NA	NA	NA	NA
Y	19294461	19295546	1086	P_vs_M_peak_823	8.29	6.55	9.05	-2.5	5.7e-06	0.000535	intergenic	NA	NA	NA	NA	NA	NA	NA
3	9447844	9448193	350	P_vs_M_peak_825	4.69	2.65	5.5	-2.85	5.75e-06	0.000539	intergenic	NA	NA	NA	NA	NA	NA	NA
14	88782703	88783112	410	P_vs_M_peak_828	8.42	6.78	9.17	-2.39	5.8e-06	0.000542	intergenic	NA	NA	NA	NA	NA	NA	NA
VBZB01000237.1	5123	5400	278	P_vs_M_peak_838	9.41	8.33	10.02	-1.7	6.13e-06	0.000565	intergenic	NA	NA	NA	NA	NA	NA	NA
VBZB01000111.1	29060	29593	534	P_vs_M_peak_847	9.53	8.55	10.11	-1.56	6.31e-06	0.000576	intergenic	NA	NA	NA	NA	NA	NA	NA
11	25427295	25427940	646	P_vs_M_peak_848	10.21	9.46	10.7	-1.25	6.31e-06	0.000576	intergenic	NA	NA	NA	NA	NA	NA	NA
VBZB01000202.1	11228	11509	282	P_vs_M_peak_851	9.85	9.01	10.38	-1.37	6.39e-06	0.00058	intergenic	NA	NA	NA	NA	NA	NA	NA
17	37013256	37013749	494	P_vs_M_peak_865	4.85	3.02	5.63	-2.61	6.81e-06	0.000608	intergenic	NA	NA	NA	NA	NA	NA	NA
VBZB01000081.1	31254	31859	606	P_vs_M_peak_877	7.49	5.67	8.28	-2.61	7.15e-06	0.00063	intergenic	NA	NA	NA	NA	NA	NA	NA
VBZB01000248.1	31	900	870	P_vs_M_peak_878	8.1	6.31	8.87	-2.56	7.17e-06	0.00063	intergenic	NA	NA	NA	NA	NA	NA	NA
VBZB01000095.1	58269	58572	304	P_vs_M_peak_885	9.52	8.54	10.09	-1.55	7.43e-06	0.000648	intergenic	NA	NA	NA	NA	NA	NA	NA
VBZB01000086.1	38879	39231	353	P_vs_M_peak_887	8.6	7.11	9.31	-2.21	7.46e-06	0.00065	intergenic	NA	NA	NA	NA	NA	NA	NA
24	37952137	37952912	776	P_vs_M_peak_888	11.46	10.91	11.85	-0.94	7.55e-06	0.000658	intergenic	NA	NA	NA	NA	NA	NA	NA
2	150233499	150233976	478	P_vs_M_peak_889	10.46	9.8	10.92	-1.12	7.57e-06	0.000658	intergenic	NA	NA	NA	NA	NA	NA	NA
VBZB01000215.1	1	606	606	P_vs_M_peak_893	10.6	9.93	11.05	-1.12	7.74e-06	0.00067	intergenic	NA	NA	NA	NA	NA	NA	NA
VBZB01000208.1	10805	11986	1182	P_vs_M_peak_898	9.53	8.56	10.1	-1.55	7.87e-06	0.000678	intergenic	NA	NA	NA	NA	NA	NA	NA
Y	19539813	19540085	273	P_vs_M_peak_903	5.12	3.38	5.89	-2.51	7.98e-06	0.000683	intergenic	NA	NA	NA	NA	NA	NA	NA
12	40130104	40130457	354	P_vs_M_peak_904	5.05	3.24	5.83	-2.59	8.18e-06	0.000699	ENSBGRG00000006591:intron	NA	NA	NA	NA	NA	NA	NA
VBZB01000168.1	4738	5086	349	P_vs_M_peak_905	10.08	9.29	10.58	-1.29	8.18e-06	0.000699	intergenic	NA	NA	NA	NA	NA	NA	NA
6	128839383	128839672	290	P_vs_M_peak_906	5.55	4.02	6.27	-2.26	8.2e-06	0.0007	intergenic	NA	NA	NA	NA	NA	NA	NA
VBZB01000376.1	530	1215	686	P_vs_M_peak_908	9.92	9.03	10.47	-1.44	8.28e-06	0.000704	intergenic	NA	NA	NA	NA	NA	NA	NA
Y	19476752	19477627	876	P_vs_M_peak_911	7.63	5.79	8.41	-2.61	8.32e-06	0.000706	intergenic	NA	NA	NA	NA	NA	NA	NA
VBZB01000054.1	5158	5858	701	P_vs_M_peak_917	7.02	5.18	7.8	-2.63	8.45e-06	0.000712	intergenic	NA	NA	NA	NA	NA	NA	NA
14	88764229	88764769	541	P_vs_M_peak_926	8.16	6.38	8.94	-2.55	8.7e-06	0.000726	intergenic	NA	NA	NA	NA	NA	NA	NA
VBZB01000161.1	26888	27574	687	P_vs_M_peak_927	10.88	10.29	11.3	-1.02	8.76e-06	0.000731	intergenic	NA	NA	NA	NA	NA	NA	NA
VBZB01000344.1	1624	3012	1389	P_vs_M_peak_935	8.79	7.42	9.48	-2.06	8.96e-06	0.000741	ENSBGRG00000007169:Promoter	ENSBGRG00000007169:VBZB01000344.1:780-899:-:-1419	ENSBGRG00000007169(5S_rRNA)	NA	NA	NA	NA	NA
VBZB01000192.1	23216	23737	522	P_vs_M_peak_947	8.12	6.27	8.9	-2.64	9.34e-06	0.000762	intergenic	NA	NA	NA	NA	NA	NA	NA
VBZB01000192.1	20615	20876	262	P_vs_M_peak_950	5.39	3.78	6.13	-2.35	9.4e-06	0.000765	intergenic	NA	NA	NA	NA	NA	NA	NA
VBZB01000350.1	5264	6258	995	P_vs_M_peak_953	10.71	10.07	11.15	-1.07	9.51e-06	0.000771	intergenic	NA	NA	NA	NA	NA	NA	NA
VBZB01000115.1	34067	34378	312	P_vs_M_peak_966	4.99	3.03	5.79	-2.76	1.01e-05	0.000807	intergenic	NA	NA	NA	NA	NA	NA	NA
VBZB01000086.1	45493	46183	691	P_vs_M_peak_968	10.36	9.69	10.82	-1.13	1.01e-05	0.000809	intergenic	NA	NA	NA	NA	NA	NA	NA
17	74364725	74365298	574	P_vs_M_peak_973	6.1	4.54	6.83	-2.3	1.03e-05	0.00082	ENSBGRG00000004595:intron	NA	NA	NA	NA	NA	NA	NA
2	150237970	150238550	581	P_vs_M_peak_977	11.72	11.23	12.09	-0.85	1.04e-05	0.000825	intergenic	NA	NA	NA	NA	NA	NA	NA
VBZB01000117.1	13335	13738	404	P_vs_M_peak_980	9.12	7.95	9.76	-1.81	1.05e-05	0.000831	intergenic	NA	NA	NA	NA	NA	NA	NA
VBZB01000115.1	18852	19230	379	P_vs_M_peak_986	7	5.32	7.75	-2.43	1.07e-05	0.000836	intergenic	NA	NA	NA	NA	NA	NA	NA
VBZB01000081.1	12247	12581	335	P_vs_M_peak_994	5.68	4.04	6.43	-2.38	1.09e-05	0.000846	intergenic	NA	NA	NA	NA	NA	NA	NA
VBZB01000095.1	46431	46824	394	P_vs_M_peak_1004	9.72	8.85	10.26	-1.41	1.11e-05	0.000852	intergenic	NA	NA	NA	NA	NA	NA	NA
VBZB01000147.1	2099	3047	949	P_vs_M_peak_1006	13.43	13.01	13.75	-0.74	1.12e-05	0.000857	intergenic	NA	NA	NA	NA	NA	NA	NA
VBZB01000154.1	12394	14031	1638	P_vs_M_peak_1009	9.37	8.36	9.96	-1.6	1.13e-05	0.000867	intergenic	NA	NA	NA	NA	NA	NA	NA
VBZB01000165.1	1546	2704	1159	P_vs_M_peak_1015	10.33	9.66	10.79	-1.13	1.16e-05	0.00088	intergenic	NA	NA	NA	NA	NA	NA	NA
VBZB01000357.1	877	1581	705	P_vs_M_peak_1022	5.92	4.38	6.65	-2.27	1.18e-05	0.000893	intergenic	NA	NA	NA	NA	NA	NA	NA
VBZB01000126.1	6816	7060	245	P_vs_M_peak_1024	8.67	7.06	9.41	-2.35	1.18e-05	0.000893	intergenic	NA	NA	NA	NA	NA	NA	NA
VBZB01000121.1	11201	11726	526	P_vs_M_peak_1028	9.84	8.97	10.38	-1.41	1.19e-05	0.000895	intergenic	NA	NA	NA	NA	NA	NA	NA
9	17041134	17041428	295	P_vs_M_peak_1029	10.09	9.34	10.58	-1.24	1.19e-05	0.000896	intergenic	NA	NA	NA	NA	NA	NA	NA
VBZB01000202.1	10608	10910	303	P_vs_M_peak_1032	9.71	8.83	10.25	-1.42	1.2e-05	0.000899	intergenic	NA	NA	NA	NA	NA	NA	NA
9	17014887	17015489	603	P_vs_M_peak_1037	10.41	9.75	10.87	-1.12	1.22e-05	0.000912	intergenic	NA	NA	NA	NA	NA	NA	NA
18	75683787	75684670	884	P_vs_M_peak_1041	7.32	5.55	8.1	-2.55	1.23e-05	0.000916	ENSBGRG00000017375:Promoter	ENSBGRG00000017375:18:75684326-75684444:+:-97	ENSBGRG00000017375(5S_rRNA)	NA	NA	NA	NA	NA
VBZB01000081.1	8048	8257	210	P_vs_M_peak_1042	5.25	3.68	5.99	-2.31	1.24e-05	0.000919	intergenic	NA	NA	NA	NA	NA	NA	NA
VBZB01000095.1	72519	73132	614	P_vs_M_peak_1046	10.16	9.43	10.64	-1.2	1.25e-05	0.000923	intergenic	NA	NA	NA	NA	NA	NA	NA
18	62315	62924	610	P_vs_M_peak_1048	9.41	8.42	9.99	-1.56	1.26e-05	0.000925	intergenic	NA	NA	NA	NA	NA	NA	NA
VBZB01000114.1	10257	10573	317	P_vs_M_peak_1051	10.52	9.89	10.95	-1.07	1.26e-05	0.000925	intergenic	NA	NA	NA	NA	NA	NA	NA
VBZB01000197.1	575	1199	625	P_vs_M_peak_1057	9.99	9.19	10.51	-1.31	1.28e-05	0.000938	intergenic	NA	NA	NA	NA	NA	NA	NA
Y	19235072	19236125	1054	P_vs_M_peak_1064	8.66	7.23	9.37	-2.14	1.33e-05	0.000966	intergenic	NA	NA	NA	NA	NA	NA	NA
VBZB01000276.1	2187	2749	563	P_vs_M_peak_1069	9.31	8.27	9.9	-1.63	1.35e-05	0.000974	intergenic	NA	NA	NA	NA	NA	NA	NA
VBZB01000210.1	10066	10452	387	P_vs_M_peak_1072	9.9	8.99	10.46	-1.47	1.36e-05	0.000983	intergenic	NA	NA	NA	NA	NA	NA	NA
18	45011	46419	1409	P_vs_M_peak_1081	10.61	9.98	11.04	-1.06	1.4e-05	0.000999	intergenic	NA	NA	NA	NA	NA	NA	NA
15	85270814	85271225	412	P_vs_M_peak_1083	5.86	4.4	6.57	-2.17	1.4e-05	0.001	intergenic	NA	NA	NA	NA	NA	NA	NA
VBZB01000086.1	43760	44184	425	P_vs_M_peak_1085	9.53	8.6	10.09	-1.49	1.42e-05	0.00101	intergenic	NA	NA	NA	NA	NA	NA	NA
Y	19880696	19881599	904	P_vs_M_peak_1088	7.45	5.68	8.22	-2.54	1.43e-05	0.00101	intergenic	NA	NA	NA	NA	NA	NA	NA
11	25384751	25385579	829	P_vs_M_peak_1090	9.45	8.49	10.02	-1.53	1.44e-05	0.00102	intergenic	NA	NA	NA	NA	NA	NA	NA
VBZB01000173.1	11871	12218	348	P_vs_M_peak_1093	8.64	7.19	9.35	-2.16	1.44e-05	0.00102	intergenic	NA	NA	NA	NA	NA	NA	NA
2	150029223	150030124	902	P_vs_M_peak_1105	9.67	8.81	10.2	-1.39	1.51e-05	0.00105	intergenic	NA	NA	NA	NA	NA	NA	NA
Y	19313485	19314055	571	P_vs_M_peak_1113	7.17	5.35	7.95	-2.61	1.54e-05	0.00107	intergenic	NA	NA	NA	NA	NA	NA	NA
VBZB01000209.1	10015	10285	271	P_vs_M_peak_1115	7.27	5.55	8.03	-2.48	1.55e-05	0.00107	intergenic	NA	NA	NA	NA	NA	NA	NA
16	15655323	15655790	468	P_vs_M_peak_1127	4.58	2.66	5.38	-2.71	1.62e-05	0.00111	intergenic	NA	NA	NA	NA	NA	NA	NA
18	149472	150357	886	P_vs_M_peak_1141	9.71	8.88	10.24	-1.36	1.71e-05	0.00116	intergenic	NA	NA	NA	NA	NA	NA	NA
Y	20686722	20687028	307	P_vs_M_peak_1156	4.82	3.13	5.58	-2.45	1.78e-05	0.00119	intergenic	NA	NA	NA	NA	NA	NA	NA
VBZB01000268.1	1392	2792	1401	P_vs_M_peak_1158	9.89	9.1	10.4	-1.3	1.79e-05	0.0012	intergenic	NA	NA	NA	NA	NA	NA	NA
VBZB01000202.1	15241	15816	576	P_vs_M_peak_1159	9.71	8.87	10.24	-1.38	1.8e-05	0.0012	intergenic	NA	NA	NA	NA	NA	NA	NA
VBZB01000288.1	5851	6281	431	P_vs_M_peak_1181	9.51	8.58	10.07	-1.49	1.88e-05	0.00123	intergenic	NA	NA	NA	NA	NA	NA	NA
VBZB01000160.1	23813	24482	670	P_vs_M_peak_1184	6.71	5.13	7.45	-2.32	1.89e-05	0.00123	intergenic	NA	NA	NA	NA	NA	NA	NA
VBZB01000101.1	66502	66859	358	P_vs_M_peak_1196	5.15	3.52	5.89	-2.37	1.96e-05	0.00127	intergenic	NA	NA	NA	NA	NA	NA	NA
VBZB01000197.1	2393	3049	657	P_vs_M_peak_1202	9.96	9.14	10.48	-1.34	1.98e-05	0.00127	intergenic	NA	NA	NA	NA	NA	NA	NA
VBZB01000089.1	75234	76886	1653	P_vs_M_peak_1212	10.67	10.04	11.11	-1.07	2.02e-05	0.00129	intergenic	NA	NA	NA	NA	NA	NA	NA
VBZB01000132.1	36475	36800	326	P_vs_M_peak_1219	5.97	4.42	6.7	-2.28	2.06e-05	0.00131	intergenic	NA	NA	NA	NA	NA	NA	NA
VBZB01000134.1	33967	34271	305	P_vs_M_peak_1257	9.4	8.43	9.98	-1.55	2.3e-05	0.00141	intergenic	NA	NA	NA	NA	NA	NA	NA
VBZB01000393.1	203	988	786	P_vs_M_peak_1258	7.17	5.52	7.92	-2.4	2.3e-05	0.00141	intergenic	ENSBGRG00000007204:VBZB01000393.1:2248-2366:-:1770	ENSBGRG00000007204(5S_rRNA)	NA	NA	NA	NA	NA
VBZB01000106.1	54233	54493	261	P_vs_M_peak_1259	4.99	3.4	5.73	-2.33	2.3e-05	0.00142	intergenic	NA	NA	NA	NA	NA	NA	NA
VBZB01000245.1	374	1270	897	P_vs_M_peak_1264	5.51	4.02	6.23	-2.21	2.35e-05	0.00144	intergenic	NA	NA	NA	NA	NA	NA	NA
VBZB01000269.1	13032	13689	658	P_vs_M_peak_1265	7.2	5.4	7.97	-2.58	2.36e-05	0.00144	intergenic	NA	NA	NA	NA	NA	NA	NA
9	17088539	17089038	500	P_vs_M_peak_1278	11.99	11.49	12.36	-0.87	2.42e-05	0.00146	intergenic	NA	NA	NA	NA	NA	NA	NA
VBZB01000248.1	10046	10302	257	P_vs_M_peak_1291	6.22	4.55	6.97	-2.42	2.49e-05	0.00149	intergenic	NA	NA	NA	NA	NA	NA	NA
14	88755072	88755426	355	P_vs_M_peak_1296	5.43	3.97	6.15	-2.17	2.53e-05	0.00151	intergenic	NA	NA	NA	NA	NA	NA	NA
VBZB01000089.1	89512	91746	2235	P_vs_M_peak_1297	10.33	9.68	10.77	-1.09	2.53e-05	0.00151	intergenic	NA	NA	NA	NA	NA	NA	NA
VBZB01000134.1	37507	38158	652	P_vs_M_peak_1302	8.82	7.56	9.48	-1.92	2.55e-05	0.00151	intergenic	NA	NA	NA	NA	NA	NA	NA
Y	20003730	20004290	561	P_vs_M_peak_1305	6.18	4.76	6.88	-2.12	2.57e-05	0.00152	intergenic	NA	NA	NA	NA	NA	NA	NA
9	17048419	17048642	224	P_vs_M_peak_1324	9.91	9.17	10.4	-1.23	2.7e-05	0.00158	intergenic	NA	NA	NA	NA	NA	NA	NA
VBZB01000211.1	19474	19740	267	P_vs_M_peak_1327	9.11	8.03	9.72	-1.7	2.71e-05	0.00158	intergenic	NA	NA	NA	NA	NA	NA	NA
Y	22251420	22251962	543	P_vs_M_peak_1341	7.12	5.3	7.9	-2.59	2.77e-05	0.0016	intergenic	NA	NA	NA	NA	NA	NA	NA
VBZB01000101.1	31376	31719	344	P_vs_M_peak_1346	6.35	4.93	7.05	-2.11	2.81e-05	0.00162	intergenic	NA	NA	NA	NA	NA	NA	NA
2	150235615	150236388	774	P_vs_M_peak_1351	12.58	12.21	12.88	-0.67	2.85e-05	0.00163	intergenic	NA	NA	NA	NA	NA	NA	NA
VBZB01000171.1	27973	28351	379	P_vs_M_peak_1369	9.6	8.66	10.16	-1.51	2.98e-05	0.00168	intergenic	NA	NA	NA	NA	NA	NA	NA
VBZB01000154.1	4556	5310	755	P_vs_M_peak_1371	7.45	5.79	8.2	-2.41	2.99e-05	0.00169	intergenic	NA	NA	NA	NA	NA	NA	NA
VBZB01000268.1	7833	8849	1017	P_vs_M_peak_1372	10.81	10.19	11.24	-1.05	3e-05	0.00169	intergenic	NA	NA	NA	NA	NA	NA	NA
VBZB01000170.1	17577	17908	332	P_vs_M_peak_1386	7.5	5.78	8.27	-2.49	3.1e-05	0.00173	intergenic	NA	NA	NA	NA	NA	NA	NA
VBZB01000237.1	6601	6928	328	P_vs_M_peak_1394	10.36	9.72	10.8	-1.09	3.19e-05	0.00177	intergenic	NA	NA	NA	NA	NA	NA	NA
VBZB01000116.1	6304	6619	316	P_vs_M_peak_1408	7.04	5.5	7.77	-2.27	3.3e-05	0.00181	intergenic	NA	NA	NA	NA	NA	NA	NA
VBZB01000115.1	28714	29090	377	P_vs_M_peak_1417	6.69	5.15	7.42	-2.27	3.37e-05	0.00184	intergenic	NA	NA	NA	NA	NA	NA	NA
18	75788867	75789235	369	P_vs_M_peak_1433	5.29	3.86	6	-2.14	3.46e-05	0.00186	ENSBGRG00000017589:Promoter	ENSBGRG00000017578:18:75788640-75788760:+:411	ENSBGRG00000017578(5S_rRNA)	NA	NA	NA	NA	NA
VBZB01000114.1	25966	26237	272	P_vs_M_peak_1450	6.28	4.78	7	-2.22	3.57e-05	0.0019	intergenic	NA	NA	NA	NA	NA	NA	NA
VBZB01000089.1	19093	20540	1448	P_vs_M_peak_1452	10.84	10.3	11.24	-0.94	3.57e-05	0.0019	intergenic	NA	NA	NA	NA	NA	NA	NA
14	88804422	88804855	434	P_vs_M_peak_1455	8.12	6.45	8.87	-2.42	3.58e-05	0.0019	intergenic	NA	NA	NA	NA	NA	NA	NA
VBZB01000170.1	12	856	845	P_vs_M_peak_1457	8.69	7.28	9.39	-2.11	3.59e-05	0.00191	intergenic	NA	NA	NA	NA	NA	NA	NA
VBZB01000126.1	18275	19096	822	P_vs_M_peak_1458	9.26	8.09	9.89	-1.81	3.62e-05	0.00192	intergenic	NA	NA	NA	NA	NA	NA	NA
VBZB01000047.1	3410	4466	1057	P_vs_M_peak_1472	9.57	8.69	10.11	-1.42	3.71e-05	0.00195	intergenic	NA	NA	NA	NA	NA	NA	NA
VBZB01000192.1	11794	12142	349	P_vs_M_peak_1473	6.4	4.89	7.12	-2.24	3.73e-05	0.00196	intergenic	NA	NA	NA	NA	NA	NA	NA
VBZB01000124.1	40478	40769	292	P_vs_M_peak_1478	5.89	4.52	6.58	-2.06	3.8e-05	0.00199	intergenic	NA	NA	NA	NA	NA	NA	NA
7	52123002	52123446	445	P_vs_M_peak_1479	5.01	3.36	5.76	-2.4	3.8e-05	0.00199	intergenic	NA	NA	NA	NA	NA	NA	NA
VBZB01000094.1	49839	50169	331	P_vs_M_peak_1493	4.6	2.77	5.38	-2.61	3.95e-05	0.00204	intergenic	NA	NA	NA	NA	NA	NA	NA
VBZB01000386.1	7090	7413	324	P_vs_M_peak_1496	4.88	3.33	5.61	-2.28	3.96e-05	0.00205	intergenic	NA	NA	NA	NA	NA	NA	NA
Y	21755324	21756801	1478	P_vs_M_peak_1501	10.12	9.45	10.58	-1.13	4.02e-05	0.00207	intergenic	NA	NA	NA	NA	NA	NA	NA
VBZB01000340.1	1999	2311	313	P_vs_M_peak_1503	6.38	4.99	7.07	-2.08	4.03e-05	0.00207	intergenic	NA	NA	NA	NA	NA	NA	NA
VBZB01000406.1	2107	2341	235	P_vs_M_peak_1507	5.87	4.43	6.58	-2.15	4.06e-05	0.00208	intergenic	NA	NA	NA	NA	NA	NA	NA
VBZB01000154.1	2369	2683	315	P_vs_M_peak_1523	6.46	5.07	7.15	-2.08	4.18e-05	0.00212	intergenic	NA	NA	NA	NA	NA	NA	NA
VBZB01000192.1	21500	21767	268	P_vs_M_peak_1527	5.74	4.26	6.45	-2.19	4.24e-05	0.00215	intergenic	NA	NA	NA	NA	NA	NA	NA
VBZB01000160.1	7020	7877	858	P_vs_M_peak_1529	11.28	10.65	11.71	-1.06	4.26e-05	0.00215	intergenic	NA	NA	NA	NA	NA	NA	NA
VBZB01000268.1	3554	4058	505	P_vs_M_peak_1534	9.03	7.89	9.65	-1.76	4.3e-05	0.00217	intergenic	NA	NA	NA	NA	NA	NA	NA
VBZB01000192.1	1634	1961	328	P_vs_M_peak_1536	5.15	3.42	5.92	-2.5	4.33e-05	0.00218	intergenic	NA	NA	NA	NA	NA	NA	NA
VBZB01000213.1	16410	16803	394	P_vs_M_peak_1542	5.63	4.25	6.32	-2.07	4.38e-05	0.00219	intergenic	NA	NA	NA	NA	NA	NA	NA
VBZB01000101.1	63733	64033	301	P_vs_M_peak_1553	6.04	4.57	6.76	-2.18	4.51e-05	0.00224	intergenic	NA	NA	NA	NA	NA	NA	NA
20	64529120	64529626	507	P_vs_M_peak_1573	4.66	2.97	5.42	-2.44	4.76e-05	0.00234	ENSBGRG00000014008:intron;ENSBGRG00000013556:intron	NA	NA	NA	NA	NA	NA	NA
VBZB01000146.1	30182	31371	1190	P_vs_M_peak_1575	8.54	7.17	9.23	-2.05	4.79e-05	0.00235	intergenic	NA	NA	NA	NA	NA	NA	NA
18	75700083	75701933	1851	P_vs_M_peak_1591	10.29	9.63	10.74	-1.11	4.96e-05	0.00241	intergenic	ENSBGRG00000017449:18:75697714-75697834:+:3294	ENSBGRG00000017449(5S_rRNA)	NA	NA	NA	NA	NA
VBZB01000350.1	2135	2795	661	P_vs_M_peak_1592	10.56	9.98	10.97	-0.98	4.96e-05	0.00241	intergenic	NA	NA	NA	NA	NA	NA	NA
VBZB01000212.1	10199	10625	427	P_vs_M_peak_1600	6.17	4.83	6.85	-2.01	5.03e-05	0.00243	intergenic	NA	NA	NA	NA	NA	NA	NA
24	37951497	37951940	444	P_vs_M_peak_1603	9.83	9.05	10.33	-1.28	5.04e-05	0.00243	intergenic	NA	NA	NA	NA	NA	NA	NA
24	42027929	42028564	636	P_vs_M_peak_1638	5.53	4.08	6.24	-2.16	5.33e-05	0.00252	intergenic	NA	NA	NA	NA	NA	NA	NA
VBZB01000078.1	136327	136767	441	P_vs_M_peak_1648	6.99	5.48	7.71	-2.23	5.43e-05	0.00255	intergenic	NA	NA	NA	NA	NA	NA	NA
Y	22268639	22269120	482	P_vs_M_peak_1654	5.87	4.5	6.56	-2.06	5.5e-05	0.00257	intergenic	NA	NA	NA	NA	NA	NA	NA
Y	21719297	21719687	391	P_vs_M_peak_1660	6.44	5.07	7.13	-2.06	5.54e-05	0.00258	intergenic	NA	NA	NA	NA	NA	NA	NA
VBZB01000132.1	33987	34319	333	P_vs_M_peak_1664	6.45	4.69	7.22	-2.53	5.59e-05	0.0026	intergenic	NA	NA	NA	NA	NA	NA	NA
VBZB01000089.1	102700	104399	1700	P_vs_M_peak_1696	9.88	9.12	10.38	-1.26	6.03e-05	0.00275	intergenic	NA	NA	NA	NA	NA	NA	NA
22	55488062	55488492	431	P_vs_M_peak_1702	5.26	3.76	5.98	-2.22	6.1e-05	0.00277	ENSBGRG00000014471:intron	NA	NA	NA	NA	NA	NA	NA
VBZB01000095.1	67313	67629	317	P_vs_M_peak_1717	9.58	8.73	10.11	-1.37	6.25e-05	0.00281	intergenic	NA	NA	NA	NA	NA	NA	NA
VBZB01000249.1	4054	4407	354	P_vs_M_peak_1724	9.38	8.48	9.93	-1.46	6.31e-05	0.00283	intergenic	NA	NA	NA	NA	NA	NA	NA
VBZB01000115.1	3386	3746	361	P_vs_M_peak_1727	7.83	6.25	8.57	-2.32	6.33e-05	0.00283	intergenic	NA	NA	NA	NA	NA	NA	NA
7	45895499	45895962	464	P_vs_M_peak_1728	4.6	2.81	5.38	-2.57	6.34e-05	0.00283	intergenic	NA	NA	NA	NA	NA	NA	NA
VBZB01000134.1	24073	24402	330	P_vs_M_peak_1730	7.6	5.98	8.34	-2.36	6.36e-05	0.00284	intergenic	NA	NA	NA	NA	NA	NA	NA
VBZB01000202.1	6792	7043	252	P_vs_M_peak_1735	9.14	8.13	9.73	-1.6	6.4e-05	0.00285	intergenic	NA	NA	NA	NA	NA	NA	NA
VBZB01000078.1	220118	220499	382	P_vs_M_peak_1738	6.34	4.96	7.03	-2.06	6.43e-05	0.00286	intergenic	NA	NA	NA	NA	NA	NA	NA
4	130827590	130828071	482	P_vs_M_peak_1752	9.76	8.83	10.32	-1.49	6.62e-05	0.00292	intergenic	NA	NA	NA	NA	NA	NA	NA
VBZB01000132.1	23141	23452	312	P_vs_M_peak_1776	7.46	5.81	8.21	-2.39	6.92e-05	0.00301	intergenic	NA	NA	NA	NA	NA	NA	NA
VBZB01000089.1	55141	58131	2991	P_vs_M_peak_1783	10.65	10.01	11.09	-1.08	7.05e-05	0.00306	ENSBGRG00000009921:intron	NA	NA	NA	NA	NA	NA	NA
Y	19275064	19275683	620	P_vs_M_peak_1787	8.1	6.6	8.81	-2.21	7.09e-05	0.00307	intergenic	NA	NA	NA	NA	NA	NA	NA
4	10969783	10970724	942	P_vs_M_peak_1796	5.06	3.56	5.77	-2.21	7.2e-05	0.0031	intergenic	NA	NA	NA	NA	NA	NA	NA
Y	19835243	19836568	1326	P_vs_M_peak_1800	7.93	6.34	8.67	-2.33	7.25e-05	0.00311	intergenic	NA	NA	NA	NA	NA	NA	NA
VBZB01000095.1	1051	1336	286	P_vs_M_peak_1803	6.59	5.24	7.28	-2.03	7.28e-05	0.00312	intergenic	NA	NA	NA	NA	NA	NA	NA
VBZB01000288.1	2524	2792	269	P_vs_M_peak_1805	7.75	6.2	8.48	-2.28	7.29e-05	0.00312	intergenic	NA	NA	NA	NA	NA	NA	NA
VBZB01000213.1	14688	14964	277	P_vs_M_peak_1817	5.53	4.16	6.22	-2.06	7.44e-05	0.00317	intergenic	NA	NA	NA	NA	NA	NA	NA
VBZB01000173.1	2151	2398	248	P_vs_M_peak_1849	8.45	7.09	9.14	-2.05	7.87e-05	0.00329	intergenic	NA	NA	NA	NA	NA	NA	NA
VBZB01000115.1	37952	38470	519	P_vs_M_peak_1862	7.75	6.07	8.51	-2.44	7.98e-05	0.00331	intergenic	NA	NA	NA	NA	NA	NA	NA
VBZB01000295.1	5539	5877	339	P_vs_M_peak_1865	5.65	4.33	6.32	-1.99	8.05e-05	0.00333	intergenic	ENSBGRG00000019935:VBZB01000295.1:3132-3251:+:2576	ENSBGRG00000019935(5S_rRNA)	NA	NA	NA	NA	NA
3	8888495	8889066	572	P_vs_M_peak_1876	4.79	3.29	5.51	-2.22	8.18e-05	0.00337	ENSBGRG00000000698:intron	ENSBGRG00000000698:3:8885949-8891485:-:2704	ENSBGRG00000000698(ITLN2)	NA	NA	NA	NP_001094745.1 intelectin-2 precursor [Bos taurus]	NA
2	150096905	150097590	686	P_vs_M_peak_1884	10.62	9.97	11.07	-1.1	8.28e-05	0.0034	intergenic	NA	NA	NA	NA	NA	NA	NA
Y	19190887	19191221	335	P_vs_M_peak_1898	6.56	5.24	7.24	-2	8.55e-05	0.00348	intergenic	ENSBGRG00000007290:Y:19189488-19189851:+:1566	ENSBGRG00000007290(ENSBGRG00000007290)	NA	NA	NA	AGQ56681.1 bovid-specific transcript Y-linked 1 [Bos taurus]	NA
VBZB01000327.1	959	1285	327	P_vs_M_peak_1925	5.3	3.96	5.98	-2.02	8.9e-05	0.00358	intergenic	NA	NA	NA	NA	NA	NA	NA
VBZB01000173.1	14030	14397	368	P_vs_M_peak_1948	9.09	8.08	9.68	-1.6	9.32e-05	0.0037	intergenic	NA	NA	NA	NA	NA	NA	NA
VBZB01000081.1	38804	39106	303	P_vs_M_peak_1949	6.3	4.97	6.97	-2	9.32e-05	0.0037	intergenic	NA	NA	NA	NA	NA	NA	NA
VBZB01000147.1	23812	24147	336	P_vs_M_peak_1955	9.83	9.09	10.32	-1.23	9.39e-05	0.00371	intergenic	NA	NA	NA	NA	NA	NA	NA
VBZB01000126.1	376	1003	628	P_vs_M_peak_1963	10.87	10.18	11.34	-1.16	9.64e-05	0.0038	intergenic	NA	NA	NA	NA	NA	NA	NA
13	18638452	18638811	360	P_vs_M_peak_1964	6.98	5.3	7.74	-2.44	9.65e-05	0.0038	ENSBGRG00000023331:intron	NA	NA	NA	NA	NA	NA	NA
9	17024782	17025371	590	P_vs_M_peak_1976	10.23	9.61	10.66	-1.05	9.84e-05	0.00385	intergenic	NA	NA	NA	NA	NA	NA	NA
VBZB01000045.1	867	1199	333	P_vs_M_peak_1978	9.51	8.65	10.04	-1.39	9.86e-05	0.00385	intergenic	NA	NA	NA	NA	NA	NA	NA
Y	22253695	22254265	571	P_vs_M_peak_2044	7.38	5.87	8.1	-2.24	0.000111	0.00418	intergenic	NA	NA	NA	NA	NA	NA	NA
VBZB01000101.1	67457	67803	347	P_vs_M_peak_2046	7.27	5.73	7.99	-2.26	0.000111	0.00418	intergenic	NA	NA	NA	NA	NA	NA	NA
VBZB01000340.1	7386	8391	1006	P_vs_M_peak_2050	8.35	6.99	9.04	-2.05	0.000111	0.0042	intergenic	NA	NA	NA	NA	NA	NA	NA
VBZB01000086.1	79448	79773	326	P_vs_M_peak_2063	5.2	3.83	5.88	-2.05	0.000115	0.00429	intergenic	NA	NA	NA	NA	NA	NA	NA
26	47987525	47988110	586	P_vs_M_peak_2078	9.33	8.36	9.9	-1.54	0.000116	0.00433	ENSBGRG00000016107:Promoter	ENSBGRG00000016107:26:47987260-47987378:-:-439	ENSBGRG00000016107(5S_rRNA)	NA	NA	NA	NA	NA
Y	19213421	19213741	321	P_vs_M_peak_2083	5.51	4.12	6.2	-2.08	0.000117	0.00433	intergenic	NA	NA	NA	NA	NA	NA	NA
29	45664914	45665271	358	P_vs_M_peak_2084	9.76	9.03	10.25	-1.22	0.000117	0.00434	intergenic	NA	NA	NA	NA	NA	NA	NA
VBZB01000220.1	15548	15902	355	P_vs_M_peak_2094	5.87	4.64	6.53	-1.89	0.000118	0.00437	intergenic	NA	NA	NA	NA	NA	NA	NA
Y	19239651	19240552	902	P_vs_M_peak_2097	8.42	7.11	9.1	-1.99	0.000119	0.00438	intergenic	NA	NA	NA	NA	NA	NA	NA
Y	19285453	19286534	1082	P_vs_M_peak_2106	7.74	6.21	8.46	-2.25	0.000121	0.00444	intergenic	NA	NA	NA	NA	NA	NA	NA
7	58389548	58390103	556	P_vs_M_peak_2127	5.19	3.87	5.87	-2	0.000126	0.00459	intergenic	ENSBGRG00000003484:7:58387627-58388566:+:2198	ENSBGRG00000003484(ENSBGRG00000003484)	37;GO:0003008,biological_process system process;GO:0003674,molecular_function molecular_function;GO:0004888,molecular_function transmembrane signaling receptor activity;GO:0004984,molecular_function olfactory receptor activity;GO:0005575,cellular_component cellular_component;GO:0005623,cellular_component cell;GO:0005886,cellular_component plasma membrane;GO:0007154,biological_process cell communi…	OLFR; olfactory receptor; K04257	map04740	XP_010844365.1 PREDICTED: olfactory receptor 13J1-like [Bison bison bison]	zf-C2H2
9	17004535	17004870	336	P_vs_M_peak_2130	10.87	10.36	11.24	-0.88	0.000127	0.0046	intergenic	NA	NA	NA	NA	NA	NA	NA
VBZB01000340.1	910	1472	563	P_vs_M_peak_2134	7.06	5.65	7.76	-2.1	0.000127	0.00461	intergenic	NA	NA	NA	NA	NA	NA	NA
VBZB01000269.1	14149	14533	385	P_vs_M_peak_2135	6.3	5.02	6.96	-1.94	0.000127	0.00461	intergenic	NA	NA	NA	NA	NA	NA	NA
Y	19242821	19243605	785	P_vs_M_peak_2143	8.5	7.17	9.17	-2	0.000128	0.00462	intergenic	NA	NA	NA	NA	NA	NA	NA
VBZB01000335.1	1357	1907	551	P_vs_M_peak_2144	6.42	5.08	7.11	-2.02	0.000128	0.00462	intergenic	NA	NA	NA	NA	NA	NA	NA
VBZB01000134.1	33247	33696	450	P_vs_M_peak_2147	9.29	8.39	9.84	-1.44	0.000128	0.00462	intergenic	NA	NA	NA	NA	NA	NA	NA
2	150241262	150241976	715	P_vs_M_peak_2175	10.97	10.49	11.33	-0.84	0.000132	0.00469	intergenic	NA	NA	NA	NA	NA	NA	NA
VBZB01000210.1	5021	5326	306	P_vs_M_peak_2178	9.84	9.05	10.35	-1.31	0.000132	0.0047	intergenic	NA	NA	NA	NA	NA	NA	NA
VBZB01000104.1	23072	23544	473	P_vs_M_peak_2182	6.01	4.77	6.67	-1.9	0.000133	0.00471	intergenic	NA	NA	NA	NA	NA	NA	NA
VBZB01000047.1	1	622	622	P_vs_M_peak_2199	9.81	9.11	10.28	-1.17	0.000136	0.00479	intergenic	NA	NA	NA	NA	NA	NA	NA
VBZB01000202.1	17488	17968	481	P_vs_M_peak_2203	9.55	8.75	10.06	-1.31	0.000137	0.0048	intergenic	NA	NA	NA	NA	NA	NA	NA
5	49259181	49260299	1119	P_vs_M_peak_2208	5.29	4	5.96	-1.96	0.000138	0.00483	intergenic	NA	NA	NA	NA	NA	NA	NA
VBZB01000242.1	16138	16539	402	P_vs_M_peak_2211	5.59	4.31	6.25	-1.94	0.000139	0.00485	intergenic	NA	NA	NA	NA	NA	NA	NA
9	17062635	17062935	301	P_vs_M_peak_2218	5.95	4.72	6.61	-1.89	0.00014	0.00487	intergenic	NA	NA	NA	NA	NA	NA	NA
Y	19255269	19256055	787	P_vs_M_peak_2222	8.47	7.18	9.14	-1.96	0.00014	0.00488	intergenic	NA	NA	NA	NA	NA	NA	NA
VBZB01000269.1	7052	7781	730	P_vs_M_peak_2227	8.23	6.74	8.95	-2.2	0.000142	0.00491	intergenic	NA	NA	NA	NA	NA	NA	NA
Y	19713299	19713635	337	P_vs_M_peak_2235	4.69	3.13	5.42	-2.28	0.000143	0.00493	intergenic	NA	NA	NA	NA	NA	NA	NA
VBZB01000202.1	12139	12487	349	P_vs_M_peak_2247	9.5	8.69	10.01	-1.32	0.000144	0.00496	intergenic	NA	NA	NA	NA	NA	NA	NA
23	1858674	1859010	337	P_vs_M_peak_2254	4.79	3.25	5.52	-2.27	0.000145	0.00499	intergenic	NA	NA	NA	NA	NA	NA	NA
VBZB01000156.1	10409	10727	319	P_vs_M_peak_2257	7.65	6.17	8.37	-2.2	0.000146	0.00501	intergenic	NA	NA	NA	NA	NA	NA	NA
VBZB01000108.1	11224	11578	355	P_vs_M_peak_2268	9.37	8.52	9.9	-1.38	0.000148	0.00506	intergenic	NA	NA	NA	NA	NA	NA	NA
VBZB01000123.1	18147	18687	541	P_vs_M_peak_2285	6.12	4.91	6.78	-1.87	0.000151	0.00509	intergenic	NA	NA	NA	NA	NA	NA	NA
VBZB01000131.1	9730	10039	310	P_vs_M_peak_2295	5.72	4.43	6.4	-1.96	0.000153	0.00515	intergenic	NA	NA	NA	NA	NA	NA	NA
VBZB01000104.1	60801	61920	1120	P_vs_M_peak_2299	8.89	7.82	9.5	-1.67	0.000154	0.00518	intergenic	NA	NA	NA	NA	NA	NA	NA
VBZB01000186.1	21603	22169	567	P_vs_M_peak_2312	9.48	8.67	10	-1.33	0.000156	0.00521	intergenic	NA	NA	NA	NA	NA	NA	NA
VBZB01000208.1	19234	19609	376	P_vs_M_peak_2319	5.98	4.76	6.64	-1.88	0.000158	0.00525	intergenic	NA	NA	NA	NA	NA	NA	NA
Y	20671302	20671680	379	P_vs_M_peak_2325	6.13	4.91	6.78	-1.87	0.000159	0.00527	intergenic	NA	NA	NA	NA	NA	NA	NA
18	48937	49549	613	P_vs_M_peak_2336	9.26	8.36	9.82	-1.46	0.00016	0.00531	intergenic	NA	NA	NA	NA	NA	NA	NA
VBZB01000156.1	5389	5718	330	P_vs_M_peak_2345	9.78	9.07	10.26	-1.2	0.000162	0.00533	intergenic	NA	NA	NA	NA	NA	NA	NA
VBZB01000379.1	6521	7338	818	P_vs_M_peak_2354	8.04	6.64	8.74	-2.1	0.000164	0.00539	intergenic	NA	NA	NA	NA	NA	NA	NA
VBZB01000078.1	229977	230237	261	P_vs_M_peak_2358	6.25	4.94	6.92	-1.98	0.000165	0.00541	intergenic	NA	NA	NA	NA	NA	NA	NA
VBZB01000102.1	43618	43912	295	P_vs_M_peak_2377	4.68	3.01	5.44	-2.43	0.000168	0.00547	intergenic	NA	NA	NA	NA	NA	NA	NA
Y	23116878	23117618	741	P_vs_M_peak_2379	6.05	4.7	6.74	-2.03	0.000168	0.00547	intergenic	ENSBGRG00000009242:Y:23118358-23118802:-:1554	ENSBGRG00000009242(ENSBGRG00000009242)	48;GO:0000209,biological_process protein polyubiquitination;GO:0003674,molecular_function molecular_function;GO:0003824,molecular_function catalytic activity;GO:0004842,molecular_function ubiquitin-protein transferase activity;GO:0005575,cellular_component cellular_component;GO:0005622,cellular_component intracellular;GO:0005623,cellular_component cell;GO:0005737,cellular_component cytoplasm;GO:0…	UBE2D, UBC4, UBC5; ubiquitin-conjugating enzyme E2 D [EC:2.3.2.23]; K06689	map04013,map04120,map04141,map04624,map05131	DAA20762.1 TPA: ubiquitin-conjugating enzyme E2D 3-like [Bos taurus]	NA
18	686159	686516	358	P_vs_M_peak_2381	7.82	6.35	8.53	-2.18	0.000169	0.00548	intergenic	NA	NA	NA	NA	NA	NA	NA
VBZB01000096.1	66741	67291	551	P_vs_M_peak_2400	9.63	8.88	10.12	-1.23	0.000173	0.00556	intergenic	NA	NA	NA	NA	NA	NA	NA
4	68636980	68637396	417	P_vs_M_peak_2406	6.12	4.76	6.81	-2.05	0.000174	0.00559	ENSBGRG00000001153:intron	NA	NA	NA	NA	NA	NA	NA
VBZB01000211.1	10537	10848	312	P_vs_M_peak_2431	9.06	8.07	9.64	-1.57	0.000179	0.00569	intergenic	NA	NA	NA	NA	NA	NA	NA
18	75710579	75711651	1073	P_vs_M_peak_2445	10.02	9.39	10.45	-1.06	0.000183	0.00578	intergenic	NA	NA	NA	NA	NA	NA	NA
6	128840874	128841164	291	P_vs_M_peak_2447	5.38	4.07	6.06	-1.99	0.000183	0.00578	intergenic	NA	NA	NA	NA	NA	NA	NA
VBZB01000107.1	58347	58668	322	P_vs_M_peak_2456	5.37	4.09	6.04	-1.95	0.000185	0.00583	intergenic	NA	NA	NA	NA	NA	NA	NA
29	45725746	45726084	339	P_vs_M_peak_2460	7.84	6.39	8.55	-2.15	0.000186	0.00584	intergenic	NA	NA	NA	NA	NA	NA	NA
VBZB01000186.1	10862	11103	242	P_vs_M_peak_2462	5.91	4.71	6.56	-1.85	0.000186	0.00585	intergenic	NA	NA	NA	NA	NA	NA	NA
VBZB01000211.1	18070	18503	434	P_vs_M_peak_2470	8.71	7.57	9.33	-1.76	0.000188	0.00588	intergenic	NA	NA	NA	NA	NA	NA	NA
6	7549335	7549687	353	P_vs_M_peak_2490	5.86	4.45	6.56	-2.11	0.000191	0.00594	ENSBGRG00000022998:intron	NA	NA	NA	NA	NA	NA	NA
Y	23138355	23138872	518	P_vs_M_peak_2502	6.22	5.02	6.87	-1.85	0.000193	0.00596	intergenic	NA	NA	NA	NA	NA	NA	NA
Y	19273274	19274193	920	P_vs_M_peak_2509	8.43	7.17	9.09	-1.92	0.000195	0.00601	intergenic	NA	NA	NA	NA	NA	NA	NA
VBZB01000288.1	4604	4980	377	P_vs_M_peak_2517	9.07	8.09	9.64	-1.55	0.000197	0.00605	intergenic	NA	NA	NA	NA	NA	NA	NA
18	63821	64709	889	P_vs_M_peak_2519	9.63	8.88	10.12	-1.24	0.000197	0.00605	intergenic	NA	NA	NA	NA	NA	NA	NA
VBZB01000115.1	2488	2868	381	P_vs_M_peak_2525	6.89	5.18	7.65	-2.47	0.000198	0.00606	intergenic	NA	NA	NA	NA	NA	NA	NA
VBZB01000104.1	28331	28708	378	P_vs_M_peak_2546	5.67	4.44	6.33	-1.89	0.000204	0.00618	intergenic	NA	NA	NA	NA	NA	NA	NA
VBZB01000165.1	27709	28163	455	P_vs_M_peak_2563	6.39	5.07	7.07	-2	0.000208	0.00628	intergenic	NA	NA	NA	NA	NA	NA	NA
VBZB01000126.1	13910	14568	659	P_vs_M_peak_2581	8.68	7.43	9.35	-1.92	0.000214	0.0064	intergenic	NA	NA	NA	NA	NA	NA	NA
9	17027652	17028024	373	P_vs_M_peak_2587	9.47	8.68	9.98	-1.3	0.000215	0.00642	intergenic	NA	NA	NA	NA	NA	NA	NA
VBZB01000115.1	6754	7409	656	P_vs_M_peak_2592	8.56	7.28	9.23	-1.95	0.000216	0.00644	intergenic	NA	NA	NA	NA	NA	NA	NA
Y	23163545	23164244	700	P_vs_M_peak_2596	5.84	4.59	6.49	-1.91	0.000217	0.00646	intergenic	NA	NA	NA	NA	NA	NA	NA
Y	20546945	20547425	481	P_vs_M_peak_2610	5.72	4.47	6.39	-1.92	0.00022	0.00651	intergenic	NA	NA	NA	NA	NA	NA	NA
VBZB01000288.1	781	2045	1265	P_vs_M_peak_2612	10.85	10.37	11.21	-0.83	0.000221	0.00654	intergenic	NA	NA	NA	NA	NA	NA	NA
VBZB01000123.1	1756	2789	1034	P_vs_M_peak_2625	7.46	6.02	8.16	-2.14	0.000224	0.00659	intergenic	NA	NA	NA	NA	NA	NA	NA
VBZB01000102.1	55145	55454	310	P_vs_M_peak_2644	5.47	4.17	6.14	-1.97	0.000227	0.00664	intergenic	NA	NA	NA	NA	NA	NA	NA
VBZB01000327.1	2141	2622	482	P_vs_M_peak_2653	6.59	5.35	7.24	-1.89	0.000229	0.00667	intergenic	NA	NA	NA	NA	NA	NA	NA
2	118063671	118064153	483	P_vs_M_peak_2659	5.89	4.54	6.57	-2.03	0.000231	0.00673	ENSBGRG00000023219:intron	NA	NA	NA	NA	NA	NA	NA
VBZB01000248.1	8757	9487	731	P_vs_M_peak_2693	7.23	5.71	7.95	-2.24	0.000238	0.00683	intergenic	NA	NA	NA	NA	NA	NA	NA
VBZB01000333.1	8005	8484	480	P_vs_M_peak_2716	7.15	5.78	7.84	-2.06	0.000248	0.00705	intergenic	NA	NA	NA	NA	NA	NA	NA
11	25372732	25373005	274	P_vs_M_peak_2726	7.76	6.31	8.46	-2.16	0.000249	0.00707	intergenic	NA	NA	NA	NA	NA	NA	NA
VBZB01000241.1	16374	17296	923	P_vs_M_peak_2731	14.07	13.71	14.36	-0.66	0.00025	0.00708	intergenic	NA	NA	NA	NA	NA	NA	NA
18	75745167	75746444	1278	P_vs_M_peak_2746	9.14	8.21	9.7	-1.48	0.000253	0.00711	intergenic	NA	NA	NA	NA	NA	NA	NA
VBZB01000135.1	36656	37118	463	P_vs_M_peak_2760	8.16	6.6	8.89	-2.29	0.000256	0.00716	intergenic	NA	NA	NA	NA	NA	NA	NA
29	45723339	45723688	350	P_vs_M_peak_2783	9.6	8.87	10.08	-1.21	0.000261	0.00724	intergenic	NA	NA	NA	NA	NA	NA	NA
VBZB01000414.1	2661	2991	331	P_vs_M_peak_2793	6.37	5.16	7.02	-1.86	0.000262	0.00725	intergenic	NA	NA	NA	NA	NA	NA	NA
VBZB01000209.1	13180	13627	448	P_vs_M_peak_2836	9.35	8.54	9.87	-1.33	0.000274	0.00747	intergenic	NA	NA	NA	NA	NA	NA	NA
VBZB01000211.1	15853	16288	436	P_vs_M_peak_2860	9.38	8.58	9.9	-1.32	0.000281	0.00759	intergenic	NA	NA	NA	NA	NA	NA	NA
16	81197971	81198611	641	P_vs_M_peak_2882	6.25	5.06	6.89	-1.83	0.000287	0.00771	ENSBGRG00000023706:Promoter	ENSBGRG00000023706:16:81199244-81199362:+:-953	ENSBGRG00000023706(5S_rRNA)	NA	NA	NA	NA	NA
VBZB01000215.1	13642	13975	334	P_vs_M_peak_2885	7.94	6.58	8.63	-2.04	0.000288	0.00771	intergenic	NA	NA	NA	NA	NA	NA	NA
VBZB01000170.1	28147	28616	470	P_vs_M_peak_2886	8.88	7.86	9.47	-1.61	0.000288	0.00772	intergenic	NA	NA	NA	NA	NA	NA	NA
9	17043402	17043906	505	P_vs_M_peak_2908	9.93	9.3	10.36	-1.06	0.000294	0.00782	intergenic	NA	NA	NA	NA	NA	NA	NA
VBZB01000198.1	17342	17922	581	P_vs_M_peak_2919	7.84	6.45	8.53	-2.09	0.000297	0.00788	intergenic	NA	NA	NA	NA	NA	NA	NA
5	57461339	57461863	525	P_vs_M_peak_2920	7.09	5.63	7.8	-2.17	0.000298	0.00788	ENSBGRG00000018174:intron	NA	NA	NA	NA	NA	NA	NA
16	81168781	81169409	629	P_vs_M_peak_2923	6	4.82	6.64	-1.81	0.000299	0.0079	ENSBGRG00000023647:Promoter	ENSBGRG00000023647:16:81169442-81169560:+:-347	ENSBGRG00000023647(5S_rRNA)	NA	NA	NA	NA	NA
6	128835822	128836407	586	P_vs_M_peak_2934	6.1	4.89	6.75	-1.86	0.000303	0.00798	intergenic	NA	NA	NA	NA	NA	NA	NA
VBZB01000215.1	19257	19524	268	P_vs_M_peak_2939	6.63	5.4	7.29	-1.89	0.000304	0.008	intergenic	NA	NA	NA	NA	NA	NA	NA
VBZB01000171.1	25319	26331	1013	P_vs_M_peak_2941	10.94	10.35	11.35	-0.99	0.000305	0.00801	intergenic	NA	NA	NA	NA	NA	NA	NA
VBZB01000340.1	260	748	489	P_vs_M_peak_2951	7.57	6.17	8.26	-2.09	0.000307	0.00805	intergenic	NA	NA	NA	NA	NA	NA	NA
VBZB01000340.1	8945	10029	1085	P_vs_M_peak_2971	9.31	8.37	9.87	-1.5	0.000313	0.00814	intergenic	NA	NA	NA	NA	NA	NA	NA
14	88805112	88805524	413	P_vs_M_peak_2973	7.86	6.44	8.56	-2.13	0.000314	0.00815	intergenic	NA	NA	NA	NA	NA	NA	NA
Y	20590016	20590620	605	P_vs_M_peak_2997	5.69	4.39	6.36	-1.97	0.00032	0.00826	intergenic	NA	NA	NA	NA	NA	NA	NA
VBZB01000125.1	28862	29137	276	P_vs_M_peak_3025	5.58	4.37	6.23	-1.86	0.000328	0.00839	intergenic	NA	NA	NA	NA	NA	NA	NA
Y	20673942	20674238	297	P_vs_M_peak_3040	5.51	4.35	6.14	-1.8	0.000332	0.00845	intergenic	NA	NA	NA	NA	NA	NA	NA
20	64490217	64490573	357	P_vs_M_peak_3048	4.79	3.47	5.47	-2	0.000335	0.00848	ENSBGRG00000013556:exon	NA	NA	NA	NA	NA	NA	NA
VBZB01000107.1	56580	57179	600	P_vs_M_peak_3054	6.25	5.03	6.9	-1.87	0.000336	0.00851	intergenic	NA	NA	NA	NA	NA	NA	NA
VBZB01000192.1	13639	14596	958	P_vs_M_peak_3067	7.31	5.89	8.02	-2.13	0.00034	0.00855	intergenic	NA	NA	NA	NA	NA	NA	NA
Y	19850592	19852442	1851	P_vs_M_peak_3070	9.5	8.74	9.99	-1.25	0.00034	0.00857	intergenic	NA	NA	NA	NA	NA	NA	NA
Y	19277481	19278037	557	P_vs_M_peak_3071	7.54	6.13	8.25	-2.12	0.00034	0.00857	intergenic	NA	NA	NA	NA	NA	NA	NA
VBZB01000087.1	83949	84468	520	P_vs_M_peak_3083	9.13	8.23	9.68	-1.45	0.000343	0.00859	intergenic	ENSBGRG00000009904:VBZB01000087.1:79742-79862:+:4466	ENSBGRG00000009904(5S_rRNA)	NA	NA	NA	NA	NA
VBZB01000087.1	86035	86553	519	P_vs_M_peak_3091	9.58	8.83	10.06	-1.23	0.000344	0.00859	intergenic	NA	NA	NA	NA	NA	NA	NA
VBZB01000220.1	10342	11006	665	P_vs_M_peak_3100	6.63	5.43	7.28	-1.85	0.000345	0.00861	intergenic	NA	NA	NA	NA	NA	NA	NA
VBZB01000078.1	216355	216691	337	P_vs_M_peak_3111	7.54	6.09	8.24	-2.15	0.000347	0.00863	intergenic	NA	NA	NA	NA	NA	NA	NA
VBZB01000126.1	36336	36645	310	P_vs_M_peak_3121	7.39	5.82	8.12	-2.3	0.000351	0.00868	intergenic	NA	NA	NA	NA	NA	NA	NA
VBZB01000379.1	4981	5521	541	P_vs_M_peak_3128	6.36	5.18	7	-1.82	0.000353	0.00871	intergenic	NA	NA	NA	NA	NA	NA	NA
VBZB01000379.1	453	1587	1135	P_vs_M_peak_3134	8.37	7.14	9.03	-1.88	0.000354	0.00873	intergenic	NA	NA	NA	NA	NA	NA	NA
VBZB01000096.1	64005	64328	324	P_vs_M_peak_3167	9.34	8.53	9.86	-1.33	0.000362	0.00883	intergenic	NA	NA	NA	NA	NA	NA	NA
VBZB01000126.1	19451	20025	575	P_vs_M_peak_3170	10.31	9.56	10.8	-1.24	0.000362	0.00883	intergenic	NA	NA	NA	NA	NA	NA	NA
Y	19841137	19841743	607	P_vs_M_peak_3172	7.07	5.57	7.79	-2.22	0.000363	0.00884	intergenic	NA	NA	NA	NA	NA	NA	NA
VBZB01000248.1	14725	15285	561	P_vs_M_peak_3199	7.1	5.7	7.79	-2.09	0.00037	0.00894	intergenic	NA	NA	NA	NA	NA	NA	NA
11	25391439	25391711	273	P_vs_M_peak_3201	6.26	5.09	6.9	-1.81	0.00037	0.00894	intergenic	NA	NA	NA	NA	NA	NA	NA
VBZB01000344.1	7314	7795	482	P_vs_M_peak_3218	8.15	6.85	8.83	-1.98	0.000373	0.00896	intergenic	ENSBGRG00000007189:VBZB01000344.1:8651-8771:-:1216	ENSBGRG00000007189(5S_rRNA)	NA	NA	NA	NA	NA
VBZB01000132.1	39352	39723	372	P_vs_M_peak_3227	5.42	4.1	6.1	-2	0.000377	0.00903	intergenic	NA	NA	NA	NA	NA	NA	NA
VBZB01000211.1	14251	14547	297	P_vs_M_peak_3235	9.62	8.9	10.1	-1.2	0.000379	0.00905	intergenic	NA	NA	NA	NA	NA	NA	NA
16	81126215	81126629	415	P_vs_M_peak_3238	5.26	4.05	5.9	-1.85	0.00038	0.00906	intergenic	ENSBGRG00000023602:16:81124378-81124497:+:2044	ENSBGRG00000023602(5S_rRNA)	NA	NA	NA	NA	NA
VBZB01000086.1	56865	57239	375	P_vs_M_peak_3247	6.18	5.05	6.8	-1.75	0.000382	0.00909	intergenic	NA	NA	NA	NA	NA	NA	NA
VBZB01000220.1	11834	12302	469	P_vs_M_peak_3251	5.64	4.48	6.27	-1.78	0.000383	0.00911	intergenic	NA	NA	NA	NA	NA	NA	NA
VBZB01000115.1	230	608	379	P_vs_M_peak_3252	7.22	5.82	7.92	-2.09	0.000383	0.00911	intergenic	NA	NA	NA	NA	NA	NA	NA
Y	19390901	19391194	294	P_vs_M_peak_3263	5.26	4.05	5.91	-1.86	0.000387	0.00917	intergenic	ENSBGRG00000007571:Y:19386057-19386420:-:-4627	ENSBGRG00000007571(ENSBGRG00000007571)	NA	NA	NA	AGQ56681.1 bovid-specific transcript Y-linked 1 [Bos taurus]	NA
VBZB01000335.1	766	1130	365	P_vs_M_peak_3265	5.73	4.49	6.39	-1.9	0.000388	0.00917	intergenic	NA	NA	NA	NA	NA	NA	NA
VBZB01000147.1	13402	13681	280	P_vs_M_peak_3293	8.26	7	8.93	-1.93	0.000398	0.00934	intergenic	NA	NA	NA	NA	NA	NA	NA
7	20129607	20129958	352	P_vs_M_peak_3294	5.42	4.06	6.11	-2.04	0.000398	0.00934	intergenic	NA	NA	NA	NA	NA	NA	NA
VBZB01000210.1	16747	17047	301	P_vs_M_peak_3298	9.18	8.19	9.76	-1.56	0.000399	0.00936	intergenic	NA	NA	NA	NA	NA	NA	NA
VBZB01000106.1	18114	18581	468	P_vs_M_peak_3303	5.57	4.42	6.2	-1.78	0.000402	0.0094	intergenic	NA	NA	NA	NA	NA	NA	NA
VBZB01000126.1	1	229	229	P_vs_M_peak_3307	8.2	6.85	8.88	-2.03	0.000404	0.00945	intergenic	NA	NA	NA	NA	NA	NA	NA
29	45731199	45731520	322	P_vs_M_peak_3318	8.24	6.98	8.91	-1.93	0.000408	0.00949	intergenic	NA	NA	NA	NA	NA	NA	NA
VBZB01000196.1	16	576	561	P_vs_M_peak_3335	7.03	5.72	7.71	-1.99	0.000414	0.00961	intergenic	ENSBGRG00000019647:VBZB01000196.1:2327-19395:+:-2031	ENSBGRG00000019647(ENSBGRG00000019647)	NA	NA	NA	NA	NA
Y	19302897	19303269	373	P_vs_M_peak_3343	7.39	6.05	8.07	-2.01	0.000417	0.00964	intergenic	ENSBGRG00000007358:Y:19305733-19308281:+:-2650	ENSBGRG00000007358(ENSBGRG00000007358)	NA	NA	NA	XP_019812165.1 PREDICTED: LOW QUALITY PROTEIN: testis-specific Y-encoded protein 1-like [Bos indicus]	NA
3	53957445	53957719	275	P_vs_M_peak_3344	6.25	5.04	6.9	-1.86	0.000417	0.00965	intergenic	ENSBGRG00000000503:3:53960902-53978251:+:-3320	ENSBGRG00000000503(GCLM)	209;GO:0000096,biological_process sulfur amino acid metabolic process;GO:0001101,biological_process response to acid chemical;GO:0001678,biological_process cellular glucose homeostasis;GO:0001775,biological_process cell activation;GO:0003008,biological_process system process;GO:0003013,biological_process circulatory system process;GO:0003018,biological_process vascular process in circulatory syst…	GCLM; glutamate--cysteine ligase regulatory subunit; K11205	map00270,map00480,map04216	XP_006057613.1 glutamate--cysteine ligase regulatory subunit [Bubalus bubalis]; XP_012418602.1 PREDICTED: glutamate--cysteine ligase regulatory subunit isoform X2 [Odobenus rosmarus divergens]; XP_019813777.1 PREDICTED: glutamate--cysteine ligase regulatory subunit [Bos indicus]	NA
15	85265162	85265441	280	P_vs_M_peak_3346	6.68	5.51	7.32	-1.81	0.000418	0.00965	intergenic	NA	NA	NA	NA	NA	NA	NA
VBZB01000121.1	31522	31886	365	P_vs_M_peak_3376	8.66	7.53	9.29	-1.76	0.000431	0.00987	intergenic	NA	NA	NA	NA	NA	NA	NA
2	150224357	150224639	283	P_vs_M_peak_3377	7.16	5.72	7.87	-2.15	0.000431	0.00987	intergenic	NA	NA	NA	NA	NA	NA	NA
VBZB01000096.1	31673	32323	651	P_vs_M_peak_3411	9.12	8.23	9.66	-1.44	0.000441	0.01	intergenic	NA	NA	NA	NA	NA	NA	NA
9	118804907	118805423	517	P_vs_M_peak_3437	8.44	7.09	9.13	-2.04	0.00045	0.0101	intergenic	NA	NA	NA	NA	NA	NA	NA
VBZB01000096.1	21063	21443	381	P_vs_M_peak_3439	7.22	5.91	7.89	-1.98	0.000451	0.0101	intergenic	NA	NA	NA	NA	NA	NA	NA
VBZB01000145.1	2543	2937	395	P_vs_M_peak_3446	4.6	3.19	5.3	-2.11	0.000454	0.0102	ENSBGRG00000019040:intron	ENSBGRG00000019040:VBZB01000145.1:20-15429:+:2720	ENSBGRG00000019040(ENSBGRG00000019040)	13;GO:0003674,molecular_function molecular_function;GO:0005198,molecular_function structural molecule activity;GO:0005575,cellular_component cellular_component;GO:0005622,cellular_component intracellular;GO:0005623,cellular_component cell;GO:0005856,cellular_component cytoskeleton;GO:0015629,cellular_component actin cytoskeleton;GO:0043226,cellular_component organelle;GO:0043228,cellular_componen…	NA	NA	XP_025133203.1 ladinin-1-like isoform X1 [Bubalus bubalis]	NA
VBZB01000086.1	15750	16030	281	P_vs_M_peak_3455	8.76	7.73	9.36	-1.62	0.000456	0.0102	intergenic	NA	NA	NA	NA	NA	NA	NA
Y	21576415	21577746	1332	P_vs_M_peak_3468	6.01	4.84	6.65	-1.8	0.000462	0.0103	intergenic	NA	NA	NA	NA	NA	NA	NA
VBZB01000154.1	6162	6726	565	P_vs_M_peak_3472	7.15	5.83	7.83	-2	0.000463	0.0103	intergenic	NA	NA	NA	NA	NA	NA	NA
VBZB01000198.1	3235	4030	796	P_vs_M_peak_3487	8.39	7.21	9.04	-1.83	0.000467	0.0103	intergenic	NA	NA	NA	NA	NA	NA	NA
18	3586	4023	438	P_vs_M_peak_3494	5.47	4.29	6.11	-1.82	0.000469	0.0104	intergenic	NA	NA	NA	NA	NA	NA	NA
16	81172837	81173336	500	P_vs_M_peak_3499	5.42	4.16	6.08	-1.92	0.000471	0.0104	intergenic	ENSBGRG00000023655:16:81175769-81175888:+:-2682	ENSBGRG00000023655(5S_rRNA)	NA	NA	NA	NA	NA
VBZB01000090.1	63364	63735	372	P_vs_M_peak_3508	8.08	6.74	8.76	-2.03	0.000475	0.0105	ENSBGRG00000010050:exon	ENSBGRG00000010050:VBZB01000090.1:61142-64712:-:1162	ENSBGRG00000010050(ENSBGRG00000010050)	NA	NA	NA	XP_017900693.1 PREDICTED: collagen alpha-1(I) chain-like [Capra hircus]	NA
18	75825592	75826377	786	P_vs_M_peak_3530	6.03	4.9	6.66	-1.76	0.000483	0.0106	intergenic	ENSBGRG00000017695:18:75825733-75825853:+:251	ENSBGRG00000017695(5S_rRNA)	NA	NA	NA	NA	NA
VBZB01000104.1	38484	39899	1416	P_vs_M_peak_3545	9.48	8.69	9.98	-1.3	0.000487	0.0106	intergenic	NA	NA	NA	NA	NA	NA	NA
3	112460321	112460724	404	P_vs_M_peak_3566	6.66	5.32	7.34	-2.02	0.000495	0.0107	intergenic	NA	NA	NA	NA	NA	NA	NA
VBZB01000165.1	911	1267	357	P_vs_M_peak_3568	9.33	8.53	9.84	-1.31	0.000497	0.0108	intergenic	NA	NA	NA	NA	NA	NA	NA
2	150013645	150014249	605	P_vs_M_peak_3579	8.79	7.74	9.4	-1.65	0.000502	0.0108	intergenic	NA	NA	NA	NA	NA	NA	NA
VBZB01000096.1	9790	10240	451	P_vs_M_peak_3580	7.71	6.37	8.39	-2.02	0.000503	0.0109	intergenic	NA	NA	NA	NA	NA	NA	NA
VBZB01000180.1	6478	7040	563	P_vs_M_peak_3588	9.83	9.18	10.28	-1.1	0.000508	0.0109	intergenic	NA	NA	NA	NA	NA	NA	NA
VBZB01000259.1	10638	11700	1063	P_vs_M_peak_3589	10.4	9.9	10.78	-0.88	0.000509	0.011	intergenic	NA	NA	NA	NA	NA	NA	NA
VBZB01000197.1	7541	8251	711	P_vs_M_peak_3590	10.16	9.62	10.55	-0.94	0.00051	0.011	intergenic	NA	NA	NA	NA	NA	NA	NA
VBZB01000350.1	7484	8337	854	P_vs_M_peak_3616	9.95	9.35	10.36	-1.01	0.000521	0.0111	intergenic	NA	NA	NA	NA	NA	NA	NA
9	17090547	17091619	1073	P_vs_M_peak_3624	13.93	13.59	14.21	-0.62	0.000524	0.0112	intergenic	NA	NA	NA	NA	NA	NA	NA
VBZB01000078.1	213115	213438	324	P_vs_M_peak_3651	5.63	4.51	6.25	-1.73	0.000533	0.0113	intergenic	NA	NA	NA	NA	NA	NA	NA
24	8434121	8434554	434	P_vs_M_peak_3658	4.76	3.49	5.42	-1.93	0.000535	0.0113	intergenic	NA	NA	NA	NA	NA	NA	NA
VBZB01000078.1	145231	145928	698	P_vs_M_peak_3672	8.75	7.73	9.34	-1.61	0.000541	0.0114	intergenic	NA	NA	NA	NA	NA	NA	NA
VBZB01000249.1	13042	13681	640	P_vs_M_peak_3690	6.27	5.14	6.9	-1.76	0.000549	0.0115	intergenic	NA	NA	NA	NA	NA	NA	NA
Y	19271674	19271931	258	P_vs_M_peak_3699	6.4	5.25	7.03	-1.78	0.000552	0.0115	intergenic	NA	NA	NA	NA	NA	NA	NA
VBZB01000126.1	15783	16049	267	P_vs_M_peak_3705	8.02	6.68	8.7	-2.02	0.000555	0.0116	intergenic	NA	NA	NA	NA	NA	NA	NA
VBZB01000172.1	15598	15853	256	P_vs_M_peak_3709	6.86	5.66	7.51	-1.85	0.000556	0.0116	intergenic	NA	NA	NA	NA	NA	NA	NA
VBZB01000066.1	1066	1605	540	P_vs_M_peak_3720	7.63	6.31	8.31	-2	0.000561	0.0117	intergenic	NA	NA	NA	NA	NA	NA	NA
14	88812840	88813508	669	P_vs_M_peak_3721	10.65	10.09	11.05	-0.96	0.000561	0.0117	intergenic	NA	NA	NA	NA	NA	NA	NA
9	17106266	17106921	656	P_vs_M_peak_3757	8.74	7.72	9.33	-1.61	0.000573	0.0118	intergenic	NA	NA	NA	NA	NA	NA	NA
7	107125655	107125969	315	P_vs_M_peak_3766	5.02	3.54	5.73	-2.19	0.000576	0.0118	intergenic	NA	NA	NA	NA	NA	NA	NA
VBZB01000086.1	11426	11776	351	P_vs_M_peak_3770	9.28	8.49	9.79	-1.3	0.000577	0.0118	intergenic	NA	NA	NA	NA	NA	NA	NA
2	150090212	150090842	631	P_vs_M_peak_3780	10.95	10.51	11.29	-0.78	0.000583	0.0119	intergenic	NA	NA	NA	NA	NA	NA	NA
VBZB01000237.1	8099	8699	601	P_vs_M_peak_3786	9.63	8.96	10.09	-1.12	0.000585	0.0119	intergenic	NA	NA	NA	NA	NA	NA	NA
VBZB01000205.1	19093	19487	395	P_vs_M_peak_3789	5.37	4.23	6	-1.77	0.000586	0.012	intergenic	NA	NA	NA	NA	NA	NA	NA
Y	19426754	19427339	586	P_vs_M_peak_3802	6.44	5.26	7.08	-1.82	0.000592	0.012	intergenic	NA	NA	NA	NA	NA	NA	NA
VBZB01000101.1	65613	66037	425	P_vs_M_peak_3844	7.62	6.31	8.29	-1.98	0.000615	0.0124	intergenic	NA	NA	NA	NA	NA	NA	NA
VBZB01000108.1	28302	28695	394	P_vs_M_peak_3862	9.97	9.39	10.38	-0.99	0.000625	0.0125	intergenic	NA	NA	NA	NA	NA	NA	NA
VBZB01000087.1	100160	100523	364	P_vs_M_peak_3870	8.61	7.53	9.22	-1.69	0.000627	0.0125	intergenic	NA	NA	NA	NA	NA	NA	NA
VBZB01000102.1	58911	59468	558	P_vs_M_peak_3871	6.18	5.1	6.79	-1.69	0.000627	0.0125	intergenic	NA	NA	NA	NA	NA	NA	NA
VBZB01000135.1	24074	24312	239	P_vs_M_peak_3880	7.51	6.19	8.19	-2	0.000631	0.0126	intergenic	NA	NA	NA	NA	NA	NA	NA
14	115487	115886	400	P_vs_M_peak_3883	5.4	4.25	6.03	-1.77	0.000633	0.0126	intergenic	NA	NA	NA	NA	NA	NA	NA
VBZB01000079.1	123998	124838	841	P_vs_M_peak_3899	7.48	6.17	8.16	-1.98	0.000638	0.0127	intergenic	NA	NA	NA	NA	NA	NA	NA
14	88810904	88811606	703	P_vs_M_peak_3909	10.13	9.51	10.57	-1.06	0.000642	0.0127	intergenic	NA	NA	NA	NA	NA	NA	NA
VBZB01000131.1	20500	20916	417	P_vs_M_peak_3924	7.09	5.79	7.76	-1.97	0.00065	0.0128	intergenic	NA	NA	NA	NA	NA	NA	NA
25	56686288	56686640	353	P_vs_M_peak_3944	4.82	3.55	5.48	-1.94	0.000658	0.0129	intergenic	NA	NA	NA	NA	NA	NA	NA
VBZB01000232.1	4957	5393	437	P_vs_M_peak_3946	6.42	5.27	7.05	-1.78	0.00066	0.0129	intergenic	NA	NA	NA	NA	NA	NA	NA
11	25375026	25375314	289	P_vs_M_peak_3958	9.26	8.46	9.77	-1.31	0.000664	0.013	intergenic	NA	NA	NA	NA	NA	NA	NA
VBZB01000104.1	45361	46812	1452	P_vs_M_peak_3975	8.92	7.99	9.48	-1.49	0.000673	0.0131	intergenic	NA	NA	NA	NA	NA	NA	NA
VBZB01000135.1	10937	11696	760	P_vs_M_peak_3982	8.19	6.95	8.84	-1.9	0.000677	0.0131	intergenic	NA	NA	NA	NA	NA	NA	NA
14	122528	123044	517	P_vs_M_peak_3991	5.29	4.15	5.92	-1.78	0.00068	0.0132	intergenic	NA	NA	NA	NA	NA	NA	NA
VBZB01000095.1	79365	79660	296	P_vs_M_peak_3994	9.31	8.54	9.81	-1.27	0.000683	0.0132	intergenic	NA	NA	NA	NA	NA	NA	NA
15	85244393	85244969	577	P_vs_M_peak_4017	9.66	8.99	10.11	-1.13	0.000695	0.0134	intergenic	NA	NA	NA	NA	NA	NA	NA
VBZB01000102.1	28	430	403	P_vs_M_peak_4035	6.89	5.71	7.52	-1.81	0.000705	0.0135	intergenic	NA	NA	NA	NA	NA	NA	NA
2	105117633	105118285	653	P_vs_M_peak_4041	4.75	3.44	5.42	-1.98	0.000707	0.0135	intergenic	NA	NA	NA	NA	NA	NA	NA
VBZB01000096.1	28934	29300	367	P_vs_M_peak_4060	6.59	5.48	7.21	-1.73	0.000714	0.0136	intergenic	NA	NA	NA	NA	NA	NA	NA
VBZB01000084.1	55607	56094	488	P_vs_M_peak_4088	4.62	3.23	5.32	-2.09	0.000726	0.0137	intergenic	NA	NA	NA	NA	NA	NA	NA
VBZB01000087.1	86627	87458	832	P_vs_M_peak_4126	9.73	9.06	10.19	-1.13	0.000742	0.0139	intergenic	NA	NA	NA	NA	NA	NA	NA
VBZB01000078.1	186654	186993	340	P_vs_M_peak_4139	9.5	8.78	9.97	-1.19	0.000746	0.0139	intergenic	NA	NA	NA	NA	NA	NA	NA
X	38805020	38805390	371	P_vs_M_peak_4170	4.72	3.46	5.38	-1.92	0.00076	0.0141	ENSBGRG00000018336:exon	NA	NA	NA	NA	NA	NA	NA
VBZB01000196.1	1742	2377	636	P_vs_M_peak_4173	8.38	7.24	9.01	-1.77	0.000762	0.0141	ENSBGRG00000019660:Promoter	ENSBGRG00000019647:VBZB01000196.1:2327-19395:+:-267	ENSBGRG00000019647(ENSBGRG00000019647)	NA	NA	NA	NA	NA
Y	22633293	22633803	511	P_vs_M_peak_4203	5.54	4.18	6.23	-2.05	0.000772	0.0142	intergenic	NA	NA	NA	NA	NA	NA	NA
1	18732115	18732437	323	P_vs_M_peak_4217	4.78	3.51	5.45	-1.93	0.000778	0.0143	intergenic	NA	NA	NA	NA	NA	NA	NA
Y	2464419	2464765	347	P_vs_M_peak_4241	4.72	3.5	5.38	-1.88	0.000792	0.0144	ENSBGRG00000016848:intron	NA	NA	NA	NA	NA	NA	NA
Y	20548492	20548724	233	P_vs_M_peak_4244	4.75	3.33	5.46	-2.13	0.000794	0.0145	intergenic	NA	NA	NA	NA	NA	NA	NA
VBZB01000095.1	48531	49018	488	P_vs_M_peak_4256	9.79	9.18	10.22	-1.04	0.000804	0.0146	intergenic	NA	NA	NA	NA	NA	NA	NA
18	383754	385163	1410	P_vs_M_peak_4261	7.5	6.22	8.16	-1.94	0.000807	0.0146	intergenic	NA	NA	NA	NA	NA	NA	NA
VBZB01000123.1	38483	39263	781	P_vs_M_peak_4262	6.67	5.57	7.29	-1.72	0.000807	0.0146	intergenic	NA	NA	NA	NA	NA	NA	NA
VBZB01000096.1	43530	43820	291	P_vs_M_peak_4269	5.51	4.45	6.11	-1.67	0.000809	0.0146	intergenic	NA	NA	NA	NA	NA	NA	NA
26	47951227	47951544	318	P_vs_M_peak_4270	5.57	4.48	6.19	-1.71	0.000809	0.0146	intergenic	NA	NA	NA	NA	NA	NA	NA
VBZB01000123.1	8072	8385	314	P_vs_M_peak_4273	5.53	4.42	6.15	-1.73	0.00081	0.0147	intergenic	NA	NA	NA	NA	NA	NA	NA
9	17672757	17673178	422	P_vs_M_peak_4284	5.54	4.21	6.22	-2.01	0.000817	0.0147	ENSBGRG00000026757:intron	NA	NA	NA	NA	NA	NA	NA
VBZB01000094.1	33457	33818	362	P_vs_M_peak_4285	6.11	5.03	6.73	-1.7	0.000818	0.0147	intergenic	NA	NA	NA	NA	NA	NA	NA
Y	20678056	20678408	353	P_vs_M_peak_4303	6.3	5.2	6.91	-1.71	0.000827	0.0149	intergenic	NA	NA	NA	NA	NA	NA	NA
Y	26178630	26179355	726	P_vs_M_peak_4325	6.81	5.6	7.46	-1.85	0.00084	0.015	intergenic	NA	NA	NA	NA	NA	NA	NA
VBZB01000082.1	50309	50824	516	P_vs_M_peak_4362	4.8	3.62	5.44	-1.83	0.000854	0.0151	ENSBGRG00000009801:Promoter	ENSBGRG00000009801:VBZB01000082.1:52536-56706:+:-1969	ENSBGRG00000009801(ENSBGRG00000009801)	NA	NA	NA	AVQ44161.1 hypothetical protein C7M57_18850 [Clostridium botulinum]	NA
Y	20369832	20370593	762	P_vs_M_peak_4368	5.48	4.31	6.12	-1.81	0.000855	0.0151	intergenic	NA	NA	NA	NA	NA	NA	NA
Y	19366165	19366461	297	P_vs_M_peak_4372	6.25	5.19	6.86	-1.67	0.000856	0.0151	intergenic	NA	NA	NA	NA	NA	NA	NA
1	144208902	144209345	444	P_vs_M_peak_4411	5.46	4.37	6.07	-1.7	0.000874	0.0153	intergenic	NA	NA	NA	NA	NA	NA	NA
VBZB01000086.1	22453	23260	808	P_vs_M_peak_4416	10.15	9.63	10.53	-0.9	0.000876	0.0153	intergenic	NA	NA	NA	NA	NA	NA	NA
11	30257445	30257799	355	P_vs_M_peak_4437	5.89	4.78	6.51	-1.73	0.000884	0.0154	intergenic	NA	NA	NA	NA	NA	NA	NA
Y	19979288	19980265	978	P_vs_M_peak_4438	8.61	7.56	9.21	-1.64	0.000885	0.0154	intergenic	NA	NA	NA	NA	NA	NA	NA
VBZB01000089.1	68363	69547	1185	P_vs_M_peak_4441	9.77	9.14	10.21	-1.07	0.00089	0.0155	ENSBGRG00000009921:intron	NA	NA	NA	NA	NA	NA	NA
VBZB01000172.1	27514	27901	388	P_vs_M_peak_4444	4.66	3.41	5.32	-1.91	0.000892	0.0155	intergenic	NA	NA	NA	NA	NA	NA	NA
VBZB01000126.1	39247	39670	424	P_vs_M_peak_4468	6.71	5.51	7.36	-1.84	0.000902	0.0156	intergenic	NA	NA	NA	NA	NA	NA	NA
Y	19237864	19238235	372	P_vs_M_peak_4472	7.42	6.16	8.08	-1.92	0.000903	0.0156	intergenic	NA	NA	NA	NA	NA	NA	NA
29	12156625	12157407	783	P_vs_M_peak_4511	6.16	5.03	6.79	-1.75	0.000926	0.0159	intergenic	NA	NA	NA	NA	NA	NA	NA
VBZB01000211.1	18955	19369	415	P_vs_M_peak_4521	9.59	8.93	10.04	-1.11	0.000932	0.0159	intergenic	NA	NA	NA	NA	NA	NA	NA
2	150085360	150085807	448	P_vs_M_peak_4549	11.02	10.62	11.33	-0.71	0.000947	0.0161	intergenic	NA	NA	NA	NA	NA	NA	NA
Y	19975817	19976134	318	P_vs_M_peak_4576	6.67	5.49	7.32	-1.83	0.00096	0.0162	intergenic	NA	NA	NA	NA	NA	NA	NA
3	9475678	9475956	279	P_vs_M_peak_4581	5.26	4.02	5.91	-1.89	0.000964	0.0163	intergenic	NA	NA	NA	NA	NA	NA	NA
25	55617603	55618248	646	P_vs_M_peak_4584	4.8	3.54	5.46	-1.92	0.000965	0.0163	intergenic	NA	NA	NA	NA	NA	NA	NA
6	4445070	4445452	383	P_vs_M_peak_4621	5.85	4.65	6.49	-1.85	0.000986	0.0165	intergenic	ENSBGRG00000018427:6:4441559-4442858:-:-2403	ENSBGRG00000018427(ENSBGRG00000018427)	NA	NA	NA	NA	NA
18	329980	331871	1892	P_vs_M_peak_4623	9.95	9.32	10.38	-1.07	0.000989	0.0165	intergenic	NA	NA	NA	NA	NA	NA	NA
19	56958661	56959130	470	P_vs_M_peak_4624	4.86	3.68	5.5	-1.82	0.000989	0.0165	intergenic	NA	NA	NA	NA	NA	NA	NA
VBZB01000198.1	16498	16859	362	P_vs_M_peak_4636	7.22	5.98	7.87	-1.89	0.000996	0.0166	intergenic	NA	NA	NA	NA	NA	NA	NA
VBZB01000208.1	2923	3351	429	P_vs_M_peak_4638	6.19	5.13	6.79	-1.66	0.000998	0.0166	intergenic	NA	NA	NA	NA	NA	NA	NA
VBZB01000210.1	4118	4401	284	P_vs_M_peak_4651	8.66	7.54	9.28	-1.73	0.001	0.0166	intergenic	NA	NA	NA	NA	NA	NA	NA
VBZB01000059.1	5338	6071	734	P_vs_M_peak_4662	10.05	9.52	10.44	-0.92	0.00101	0.0167	intergenic	NA	NA	NA	NA	NA	NA	NA
VBZB01000414.1	3704	4737	1034	P_vs_M_peak_4663	8.8	7.83	9.38	-1.54	0.00101	0.0168	intergenic	NA	NA	NA	NA	NA	NA	NA
7	16780836	16781733	898	P_vs_M_peak_4670	4.88	3.74	5.5	-1.77	0.00101	0.0168	intergenic	NA	NA	NA	NA	NA	NA	NA
Y	19291461	19292311	851	P_vs_M_peak_4682	7.5	6.19	8.17	-1.97	0.00102	0.0169	intergenic	NA	NA	NA	NA	NA	NA	NA
2	150022857	150024604	1748	P_vs_M_peak_4692	14.12	13.79	14.39	-0.6	0.00103	0.0169	intergenic	NA	NA	NA	NA	NA	NA	NA
20	52245129	52245623	495	P_vs_M_peak_4697	4.9	3.65	5.56	-1.91	0.00103	0.0169	ENSBGRG00000017313:exon	ENSBGRG00000017313:20:52242311-52249369:-:3993	ENSBGRG00000017313(ENSBGRG00000017313)	NA	KIR2DS, CD158; killer cell immunoglobulin-like receptor 2DS; K07982; KIR3DL, CD158; killer cell immunoglobulin-like receptor 3DL; K07980	map04612,map04650,map05332	XP_024833762.1 killer cell immunoglobulin-like receptor, two domains, short cytoplasmic tail, 1 isoform X3 [Bos taurus]	NA
VBZB01000104.1	44060	44327	268	P_vs_M_peak_4731	6.95	5.82	7.58	-1.75	0.00105	0.0171	intergenic	NA	NA	NA	NA	NA	NA	NA
4	67458907	67459373	467	P_vs_M_peak_4749	4.77	3.59	5.42	-1.83	0.00106	0.0172	intergenic	NA	NA	NA	NA	NA	NA	NA
29	2002228	2002613	386	P_vs_M_peak_4780	4.99	3.85	5.62	-1.77	0.00107	0.0173	intergenic	NA	NA	NA	NA	NA	NA	NA
VBZB01000220.1	16840	17262	423	P_vs_M_peak_4798	4.76	3.41	5.44	-2.03	0.00108	0.0174	intergenic	NA	NA	NA	NA	NA	NA	NA
25	27945918	27946330	413	P_vs_M_peak_4827	6.04	4.94	6.66	-1.72	0.00109	0.0175	ENSBGRG00000013420:intron	NA	NA	NA	NA	NA	NA	NA
Y	19889314	19889822	509	P_vs_M_peak_4828	6.42	5.38	7.01	-1.63	0.00109	0.0175	intergenic	NA	NA	NA	NA	NA	NA	NA
VBZB01000107.1	55682	55966	285	P_vs_M_peak_4829	6.07	4.9	6.71	-1.81	0.0011	0.0175	intergenic	NA	NA	NA	NA	NA	NA	NA
18	59057	59629	573	P_vs_M_peak_4854	10.08	9.55	10.46	-0.91	0.00111	0.0176	intergenic	NA	NA	NA	NA	NA	NA	NA
18	75753910	75754699	790	P_vs_M_peak_4859	9.57	8.92	10.02	-1.11	0.00111	0.0177	ENSBGRG00000017490:Promoter	ENSBGRG00000017490:18:75753870-75753988:-:-316	ENSBGRG00000017490(5S_rRNA)	NA	NA	NA	NA	NA
VBZB01000101.1	59132	59882	751	P_vs_M_peak_4861	8.98	8.12	9.51	-1.39	0.00111	0.0177	intergenic	NA	NA	NA	NA	NA	NA	NA
14	82245971	82246376	406	P_vs_M_peak_4878	4.72	3.26	5.43	-2.17	0.00112	0.0178	ENSBGRG00000025901:intron	ENSBGRG00000025901:14:82231446-82250092:-:3918	ENSBGRG00000025901(RNPEP)	97;GO:0001654,biological_process eye development;GO:0003008,biological_process system process;GO:0003013,biological_process circulatory system process;GO:0003674,molecular_function molecular_function;GO:0003824,molecular_function catalytic activity;GO:0004177,molecular_function aminopeptidase activity;GO:0004301,molecular_function epoxide hydrolase activity;GO:0005488,molecular_function binding;G…	LTA4H; leukotriene-A4 hydrolase [EC:3.3.2.6]; K01254	map00590	NP_001091032.1 aminopeptidase B [Bos taurus]	NA
VBZB01000242.1	16675	17271	597	P_vs_M_peak_4909	7.54	6.31	8.2	-1.88	0.00114	0.018	intergenic	NA	NA	NA	NA	NA	NA	NA
VBZB01000114.1	22587	22812	226	P_vs_M_peak_4913	6.21	5.15	6.81	-1.66	0.00114	0.018	intergenic	NA	NA	NA	NA	NA	NA	NA
11	25643526	25643910	385	P_vs_M_peak_4915	5.22	4.07	5.85	-1.78	0.00115	0.018	intergenic	NA	NA	NA	NA	NA	NA	NA
VBZB01000077.1	266485	267473	989	P_vs_M_peak_4957	8.16	7.01	8.8	-1.78	0.00117	0.0183	intergenic	NA	NA	NA	NA	NA	NA	NA
X	41162837	41163253	417	P_vs_M_peak_4958	5.21	3.93	5.88	-1.95	0.00117	0.0183	intergenic	NA	NA	NA	NA	NA	NA	NA
18	47703	48254	552	P_vs_M_peak_4971	9.45	8.76	9.92	-1.16	0.00118	0.0184	intergenic	NA	NA	NA	NA	NA	NA	NA
VBZB01000245.1	2383	2745	363	P_vs_M_peak_4979	4.64	3.4	5.3	-1.9	0.00119	0.0184	intergenic	NA	NA	NA	NA	NA	NA	NA
VBZB01000104.1	64440	64770	331	P_vs_M_peak_4980	6.13	5.12	6.72	-1.6	0.00119	0.0184	intergenic	NA	NA	NA	NA	NA	NA	NA
22	27127173	27127596	424	P_vs_M_peak_4994	4.96	3.75	5.61	-1.86	0.0012	0.0186	intergenic	NA	NA	NA	NA	NA	NA	NA
VBZB01000078.1	239618	239969	352	P_vs_M_peak_4999	9.09	8.28	9.61	-1.32	0.0012	0.0186	intergenic	NA	NA	NA	NA	NA	NA	NA
VBZB01000089.1	44909	46014	1106	P_vs_M_peak_5023	9.74	9.11	10.18	-1.06	0.00122	0.0188	ENSBGRG00000009921:intron	NA	NA	NA	NA	NA	NA	NA
VBZB01000095.1	82267	82622	356	P_vs_M_peak_5034	8.76	7.81	9.33	-1.52	0.00123	0.0189	intergenic	NA	NA	NA	NA	NA	NA	NA
VBZB01000113.1	49091	49326	236	P_vs_M_peak_5036	9.18	8.38	9.68	-1.3	0.00123	0.0189	intergenic	NA	NA	NA	NA	NA	NA	NA
VBZB01000180.1	3184	4790	1607	P_vs_M_peak_5046	10.26	9.73	10.65	-0.92	0.00123	0.0189	intergenic	NA	NA	NA	NA	NA	NA	NA
VBZB01000161.1	9272	9600	329	P_vs_M_peak_5051	8.61	7.62	9.2	-1.58	0.00124	0.019	intergenic	NA	NA	NA	NA	NA	NA	NA
14	132335	132927	593	P_vs_M_peak_5052	5.06	3.97	5.67	-1.7	0.00124	0.019	intergenic	NA	NA	NA	NA	NA	NA	NA
Y	19279154	19279407	254	P_vs_M_peak_5065	6.53	5.37	7.16	-1.79	0.00125	0.0191	intergenic	NA	NA	NA	NA	NA	NA	NA
15	85261234	85261537	304	P_vs_M_peak_5069	6.7	5.62	7.31	-1.69	0.00125	0.0191	intergenic	NA	NA	NA	NA	NA	NA	NA
VBZB01000172.1	1637	1985	349	P_vs_M_peak_5080	5.76	4.7	6.37	-1.67	0.00126	0.0192	intergenic	NA	NA	NA	NA	NA	NA	NA
VBZB01000114.1	41999	42294	296	P_vs_M_peak_5092	9.07	8.26	9.59	-1.33	0.00127	0.0192	intergenic	NA	NA	NA	NA	NA	NA	NA
VBZB01000156.1	7706	7957	252	P_vs_M_peak_5098	7.41	6.21	8.06	-1.85	0.00127	0.0192	intergenic	NA	NA	NA	NA	NA	NA	NA
3	53955712	53956164	453	P_vs_M_peak_5103	5.76	4.73	6.36	-1.63	0.00127	0.0193	intergenic	ENSBGRG00000000503:3:53960902-53978251:+:-4964	ENSBGRG00000000503(GCLM)	209;GO:0000096,biological_process sulfur amino acid metabolic process;GO:0001101,biological_process response to acid chemical;GO:0001678,biological_process cellular glucose homeostasis;GO:0001775,biological_process cell activation;GO:0003008,biological_process system process;GO:0003013,biological_process circulatory system process;GO:0003018,biological_process vascular process in circulatory syst…	GCLM; glutamate--cysteine ligase regulatory subunit; K11205	map00270,map00480,map04216	XP_006057613.1 glutamate--cysteine ligase regulatory subunit [Bubalus bubalis]; XP_012418602.1 PREDICTED: glutamate--cysteine ligase regulatory subunit isoform X2 [Odobenus rosmarus divergens]; XP_019813777.1 PREDICTED: glutamate--cysteine ligase regulatory subunit [Bos indicus]	NA
VBZB01000288.1	8432	8903	472	P_vs_M_peak_5112	9.49	8.83	9.94	-1.12	0.00128	0.0193	intergenic	NA	NA	NA	NA	NA	NA	NA
18	200304	200706	403	P_vs_M_peak_5118	4.98	3.87	5.6	-1.73	0.00128	0.0193	intergenic	NA	NA	NA	NA	NA	NA	NA
9	17016020	17016273	254	P_vs_M_peak_5142	8.68	7.72	9.25	-1.53	0.00129	0.0195	intergenic	NA	NA	NA	NA	NA	NA	NA
20	71359096	71359670	575	P_vs_M_peak_5170	4.69	3.33	5.38	-2.05	0.00131	0.0196	intergenic	NA	NA	NA	NA	NA	NA	NA
20	41570472	41570837	366	P_vs_M_peak_5173	5.03	3.89	5.66	-1.76	0.00132	0.0197	ENSBGRG00000020212:intron	NA	NA	NA	NA	NA	NA	NA
27	117089	118998	1910	P_vs_M_peak_5184	12.3	12	12.55	-0.55	0.00133	0.0198	intergenic	NA	NA	NA	NA	NA	NA	NA
9	17032011	17032506	496	P_vs_M_peak_5206	9	8.17	9.53	-1.36	0.00134	0.0199	intergenic	NA	NA	NA	NA	NA	NA	NA
VBZB01000078.1	178018	178682	665	P_vs_M_peak_5245	9.24	8.49	9.72	-1.24	0.00137	0.0202	intergenic	NA	NA	NA	NA	NA	NA	NA
VBZB01000165.1	403	643	241	P_vs_M_peak_5259	7.21	6.04	7.85	-1.81	0.00138	0.0203	intergenic	NA	NA	NA	NA	NA	NA	NA
VBZB01000251.1	3481	4032	552	P_vs_M_peak_5273	7.1	5.96	7.73	-1.76	0.00139	0.0204	intergenic	NA	NA	NA	NA	NA	NA	NA
8	11246518	11246807	290	P_vs_M_peak_5303	4.87	3.59	5.53	-1.95	0.00142	0.0206	ENSBGRG00000004914:intron	NA	NA	NA	NA	NA	NA	NA
VBZB01000114.1	32170	32433	264	P_vs_M_peak_5314	5.59	4.49	6.21	-1.72	0.00142	0.0207	intergenic	NA	NA	NA	NA	NA	NA	NA
Y	22224601	22224995	395	P_vs_M_peak_5325	6.67	5.58	7.29	-1.7	0.00143	0.0208	intergenic	NA	NA	NA	NA	NA	NA	NA
15	85252458	85253122	665	P_vs_M_peak_5328	9.13	8.35	9.64	-1.29	0.00143	0.0208	intergenic	NA	NA	NA	NA	NA	NA	NA
VBZB01000104.1	13710	14544	835	P_vs_M_peak_5344	10.8	10.38	11.12	-0.74	0.00145	0.0209	intergenic	ENSBGRG00000018301:VBZB01000104.1:15829-15949:-:1822	ENSBGRG00000018301(5S_rRNA)	NA	NA	NA	NA	NA
VBZB01000108.1	44914	45135	222	P_vs_M_peak_5346	6.17	5.19	6.75	-1.57	0.00145	0.0209	intergenic	NA	NA	NA	NA	NA	NA	NA
3	9426850	9427376	527	P_vs_M_peak_5365	6.78	5.67	7.4	-1.73	0.00146	0.0211	intergenic	NA	NA	NA	NA	NA	NA	NA
VBZB01000210.1	18572	19064	493	P_vs_M_peak_5380	9.08	8.14	9.64	-1.51	0.00148	0.0212	intergenic	NA	NA	NA	NA	NA	NA	NA
VBZB01000114.1	20803	21070	268	P_vs_M_peak_5422	8.18	7.05	8.8	-1.75	0.00151	0.0215	intergenic	NA	NA	NA	NA	NA	NA	NA
VBZB01000107.1	51199	52343	1145	P_vs_M_peak_5429	8.24	7.15	8.86	-1.7	0.00151	0.0215	intergenic	NA	NA	NA	NA	NA	NA	NA
15	85247188	85247680	493	P_vs_M_peak_5446	7.53	6.33	8.18	-1.85	0.00153	0.0216	intergenic	NA	NA	NA	NA	NA	NA	NA
VBZB01000078.1	163013	163272	260	P_vs_M_peak_5463	8.2	7.06	8.83	-1.77	0.00153	0.0217	intergenic	NA	NA	NA	NA	NA	NA	NA
VBZB01000108.1	23243	23658	416	P_vs_M_peak_5507	7.87	6.71	8.5	-1.79	0.00157	0.022	intergenic	NA	NA	NA	NA	NA	NA	NA
VBZB01000186.1	6828	7204	377	P_vs_M_peak_5517	7.08	5.97	7.7	-1.74	0.00157	0.0221	intergenic	NA	NA	NA	NA	NA	NA	NA
Y	19197126	19197733	608	P_vs_M_peak_5544	7.49	6.31	8.13	-1.82	0.0016	0.0224	ENSBGRG00000007312:Promoter	ENSBGRG00000007312:Y:19197012-19197345:-:-84	ENSBGRG00000007312(ENSBGRG00000007312)	NA	NA	NA	AGQ56684.1 bovid-specific transcript Y-linked 4 [Bos taurus]	NA
21	58672942	58673373	432	P_vs_M_peak_5547	5.54	4.51	6.13	-1.62	0.00161	0.0224	intergenic	NA	NA	NA	NA	NA	NA	NA
VBZB01000121.1	8828	10014	1187	P_vs_M_peak_5592	9.47	8.7	9.97	-1.28	0.00164	0.0227	intergenic	NA	NA	NA	NA	NA	NA	NA
VBZB01000086.1	97532	98508	977	P_vs_M_peak_5727	9.04	8.25	9.55	-1.3	0.00175	0.0237	intergenic	ENSBGRG00000009864:VBZB01000086.1:101219-101338:-:3318	ENSBGRG00000009864(5S_rRNA)	NA	NA	NA	NA	NA
VBZB01000121.1	15131	15471	341	P_vs_M_peak_5742	6.83	5.76	7.44	-1.68	0.00177	0.0238	intergenic	NA	NA	NA	NA	NA	NA	NA
VBZB01000170.1	7995	8804	810	P_vs_M_peak_5779	11.57	11.18	11.88	-0.7	0.0018	0.0241	intergenic	NA	NA	NA	NA	NA	NA	NA
VBZB01000079.1	132352	133620	1269	P_vs_M_peak_5791	8.02	6.88	8.65	-1.77	0.00181	0.0241	intergenic	NA	NA	NA	NA	NA	NA	NA
17	3562373	3563024	652	P_vs_M_peak_5821	5.08	3.87	5.72	-1.85	0.00184	0.0244	ENSBGRG00000004154:intron	NA	NA	NA	NA	NA	NA	NA
Y	19478080	19478615	536	P_vs_M_peak_5846	6.24	5.28	6.81	-1.54	0.00186	0.0246	intergenic	NA	NA	NA	NA	NA	NA	NA
2	150060258	150060545	288	P_vs_M_peak_5877	5.72	4.66	6.32	-1.66	0.00188	0.0248	intergenic	NA	NA	NA	NA	NA	NA	NA
18	150698	151173	476	P_vs_M_peak_5937	9.24	8.51	9.72	-1.21	0.00193	0.0251	intergenic	NA	NA	NA	NA	NA	NA	NA
18	93597	94133	537	P_vs_M_peak_5940	4.88	3.81	5.48	-1.68	0.00193	0.0251	intergenic	NA	NA	NA	NA	NA	NA	NA
17	76162310	76162751	442	P_vs_M_peak_5963	4.84	3.69	5.47	-1.79	0.00195	0.0253	ENSBGRG00000008925:intron	NA	NA	NA	NA	NA	NA	NA
VBZB01000196.1	13910	15473	1564	P_vs_M_peak_5988	10.33	9.81	10.71	-0.9	0.00198	0.0255	ENSBGRG00000019675:intron;ENSBGRG00000019647:intron;ENSBGRG00000019685:intron;ENSBGRG00000019743:Promoter	ENSBGRG00000019675:VBZB01000196.1:5072-14828:-:136	ENSBGRG00000019675(ENSBGRG00000019675)	NA	NA	NA	NA	NA
3	20071487	20071981	495	P_vs_M_peak_5993	4.78	3.7	5.39	-1.69	0.00198	0.0255	intergenic	ENSBGRG00000015702:3:20066630-20067789:-:-3945	ENSBGRG00000015702(ENSBGRG00000015702)	280;GO:0000082,biological_process G1/S transition of mitotic cell cycle;GO:0000083,biological_process regulation of transcription involved in G1/S transition of mitotic cell cycle;GO:0000166,molecular_function nucleotide binding;GO:0000278,biological_process mitotic cell cycle;GO:0000900,molecular_function translation repressor activity, mRNA regulatory element binding;GO:0001101,biological_proce…	thyA, TYMS; thymidylate synthase [EC:2.1.1.45]; K00560	map00240,map00670,map01523	XP_010817120.1 thymidylate synthase isoform X1 [Bos taurus]	NA
24	57683971	57684345	375	P_vs_M_peak_6050	5.69	4.71	6.27	-1.56	0.00203	0.026	intergenic	NA	NA	NA	NA	NA	NA	NA
19	55590292	55590641	350	P_vs_M_peak_6054	4.7	3.55	5.33	-1.78	0.00204	0.026	ENSBGRG00000011592:intron	NA	NA	NA	NA	NA	NA	NA
VBZB01000208.1	17976	18476	501	P_vs_M_peak_6063	6.89	5.81	7.5	-1.69	0.00204	0.0261	intergenic	NA	NA	NA	NA	NA	NA	NA
9	17019127	17019440	314	P_vs_M_peak_6072	9.31	8.61	9.77	-1.16	0.00205	0.0261	intergenic	NA	NA	NA	NA	NA	NA	NA
VBZB01000148.1	11771	12430	660	P_vs_M_peak_6076	10.12	9.62	10.48	-0.86	0.00206	0.0262	intergenic	NA	NA	NA	NA	NA	NA	NA
VBZB01000134.1	5696	5974	279	P_vs_M_peak_6087	10.3	9.84	10.64	-0.81	0.00207	0.0262	intergenic	NA	NA	NA	NA	NA	NA	NA
VBZB01000079.1	147500	147893	394	P_vs_M_peak_6092	6.36	5.31	6.96	-1.65	0.00207	0.0263	intergenic	NA	NA	NA	NA	NA	NA	NA
23	7435513	7437515	2003	P_vs_M_peak_6101	9.52	8.85	9.97	-1.13	0.00208	0.0263	intergenic	NA	NA	NA	NA	NA	NA	NA
25	32898172	32898619	448	P_vs_M_peak_6103	4.68	3.44	5.34	-1.89	0.00208	0.0263	intergenic	NA	NA	NA	NA	NA	NA	NA
VBZB01000101.1	32336	32793	458	P_vs_M_peak_6104	7.11	6.03	7.72	-1.69	0.00208	0.0263	intergenic	NA	NA	NA	NA	NA	NA	NA
18	42831	43645	815	P_vs_M_peak_6115	8.66	7.69	9.24	-1.54	0.00208	0.0264	intergenic	NA	NA	NA	NA	NA	NA	NA
21	13620988	13621312	325	P_vs_M_peak_6117	6.26	5.17	6.87	-1.7	0.00209	0.0264	intergenic	NA	NA	NA	NA	NA	NA	NA
VBZB01000078.1	153217	154492	1276	P_vs_M_peak_6126	9.11	8.35	9.6	-1.25	0.0021	0.0265	intergenic	NA	NA	NA	NA	NA	NA	NA
VBZB01000095.1	7134	7604	471	P_vs_M_peak_6130	8.16	7.05	8.78	-1.73	0.00211	0.0266	intergenic	NA	NA	NA	NA	NA	NA	NA
X	41147231	41148103	873	P_vs_M_peak_6147	7.16	5.99	7.8	-1.81	0.00213	0.0268	intergenic	NA	NA	NA	NA	NA	NA	NA
VBZB01000237.1	12255	12471	217	P_vs_M_peak_6167	8.36	7.34	8.95	-1.62	0.00214	0.0269	intergenic	NA	NA	NA	NA	NA	NA	NA
1	156327771	156328619	849	P_vs_M_peak_6177	5.05	4.04	5.64	-1.6	0.00215	0.0269	intergenic	NA	NA	NA	NA	NA	NA	NA
VBZB01000096.1	79007	80018	1012	P_vs_M_peak_6185	8.82	7.92	9.37	-1.45	0.00216	0.0269	intergenic	NA	NA	NA	NA	NA	NA	NA
VBZB01000160.1	6071	6311	241	P_vs_M_peak_6194	9.56	8.93	10	-1.08	0.00216	0.027	intergenic	NA	NA	NA	NA	NA	NA	NA
13	90004584	90005190	607	P_vs_M_peak_6209	5.05	4	5.65	-1.64	0.00217	0.027	intergenic	NA	NA	NA	NA	NA	NA	NA
18	75824625	75825077	453	P_vs_M_peak_6215	6.21	5.18	6.8	-1.62	0.00217	0.027	ENSBGRG00000017695:Promoter	ENSBGRG00000017682:18:75824298-75824418:+:553	ENSBGRG00000017682(5S_rRNA)	NA	NA	NA	NA	NA
VBZB01000121.1	1974	2321	348	P_vs_M_peak_6219	6.94	5.89	7.54	-1.65	0.00218	0.0271	intergenic	NA	NA	NA	NA	NA	NA	NA
29	45719104	45719832	729	P_vs_M_peak_6241	9.36	8.69	9.82	-1.13	0.00219	0.0272	intergenic	NA	NA	NA	NA	NA	NA	NA
VBZB01000089.1	41209	42522	1314	P_vs_M_peak_6242	10.01	9.47	10.4	-0.93	0.00219	0.0272	ENSBGRG00000009921:intron	NA	NA	NA	NA	NA	NA	NA
VBZB01000124.1	39918	40191	274	P_vs_M_peak_6281	5.89	4.92	6.47	-1.54	0.00222	0.0273	intergenic	NA	NA	NA	NA	NA	NA	NA
VBZB01000305.1	11639	12418	780	P_vs_M_peak_6285	8.96	8.14	9.48	-1.34	0.00222	0.0273	intergenic	NA	NA	NA	NA	NA	NA	NA
29	45720346	45720596	251	P_vs_M_peak_6289	6.79	5.79	7.38	-1.58	0.00222	0.0273	intergenic	NA	NA	NA	NA	NA	NA	NA
VBZB01000186.1	10030	10306	277	P_vs_M_peak_6295	6.39	5.43	6.96	-1.53	0.00223	0.0274	intergenic	NA	NA	NA	NA	NA	NA	NA
18	75273	76150	878	P_vs_M_peak_6338	9.54	8.92	9.97	-1.04	0.00226	0.0276	intergenic	NA	NA	NA	NA	NA	NA	NA
VBZB01000209.1	7098	7506	409	P_vs_M_peak_6343	9.66	9.06	10.08	-1.02	0.00227	0.0277	intergenic	NA	NA	NA	NA	NA	NA	NA
27	101372	101726	355	P_vs_M_peak_6359	6.09	5.14	6.65	-1.51	0.00229	0.0278	intergenic	NA	NA	NA	NA	NA	NA	NA
18	78859	79639	781	P_vs_M_peak_6396	9.17	8.4	9.67	-1.27	0.00232	0.0281	intergenic	NA	NA	NA	NA	NA	NA	NA
VBZB01000202.1	20108	20962	855	P_vs_M_peak_6415	9.68	9.1	10.09	-0.99	0.00234	0.0282	intergenic	NA	NA	NA	NA	NA	NA	NA
23	7979925	7980775	851	P_vs_M_peak_6425	6.22	5.23	6.81	-1.58	0.00235	0.0283	intergenic	NA	NA	NA	NA	NA	NA	NA
18	351921	352389	469	P_vs_M_peak_6430	5.74	4.78	6.31	-1.53	0.00235	0.0283	intergenic	ENSBGRG00000009619:18:350042-350149:-:-2006	ENSBGRG00000009619(U6)	NA	NA	NA	NA	NA
VBZB01000351.1	8203	9161	959	P_vs_M_peak_6433	8.29	7.25	8.88	-1.63	0.00235	0.0283	intergenic	NA	NA	NA	NA	NA	NA	NA
VBZB01000124.1	12722	13269	548	P_vs_M_peak_6436	7.36	6.23	7.98	-1.76	0.00235	0.0283	intergenic	NA	NA	NA	NA	NA	NA	NA
VBZB01000202.1	2510	2808	299	P_vs_M_peak_6497	9.92	9.4	10.3	-0.9	0.00241	0.0286	intergenic	NA	NA	NA	NA	NA	NA	NA
VBZB01000199.1	8484	8927	444	P_vs_M_peak_6504	6.07	5.14	6.62	-1.48	0.00241	0.0287	intergenic	NA	NA	NA	NA	NA	NA	NA
18	547865	548335	471	P_vs_M_peak_6510	6.63	5.44	7.28	-1.84	0.00242	0.0287	intergenic	NA	NA	NA	NA	NA	NA	NA
VBZB01000321.1	9879	10723	845	P_vs_M_peak_6526	5.69	4.72	6.27	-1.56	0.00243	0.0287	intergenic	NA	NA	NA	NA	NA	NA	NA
VBZB01000033.1	6745	7106	362	P_vs_M_peak_6546	5.34	4.39	5.9	-1.51	0.00244	0.0289	intergenic	NA	NA	NA	NA	NA	NA	NA
Y	20591064	20591657	594	P_vs_M_peak_6550	5.74	4.69	6.34	-1.65	0.00245	0.0289	intergenic	NA	NA	NA	NA	NA	NA	NA
VBZB01000077.1	265666	266251	586	P_vs_M_peak_6569	7.14	6.08	7.74	-1.66	0.00247	0.0291	intergenic	NA	NA	NA	NA	NA	NA	NA
6	59863737	59864097	361	P_vs_M_peak_6579	6.03	5.08	6.6	-1.51	0.00248	0.0292	ENSBGRG00000001777:intron	NA	NA	NA	NA	NA	NA	NA
Y	21319584	21319886	303	P_vs_M_peak_6596	4.86	3.75	5.48	-1.72	0.0025	0.0293	intergenic	NA	NA	NA	NA	NA	NA	NA
VBZB01000359.1	904	1536	633	P_vs_M_peak_6629	9.57	8.98	9.99	-1.01	0.00254	0.0296	intergenic	NA	NA	NA	NA	NA	NA	NA
VBZB01000248.1	1137	1802	666	P_vs_M_peak_6641	7.54	6.38	8.17	-1.79	0.00255	0.0297	intergenic	NA	NA	NA	NA	NA	NA	NA
11	57976512	57977077	566	P_vs_M_peak_6650	4.57	3.45	5.19	-1.75	0.00256	0.0297	intergenic	NA	NA	NA	NA	NA	NA	NA
VBZB01000082.1	71232	72481	1250	P_vs_M_peak_6660	10.2	9.72	10.56	-0.83	0.00257	0.0298	intergenic	NA	NA	NA	NA	NA	NA	NA
14	88814555	88814949	395	P_vs_M_peak_6692	9.63	8.99	10.07	-1.08	0.0026	0.03	intergenic	NA	NA	NA	NA	NA	NA	NA
VBZB01000237.1	13602	13919	318	P_vs_M_peak_6723	9.14	8.38	9.63	-1.24	0.00262	0.0301	intergenic	NA	NA	NA	NA	NA	NA	NA
VBZB01000209.1	15344	15684	341	P_vs_M_peak_6724	7.43	6.29	8.05	-1.76	0.00262	0.0301	intergenic	NA	NA	NA	NA	NA	NA	NA
VBZB01000248.1	4327	4969	643	P_vs_M_peak_6738	7.86	6.75	8.48	-1.73	0.00263	0.0302	intergenic	NA	NA	NA	NA	NA	NA	NA
29	45716630	45716933	304	P_vs_M_peak_6739	8.47	7.48	9.05	-1.57	0.00263	0.0302	intergenic	NA	NA	NA	NA	NA	NA	NA
3	118689186	118689547	362	P_vs_M_peak_6756	5.05	4.06	5.64	-1.57	0.00265	0.0303	intergenic	NA	NA	NA	NA	NA	NA	NA
X	59554973	59555466	494	P_vs_M_peak_6760	4.62	3.53	5.24	-1.71	0.00265	0.0303	ENSBGRG00000023628:intron	ENSBGRG00000023628:X:59551046-59556741:+:4173	ENSBGRG00000023628(ENSBGRG00000023628)	67;GO:0003674,molecular_function molecular_function;GO:0003676,molecular_function nucleic acid binding;GO:0003723,molecular_function RNA binding;GO:0005488,molecular_function binding;GO:0005575,cellular_component cellular_component;GO:0005622,cellular_component intracellular;GO:0005623,cellular_component cell;GO:0005634,cellular_component nucleus;GO:0005654,cellular_component nucleoplasm;GO:00057…	NXF, TAP, MEX67; nuclear RNA export factor; K14284	map03008,map03013,map03015,map05014,map05164,map05168	NP_001071520.1 nuclear RNA export factor 3 [Bos taurus]	NA
VBZB01000276.1	4489	5555	1067	P_vs_M_peak_6779	10.6	10.09	10.98	-0.89	0.00267	0.0305	intergenic	NA	NA	NA	NA	NA	NA	NA
VBZB01000047.1	2071	2976	906	P_vs_M_peak_6792	9	8.19	9.51	-1.33	0.00268	0.0306	intergenic	NA	NA	NA	NA	NA	NA	NA
6	122562969	122563233	265	P_vs_M_peak_6809	6.17	5.25	6.73	-1.48	0.0027	0.0307	intergenic	NA	NA	NA	NA	NA	NA	NA
6	88262394	88263109	716	P_vs_M_peak_6810	4.64	3.55	5.25	-1.71	0.0027	0.0307	ENSBGRG00000019554:intron	NA	NA	NA	NA	NA	NA	NA
VBZB01000251.1	4556	5078	523	P_vs_M_peak_6826	7.01	5.99	7.61	-1.62	0.00272	0.0308	intergenic	NA	NA	NA	NA	NA	NA	NA
VBZB01000173.1	12641	12956	316	P_vs_M_peak_6831	8.46	7.5	9.03	-1.53	0.00272	0.0308	intergenic	NA	NA	NA	NA	NA	NA	NA
VBZB01000101.1	42298	42668	371	P_vs_M_peak_6843	6.73	5.72	7.32	-1.61	0.00273	0.0309	intergenic	NA	NA	NA	NA	NA	NA	NA
VBZB01000108.1	15445	15696	252	P_vs_M_peak_6869	5.82	4.79	6.42	-1.63	0.00276	0.031	intergenic	NA	NA	NA	NA	NA	NA	NA
1	65846594	65846965	372	P_vs_M_peak_6870	5.27	4.3	5.85	-1.54	0.00276	0.031	ENSBGRG00000001944:intron	NA	NA	NA	NA	NA	NA	NA
VBZB01000210.1	19537	20053	517	P_vs_M_peak_6873	8.09	6.92	8.73	-1.81	0.00276	0.031	intergenic	NA	NA	NA	NA	NA	NA	NA
18	75742511	75742943	433	P_vs_M_peak_6881	6.64	5.68	7.21	-1.53	0.00277	0.0311	intergenic	NA	NA	NA	NA	NA	NA	NA
9	17113036	17113521	486	P_vs_M_peak_6886	8.8	7.95	9.33	-1.38	0.00277	0.0311	intergenic	NA	NA	NA	NA	NA	NA	NA
24	37979821	37980309	489	P_vs_M_peak_6902	7.99	6.91	8.59	-1.68	0.00279	0.0312	intergenic	NA	NA	NA	NA	NA	NA	NA
18	59893	60137	245	P_vs_M_peak_6910	8.94	8.16	9.45	-1.29	0.00279	0.0313	intergenic	NA	NA	NA	NA	NA	NA	NA
18	687318	687830	513	P_vs_M_peak_6958	8.63	7.64	9.21	-1.57	0.00284	0.0315	intergenic	NA	NA	NA	NA	NA	NA	NA
VBZB01000126.1	42097	42405	309	P_vs_M_peak_6979	5.9	4.92	6.48	-1.56	0.00287	0.0318	intergenic	NA	NA	NA	NA	NA	NA	NA
Y	19183297	19184474	1178	P_vs_M_peak_6994	7.73	6.55	8.36	-1.81	0.00288	0.0319	intergenic	ENSBGRG00000007266:Y:19187688-19188051:+:-3802	ENSBGRG00000007266(ENSBGRG00000007266)	NA	NA	NA	AGQ56681.1 bovid-specific transcript Y-linked 1 [Bos taurus]	NA
VBZB01000154.1	52	600	549	P_vs_M_peak_7002	6.4	5.48	6.97	-1.49	0.00289	0.0319	intergenic	NA	NA	NA	NA	NA	NA	NA
4	12918863	12919507	645	P_vs_M_peak_7003	5.08	4.1	5.66	-1.56	0.00289	0.0319	intergenic	NA	NA	NA	NA	NA	NA	NA
6	122707624	122708235	612	P_vs_M_peak_7014	6.48	5.53	7.04	-1.51	0.0029	0.032	intergenic	NA	NA	NA	NA	NA	NA	NA
VBZB01000101.1	47107	47437	331	P_vs_M_peak_7050	6.07	5.16	6.62	-1.47	0.00293	0.0321	intergenic	NA	NA	NA	NA	NA	NA	NA
29	45656417	45656829	413	P_vs_M_peak_7068	9.66	9.1	10.07	-0.97	0.00295	0.0323	intergenic	NA	NA	NA	NA	NA	NA	NA
VBZB01000123.1	22058	22352	295	P_vs_M_peak_7082	5.97	5.07	6.53	-1.45	0.00297	0.0324	intergenic	NA	NA	NA	NA	NA	NA	NA
4	14703529	14703801	273	P_vs_M_peak_7092	4.81	3.78	5.4	-1.62	0.00299	0.0325	intergenic	NA	NA	NA	NA	NA	NA	NA
VBZB01000108.1	16901	17492	592	P_vs_M_peak_7114	7.23	6.15	7.84	-1.69	0.00301	0.0327	intergenic	NA	NA	NA	NA	NA	NA	NA
13	84106837	84107508	672	P_vs_M_peak_7120	5.14	4.19	5.71	-1.52	0.00301	0.0327	intergenic	ENSBGRG00000018167:13:84093155-84104675:-:-2497	ENSBGRG00000018167(ENSBGRG00000018167)	96;GO:0002376,biological_process immune system process;GO:0003674,molecular_function molecular_function;GO:0003824,molecular_function catalytic activity;GO:0004175,molecular_function endopeptidase activity;GO:0004222,molecular_function metalloendopeptidase activity;GO:0004252,molecular_function serine-type endopeptidase activity;GO:0005488,molecular_function binding;GO:0005575,cellular_component …	MMP13; matrix metalloproteinase-13 (collagenase 3) [EC:3.4.24.-]; K07994; MMP14; matrix metalloproteinase-14 (membrane-inserted) [EC:3.4.24.80]; K07763; MMP1; matrix metalloproteinase-1 (interstitial collagenase) [EC:3.4.24.7]; K01388; MMP3; matrix metalloproteinase-3 (stromelysin 1, progelatinase) [EC:3.4.24.17]; K01394	map03320,map04657,map04668,map04912,map04926,map04928,map05200,map05202,map05215,map05219,map05323	XP_010832386.1 PREDICTED: neutrophil collagenase [Bison bison bison]	NA
5	25585537	25585867	331	P_vs_M_peak_7121	5.73	4.7	6.32	-1.63	0.00301	0.0327	intergenic	NA	NA	NA	NA	NA	NA	NA
VBZB01000211.1	15061	15554	494	P_vs_M_peak_7185	9.77	9.23	10.16	-0.93	0.00307	0.033	intergenic	NA	NA	NA	NA	NA	NA	NA
11	91275880	91276521	642	P_vs_M_peak_7201	4.88	3.81	5.48	-1.67	0.00309	0.0331	intergenic	NA	NA	NA	NA	NA	NA	NA
VBZB01000082.1	83680	84181	502	P_vs_M_peak_7223	7.85	6.76	8.46	-1.7	0.00311	0.0333	ENSBGRG00000009819:intron	NA	NA	NA	NA	NA	NA	NA
VBZB01000124.1	14967	15496	530	P_vs_M_peak_7240	8.51	7.58	9.07	-1.49	0.00313	0.0334	intergenic	NA	NA	NA	NA	NA	NA	NA
VBZB01000208.1	12274	13125	852	P_vs_M_peak_7263	8.59	7.69	9.14	-1.45	0.00315	0.0335	intergenic	NA	NA	NA	NA	NA	NA	NA
VBZB01000102.1	51069	51366	298	P_vs_M_peak_7271	4.81	3.78	5.4	-1.62	0.00316	0.0336	intergenic	NA	NA	NA	NA	NA	NA	NA
VBZB01000079.1	122264	122668	405	P_vs_M_peak_7292	6.52	5.59	7.08	-1.49	0.00317	0.0336	intergenic	NA	NA	NA	NA	NA	NA	NA
18	741	1169	429	P_vs_M_peak_7293	5.24	4.07	5.87	-1.8	0.00317	0.0336	intergenic	NA	NA	NA	NA	NA	NA	NA
VBZB01000274.1	1551	2113	563	P_vs_M_peak_7306	5.61	4.68	6.17	-1.49	0.00319	0.0338	intergenic	NA	NA	NA	NA	NA	NA	NA
VBZB01000268.1	3040	3370	331	P_vs_M_peak_7307	7.37	6.28	7.98	-1.7	0.00319	0.0338	intergenic	NA	NA	NA	NA	NA	NA	NA
5	36816713	36817259	547	P_vs_M_peak_7310	4.65	3.56	5.26	-1.7	0.0032	0.0338	ENSBGRG00000019350:intron	NA	NA	NA	NA	NA	NA	NA
Y	19177981	19178558	578	P_vs_M_peak_7314	7.65	6.56	8.26	-1.7	0.0032	0.0338	intergenic	NA	NA	NA	NA	NA	NA	NA
16	78500655	78501656	1002	P_vs_M_peak_7326	6.71	5.77	7.28	-1.51	0.00322	0.0339	ENSBGRG00000020007:intron	NA	NA	NA	NA	NA	NA	NA
27	597639	597847	209	P_vs_M_peak_7331	9.27	8.59	9.72	-1.13	0.00323	0.034	intergenic	NA	NA	NA	NA	NA	NA	NA
VBZB01000213.1	17000	17641	642	P_vs_M_peak_7334	6.25	5.29	6.82	-1.53	0.00323	0.0341	intergenic	NA	NA	NA	NA	NA	NA	NA
18	106784	108375	1592	P_vs_M_peak_7337	9.16	8.45	9.63	-1.18	0.00324	0.0341	intergenic	ENSBGRG00000009543:18:112395-112515:+:-4815	ENSBGRG00000009543(5S_rRNA)	NA	NA	NA	NA	NA
3	9438716	9439026	311	P_vs_M_peak_7370	5.99	5.1	6.53	-1.44	0.00328	0.0344	intergenic	NA	NA	NA	NA	NA	NA	NA
VBZB01000340.1	3971	4330	360	P_vs_M_peak_7386	7.63	6.55	8.24	-1.69	0.0033	0.0345	intergenic	NA	NA	NA	NA	NA	NA	NA
20	52560784	52561264	481	P_vs_M_peak_7387	5.36	4.44	5.92	-1.48	0.0033	0.0345	ENSBGRG00000018670:intron;ENSBGRG00000019081:intron	NA	NA	NA	NA	NA	NA	NA
VBZB01000050.1	5274	6027	754	P_vs_M_peak_7426	5.36	4.45	5.91	-1.47	0.00333	0.0347	intergenic	NA	NA	NA	NA	NA	NA	NA
VBZB01000089.1	74142	75086	945	P_vs_M_peak_7427	9.62	8.99	10.06	-1.08	0.00333	0.0347	intergenic	NA	NA	NA	NA	NA	NA	NA
VBZB01000168.1	25873	26517	645	P_vs_M_peak_7455	10.1	9.62	10.46	-0.84	0.00337	0.0349	intergenic	NA	NA	NA	NA	NA	NA	NA
18	161024	161590	567	P_vs_M_peak_7462	9.58	9.02	9.99	-0.97	0.00337	0.0349	intergenic	NA	NA	NA	NA	NA	NA	NA
VBZB01000352.1	8088	8365	278	P_vs_M_peak_7479	5.33	4.4	5.89	-1.49	0.00339	0.035	intergenic	NA	NA	NA	NA	NA	NA	NA
VBZB01000213.1	18498	18970	473	P_vs_M_peak_7483	6.66	5.71	7.23	-1.52	0.00339	0.035	intergenic	NA	NA	NA	NA	NA	NA	NA
18	19095671	19098444	2774	P_vs_M_peak_7489	9.35	8.72	9.8	-1.08	0.0034	0.035	intergenic	NA	NA	NA	NA	NA	NA	NA
VBZB01000108.1	12314	12522	209	P_vs_M_peak_7496	6.42	5.51	6.97	-1.47	0.0034	0.0351	intergenic	NA	NA	NA	NA	NA	NA	NA
2	150223371	150224023	653	P_vs_M_peak_7526	8.76	7.88	9.3	-1.42	0.00343	0.0353	intergenic	NA	NA	NA	NA	NA	NA	NA
VBZB01000089.1	20708	21683	976	P_vs_M_peak_7530	9.77	9.22	10.17	-0.95	0.00344	0.0353	intergenic	NA	NA	NA	NA	NA	NA	NA
12	5042749	5043089	341	P_vs_M_peak_7550	4.57	3.43	5.2	-1.77	0.00346	0.0354	intergenic	NA	NA	NA	NA	NA	NA	NA
VBZB01000102.1	49307	50062	756	P_vs_M_peak_7558	5.88	4.98	6.43	-1.45	0.00346	0.0354	intergenic	NA	NA	NA	NA	NA	NA	NA
4	11595326	11595842	517	P_vs_M_peak_7576	4.86	3.87	5.45	-1.57	0.00348	0.0356	ENSBGRG00000008941:intron	NA	NA	NA	NA	NA	NA	NA
VBZB01000198.1	2686	2985	300	P_vs_M_peak_7586	10.24	9.8	10.57	-0.78	0.0035	0.0356	intergenic	NA	NA	NA	NA	NA	NA	NA
1	52285683	52286027	345	P_vs_M_peak_7608	4.98	3.95	5.58	-1.63	0.00352	0.0358	intergenic	NA	NA	NA	NA	NA	NA	NA
18	98851	99298	448	P_vs_M_peak_7624	5.67	4.75	6.22	-1.47	0.00355	0.036	intergenic	NA	NA	NA	NA	NA	NA	NA
VBZB01000095.1	20769	21068	300	P_vs_M_peak_7637	7.46	6.38	8.07	-1.69	0.00356	0.0361	intergenic	NA	NA	NA	NA	NA	NA	NA
VBZB01000223.1	14624	15399	776	P_vs_M_peak_7638	5.53	4.47	6.13	-1.66	0.00356	0.0361	intergenic	NA	NA	NA	NA	NA	NA	NA
VBZB01000087.1	66366	66945	580	P_vs_M_peak_7641	5.05	4	5.65	-1.65	0.00357	0.0361	intergenic	NA	NA	NA	NA	NA	NA	NA
VBZB01000414.1	5232	5600	369	P_vs_M_peak_7664	7.38	6.3	7.99	-1.69	0.00359	0.0362	intergenic	NA	NA	NA	NA	NA	NA	NA
VBZB01000205.1	194	1259	1066	P_vs_M_peak_7684	11.11	10.77	11.39	-0.63	0.00362	0.0364	intergenic	NA	NA	NA	NA	NA	NA	NA
20	52543969	52544350	382	P_vs_M_peak_7709	4.87	3.8	5.48	-1.68	0.00364	0.0365	ENSBGRG00000018670:intron;ENSBGRG00000019081:intron	NA	NA	NA	NA	NA	NA	NA
VBZB01000104.1	27387	27742	356	P_vs_M_peak_7739	5.52	4.5	6.11	-1.6	0.00368	0.0367	intergenic	NA	NA	NA	NA	NA	NA	NA
VBZB01000196.1	18937	19575	639	P_vs_M_peak_7749	8.38	7.36	8.97	-1.61	0.00369	0.0368	ENSBGRG00000019749:Promoter;ENSBGRG00000019647:exon	ENSBGRG00000019749:VBZB01000196.1:19779-19899:+:-523	ENSBGRG00000019749(5S_rRNA)	NA	NA	NA	NA	NA
VBZB01000165.1	25932	26391	460	P_vs_M_peak_7751	8.32	7.33	8.9	-1.56	0.0037	0.0369	intergenic	NA	NA	NA	NA	NA	NA	NA
VBZB01000123.1	31398	32269	872	P_vs_M_peak_7756	8.14	7.12	8.73	-1.61	0.0037	0.0369	intergenic	NA	NA	NA	NA	NA	NA	NA
VBZB01000082.1	78582	79866	1285	P_vs_M_peak_7759	11.17	10.82	11.45	-0.63	0.0037	0.0369	ENSBGRG00000009819:five_prime_UTR;ENSBGRG00000009819:exon	ENSBGRG00000009819:VBZB01000082.1:78806-87625:+:418	ENSBGRG00000009819(ENSBGRG00000009819)	133;GO:0000976,molecular_function transcription regulatory region sequence-specific DNA binding;GO:0000977,molecular_function RNA polymerase II regulatory region sequence-specific DNA binding;GO:0000978,molecular_function RNA polymerase II proximal promoter sequence-specific DNA binding;GO:0000981,molecular_function DNA-binding transcription factor activity, RNA polymerase II-specific;GO:0000982,…	NA	NA	XP_020753305.1 LOW QUALITY PROTEIN: double homeobox protein 4C-like [Odocoileus virginianus texanus]	Homeobox
17	68933123	68933675	553	P_vs_M_peak_7763	4.57	3.47	5.19	-1.72	0.0037	0.0369	intergenic	NA	NA	NA	NA	NA	NA	NA
VBZB01000202.1	21430	21825	396	P_vs_M_peak_7775	8.63	7.76	9.17	-1.41	0.00372	0.037	intergenic	NA	NA	NA	NA	NA	NA	NA
VBZB01000094.1	21700	22615	916	P_vs_M_peak_7786	11.18	10.83	11.45	-0.62	0.00374	0.0371	intergenic	NA	NA	NA	NA	NA	NA	NA
VBZB01000212.1	15212	15593	382	P_vs_M_peak_7798	7.35	6.29	7.96	-1.67	0.00375	0.0372	intergenic	NA	NA	NA	NA	NA	NA	NA
25	46441694	46442092	399	P_vs_M_peak_7809	7.29	6.08	7.94	-1.86	0.00376	0.0372	ENSBGRG00000025242:intron	NA	NA	NA	NA	NA	NA	NA
17	14199184	14199825	642	P_vs_M_peak_7835	4.78	3.76	5.37	-1.61	0.0038	0.0375	intergenic	NA	NA	NA	NA	NA	NA	NA
20	52049618	52050703	1086	P_vs_M_peak_7860	5.45	4.56	6	-1.44	0.00383	0.0376	ENSBGRG00000015998:intron;ENSBGRG00000016215:intron	ENSBGRG00000016215:20:52035492-52050396:-:235	ENSBGRG00000016215(ENSBGRG00000016215)	NA	LILR, CD85; leukocyte immunoglobulin-like receptor; K06512	map04380,map04662	AAI34588.1 Unknown (protein for IMAGE:7956285), partial [Bos taurus]; XP_024835167.1 leukocyte immunoglobulin-like receptor subfamily A member 5 [Bos taurus]	NA
26	47966008	47966357	350	P_vs_M_peak_7868	5.92	5.05	6.47	-1.41	0.00383	0.0377	intergenic	NA	NA	NA	NA	NA	NA	NA
VBZB01000170.1	10106	10606	501	P_vs_M_peak_7940	11.51	11.17	11.79	-0.62	0.00392	0.0382	intergenic	NA	NA	NA	NA	NA	NA	NA
VBZB01000342.1	5375	6204	830	P_vs_M_peak_7955	9.64	9.05	10.06	-1.01	0.00394	0.0383	intergenic	NA	NA	NA	NA	NA	NA	NA
Y	19210675	19211324	650	P_vs_M_peak_7987	6.83	5.88	7.4	-1.52	0.00398	0.0385	intergenic	NA	NA	NA	NA	NA	NA	NA
VBZB01000248.1	13180	13682	503	P_vs_M_peak_7994	6.81	5.85	7.39	-1.53	0.00399	0.0386	intergenic	NA	NA	NA	NA	NA	NA	NA
VBZB01000135.1	25747	26120	374	P_vs_M_peak_8002	9.1	8.38	9.58	-1.21	0.004	0.0386	intergenic	NA	NA	NA	NA	NA	NA	NA
10	87639202	87639545	344	P_vs_M_peak_8064	5.32	4.26	5.93	-1.67	0.00407	0.039	intergenic	NA	NA	NA	NA	NA	NA	NA
VBZB01000115.1	22527	22757	231	P_vs_M_peak_8075	5.74	4.87	6.29	-1.42	0.00408	0.0391	intergenic	NA	NA	NA	NA	NA	NA	NA
VBZB01000096.1	55866	56336	471	P_vs_M_peak_8093	5.69	4.81	6.23	-1.42	0.00411	0.0393	intergenic	NA	NA	NA	NA	NA	NA	NA
VBZB01000081.1	24507	24988	482	P_vs_M_peak_8095	6.71	5.66	7.31	-1.65	0.00411	0.0393	intergenic	NA	NA	NA	NA	NA	NA	NA
Y	19160358	19160749	392	P_vs_M_peak_8101	6.61	5.63	7.19	-1.56	0.00412	0.0393	intergenic	ENSBGRG00000007143:Y:19163779-19166008:+:-3225	ENSBGRG00000007143(ENSBGRG00000007143)	NA	NA	NA	AGQ56683.1 bovid-specific transcript Y-linked 3 [Bos taurus]	NA
VBZB01000124.1	1	284	284	P_vs_M_peak_8117	7.1	6.08	7.69	-1.62	0.00414	0.0394	intergenic	NA	NA	NA	NA	NA	NA	NA
VBZB01000123.1	17125	17395	271	P_vs_M_peak_8124	5.74	4.84	6.29	-1.44	0.00415	0.0394	intergenic	NA	NA	NA	NA	NA	NA	NA
VBZB01000148.1	12663	13884	1222	P_vs_M_peak_8126	10.05	9.54	10.42	-0.87	0.00415	0.0395	intergenic	NA	NA	NA	NA	NA	NA	NA
VBZB01000107.1	10395	10755	361	P_vs_M_peak_8141	5.97	5.08	6.51	-1.44	0.00417	0.0396	intergenic	NA	NA	NA	NA	NA	NA	NA
29	18704512	18705382	871	P_vs_M_peak_8153	4.88	3.83	5.47	-1.64	0.00419	0.0397	intergenic	NA	NA	NA	NA	NA	NA	NA
VBZB01000124.1	431	1095	665	P_vs_M_peak_8175	7.41	6.35	8.02	-1.67	0.00421	0.0398	intergenic	NA	NA	NA	NA	NA	NA	NA
28	1500510	1501211	702	P_vs_M_peak_8201	4.57	3.52	5.17	-1.65	0.00425	0.0401	intergenic	NA	NA	NA	NA	NA	NA	NA
VBZB01000107.1	14204	14646	443	P_vs_M_peak_8215	6.22	5.26	6.79	-1.52	0.00427	0.0402	intergenic	NA	NA	NA	NA	NA	NA	NA
24	37948492	37949107	616	P_vs_M_peak_8228	9.52	8.94	9.93	-1	0.00428	0.0402	intergenic	NA	NA	NA	NA	NA	NA	NA
6	42865242	42865832	591	P_vs_M_peak_8249	4.66	3.64	5.25	-1.61	0.0043	0.0403	intergenic	NA	NA	NA	NA	NA	NA	NA
9	17076084	17077049	966	P_vs_M_peak_8250	14.41	14.09	14.67	-0.58	0.0043	0.0403	intergenic	NA	NA	NA	NA	NA	NA	NA
18	156495	157492	998	P_vs_M_peak_8272	9.86	9.38	10.23	-0.85	0.00433	0.0404	intergenic	NA	NA	NA	NA	NA	NA	NA
24	37919299	37919568	270	P_vs_M_peak_8274	4.69	3.61	5.3	-1.69	0.00433	0.0405	intergenic	NA	NA	NA	NA	NA	NA	NA
8	56502055	56502932	878	P_vs_M_peak_8281	4.87	3.89	5.45	-1.56	0.00434	0.0405	ENSBGRG00000022604:exon;ENSBGRG00000022162:exon;ENSBGRG00000021397:intron	ENSBGRG00000022604:8:56502386-56502794:-:300	ENSBGRG00000022604(ENSBGRG00000022604)	NA	NA	NA	ELK23676.1 hypothetical protein MDA_GLEAN10012421 [Myotis davidii]	NA
VBZB01000213.1	8931	9384	454	P_vs_M_peak_8287	5.82	4.94	6.37	-1.43	0.00434	0.0405	intergenic	NA	NA	NA	NA	NA	NA	NA
29	45690778	45691280	503	P_vs_M_peak_8314	8.34	7.37	8.91	-1.54	0.00438	0.0407	intergenic	NA	NA	NA	NA	NA	NA	NA
VBZB01000087.1	101502	101796	295	P_vs_M_peak_8328	8.31	7.32	8.89	-1.58	0.00439	0.0407	intergenic	NA	NA	NA	NA	NA	NA	NA
3	9433362	9433801	440	P_vs_M_peak_8340	6.94	5.89	7.53	-1.64	0.0044	0.0408	intergenic	NA	NA	NA	NA	NA	NA	NA
6	122468489	122468972	484	P_vs_M_peak_8354	6.3	5.37	6.86	-1.49	0.00442	0.0409	ENSBGRG00000005023:intron	NA	NA	NA	NA	NA	NA	NA
18	245688	246273	586	P_vs_M_peak_8358	6.48	5.45	7.08	-1.62	0.00443	0.0409	intergenic	NA	NA	NA	NA	NA	NA	NA
VBZB01000089.1	85670	86800	1131	P_vs_M_peak_8385	9.06	8.33	9.55	-1.21	0.00446	0.0411	intergenic	NA	NA	NA	NA	NA	NA	NA
25	40414197	40415059	863	P_vs_M_peak_8390	4.9	3.82	5.51	-1.69	0.00446	0.0411	ENSBGRG00000017722:intron	NA	NA	NA	NA	NA	NA	NA
VBZB01000340.1	4996	5869	874	P_vs_M_peak_8434	8.57	7.71	9.11	-1.4	0.00453	0.0415	intergenic	NA	NA	NA	NA	NA	NA	NA
VBZB01000124.1	36244	36774	531	P_vs_M_peak_8437	6.71	5.8	7.27	-1.47	0.00454	0.0416	intergenic	NA	NA	NA	NA	NA	NA	NA
VBZB01000078.1	160598	161155	558	P_vs_M_peak_8440	8.65	7.81	9.17	-1.36	0.00455	0.0416	intergenic	NA	NA	NA	NA	NA	NA	NA
22	24503359	24504481	1123	P_vs_M_peak_8453	5.18	4.19	5.77	-1.58	0.00457	0.0418	ENSBGRG00000026439:intron	NA	NA	NA	NA	NA	NA	NA
VBZB01000109.1	3390	4027	638	P_vs_M_peak_8486	6.78	5.79	7.36	-1.56	0.00461	0.042	intergenic	NA	NA	NA	NA	NA	NA	NA
VBZB01000095.1	4979	5300	322	P_vs_M_peak_8487	8.62	7.76	9.15	-1.39	0.00461	0.042	intergenic	NA	NA	NA	NA	NA	NA	NA
VBZB01000111.1	19456	19707	252	P_vs_M_peak_8489	8.43	7.52	8.98	-1.46	0.00461	0.042	intergenic	NA	NA	NA	NA	NA	NA	NA
19	7512464	7513050	587	P_vs_M_peak_8524	5.88	5.04	6.41	-1.37	0.00465	0.0422	ENSBGRG00000013083:intron	NA	NA	NA	NA	NA	NA	NA
VBZB01000123.1	14	906	893	P_vs_M_peak_8604	7.94	6.93	8.53	-1.6	0.00476	0.0427	intergenic	NA	NA	NA	NA	NA	NA	NA
VBZB01000302.1	3210	4985	1776	P_vs_M_peak_8605	9.19	8.52	9.64	-1.12	0.00476	0.0427	intergenic	NA	NA	NA	NA	NA	NA	NA
VBZB01000134.1	18838	19163	326	P_vs_M_peak_8617	8.15	7.18	8.73	-1.55	0.00477	0.0428	intergenic	NA	NA	NA	NA	NA	NA	NA
21	39270070	39270433	364	P_vs_M_peak_8641	5.22	4.32	5.76	-1.44	0.00482	0.0431	ENSBGRG00000025985:intron	NA	NA	NA	NA	NA	NA	NA
VBZB01000277.1	9519	11137	1619	P_vs_M_peak_8656	9.91	9.42	10.27	-0.85	0.00483	0.0431	intergenic	NA	NA	NA	NA	NA	NA	NA
VBZB01000154.1	1416	1880	465	P_vs_M_peak_8677	6.76	5.84	7.32	-1.48	0.00488	0.0434	intergenic	NA	NA	NA	NA	NA	NA	NA
VBZB01000086.1	89703	90284	582	P_vs_M_peak_8690	8.1	7.13	8.68	-1.55	0.0049	0.0436	intergenic	NA	NA	NA	NA	NA	NA	NA
2	150069182	150069456	275	P_vs_M_peak_8692	7.26	6.22	7.86	-1.64	0.0049	0.0436	intergenic	NA	NA	NA	NA	NA	NA	NA
6	279563	280106	544	P_vs_M_peak_8695	4.83	3.89	5.4	-1.51	0.00491	0.0436	intergenic	NA	NA	NA	NA	NA	NA	NA
Y	19222764	19223924	1161	P_vs_M_peak_8733	7.28	6.27	7.87	-1.6	0.00494	0.0437	ENSBGRG00000007332:exon	ENSBGRG00000007332:Y:19222778-19224663:+:566	ENSBGRG00000007332(ENSBGRG00000007332)	24;GO:0000981,molecular_function DNA-binding transcription factor activity, RNA polymerase II-specific;GO:0003674,molecular_function molecular_function;GO:0003700,molecular_function DNA-binding transcription factor activity;GO:0006355,biological_process regulation of transcription, DNA-templated;GO:0006357,biological_process regulation of transcription by RNA polymerase II;GO:0008150,biological_p…	NA	NA	ADP21955.1 zinc finger protein 280B isoform a [Bos taurus]	TF_others
VBZB01000276.1	12018	12431	414	P_vs_M_peak_8746	6.33	5.45	6.87	-1.42	0.00496	0.0438	intergenic	NA	NA	NA	NA	NA	NA	NA
3	8921643	8921995	353	P_vs_M_peak_8754	5.34	4.46	5.88	-1.42	0.00496	0.0438	intergenic	NA	NA	NA	NA	NA	NA	NA
VBZB01000213.1	10720	10985	266	P_vs_M_peak_8767	5.43	4.58	5.96	-1.39	0.00498	0.0439	intergenic	NA	NA	NA	NA	NA	NA	NA
VBZB01000350.1	1	253	253	P_vs_M_peak_8779	8.21	7.24	8.78	-1.54	0.00499	0.044	intergenic	NA	NA	NA	NA	NA	NA	NA
VBZB01000079.1	59965	60656	692	P_vs_M_peak_8789	6.56	5.69	7.1	-1.41	0.00501	0.0441	intergenic	NA	NA	NA	NA	NA	NA	NA
VBZB01000306.1	8508	9584	1077	P_vs_M_peak_8817	7.56	6.55	8.15	-1.61	0.00505	0.0443	intergenic	NA	NA	NA	NA	NA	NA	NA
9	17084965	17086566	1602	P_vs_M_peak_8844	13.2	12.96	13.41	-0.45	0.00508	0.0444	intergenic	NA	NA	NA	NA	NA	NA	NA
VBZB01000172.1	24394	24836	443	P_vs_M_peak_8854	5.75	4.82	6.32	-1.5	0.0051	0.0445	intergenic	NA	NA	NA	NA	NA	NA	NA
VBZB01000086.1	23862	24166	305	P_vs_M_peak_8867	7.85	6.83	8.44	-1.61	0.00512	0.0447	intergenic	NA	NA	NA	NA	NA	NA	NA
VBZB01000124.1	34533	34907	375	P_vs_M_peak_8932	7.23	6.24	7.81	-1.57	0.00521	0.0451	intergenic	NA	NA	NA	NA	NA	NA	NA
19	636684	637215	532	P_vs_M_peak_8953	5.49	4.55	6.06	-1.51	0.00523	0.0451	ENSBGRG00000018161:intron	NA	NA	NA	NA	NA	NA	NA
14	88810137	88810358	222	P_vs_M_peak_8961	8.57	7.61	9.14	-1.53	0.00524	0.0452	intergenic	NA	NA	NA	NA	NA	NA	NA
VBZB01000096.1	31029	31505	477	P_vs_M_peak_8971	7.17	6.2	7.74	-1.54	0.00524	0.0452	intergenic	NA	NA	NA	NA	NA	NA	NA
Y	19195983	19196514	532	P_vs_M_peak_8995	7.54	6.52	8.13	-1.61	0.00528	0.0454	intergenic	ENSBGRG00000007312:Y:19197012-19197345:-:1096	ENSBGRG00000007312(ENSBGRG00000007312)	NA	NA	NA	AGQ56684.1 bovid-specific transcript Y-linked 4 [Bos taurus]	NA
24	8453454	8454151	698	P_vs_M_peak_9016	5.28	4.39	5.82	-1.43	0.00532	0.0456	intergenic	NA	NA	NA	NA	NA	NA	NA
VBZB01000215.1	15889	16162	274	P_vs_M_peak_9064	7.42	6.42	8	-1.58	0.00537	0.0458	intergenic	NA	NA	NA	NA	NA	NA	NA
4	27963519	27963874	356	P_vs_M_peak_9105	5.12	4.25	5.66	-1.42	0.00543	0.0461	ENSBGRG00000005357:intron	NA	NA	NA	NA	NA	NA	NA
VBZB01000172.1	16111	16584	474	P_vs_M_peak_9107	7.75	6.75	8.33	-1.59	0.00544	0.0461	intergenic	NA	NA	NA	NA	NA	NA	NA
VBZB01000102.1	3477	4177	701	P_vs_M_peak_9136	5.68	4.82	6.21	-1.39	0.00547	0.0463	intergenic	NA	NA	NA	NA	NA	NA	NA
VBZB01000114.1	34322	34672	351	P_vs_M_peak_9145	6.49	5.57	7.04	-1.47	0.00549	0.0464	intergenic	NA	NA	NA	NA	NA	NA	NA
5	109617372	109618329	958	P_vs_M_peak_9155	5.23	4.36	5.76	-1.4	0.0055	0.0464	intergenic	NA	NA	NA	NA	NA	NA	NA
9	17038047	17038379	333	P_vs_M_peak_9159	9.12	8.46	9.58	-1.12	0.0055	0.0465	intergenic	NA	NA	NA	NA	NA	NA	NA
VBZB01000096.1	8025	8366	342	P_vs_M_peak_9165	6.18	5.34	6.71	-1.38	0.00551	0.0465	intergenic	NA	NA	NA	NA	NA	NA	NA
VBZB01000107.1	55074	55438	365	P_vs_M_peak_9182	6.54	5.68	7.08	-1.39	0.00553	0.0466	intergenic	NA	NA	NA	NA	NA	NA	NA
12	35328492	35328807	316	P_vs_M_peak_9213	4.66	3.63	5.26	-1.63	0.00558	0.0468	ENSBGRG00000010844:intron	NA	NA	NA	NA	NA	NA	NA
VBZB01000198.1	91	648	558	P_vs_M_peak_9226	7.53	6.53	8.11	-1.59	0.0056	0.047	intergenic	NA	NA	NA	NA	NA	NA	NA
5	121578651	121579438	788	P_vs_M_peak_9231	5.72	4.86	6.26	-1.4	0.00561	0.047	ENSBGRG00000010949:intron	NA	NA	NA	NA	NA	NA	NA
2	63345434	63346200	767	P_vs_M_peak_9234	4.58	3.58	5.16	-1.58	0.00561	0.047	intergenic	NA	NA	NA	NA	NA	NA	NA
VBZB01000125.1	20136	20490	355	P_vs_M_peak_9243	5.52	4.64	6.06	-1.42	0.00562	0.047	intergenic	NA	NA	NA	NA	NA	NA	NA
VBZB01000353.1	7955	8477	523	P_vs_M_peak_9262	5.58	4.75	6.1	-1.35	0.00564	0.0471	intergenic	NA	NA	NA	NA	NA	NA	NA
VBZB01000210.1	8964	9291	328	P_vs_M_peak_9264	8.68	7.8	9.22	-1.42	0.00564	0.0471	intergenic	NA	NA	NA	NA	NA	NA	NA
VBZB01000104.1	62183	62537	355	P_vs_M_peak_9280	6.42	5.54	6.95	-1.41	0.00566	0.0472	intergenic	NA	NA	NA	NA	NA	NA	NA
18	227335	227756	422	P_vs_M_peak_9306	5.05	3.91	5.68	-1.77	0.00571	0.0474	intergenic	NA	NA	NA	NA	NA	NA	NA
VBZB01000356.1	650	1040	391	P_vs_M_peak_9318	6.38	5.54	6.91	-1.37	0.00572	0.0475	intergenic	NA	NA	NA	NA	NA	NA	NA
X	64378624	64379016	393	P_vs_M_peak_9320	5.77	4.86	6.32	-1.46	0.00573	0.0475	ENSBGRG00000022953:Promoter	ENSBGRG00000022953:X:64379745-64380291:+:-925	ENSBGRG00000022953(ENSBGRG00000022953)	NA	NA	NA	XP_005227991.2 protein FAM209A [Bos taurus]	NA
Y	19173617	19175276	1660	P_vs_M_peak_9353	10.17	9.75	10.5	-0.76	0.00577	0.0477	intergenic	NA	NA	NA	NA	NA	NA	NA
7	112993035	112993381	347	P_vs_M_peak_9359	5.21	4.3	5.76	-1.46	0.00578	0.0477	intergenic	NA	NA	NA	NA	NA	NA	NA
VBZB01000101.1	33168	33808	641	P_vs_M_peak_9385	6.33	5.45	6.87	-1.41	0.00583	0.048	intergenic	NA	NA	NA	NA	NA	NA	NA
13	40970202	40970544	343	P_vs_M_peak_9392	4.65	3.62	5.24	-1.63	0.00584	0.0481	intergenic	NA	NA	NA	NA	NA	NA	NA
VBZB01000077.1	269050	269540	491	P_vs_M_peak_9402	7.13	6.18	7.69	-1.51	0.00585	0.0481	intergenic	NA	NA	NA	NA	NA	NA	NA
15	59169093	59169905	813	P_vs_M_peak_9410	4.79	3.81	5.36	-1.55	0.00586	0.0481	intergenic	NA	NA	NA	NA	NA	NA	NA
VBZB01000170.1	11244	11865	622	P_vs_M_peak_9412	9.03	8.29	9.52	-1.23	0.00586	0.0481	intergenic	NA	NA	NA	NA	NA	NA	NA
VBZB01000096.1	24891	25113	223	P_vs_M_peak_9429	5.66	4.79	6.2	-1.41	0.00588	0.0482	intergenic	NA	NA	NA	NA	NA	NA	NA
3	20054950	20055237	288	P_vs_M_peak_9433	4.91	3.98	5.47	-1.49	0.00589	0.0482	intergenic	ENSBGRG00000015680:3:20055965-20056128:-:1034	ENSBGRG00000015680(U1)	NA	NA	NA	NA	NA
VBZB01000124.1	17061	17498	438	P_vs_M_peak_9459	8.51	7.63	9.05	-1.42	0.00592	0.0484	intergenic	NA	NA	NA	NA	NA	NA	NA
7	45209291	45209722	432	P_vs_M_peak_9470	4.76	3.79	5.34	-1.55	0.00594	0.0484	ENSBGRG00000009368:intron	NA	NA	NA	NA	NA	NA	NA
Y	19685081	19685461	381	P_vs_M_peak_9478	5.96	5.02	6.52	-1.5	0.00594	0.0485	intergenic	ENSBGRG00000007779:Y:19688741-19689149:-:3878	ENSBGRG00000007779(ENSBGRG00000007779)	NA	NA	NA	AGQ56685.1 bovid-specific transcript Y-linked 5 [Bos taurus]	NA
VBZB01000114.1	33328	33596	269	P_vs_M_peak_9508	7.48	6.48	8.06	-1.58	0.00599	0.0487	intergenic	NA	NA	NA	NA	NA	NA	NA
4	28008397	28008900	504	P_vs_M_peak_9514	6.21	5.36	6.75	-1.39	0.006	0.0487	ENSBGRG00000005357:intron	NA	NA	NA	NA	NA	NA	NA
18	162403	163264	862	P_vs_M_peak_9527	9.7	9.19	10.08	-0.88	0.00602	0.0489	intergenic	NA	NA	NA	NA	NA	NA	NA
VBZB01000104.1	33493	34115	623	P_vs_M_peak_9538	8.24	7.3	8.8	-1.51	0.00604	0.0489	ENSBGRG00000018303:exon	ENSBGRG00000018303:VBZB01000104.1:33729-33848:+:75	ENSBGRG00000018303(5S_rRNA)	NA	NA	NA	NA	NA
VBZB01000081.1	6279	6719	441	P_vs_M_peak_9546	6.53	5.58	7.1	-1.52	0.00605	0.049	intergenic	NA	NA	NA	NA	NA	NA	NA
VBZB01000288.1	324	585	262	P_vs_M_peak_9553	8.84	8.09	9.34	-1.25	0.00605	0.049	intergenic	NA	NA	NA	NA	NA	NA	NA
18	75703110	75703728	619	P_vs_M_peak_9566	7.43	6.42	8.02	-1.6	0.00609	0.0492	intergenic	NA	NA	NA	NA	NA	NA	NA
29	45709232	45709804	573	P_vs_M_peak_9567	9.26	8.64	9.68	-1.04	0.00609	0.0492	intergenic	NA	NA	NA	NA	NA	NA	NA
VBZB01000172.1	6761	7092	332	P_vs_M_peak_9641	6.23	5.4	6.75	-1.35	0.00622	0.0499	intergenic	NA	NA	NA	NA	NA	NA	NA
VBZB01000171.1	7483	7736	254	P_vs_M_peak_9644	7.71	6.68	8.3	-1.62	0.00622	0.0499	intergenic	NA	NA	NA	NA	NA	NA	NA

## Sheet:  up-regulated peaks 
seqnames	start	end	width	Name	Conc	Conc_P	Conc_M	Fold	p.value	FDR	GeneFeature	GeneInside	Gene	GO	KEGG	map	NR	Transcription_factor
VBZB01000222.1	4670	5402	733	P_vs_M_peak_1	11.75	12.65	8.8	3.85	2.18e-90	1.69e-85	intergenic	NA	NA	NA	NA	NA	NA	NA
VBZB01000150.1	26199	26855	657	P_vs_M_peak_2	12.28	13.14	9.79	3.35	3.68e-86	1.42e-81	intergenic	NA	NA	NA	NA	NA	NA	NA
VBZB01000336.1	937	1377	441	P_vs_M_peak_3	11.79	12.7	8.7	4	1.01e-80	2.61e-76	intergenic	NA	NA	NA	NA	NA	NA	NA
VBZB01000049.1	15	713	699	P_vs_M_peak_5	11.7	12.6	8.72	3.89	5.12e-74	7.92e-70	intergenic	NA	NA	NA	NA	NA	NA	NA
VBZB01000049.1	868	1413	546	P_vs_M_peak_7	11.01	11.9	8.28	3.62	1e-48	1.11e-44	intergenic	NA	NA	NA	NA	NA	NA	NA
VBZB01000390.1	6143	7101	959	P_vs_M_peak_8	11.51	12.32	9.54	2.78	9.62e-40	9.3e-36	intergenic	NA	NA	NA	NA	NA	NA	NA
7	124170295	124171523	1229	P_vs_M_peak_9	12.17	12.92	10.48	2.45	9.17e-35	7.87e-31	intergenic	ENSBGRG00000015944:7:124168308-124168427:+:2601	ENSBGRG00000015944(5S_rRNA)	NA	NA	NA	NA	NA
Y	22026685	22028071	1387	P_vs_M_peak_10	11.72	12.41	10.33	2.08	3.06e-29	2.17e-25	intergenic	ENSBGRG00000008592:Y:22023802-22026583:+:3576	ENSBGRG00000008592(ENSBGRG00000008592)	NA	NA	NA	DAA26610.1 TPA: Testis-specific Y-encoded protein 1-like [Bos taurus]	NA
VBZB01000150.1	8735	9651	917	P_vs_M_peak_12	10.53	11.34	8.55	2.79	8.04e-29	5.18e-25	intergenic	NA	NA	NA	NA	NA	NA	NA
Y	21767488	21768680	1193	P_vs_M_peak_19	10.36	11.1	8.71	2.39	3.56e-20	1.45e-16	ENSBGRG00000008498:intron	NA	NA	NA	NA	NA	NA	NA
Y	22028601	22029335	735	P_vs_M_peak_20	10.68	11.39	9.23	2.16	4.33e-20	1.67e-16	intergenic	NA	NA	NA	NA	NA	NA	NA
27	48073832	48074560	729	P_vs_M_peak_22	8.8	9.76	4.27	5.5	1.1e-19	3.86e-16	ENSBGRG00000020260:exon	ENSBGRG00000020266:27:48071082-48071201:-:-2995	ENSBGRG00000020266(5S_rRNA)	NA	NA	NA	NA	NA
VBZB01000116.1	51321	52229	909	P_vs_M_peak_23	12.61	13.16	11.73	1.42	1.69e-18	5.67e-15	intergenic	NA	NA	NA	NA	NA	NA	NA
VBZB01000116.1	49609	49936	328	P_vs_M_peak_26	9.57	10.4	7.37	3.04	6.46e-18	1.92e-14	intergenic	NA	NA	NA	NA	NA	NA	NA
VBZB01000404.1	5511	5880	370	P_vs_M_peak_33	9.46	10.29	7.27	3.02	6.76e-17	1.54e-13	intergenic	NA	NA	NA	NA	NA	NA	NA
VBZB01000116.1	21805	22348	544	P_vs_M_peak_38	10.02	10.78	8.27	2.51	1.3e-16	2.65e-13	intergenic	NA	NA	NA	NA	NA	NA	NA
VBZB01000049.1	2517	3126	610	P_vs_M_peak_39	10.17	10.95	8.35	2.6	1.35e-16	2.67e-13	intergenic	NA	NA	NA	NA	NA	NA	NA
VBZB01000049.1	5167	5549	383	P_vs_M_peak_47	8.63	9.55	5.4	4.15	5.99e-16	9.85e-13	intergenic	NA	NA	NA	NA	NA	NA	NA
VBZB01000132.1	21108	21389	282	P_vs_M_peak_48	8.2	9.16	3.93	5.23	7.1e-16	1.14e-12	intergenic	NA	NA	NA	NA	NA	NA	NA
VBZB01000108.1	1	431	431	P_vs_M_peak_57	6.9	7.88	1.5	6.37	3.97e-15	5.39e-12	intergenic	NA	NA	NA	NA	NA	NA	NA
VBZB01000116.1	8971	9401	431	P_vs_M_peak_61	8.97	9.85	6.27	3.58	9.98e-15	1.26e-11	intergenic	NA	NA	NA	NA	NA	NA	NA
Y	21781183	21782146	964	P_vs_M_peak_62	10.4	11.09	9.06	2.03	1.02e-14	1.27e-11	ENSBGRG00000008498:intron	ENSBGRG00000008498:Y:21767834-21781796:-:131	ENSBGRG00000008498(ENSBGRG00000008498)	NA	NA	NA	NP_001231537.1 testis-specific Y-encoded protein 1 [Bos taurus]	NA
VBZB01000171.1	16473	17655	1183	P_vs_M_peak_65	10.64	11.29	9.43	1.85	1.62e-14	1.93e-11	intergenic	NA	NA	NA	NA	NA	NA	NA
VBZB01000079.1	18999	19216	218	P_vs_M_peak_66	6.81	7.79	1.99	5.8	1.65e-14	1.93e-11	intergenic	NA	NA	NA	NA	NA	NA	NA
VBZB01000116.1	50629	51086	458	P_vs_M_peak_78	9.74	10.52	7.94	2.58	1.44e-13	1.43e-10	intergenic	NA	NA	NA	NA	NA	NA	NA
VBZB01000348.1	4234	4719	486	P_vs_M_peak_81	10.24	10.99	8.56	2.43	1.99e-13	1.9e-10	intergenic	NA	NA	NA	NA	NA	NA	NA
27	7439692	7440170	479	P_vs_M_peak_82	6.86	7.83	2.4	5.43	2.29e-13	2.16e-10	intergenic	NA	NA	NA	NA	NA	NA	NA
Y	21782778	21783525	748	P_vs_M_peak_90	9.27	10.08	7.28	2.8	5.44e-13	4.67e-10	ENSBGRG00000008498:Promoter	ENSBGRG00000008498:Y:21767834-21781796:-:-1355	ENSBGRG00000008498(ENSBGRG00000008498)	NA	NA	NA	NP_001231537.1 testis-specific Y-encoded protein 1 [Bos taurus]	NA
29	24826052	24826710	659	P_vs_M_peak_97	6.51	7.44	2.93	4.52	1.75e-12	1.39e-09	intergenic	NA	NA	NA	NA	NA	NA	NA
VBZB01000116.1	16207	16928	722	P_vs_M_peak_106	10.44	11.09	9.23	1.86	8.42e-12	6.14e-09	intergenic	NA	NA	NA	NA	NA	NA	NA
27	7438984	7439498	515	P_vs_M_peak_108	6.8	7.74	3.13	4.61	9.56e-12	6.84e-09	intergenic	NA	NA	NA	NA	NA	NA	NA
VBZB01000150.1	8111	8417	307	P_vs_M_peak_109	9.73	10.44	8.25	2.2	1.11e-11	7.84e-09	intergenic	NA	NA	NA	NA	NA	NA	NA
VBZB01000141.1	32871	33092	222	P_vs_M_peak_113	5.95	6.87	2.63	4.24	1.32e-11	9.06e-09	intergenic	NA	NA	NA	NA	NA	NA	NA
18	31178099	31178977	879	P_vs_M_peak_114	6.69	7.6	3.7	3.9	1.5e-11	1.01e-08	intergenic	NA	NA	NA	NA	NA	NA	NA
27	7419721	7420015	295	P_vs_M_peak_117	6.82	7.76	3.25	4.5	2.13e-11	1.4e-08	ENSBGRG00000020777:exon	NA	NA	NA	NA	NA	NA	NA
VBZB01000049.1	1914	2174	261	P_vs_M_peak_118	8.8	9.64	6.52	3.12	2.16e-11	1.41e-08	intergenic	NA	NA	NA	NA	NA	NA	NA
27	7386260	7386580	321	P_vs_M_peak_125	6.35	7.29	2.84	4.45	3.37e-11	2.08e-08	ENSBGRG00000020777:intron	ENSBGRG00000021198:27:7387384-7387491:-:1071	ENSBGRG00000021198(U6)	NA	NA	NA	NA	NA
27	7391626	7393069	1444	P_vs_M_peak_126	9	9.89	6.23	3.66	3.5e-11	2.15e-08	ENSBGRG00000020777:intron	ENSBGRG00000021198:27:7387384-7387491:-:-4856	ENSBGRG00000021198(U6)	NA	NA	NA	NA	NA
VBZB01000188.1	8958	9202	245	P_vs_M_peak_127	5.73	6.65	2.54	4.12	3.64e-11	2.22e-08	intergenic	NA	NA	NA	NA	NA	NA	NA
10	552276	553026	751	P_vs_M_peak_128	8.08	8.99	5.09	3.9	4.14e-11	2.5e-08	ENSBGRG00000018099:Promoter	ENSBGRG00000018099:10:509274-551685:-:-966	ENSBGRG00000018099(TAB2)	301;GO:0000003,biological_process reproduction;GO:0000165,biological_process MAPK cascade;GO:0000187,biological_process activation of MAPK activity;GO:0001932,biological_process regulation of protein phosphorylation;GO:0001934,biological_process positive regulation of protein phosphorylation;GO:0002009,biological_process morphogenesis of an epithelium;GO:0002218,biological_process activation of i…	MAP3K7IP2, TAB2; TAK1-binding protein 2; K04404	map04010,map04013,map04064,map04214,map04380,map04620,map04621,map04624,map04657,map04668,map05130,map05131,map05132,map05135,map05140,map05145,map05161,map05162,map05168,map05169,map05170	NP_001179301.1 TGF-beta-activated kinase 1 and MAP3K7-binding protein 2 [Bos taurus]	NA
24	26797110	26797861	752	P_vs_M_peak_129	5.86	6.78	2.55	4.24	4.46e-11	2.67e-08	ENSBGRG00000014981:intron	NA	NA	NA	NA	NA	NA	NA
Y	22030196	22030744	549	P_vs_M_peak_130	9.74	10.44	8.33	2.1	4.75e-11	2.82e-08	intergenic	NA	NA	NA	NA	NA	NA	NA
VBZB01000082.1	103350	103713	364	P_vs_M_peak_132	5.5	6.45	1.54	4.91	5.58e-11	3.27e-08	intergenic	NA	NA	NA	NA	NA	NA	NA
27	7404948	7405229	282	P_vs_M_peak_134	6.91	7.86	3.07	4.79	6.87e-11	3.93e-08	ENSBGRG00000020777:intron	NA	NA	NA	NA	NA	NA	NA
1	15681676	15682738	1063	P_vs_M_peak_137	6.25	7.16	3.28	3.88	7.88e-11	4.45e-08	intergenic	NA	NA	NA	NA	NA	NA	NA
27	7436126	7436815	690	P_vs_M_peak_142	7.1	8.04	3.49	4.54	1.15e-10	6.28e-08	intergenic	NA	NA	NA	NA	NA	NA	NA
27	7429320	7430524	1205	P_vs_M_peak_156	7.66	8.59	4.38	4.2	2.91e-10	1.44e-07	ENSBGRG00000020777:intron	NA	NA	NA	NA	NA	NA	NA
25	36860950	36862674	1725	P_vs_M_peak_160	8.56	9.45	5.79	3.66	3.22e-10	1.55e-07	ENSBGRG00000023964:intron	NA	NA	NA	NA	NA	NA	NA
VBZB01000141.1	27978	28415	438	P_vs_M_peak_162	8.71	9.55	6.52	3.03	3.48e-10	1.66e-07	intergenic	NA	NA	NA	NA	NA	NA	NA
9	49179472	49179997	526	P_vs_M_peak_167	5.85	6.78	2.54	4.24	4.94e-10	2.29e-07	ENSBGRG00000007547:intron	NA	NA	NA	NA	NA	NA	NA
VBZB01000150.1	30410	30788	379	P_vs_M_peak_170	9.16	9.93	7.39	2.53	6.07e-10	2.76e-07	intergenic	NA	NA	NA	NA	NA	NA	NA
16	56061841	56062337	497	P_vs_M_peak_173	6.14	7.07	2.79	4.28	6.63e-10	2.96e-07	intergenic	ENSBGRG00000012018:16:56058391-56060415:+:3698	ENSBGRG00000012018(ENSBGRG00000012018)	478;GO:0000122,biological_process negative regulation of transcription by RNA polymerase II;GO:0000165,biological_process MAPK cascade;GO:0000187,biological_process activation of MAPK activity;GO:0000209,biological_process protein polyubiquitination;GO:0000715,biological_process nucleotide-excision repair, DNA damage recognition;GO:0000731,biological_process DNA synthesis involved in DNA repair;G…	UBB; ubiquitin B; K04551; UBC; ubiquitin C; K08770	map03320,map04120,map04137,map05012,map05131,map05167	ACH45553.1 putative ubiquitin C variant 2 [Taeniopygia guttata]; P62976.2 RecName: Full=Polyubiquitin; Contains: RecName: Full=Ubiquitin; Contains: RecName: Full=Ubiquitin-related 1; Contains: RecName: Full=Ubiquitin-related 2; Flags: Precursor	NA
25	36873840	36874230	391	P_vs_M_peak_174	6.68	7.58	3.76	3.82	7.59e-10	3.37e-07	ENSBGRG00000024043:intron	NA	NA	NA	NA	NA	NA	NA
VBZB01000188.1	7115	7569	455	P_vs_M_peak_182	8.6	9.44	6.35	3.09	1.05e-09	4.46e-07	intergenic	NA	NA	NA	NA	NA	NA	NA
25	36872555	36872906	352	P_vs_M_peak_183	6.24	7.12	3.48	3.64	1.18e-09	4.98e-07	ENSBGRG00000024043:intron	NA	NA	NA	NA	NA	NA	NA
VBZB01000336.1	9068	10115	1048	P_vs_M_peak_186	10.6	11.18	9.63	1.55	1.3e-09	5.42e-07	intergenic	NA	NA	NA	NA	NA	NA	NA
27	7398109	7399354	1246	P_vs_M_peak_187	8.07	8.99	4.87	4.11	1.35e-09	5.58e-07	ENSBGRG00000020777:intron	NA	NA	NA	NA	NA	NA	NA
5	39857987	39858389	403	P_vs_M_peak_188	5.78	6.66	3.04	3.63	1.44e-09	5.91e-07	ENSBGRG00000001036:intron	NA	NA	NA	NA	NA	NA	NA
2	101191025	101191459	435	P_vs_M_peak_190	5.72	6.63	2.62	4.01	1.47e-09	5.96e-07	ENSBGRG00000006143:intron	NA	NA	NA	NA	NA	NA	NA
VBZB01000383.1	5171	5477	307	P_vs_M_peak_192	6.36	7.23	3.85	3.39	1.6e-09	6.43e-07	intergenic	NA	NA	NA	NA	NA	NA	NA
VBZB01000336.1	1582	2675	1094	P_vs_M_peak_193	9.97	10.59	8.84	1.75	1.71e-09	6.86e-07	intergenic	NA	NA	NA	NA	NA	NA	NA
VBZB01000309.1	1016	1388	373	P_vs_M_peak_195	6.36	7.22	3.87	3.35	1.79e-09	7.11e-07	intergenic	NA	NA	NA	NA	NA	NA	NA
Y	22032061	22032552	492	P_vs_M_peak_199	9.16	9.92	7.48	2.44	2.06e-09	8.01e-07	intergenic	NA	NA	NA	NA	NA	NA	NA
27	7407831	7408316	486	P_vs_M_peak_200	7.3	8.21	4.24	3.97	2.09e-09	8.08e-07	ENSBGRG00000020777:intron	NA	NA	NA	NA	NA	NA	NA
10	16982704	16983075	372	P_vs_M_peak_201	5.38	6.3	2.25	4.04	2.12e-09	8.16e-07	ENSBGRG00000019228:intron	NA	NA	NA	NA	NA	NA	NA
27	7437279	7437827	549	P_vs_M_peak_210	7.08	8	4.01	3.98	3.12e-09	1.15e-06	intergenic	NA	NA	NA	NA	NA	NA	NA
13	142225	143103	879	P_vs_M_peak_217	5.55	6.42	2.95	3.47	3.39e-09	1.2e-06	ENSBGRG00000003707:intron	ENSBGRG00000003707:13:139525-145816:+:3139	ENSBGRG00000003707(ENSBGRG00000003707)	NA	OLFR; olfactory receptor; K04257	map04740	DAA21676.1 TPA: olfactory receptor, family 5, subfamily I, member 1-like [Bos taurus]	zf-C2H2
2	101065070	101065417	348	P_vs_M_peak_218	6.63	7.52	3.88	3.64	3.4e-09	1.2e-06	ENSBGRG00000006143:exon	NA	NA	NA	NA	NA	NA	NA
Y	21759560	21760117	558	P_vs_M_peak_219	7.3	8.21	4.15	4.06	3.49e-09	1.23e-06	intergenic	NA	NA	NA	NA	NA	NA	NA
20	56338053	56338416	364	P_vs_M_peak_224	6.15	7	3.81	3.2	3.7e-09	1.28e-06	ENSBGRG00000015704:Promoter	ENSBGRG00000015704:20:56335551-56336607:-:-1627	ENSBGRG00000015704(ENSBGRG00000015704)	NA	NA	NA	XP_024835237.1 uncharacterized protein LOC112442408, partial [Bos taurus]	NA
9	51005439	51005869	431	P_vs_M_peak_225	5.54	6.41	2.96	3.45	3.87e-09	1.33e-06	intergenic	NA	NA	NA	NA	NA	NA	NA
VBZB01000116.1	19399	19653	255	P_vs_M_peak_230	8.49	9.33	6.28	3.05	5.07e-09	1.7e-06	intergenic	NA	NA	NA	NA	NA	NA	NA
27	7408694	7409226	533	P_vs_M_peak_231	7.62	8.53	4.6	3.93	5.09e-09	1.7e-06	ENSBGRG00000020777:intron	NA	NA	NA	NA	NA	NA	NA
29	33700900	33701459	560	P_vs_M_peak_234	5.54	6.42	2.84	3.59	5.78e-09	1.91e-06	ENSBGRG00000022447:intron	NA	NA	NA	NA	NA	NA	NA
27	7399885	7400430	546	P_vs_M_peak_236	7.24	8.16	4.05	4.1	5.95e-09	1.95e-06	ENSBGRG00000020777:intron	NA	NA	NA	NA	NA	NA	NA
25	36903168	36903450	283	P_vs_M_peak_238	6.11	7	3.36	3.64	6.53e-09	2.12e-06	ENSBGRG00000024043:intron	NA	NA	NA	NA	NA	NA	NA
4	116851816	116852077	262	P_vs_M_peak_242	5.66	6.54	2.96	3.58	8.32e-09	2.66e-06	intergenic	NA	NA	NA	NA	NA	NA	NA
3	49311852	49312918	1067	P_vs_M_peak_243	6.14	6.99	3.72	3.27	8.42e-09	2.68e-06	ENSBGRG00000012008:exon	NA	NA	NA	NA	NA	NA	NA
15	61149461	61149967	507	P_vs_M_peak_247	5.38	6.27	2.65	3.62	9.51e-09	2.98e-06	intergenic	NA	NA	NA	NA	NA	NA	NA
25	36883283	36884392	1110	P_vs_M_peak_248	8.56	9.42	6.05	3.37	1.02e-08	3.17e-06	ENSBGRG00000024043:intron	NA	NA	NA	NA	NA	NA	NA
26	16270276	16271005	730	P_vs_M_peak_255	5.42	6.29	2.86	3.44	1.35e-08	4.09e-06	ENSBGRG00000023686:intron	NA	NA	NA	NA	NA	NA	NA
8	4204730	4205537	808	P_vs_M_peak_256	5	5.93	1.57	4.36	1.36e-08	4.09e-06	ENSBGRG00000025149:Promoter	ENSBGRG00000025149:8:4201984-4204012:-:-1121	ENSBGRG00000025149(ENSBGRG00000025149)	215;GO:0000323,cellular_component lytic vacuole;GO:0001558,biological_process regulation of cell growth;GO:0001775,biological_process cell activation;GO:0001817,biological_process regulation of cytokine production;GO:0001818,biological_process negative regulation of cytokine production;GO:0002252,biological_process immune effector process;GO:0002263,biological_process cell activation involved in …	BST2, CD317; bone marrow stromal cell antigen 2; K06731	map05168,map05170	XP_015327412.1 bone marrow stromal antigen 2 isoform X1 [Bos taurus]	NA
25	36851701	36852547	847	P_vs_M_peak_257	7.76	8.66	4.81	3.86	1.36e-08	4.09e-06	ENSBGRG00000023964:intron	NA	NA	NA	NA	NA	NA	NA
7	113559288	113560244	957	P_vs_M_peak_259	6.36	7.23	3.87	3.36	1.51e-08	4.48e-06	ENSBGRG00000002158:intron	NA	NA	NA	NA	NA	NA	NA
25	36901436	36901896	461	P_vs_M_peak_260	6.81	7.71	3.88	3.83	1.51e-08	4.48e-06	ENSBGRG00000024043:intron	NA	NA	NA	NA	NA	NA	NA
22	40727497	40727948	452	P_vs_M_peak_262	5.13	6.04	2.14	3.9	1.52e-08	4.48e-06	intergenic	NA	NA	NA	NA	NA	NA	NA
VBZB01000076.1	3519	4073	555	P_vs_M_peak_263	5.71	6.56	3.33	3.23	1.68e-08	4.92e-06	intergenic	ENSBGRG00000009738:VBZB01000076.1:1535-1652:+:2261	ENSBGRG00000009738(5S_rRNA)	NA	NA	NA	NA	NA
27	7422243	7422786	544	P_vs_M_peak_266	7.2	8.1	4.29	3.81	1.87e-08	5.44e-06	ENSBGRG00000020777:intron	NA	NA	NA	NA	NA	NA	NA
3	63189289	63189790	502	P_vs_M_peak_268	4.93	5.85	1.77	4.09	1.99e-08	5.74e-06	intergenic	NA	NA	NA	NA	NA	NA	NA
7	90630313	90631200	888	P_vs_M_peak_270	5.92	6.79	3.42	3.37	2.05e-08	5.88e-06	intergenic	NA	NA	NA	NA	NA	NA	NA
10	80196701	80197483	783	P_vs_M_peak_271	5.27	6.25	-0.05	6.3	2.2e-08	6.27e-06	intergenic	NA	NA	NA	NA	NA	NA	NA
Y	26169089	26169331	243	P_vs_M_peak_275	4.94	5.91	0.55	5.36	2.44e-08	6.83e-06	intergenic	NA	NA	NA	NA	NA	NA	NA
9	49206509	49206931	423	P_vs_M_peak_277	4.9	5.83	1.55	4.27	2.53e-08	7.05e-06	ENSBGRG00000007547:intron;ENSBGRG00000007691:Promoter	ENSBGRG00000007691:9:49208294-49218809:+:-1574	ENSBGRG00000007691(CRIPT)	92;GO:0000226,biological_process microtubule cytoskeleton organization;GO:0001650,cellular_component fibrillar center;GO:0003674,molecular_function molecular_function;GO:0005488,molecular_function binding;GO:0005515,molecular_function protein binding;GO:0005575,cellular_component cellular_component;GO:0005622,cellular_component intracellular;GO:0005623,cellular_component cell;GO:0005634,cellular_…	NA	NA	NP_054890.1 cysteine-rich PDZ-binding protein [Homo sapiens]	NA
27	45387639	45388239	601	P_vs_M_peak_281	6.4	7.25	4.09	3.16	2.78e-08	7.64e-06	intergenic	NA	NA	NA	NA	NA	NA	NA
25	36871254	36872380	1127	P_vs_M_peak_284	8	8.89	5.16	3.74	2.99e-08	8.13e-06	ENSBGRG00000024043:intron	NA	NA	NA	NA	NA	NA	NA
27	7446133	7446676	544	P_vs_M_peak_287	6.65	7.52	4.21	3.31	3.07e-08	8.28e-06	intergenic	ENSBGRG00000021207:27:7446722-7447880:-:1475	ENSBGRG00000021207(ENSBGRG00000021207)	NA	NA	NA	WP_117221002.1 hypothetical protein [Staphylococcus aureus]	NA
VBZB01000150.1	15423	16212	790	P_vs_M_peak_291	9.1	9.83	7.55	2.28	3.57e-08	9.49e-06	intergenic	NA	NA	NA	NA	NA	NA	NA
27	7423646	7424944	1299	P_vs_M_peak_295	8.22	9.11	5.48	3.63	3.92e-08	1.03e-05	ENSBGRG00000020777:intron	NA	NA	NA	NA	NA	NA	NA
VBZB01000390.1	4651	5260	610	P_vs_M_peak_297	8.54	9.36	6.42	2.94	4.11e-08	1.07e-05	intergenic	NA	NA	NA	NA	NA	NA	NA
10	16874874	16875463	590	P_vs_M_peak_298	6.33	7.19	3.91	3.28	4.19e-08	1.09e-05	ENSBGRG00000019228:intron	NA	NA	NA	NA	NA	NA	NA
22	57446951	57447379	429	P_vs_M_peak_301	4.86	5.78	1.75	4.02	4.3e-08	1.1e-05	intergenic	NA	NA	NA	NA	NA	NA	NA
4	69671852	69672377	526	P_vs_M_peak_302	5.17	6.07	2.14	3.94	4.38e-08	1.12e-05	intergenic	NA	NA	NA	NA	NA	NA	NA
Y	26221900	26222403	504	P_vs_M_peak_303	6.11	6.93	3.99	2.94	4.6e-08	1.17e-05	intergenic	NA	NA	NA	NA	NA	NA	NA
2	52494650	52495216	567	P_vs_M_peak_304	6.38	7.24	3.98	3.25	4.86e-08	1.24e-05	ENSBGRG00000026684:intron	NA	NA	NA	NA	NA	NA	NA
VBZB01000078.1	213547	213768	222	P_vs_M_peak_305	5.05	5.93	2.4	3.53	4.88e-08	1.24e-05	intergenic	NA	NA	NA	NA	NA	NA	NA
24	52729555	52729911	357	P_vs_M_peak_308	5.28	6.15	2.68	3.47	5.04e-08	1.27e-05	intergenic	NA	NA	NA	NA	NA	NA	NA
2	101216467	101216715	249	P_vs_M_peak_310	5.79	6.65	3.42	3.23	5.14e-08	1.28e-05	ENSBGRG00000006143:intron	NA	NA	NA	NA	NA	NA	NA
23	22031124	22031659	536	P_vs_M_peak_312	5.69	6.53	3.43	3.1	5.31e-08	1.31e-05	intergenic	NA	NA	NA	NA	NA	NA	NA
25	36866692	36868147	1456	P_vs_M_peak_315	8.7	9.56	6.28	3.27	5.86e-08	1.44e-05	ENSBGRG00000024043:exon	NA	NA	NA	NA	NA	NA	NA
1	16036973	16037686	714	P_vs_M_peak_316	5.85	6.68	3.66	3.02	5.99e-08	1.47e-05	ENSBGRG00000000031:intron	ENSBGRG00000000032:1:16040017-16041049:-:3719	ENSBGRG00000000032(ENSBGRG00000000032)	NA	NA	NA	WP_117224850.1 hypothetical protein [Staphylococcus aureus]	NA
10	16885124	16886185	1062	P_vs_M_peak_318	6.2	7.06	3.82	3.23	6.48e-08	1.57e-05	ENSBGRG00000019228:intron	NA	NA	NA	NA	NA	NA	NA
4	43494647	43495389	743	P_vs_M_peak_319	5.82	6.65	3.65	3.01	7.03e-08	1.7e-05	ENSBGRG00000009489:intron	NA	NA	NA	NA	NA	NA	NA
2	118231760	118231989	230	P_vs_M_peak_322	4.96	5.88	1.75	4.12	7.39e-08	1.77e-05	ENSBGRG00000023219:intron	NA	NA	NA	NA	NA	NA	NA
10	40518860	40519644	785	P_vs_M_peak_324	5.68	6.52	3.46	3.06	7.6e-08	1.81e-05	intergenic	ENSBGRG00000003627:10:40520507-40520738:-:1486	ENSBGRG00000003627(ENSBGRG00000003627)	90;GO:0000375,biological_process RNA splicing, via transesterification reactions;GO:0000377,biological_process RNA splicing, via transesterification reactions with bulged adenosine as nucleophile;GO:0000387,biological_process spliceosomal snRNP assembly;GO:0000398,biological_process mRNA splicing, via spliceosome;GO:0003674,molecular_function molecular_function;GO:0003676,molecular_function nucle…	SNRPG, SMG; small nuclear ribonucleoprotein G; K11099	map03040	ELR51419.1 Small nuclear ribonucleoprotein G [Bos mutus]	NA
8	57319806	57321009	1204	P_vs_M_peak_325	6.47	7.33	4.06	3.27	7.62e-08	1.81e-05	ENSBGRG00000025196:intron	NA	NA	NA	NA	NA	NA	NA
6	81474348	81475182	835	P_vs_M_peak_327	5.63	6.46	3.47	2.99	7.73e-08	1.83e-05	ENSBGRG00000014262:intron	NA	NA	NA	NA	NA	NA	NA
11	69764004	69764683	680	P_vs_M_peak_328	5.38	6.26	2.83	3.43	7.8e-08	1.84e-05	ENSBGRG00000006291:intron	NA	NA	NA	NA	NA	NA	NA
Y	20797386	20798209	824	P_vs_M_peak_329	5.67	6.49	3.53	2.97	7.83e-08	1.84e-05	intergenic	NA	NA	NA	NA	NA	NA	NA
15	61274823	61275418	596	P_vs_M_peak_331	6.45	7.28	4.27	3	8.3e-08	1.94e-05	ENSBGRG00000012579:intron	NA	NA	NA	NA	NA	NA	NA
12	62075661	62076017	357	P_vs_M_peak_332	4.86	5.76	1.96	3.8	8.38e-08	1.95e-05	intergenic	NA	NA	NA	NA	NA	NA	NA
1	47553255	47554136	882	P_vs_M_peak_333	5.71	6.55	3.49	3.06	8.4e-08	1.95e-05	ENSBGRG00000002638:intron;ENSBGRG00000002590:intron	NA	NA	NA	NA	NA	NA	NA
2	19787174	19787892	719	P_vs_M_peak_334	5.45	6.3	3.05	3.25	8.5e-08	1.97e-05	ENSBGRG00000007648:intron	NA	NA	NA	NA	NA	NA	NA
27	7417133	7417605	473	P_vs_M_peak_335	6.86	7.71	4.54	3.18	8.59e-08	1.98e-05	ENSBGRG00000020777:intron	NA	NA	NA	NA	NA	NA	NA
16	44124373	44125569	1197	P_vs_M_peak_336	6.4	7.21	4.38	2.83	8.65e-08	1.99e-05	ENSBGRG00000013120:intron	NA	NA	NA	NA	NA	NA	NA
VBZB01000150.1	14879	15153	275	P_vs_M_peak_339	7.72	8.58	5.27	3.32	9.52e-08	2.17e-05	intergenic	NA	NA	NA	NA	NA	NA	NA
22	36447373	36448066	694	P_vs_M_peak_340	5.86	6.67	3.8	2.87	9.58e-08	2.18e-05	intergenic	NA	NA	NA	NA	NA	NA	NA
12	70304645	70305023	379	P_vs_M_peak_343	5.25	6.11	2.86	3.26	9.98e-08	2.25e-05	ENSBGRG00000020035:Promoter	ENSBGRG00000020035:12:70279663-70304221:-:-613	ENSBGRG00000020035(ZNF335)	189;GO:0000902,biological_process cell morphogenesis;GO:0000976,molecular_function transcription regulatory region sequence-specific DNA binding;GO:0000977,molecular_function RNA polymerase II regulatory region sequence-specific DNA binding;GO:0000978,molecular_function RNA polymerase II proximal promoter sequence-specific DNA binding;GO:0000981,molecular_function DNA-binding transcription factor…	NA	NA	ELR55102.1 Zinc finger protein 335, partial [Bos mutus]	zf-C2H2
7	123417029	123417498	470	P_vs_M_peak_351	5.85	6.69	3.61	3.07	1.13e-07	2.48e-05	intergenic	NA	NA	NA	NA	NA	NA	NA
10	80334472	80334835	364	P_vs_M_peak_352	4.97	5.95	-0.05	6	1.15e-07	2.53e-05	intergenic	NA	NA	NA	NA	NA	NA	NA
12	74260464	74260901	438	P_vs_M_peak_354	5.31	6.16	2.96	3.2	1.17e-07	2.55e-05	ENSBGRG00000003892:intron	NA	NA	NA	NA	NA	NA	NA
23	24617591	24617954	364	P_vs_M_peak_355	6.27	7.13	3.83	3.3	1.19e-07	2.58e-05	intergenic	ENSBGRG00000020128:23:24598631-24615195:-:-2577	ENSBGRG00000020128(ZNF622)	138;GO:0000981,molecular_function DNA-binding transcription factor activity, RNA polymerase II-specific;GO:0001932,biological_process regulation of protein phosphorylation;GO:0001934,biological_process positive regulation of protein phosphorylation;GO:0003674,molecular_function molecular_function;GO:0003700,molecular_function DNA-binding transcription factor activity;GO:0005575,cellular_component…	NA	NA	XP_005898604.2 PREDICTED: zinc finger protein 622 [Bos mutus]	zf-C2H2
26	26415007	26415481	475	P_vs_M_peak_356	5.3	6.17	2.79	3.39	1.2e-07	2.6e-05	intergenic	ENSBGRG00000025807:26:26327242-26419211:-:3967	ENSBGRG00000025807(ANKS4B)	49;GO:0005575,cellular_component cellular_component;GO:0005622,cellular_component intracellular;GO:0005623,cellular_component cell;GO:0005737,cellular_component cytoplasm;GO:0005783,cellular_component endoplasmic reticulum;GO:0005789,cellular_component endoplasmic reticulum membrane;GO:0005886,cellular_component plasma membrane;GO:0005902,cellular_component microvillus;GO:0005903,cellular_compone…	NA	NA	ELR44672.1 Ankyrin repeat and SAM domain-containing protein 4B, partial [Bos mutus]; NP_001073830.1 promethin [Bos taurus]; XP_010835475.1 PREDICTED: promethin [Bison bison bison]; XP_010835477.1 PREDICTED: ankyrin repeat and SAM domain-containing protein 4B [Bison bison bison]	NA
14	40296157	40296650	494	P_vs_M_peak_359	5.76	6.59	3.6	2.99	1.21e-07	2.6e-05	ENSBGRG00000012948:intron	NA	NA	NA	NA	NA	NA	NA
2	101116081	101116506	426	P_vs_M_peak_362	5.42	6.28	2.97	3.31	1.24e-07	2.65e-05	ENSBGRG00000006143:intron	NA	NA	NA	NA	NA	NA	NA
5	108971297	108972163	867	P_vs_M_peak_363	6.06	6.89	3.92	2.97	1.3e-07	2.76e-05	ENSBGRG00000013522:intron	NA	NA	NA	NA	NA	NA	NA
12	14390661	14391330	670	P_vs_M_peak_366	5.88	6.72	3.64	3.08	1.33e-07	2.8e-05	intergenic	NA	NA	NA	NA	NA	NA	NA
1	35494742	35495344	603	P_vs_M_peak_367	5.04	5.91	2.54	3.37	1.33e-07	2.8e-05	intergenic	NA	NA	NA	NA	NA	NA	NA
4	27460210	27460738	529	P_vs_M_peak_369	5.24	6.08	2.96	3.12	1.34e-07	2.82e-05	intergenic	NA	NA	NA	NA	NA	NA	NA
16	81237081	81237899	819	P_vs_M_peak_370	9.11	9.88	7.39	2.48	1.36e-07	2.84e-05	intergenic	NA	NA	NA	NA	NA	NA	NA
27	7415057	7415473	417	P_vs_M_peak_372	7.5	8.4	4.5	3.9	1.43e-07	2.98e-05	ENSBGRG00000020777:intron	NA	NA	NA	NA	NA	NA	NA
17	23291538	23294527	2990	P_vs_M_peak_373	9.53	10.29	7.79	2.5	1.45e-07	3e-05	ENSBGRG00000011365:five_prime_UTR;ENSBGRG00000011365:exon	NA	NA	NA	NA	NA	NA	NA
14	79035679	79036466	788	P_vs_M_peak_375	6.27	7.08	4.24	2.84	1.46e-07	3e-05	intergenic	NA	NA	NA	NA	NA	NA	NA
X	16235820	16236549	730	P_vs_M_peak_380	5.81	6.63	3.71	2.92	1.56e-07	3.17e-05	intergenic	NA	NA	NA	NA	NA	NA	NA
2	69945088	69945885	798	P_vs_M_peak_382	6.69	7.52	4.53	3	1.57e-07	3.18e-05	intergenic	NA	NA	NA	NA	NA	NA	NA
9	97519770	97520291	522	P_vs_M_peak_383	5.65	6.48	3.48	3	1.6e-07	3.22e-05	ENSBGRG00000010921:intron	NA	NA	NA	NA	NA	NA	NA
1	79920827	79921465	639	P_vs_M_peak_384	5.79	6.63	3.56	3.07	1.61e-07	3.24e-05	intergenic	NA	NA	NA	NA	NA	NA	NA
27	7410168	7410904	737	P_vs_M_peak_386	8.05	8.92	5.51	3.41	1.65e-07	3.31e-05	ENSBGRG00000020777:intron	NA	NA	NA	NA	NA	NA	NA
7	123482500	123482936	437	P_vs_M_peak_387	5.55	6.37	3.47	2.9	1.68e-07	3.35e-05	intergenic	NA	NA	NA	NA	NA	NA	NA
VBZB01000115.1	31766	32033	268	P_vs_M_peak_391	6.96	7.78	4.84	2.94	2e-07	3.96e-05	intergenic	NA	NA	NA	NA	NA	NA	NA
4	116852423	116852959	537	P_vs_M_peak_392	6.66	7.5	4.42	3.08	2.1e-07	4.14e-05	intergenic	NA	NA	NA	NA	NA	NA	NA
25	36857090	36858195	1106	P_vs_M_peak_393	7.56	8.45	4.79	3.66	2.15e-07	4.22e-05	ENSBGRG00000023964:intron	NA	NA	NA	NA	NA	NA	NA
15	27730846	27731576	731	P_vs_M_peak_394	6.05	6.88	3.92	2.96	2.16e-07	4.23e-05	intergenic	NA	NA	NA	NA	NA	NA	NA
27	7406199	7406618	420	P_vs_M_peak_397	7.32	8.2	4.69	3.51	2.22e-07	4.33e-05	ENSBGRG00000020777:intron	NA	NA	NA	NA	NA	NA	NA
5	20303530	20304275	746	P_vs_M_peak_398	5.41	6.23	3.27	2.96	2.24e-07	4.35e-05	ENSBGRG00000001728:intron	NA	NA	NA	NA	NA	NA	NA
16	81213538	81214439	902	P_vs_M_peak_399	7.16	7.99	5.02	2.96	2.25e-07	4.35e-05	ENSBGRG00000023719:Promoter	ENSBGRG00000023719:16:81212318-81212438:-:-1550	ENSBGRG00000023719(5S_rRNA)	NA	NA	NA	NA	NA
2	10464610	10465276	667	P_vs_M_peak_400	6.54	7.36	4.39	2.97	2.3e-07	4.45e-05	intergenic	NA	NA	NA	NA	NA	NA	NA
4	27439176	27440085	910	P_vs_M_peak_402	5.68	6.51	3.55	2.96	2.32e-07	4.47e-05	intergenic	NA	NA	NA	NA	NA	NA	NA
22	40733487	40734084	598	P_vs_M_peak_403	4.83	5.8	-0.05	5.85	2.35e-07	4.51e-05	intergenic	NA	NA	NA	NA	NA	NA	NA
10	16921434	16922032	599	P_vs_M_peak_405	5.08	5.93	2.76	3.17	2.49e-07	4.76e-05	ENSBGRG00000019228:intron	NA	NA	NA	NA	NA	NA	NA
4	108863004	108863960	957	P_vs_M_peak_406	5.14	6.02	2.56	3.46	2.51e-07	4.78e-05	intergenic	NA	NA	NA	NA	NA	NA	NA
27	16948341	16948892	552	P_vs_M_peak_407	5.58	6.42	3.4	3.02	2.52e-07	4.79e-05	ENSBGRG00000025802:intron	NA	NA	NA	NA	NA	NA	NA
16	195832	196262	431	P_vs_M_peak_408	4.65	5.57	1.3	4.27	2.6e-07	4.93e-05	intergenic	NA	NA	NA	NA	NA	NA	NA
15	61264899	61265382	484	P_vs_M_peak_409	6.05	6.87	3.99	2.88	2.78e-07	5.25e-05	ENSBGRG00000012579:intron	NA	NA	NA	NA	NA	NA	NA
4	127947692	127948495	804	P_vs_M_peak_410	5.93	6.73	3.96	2.77	2.8e-07	5.26e-05	intergenic	NA	NA	NA	NA	NA	NA	NA
15	3599913	3601000	1088	P_vs_M_peak_411	5.27	6.13	2.82	3.31	2.8e-07	5.26e-05	ENSBGRG00000019958:intron	ENSBGRG00000019958:15:3590742-3600623:-:166	ENSBGRG00000019958(ENSBGRG00000019958)	154;GO:0001666,biological_process response to hypoxia;GO:0002576,biological_process platelet degranulation;GO:0003002,biological_process regionalization;GO:0003674,molecular_function molecular_function;GO:0003824,molecular_function catalytic activity;GO:0005215,molecular_function transporter activity;GO:0005575,cellular_component cellular_component;GO:0005622,cellular_component intracellular;GO:0…	ABCC4; ATP-binding cassette, subfamily C (CFTR/MRP), member 4; K05673; ENTPD2; adenosinetriphosphatase [EC:3.6.1.-]; K01509; TUBA; tubulin alpha; K07374	map00230,map01523,map02010,map04024,map04145,map04210,map04530,map04540,map04742,map04976,map05010,map05012,map05014,map05016,map05020,map05130	XP_025118926.1 multidrug resistance-associated protein 4-like isoform X1 [Bubalus bubalis]	NA
26	41325012	41325856	845	P_vs_M_peak_412	9.32	10.01	7.97	2.04	2.8e-07	5.26e-05	ENSBGRG00000008996:intron	NA	NA	NA	NA	NA	NA	NA
28	49137279	49137630	352	P_vs_M_peak_413	5.53	6.39	3.15	3.24	2.82e-07	5.27e-05	ENSBGRG00000009021:intron	NA	NA	NA	NA	NA	NA	NA
VBZB01000099.1	59365	59731	367	P_vs_M_peak_415	6.05	6.85	4.09	2.76	2.87e-07	5.35e-05	ENSBGRG00000018219:Promoter	ENSBGRG00000018219:VBZB01000099.1:57735-57853:-:-1695	ENSBGRG00000018219(5S_rRNA)	NA	NA	NA	NA	NA
X	7106153	7107186	1034	P_vs_M_peak_416	5.4	6.26	3.02	3.24	2.94e-07	5.46e-05	ENSBGRG00000024922:intron	NA	NA	NA	NA	NA	NA	NA
10	16916177	16916939	763	P_vs_M_peak_417	5.99	6.82	3.77	3.05	2.97e-07	5.51e-05	ENSBGRG00000019228:intron	NA	NA	NA	NA	NA	NA	NA
10	63715711	63716247	537	P_vs_M_peak_418	4.94	5.84	2.1	3.74	3.02e-07	5.57e-05	ENSBGRG00000009792:intron	NA	NA	NA	NA	NA	NA	NA
3	86823783	86824354	572	P_vs_M_peak_419	5.26	6.08	3.12	2.96	3.02e-07	5.57e-05	ENSBGRG00000014022:intron	NA	NA	NA	NA	NA	NA	NA
11	15212565	15213620	1056	P_vs_M_peak_420	6.71	7.51	4.74	2.77	3.02e-07	5.57e-05	intergenic	NA	NA	NA	NA	NA	NA	NA
10	78817434	78818000	567	P_vs_M_peak_421	6.55	7.36	4.55	2.82	3.06e-07	5.61e-05	intergenic	NA	NA	NA	NA	NA	NA	NA
27	7264903	7265566	664	P_vs_M_peak_422	6.07	6.89	3.96	2.93	3.06e-07	5.61e-05	intergenic	NA	NA	NA	NA	NA	NA	NA
7	111420037	111420686	650	P_vs_M_peak_423	6.25	7.05	4.31	2.74	3.08e-07	5.63e-05	intergenic	ENSBGRG00000001264:7:111424406-111504493:+:-4044	ENSBGRG00000001264(ACO1)	119;GO:0001703,biological_process gastrulation with mouth forming first;GO:0001889,biological_process liver development;GO:0003008,biological_process system process;GO:0003674,molecular_function molecular_function;GO:0003676,molecular_function nucleic acid binding;GO:0003723,molecular_function RNA binding;GO:0003729,molecular_function mRNA binding;GO:0003824,molecular_function catalytic activity;…	ACO, acnA; aconitate hydratase [EC:4.2.1.3]; K01681	map00020,map00630	XP_005909205.1 PREDICTED: cytoplasmic aconitate hydratase [Bos mutus]	NA
7	123435977	123436893	917	P_vs_M_peak_425	7	7.84	4.81	3.03	3.53e-07	6.42e-05	intergenic	NA	NA	NA	NA	NA	NA	NA
25	13601971	13602202	232	P_vs_M_peak_430	5.31	6.16	2.97	3.19	3.67e-07	6.58e-05	intergenic	NA	NA	NA	NA	NA	NA	NA
14	63930953	63931797	845	P_vs_M_peak_431	6.86	7.69	4.72	2.97	3.67e-07	6.58e-05	ENSBGRG00000012337:intron	NA	NA	NA	NA	NA	NA	NA
14	40690056	40690662	607	P_vs_M_peak_432	5.93	6.75	3.82	2.94	3.7e-07	6.63e-05	intergenic	NA	NA	NA	NA	NA	NA	NA
5	39867156	39867545	390	P_vs_M_peak_434	5.41	6.23	3.29	2.95	3.73e-07	6.64e-05	ENSBGRG00000001036:exon	NA	NA	NA	NA	NA	NA	NA
17	43254890	43255572	683	P_vs_M_peak_436	6.29	7.11	4.21	2.9	3.8e-07	6.74e-05	intergenic	NA	NA	NA	NA	NA	NA	NA
Y	21779345	21780880	1536	P_vs_M_peak_438	9.71	10.38	8.42	1.96	3.93e-07	6.93e-05	ENSBGRG00000008498:intron	ENSBGRG00000008498:Y:21767834-21781796:-:1683	ENSBGRG00000008498(ENSBGRG00000008498)	NA	NA	NA	NP_001231537.1 testis-specific Y-encoded protein 1 [Bos taurus]	NA
5	19339221	19339782	562	P_vs_M_peak_439	5.68	6.49	3.69	2.79	3.94e-07	6.93e-05	intergenic	NA	NA	NA	NA	NA	NA	NA
Y	10590293	10591252	960	P_vs_M_peak_440	6.15	6.94	4.24	2.7	3.94e-07	6.93e-05	intergenic	NA	NA	NA	NA	NA	NA	NA
8	104928314	104929175	862	P_vs_M_peak_441	6.27	7.09	4.21	2.87	3.95e-07	6.93e-05	intergenic	NA	NA	NA	NA	NA	NA	NA
10	16845128	16845901	774	P_vs_M_peak_443	6.72	7.57	4.42	3.15	4.16e-07	7.26e-05	ENSBGRG00000019228:intron	NA	NA	NA	NA	NA	NA	NA
15	17739322	17740090	769	P_vs_M_peak_444	5.81	6.6	3.91	2.69	4.22e-07	7.35e-05	intergenic	NA	NA	NA	NA	NA	NA	NA
VBZB01000212.1	77	468	392	P_vs_M_peak_446	6.75	7.55	4.84	2.71	4.25e-07	7.36e-05	intergenic	NA	NA	NA	NA	NA	NA	NA
10	56075200	56075868	669	P_vs_M_peak_449	5.24	6.08	2.95	3.13	4.29e-07	7.39e-05	intergenic	NA	NA	NA	NA	NA	NA	NA
10	16836509	16837076	568	P_vs_M_peak_451	5.6	6.41	3.6	2.81	4.38e-07	7.51e-05	ENSBGRG00000019228:intron	ENSBGRG00000019705:10:16840466-16841645:+:-3673	ENSBGRG00000019705(ENSBGRG00000019705)	NA	NA	NA	WP_117223273.1 hypothetical protein [Staphylococcus aureus]	NA
10	16823239	16823831	593	P_vs_M_peak_452	6.47	7.29	4.35	2.94	4.43e-07	7.57e-05	ENSBGRG00000019228:intron	NA	NA	NA	NA	NA	NA	NA
25	36896077	36896702	626	P_vs_M_peak_453	7.45	8.33	4.83	3.5	4.43e-07	7.57e-05	ENSBGRG00000024043:intron	NA	NA	NA	NA	NA	NA	NA
15	84454274	84454776	503	P_vs_M_peak_454	5.05	5.89	2.86	3.02	4.51e-07	7.67e-05	intergenic	NA	NA	NA	NA	NA	NA	NA
14	72602986	72603478	493	P_vs_M_peak_456	5.2	6.02	3.12	2.9	4.52e-07	7.67e-05	intergenic	NA	NA	NA	NA	NA	NA	NA
24	33573942	33574239	298	P_vs_M_peak_457	4.71	5.69	-0.05	5.73	4.57e-07	7.73e-05	ENSBGRG00000024977:intron	NA	NA	NA	NA	NA	NA	NA
15	48750826	48751583	758	P_vs_M_peak_461	6	6.82	3.9	2.92	4.78e-07	8.02e-05	ENSBGRG00000004492:intron	NA	NA	NA	NA	NA	NA	NA
21	54161089	54161791	703	P_vs_M_peak_462	5.33	6.15	3.27	2.87	4.85e-07	8.12e-05	intergenic	NA	NA	NA	NA	NA	NA	NA
23	24620556	24621265	710	P_vs_M_peak_463	6.73	7.56	4.56	3.01	4.93e-07	8.24e-05	intergenic	NA	NA	NA	NA	NA	NA	NA
4	74604445	74605199	755	P_vs_M_peak_464	5.05	5.89	2.76	3.13	5e-07	8.33e-05	intergenic	NA	NA	NA	NA	NA	NA	NA
22	40735398	40736340	943	P_vs_M_peak_466	5.45	6.29	3.15	3.14	5.08e-07	8.43e-05	intergenic	NA	NA	NA	NA	NA	NA	NA
8	32538903	32539282	380	P_vs_M_peak_467	5.17	6	3.04	2.96	5.29e-07	8.76e-05	ENSBGRG00000009795:intron	NA	NA	NA	NA	NA	NA	NA
29	33773076	33773854	779	P_vs_M_peak_468	5.56	6.36	3.65	2.71	5.34e-07	8.82e-05	ENSBGRG00000022447:intron	NA	NA	NA	NA	NA	NA	NA
X	89026348	89027438	1091	P_vs_M_peak_470	5.81	6.6	3.9	2.7	5.54e-07	9.12e-05	ENSBGRG00000009592:intron	NA	NA	NA	NA	NA	NA	NA
8	28586204	28586581	378	P_vs_M_peak_471	5.06	5.91	2.74	3.17	5.63e-07	9.24e-05	intergenic	NA	NA	NA	NA	NA	NA	NA
Y	22236724	22237054	331	P_vs_M_peak_473	6.43	7.21	4.57	2.64	5.7e-07	9.32e-05	intergenic	NA	NA	NA	NA	NA	NA	NA
Y	26239410	26239994	585	P_vs_M_peak_475	6.25	7.03	4.4	2.63	5.85e-07	9.52e-05	intergenic	NA	NA	NA	NA	NA	NA	NA
25	36939164	36939527	364	P_vs_M_peak_476	5.78	6.65	3.3	3.35	5.94e-07	9.65e-05	ENSBGRG00000024043:intron	NA	NA	NA	NA	NA	NA	NA
16	4480482	4481155	674	P_vs_M_peak_477	5.44	6.25	3.4	2.84	5.99e-07	9.71e-05	ENSBGRG00000011004:intron	NA	NA	NA	NA	NA	NA	NA
1	105984553	105985050	498	P_vs_M_peak_478	5.58	6.4	3.48	2.92	6.02e-07	9.73e-05	intergenic	NA	NA	NA	NA	NA	NA	NA
1	79961797	79962626	830	P_vs_M_peak_479	6.52	7.32	4.54	2.79	6.13e-07	9.89e-05	intergenic	NA	NA	NA	NA	NA	NA	NA
23	22211220	22211745	526	P_vs_M_peak_480	5.11	5.94	2.95	2.99	6.16e-07	9.91e-05	ENSBGRG00000018948:intron	NA	NA	NA	NA	NA	NA	NA
6	100778355	100778700	346	P_vs_M_peak_485	4.92	5.78	2.52	3.25	6.33e-07	0.000101	intergenic	ENSBGRG00000001581:6:100735197-100774109:-:-4418	ENSBGRG00000001581(EIF4E)	302;GO:0000003,biological_process reproduction;GO:0000082,biological_process G1/S transition of mitotic cell cycle;GO:0000278,biological_process mitotic cell cycle;GO:0000280,biological_process nuclear division;GO:0000339,molecular_function RNA cap binding;GO:0000340,molecular_function RNA 7-methylguanosine cap binding;GO:0000910,biological_process cytokinesis;GO:0000932,cellular_component P-body…	EIF4E; translation initiation factor 4E; K03259	map01521,map03013,map04066,map04150,map04151,map04211,map04910	NP_001306729.1 eukaryotic translation initiation factor 4E [Bubalus bubalis]; XP_003829968.1 eukaryotic translation initiation factor 4E isoform X2 [Pan paniscus]	NA
18	48806395	48807607	1213	P_vs_M_peak_487	6.75	7.55	4.79	2.77	6.41e-07	0.000102	intergenic	NA	NA	NA	NA	NA	NA	NA
10	40872259	40873401	1143	P_vs_M_peak_488	5.86	6.67	3.85	2.82	6.51e-07	0.000103	ENSBGRG00000003658:intron	NA	NA	NA	NA	NA	NA	NA
14	40057779	40058759	981	P_vs_M_peak_490	6.66	7.48	4.61	2.87	6.63e-07	0.000105	ENSBGRG00000012564:intron	NA	NA	NA	NA	NA	NA	NA
8	103905189	103905438	250	P_vs_M_peak_491	5.55	6.36	3.55	2.82	6.7e-07	0.000105	ENSBGRG00000011427:Promoter	ENSBGRG00000011427:8:103826595-103904849:-:-464	ENSBGRG00000011427(ELL2)	98;GO:0005575,cellular_component cellular_component;GO:0005622,cellular_component intracellular;GO:0005623,cellular_component cell;GO:0005634,cellular_component nucleus;GO:0005654,cellular_component nucleoplasm;GO:0006139,biological_process nucleobase-containing compound metabolic process;GO:0006351,biological_process transcription, DNA-templated;GO:0006354,biological_process DNA-templated transc…	NA	NA	ELR53864.1 RNA polymerase II elongation factor ELL2, partial [Bos mutus]; NP_001178075.1 RNA polymerase II elongation factor ELL2 [Bos taurus]	NA
27	24104077	24104737	661	P_vs_M_peak_492	5.92	6.72	3.92	2.8	6.78e-07	0.000107	ENSBGRG00000008236:intron	NA	NA	NA	NA	NA	NA	NA
19	157438	157687	250	P_vs_M_peak_493	4.86	5.71	2.54	3.17	6.83e-07	0.000107	intergenic	NA	NA	NA	NA	NA	NA	NA
5	61014559	61015328	770	P_vs_M_peak_495	5.35	6.17	3.2	2.97	6.87e-07	0.000107	intergenic	NA	NA	NA	NA	NA	NA	NA
3	91479706	91480475	770	P_vs_M_peak_496	5.8	6.62	3.73	2.88	7.21e-07	0.000112	ENSBGRG00000023142:intron	NA	NA	NA	NA	NA	NA	NA
9	20788231	20788837	607	P_vs_M_peak_499	5.42	6.25	3.22	3.03	7.28e-07	0.000113	ENSBGRG00000026809:intron	NA	NA	NA	NA	NA	NA	NA
27	42972537	42972814	278	P_vs_M_peak_504	5.29	6.1	3.27	2.83	7.62e-07	0.000117	ENSBGRG00000026515:three_prime_UTR;ENSBGRG00000026515:exon	NA	NA	NA	NA	NA	NA	NA
23	14523602	14524244	643	P_vs_M_peak_506	5.55	6.34	3.61	2.73	7.87e-07	0.00012	ENSBGRG00000009979:intron	NA	NA	NA	NA	NA	NA	NA
8	1740039	1740590	552	P_vs_M_peak_507	6.14	6.94	4.24	2.7	7.95e-07	0.000121	intergenic	NA	NA	NA	NA	NA	NA	NA
2	101133788	101134317	530	P_vs_M_peak_509	5.36	6.18	3.27	2.91	8.12e-07	0.000123	ENSBGRG00000006143:intron	NA	NA	NA	NA	NA	NA	NA
19	33986996	33987649	654	P_vs_M_peak_511	5.04	5.9	2.68	3.22	8.3e-07	0.000125	ENSBGRG00000011022:intron	ENSBGRG00000011022:19:33872240-33988533:-:1210	ENSBGRG00000011022(NCOR1)	332;GO:0000118,cellular_component histone deacetylase complex;GO:0000122,biological_process negative regulation of transcription by RNA polymerase II;GO:0000226,biological_process microtubule cytoskeleton organization;GO:0000228,cellular_component nuclear chromosome;GO:0000785,cellular_component chromatin;GO:0000790,cellular_component nuclear chromatin;GO:0000981,molecular_function DNA-binding tr…	NCOR1, N-CoR; nuclear receptor co-repressor 1; K04650; NCOR2, SMRT; nuclear receptor co-repressor 2; K06065	map01522,map04330,map04919,map05169,map05202	ELR62565.1 Nuclear receptor corepressor 1 [Bos mutus]; XP_005887319.1 PREDICTED: nuclear receptor corepressor 1 isoform X1 [Bos mutus]	MYB
9	112615499	112616369	871	P_vs_M_peak_513	5.46	6.29	3.27	3.02	8.47e-07	0.000128	ENSBGRG00000024309:intron	NA	NA	NA	NA	NA	NA	NA
6	81478494	81478855	362	P_vs_M_peak_514	4.66	5.55	1.79	3.76	8.66e-07	0.00013	ENSBGRG00000014262:exon	NA	NA	NA	NA	NA	NA	NA
16	81196126	81196585	460	P_vs_M_peak_516	5.24	6.06	3.14	2.92	8.89e-07	0.000133	intergenic	ENSBGRG00000023700:16:81195764-81195884:+:591	ENSBGRG00000023700(5S_rRNA)	NA	NA	NA	NA	NA
27	11746320	11746846	527	P_vs_M_peak_521	5.77	6.56	3.91	2.65	9.4e-07	0.000139	intergenic	ENSBGRG00000024148:27:11740757-11742565:-:-4018	ENSBGRG00000024148(ENSBGRG00000024148)	262;GO:0000003,biological_process reproduction;GO:0000932,cellular_component P-body;GO:0001678,biological_process cellular glucose homeostasis;GO:0002151,molecular_function G-quadruplex RNA binding;GO:0003006,biological_process developmental process involved in reproduction;GO:0003674,molecular_function molecular_function;GO:0003676,molecular_function nucleic acid binding;GO:0003723,molecular_fun…	NA	NA	XP_012008821.1 PREDICTED: protein lin-28 homolog A-like isoform X2, partial [Ovis aries musimon]	CSD
Y	26259926	26260354	429	P_vs_M_peak_523	6.94	7.74	5.02	2.72	9.54e-07	0.000141	intergenic	NA	NA	NA	NA	NA	NA	NA
VBZB01000108.1	20641	20938	298	P_vs_M_peak_525	5.5	6.28	3.65	2.63	9.69e-07	0.000143	intergenic	NA	NA	NA	NA	NA	NA	NA
24	24014326	24015178	853	P_vs_M_peak_527	6.47	7.29	4.39	2.9	1e-06	0.000147	ENSBGRG00000007636:intron	NA	NA	NA	NA	NA	NA	NA
14	33015717	33016441	725	P_vs_M_peak_528	5.49	6.28	3.55	2.74	1.01e-06	0.000148	ENSBGRG00000014307:intron;ENSBGRG00000014219:intron	NA	NA	NA	NA	NA	NA	NA
2	101012736	101013017	282	P_vs_M_peak_529	4.86	5.71	2.54	3.17	1.03e-06	0.00015	intergenic	NA	NA	NA	NA	NA	NA	NA
26	33040998	33042131	1134	P_vs_M_peak_530	5.74	6.52	3.91	2.6	1.03e-06	0.000151	ENSBGRG00000026308:intron	NA	NA	NA	NA	NA	NA	NA
1	156890963	156891337	375	P_vs_M_peak_531	5.87	6.64	4.08	2.56	1.04e-06	0.000151	ENSBGRG00000021296:intron	NA	NA	NA	NA	NA	NA	NA
12	64965466	64965774	309	P_vs_M_peak_532	5.61	6.42	3.61	2.81	1.04e-06	0.000152	intergenic	NA	NA	NA	NA	NA	NA	NA
10	16794416	16795055	640	P_vs_M_peak_535	6.12	6.92	4.14	2.79	1.1e-06	0.000159	ENSBGRG00000019228:intron	NA	NA	NA	NA	NA	NA	NA
19	47524007	47524769	763	P_vs_M_peak_536	5.97	6.76	4.06	2.7	1.14e-06	0.000164	ENSBGRG00000018518:intron	NA	NA	NA	NA	NA	NA	NA
Y	26290837	26291369	533	P_vs_M_peak_537	5.65	6.44	3.8	2.65	1.14e-06	0.000165	intergenic	NA	NA	NA	NA	NA	NA	NA
2	28759655	28760455	801	P_vs_M_peak_538	5.15	5.96	3.13	2.82	1.15e-06	0.000165	ENSBGRG00000017473:intron	NA	NA	NA	NA	NA	NA	NA
13	63332900	63333158	259	P_vs_M_peak_539	6.08	6.91	3.98	2.93	1.17e-06	0.000168	ENSBGRG00000005665:intron	NA	NA	NA	NA	NA	NA	NA
22	36438100	36438889	790	P_vs_M_peak_541	6.07	6.86	4.2	2.66	1.18e-06	0.000168	intergenic	NA	NA	NA	NA	NA	NA	NA
25	25775186	25775734	549	P_vs_M_peak_542	5.72	6.53	3.71	2.81	1.19e-06	0.00017	intergenic	NA	NA	NA	NA	NA	NA	NA
4	29633084	29633321	238	P_vs_M_peak_543	6.34	7.17	4.14	3.03	1.19e-06	0.00017	intergenic	ENSBGRG00000011411:4:29630410-29633013:+:2792	ENSBGRG00000011411(ENSBGRG00000011411)	NA	NA	NA	NA	NA
X	110775603	110776278	676	P_vs_M_peak_544	5.16	5.98	3.11	2.87	1.21e-06	0.000172	ENSBGRG00000013967:intron	NA	NA	NA	NA	NA	NA	NA
26	16224530	16225343	814	P_vs_M_peak_545	5.95	6.73	4.12	2.61	1.23e-06	0.000174	intergenic	NA	NA	NA	NA	NA	NA	NA
16	19795605	19796478	874	P_vs_M_peak_547	6.14	6.97	3.92	3.05	1.26e-06	0.000177	ENSBGRG00000022425:intron	NA	NA	NA	NA	NA	NA	NA
3	17247784	17248527	744	P_vs_M_peak_548	6.37	7.16	4.51	2.65	1.27e-06	0.000179	ENSBGRG00000007208:intron	NA	NA	NA	NA	NA	NA	NA
5	20458986	20459410	425	P_vs_M_peak_549	5.36	6.15	3.48	2.66	1.29e-06	0.000181	ENSBGRG00000001877:intron;ENSBGRG00000001728:intron	ENSBGRG00000001728:5:19821143-20459903:-:705	ENSBGRG00000001728(ITPR2)	215;GO:0001666,biological_process response to hypoxia;GO:0001775,biological_process cell activation;GO:0002791,biological_process regulation of peptide secretion;GO:0003674,molecular_function molecular_function;GO:0005215,molecular_function transporter activity;GO:0005216,molecular_function ion channel activity;GO:0005217,molecular_function intracellular ligand-gated ion channel activity;GO:00052…	ITPR1; inositol 1,4,5-triphosphate receptor type 1; K04958; ITPR2; inositol 1,4,5-triphosphate receptor type 2; K04959; ITPR3; inositol 1,4,5-triphosphate receptor type 3; K04960	map04020,map04022,map04070,map04114,map04140,map04210,map04218,map04270,map04371,map04540,map04611,map04621,map04625,map04713,map04720,map04723,map04724,map04725,map04726,map04728,map04730,map04742,map04745,map04750,map04911,map04912,map04915,map04918,map04921,map04922,map04924,map04925,map04927,map04928,map04929,map04934,map04935,map04970,map04971,map04972,map05010,map05012,map05014,map05016,map…	DAA29438.1 TPA: inositol 1,4,5-trisphosphate receptor type 2 [Bos taurus]; XP_005902507.1 PREDICTED: inositol 1,4,5-trisphosphate receptor type 2 [Bos mutus]	NA
5	72605634	72606697	1064	P_vs_M_peak_550	6	6.78	4.21	2.57	1.3e-06	0.000182	intergenic	NA	NA	NA	NA	NA	NA	NA
25	37871539	37872558	1020	P_vs_M_peak_551	6.51	7.29	4.71	2.58	1.3e-06	0.000182	ENSBGRG00000025403:intron	NA	NA	NA	NA	NA	NA	NA
14	52774460	52774775	316	P_vs_M_peak_552	4.92	5.74	2.77	2.98	1.3e-06	0.000182	intergenic	NA	NA	NA	NA	NA	NA	NA
X	90292275	90293401	1127	P_vs_M_peak_553	5.36	6.17	3.34	2.83	1.3e-06	0.000182	intergenic	NA	NA	NA	NA	NA	NA	NA
5	39855548	39856312	765	P_vs_M_peak_556	6.38	7.22	4.15	3.07	1.34e-06	0.000186	ENSBGRG00000001036:intron	NA	NA	NA	NA	NA	NA	NA
5	3990687	3991359	673	P_vs_M_peak_557	5.36	6.17	3.35	2.81	1.34e-06	0.000186	ENSBGRG00000000284:intron	NA	NA	NA	NA	NA	NA	NA
27	7388077	7389301	1225	P_vs_M_peak_558	8.16	9	5.91	3.09	1.34e-06	0.000186	ENSBGRG00000020777:intron;ENSBGRG00000021198:Promoter	ENSBGRG00000021198:27:7387384-7387491:-:-1198	ENSBGRG00000021198(U6)	NA	NA	NA	NA	NA
13	57479048	57479501	454	P_vs_M_peak_560	5.6	6.43	3.43	2.99	1.35e-06	0.000186	intergenic	NA	NA	NA	NA	NA	NA	NA
10	10691039	10691870	832	P_vs_M_peak_562	5.89	6.66	4.07	2.59	1.37e-06	0.000188	intergenic	NA	NA	NA	NA	NA	NA	NA
15	61275527	61277029	1503	P_vs_M_peak_564	7.37	8.21	5.11	3.09	1.39e-06	0.000191	ENSBGRG00000012579:intron	NA	NA	NA	NA	NA	NA	NA
7	80820790	80821493	704	P_vs_M_peak_565	5.76	6.55	3.92	2.63	1.4e-06	0.000192	ENSBGRG00000005812:intron	NA	NA	NA	NA	NA	NA	NA
3	21990823	21991803	981	P_vs_M_peak_566	6.49	7.29	4.53	2.76	1.41e-06	0.000192	intergenic	NA	NA	NA	NA	NA	NA	NA
14	18346849	18347666	818	P_vs_M_peak_567	5.95	6.73	4.13	2.6	1.41e-06	0.000192	intergenic	ENSBGRG00000006346:14:18350034-18396483:+:-2776	ENSBGRG00000006346(IARS2)	63;GO:0003674,molecular_function molecular_function;GO:0003824,molecular_function catalytic activity;GO:0004812,molecular_function aminoacyl-tRNA ligase activity;GO:0004822,molecular_function isoleucine-tRNA ligase activity;GO:0005575,cellular_component cellular_component;GO:0005622,cellular_component intracellular;GO:0005623,cellular_component cell;GO:0005737,cellular_component cytoplasm;GO:0005…	IARS, ileS; isoleucyl-tRNA synthetase [EC:6.1.1.5]; K01870	map00970	XP_005905622.1 PREDICTED: LOW QUALITY PROTEIN: isoleucine--tRNA ligase, mitochondrial [Bos mutus]	NA
23	24639797	24640167	371	P_vs_M_peak_569	6.05	6.89	3.83	3.06	1.42e-06	0.000193	ENSBGRG00000020222:intron	NA	NA	NA	NA	NA	NA	NA
7	123517496	123518016	521	P_vs_M_peak_571	5.57	6.38	3.54	2.84	1.43e-06	0.000193	intergenic	NA	NA	NA	NA	NA	NA	NA
12	58183558	58184157	600	P_vs_M_peak_572	6.73	7.53	4.79	2.73	1.43e-06	0.000193	ENSBGRG00000007389:intron	NA	NA	NA	NA	NA	NA	NA
7	123458410	123459743	1334	P_vs_M_peak_574	7.44	8.27	5.29	2.98	1.45e-06	0.000195	intergenic	NA	NA	NA	NA	NA	NA	NA
3	22274159	22274951	793	P_vs_M_peak_575	6.38	7.17	4.47	2.71	1.45e-06	0.000195	ENSBGRG00000002574:intron	NA	NA	NA	NA	NA	NA	NA
10	16890148	16890755	608	P_vs_M_peak_576	5.55	6.34	3.66	2.68	1.46e-06	0.000197	ENSBGRG00000019228:intron	NA	NA	NA	NA	NA	NA	NA
29	33691283	33692165	883	P_vs_M_peak_577	6.28	7.09	4.26	2.83	1.47e-06	0.000197	ENSBGRG00000022447:intron	NA	NA	NA	NA	NA	NA	NA
25	13603321	13604360	1040	P_vs_M_peak_578	7.16	7.98	5.04	2.94	1.48e-06	0.000198	intergenic	NA	NA	NA	NA	NA	NA	NA
11	14216577	14217046	470	P_vs_M_peak_579	5.48	6.29	3.4	2.89	1.49e-06	0.000198	ENSBGRG00000005430:intron	NA	NA	NA	NA	NA	NA	NA
12	45058905	45059649	745	P_vs_M_peak_580	6.77	7.58	4.75	2.83	1.49e-06	0.000198	ENSBGRG00000013785:exon	NA	NA	NA	NA	NA	NA	NA
X	32681122	32681766	645	P_vs_M_peak_581	4.93	5.8	2.44	3.36	1.5e-06	0.000199	ENSBGRG00000018751:intron	NA	NA	NA	NA	NA	NA	NA
11	14245095	14245882	788	P_vs_M_peak_582	5.37	6.19	3.28	2.92	1.51e-06	0.0002	ENSBGRG00000005430:intron	NA	NA	NA	NA	NA	NA	NA
19	40136758	40137247	490	P_vs_M_peak_586	5.82	6.59	4.04	2.55	1.55e-06	0.000204	intergenic	NA	NA	NA	NA	NA	NA	NA
Y	22254610	22254858	249	P_vs_M_peak_587	5.04	5.85	3.04	2.81	1.56e-06	0.000205	intergenic	NA	NA	NA	NA	NA	NA	NA
7	123483422	123483758	337	P_vs_M_peak_588	5.35	6.16	3.29	2.87	1.56e-06	0.000205	intergenic	NA	NA	NA	NA	NA	NA	NA
5	2989853	2990075	223	P_vs_M_peak_590	5.24	6.03	3.34	2.69	1.56e-06	0.000205	ENSBGRG00000021806:intron	NA	NA	NA	NA	NA	NA	NA
15	24371788	24372347	560	P_vs_M_peak_591	5.86	6.66	3.88	2.79	1.58e-06	0.000207	intergenic	NA	NA	NA	NA	NA	NA	NA
12	25777506	25777880	375	P_vs_M_peak_592	5.26	6.08	3.14	2.94	1.62e-06	0.000211	intergenic	NA	NA	NA	NA	NA	NA	NA
17	27288723	27290100	1378	P_vs_M_peak_593	7.72	8.58	5.31	3.26	1.62e-06	0.000212	ENSBGRG00000022045:intron	NA	NA	NA	NA	NA	NA	NA
3	72162411	72163234	824	P_vs_M_peak_596	5.42	6.24	3.35	2.88	1.68e-06	0.000218	ENSBGRG00000002452:intron	NA	NA	NA	NA	NA	NA	NA
25	36863483	36864643	1161	P_vs_M_peak_598	8.33	9.16	6.15	3.01	1.69e-06	0.000218	ENSBGRG00000023964:exon;ENSBGRG00000023964:three_prime_UTR	NA	NA	NA	NA	NA	NA	NA
14	35575220	35576011	792	P_vs_M_peak_601	5.7	6.51	3.68	2.83	1.76e-06	0.000226	intergenic	NA	NA	NA	NA	NA	NA	NA
9	112578154	112578600	447	P_vs_M_peak_604	5.02	5.84	2.96	2.88	1.77e-06	0.000227	ENSBGRG00000024309:intron;ENSBGRG00000024544:exon	ENSBGRG00000024544:9:112578275-112579609:-:1232	ENSBGRG00000024544(ENSBGRG00000024544)	NA	H4; histone H4; K11254	map05034,map05203,map05322	XP_014332717.1 PREDICTED: histone H4-like [Bos mutus]	NA
15	61252303	61252748	446	P_vs_M_peak_605	5.77	6.56	3.91	2.65	1.79e-06	0.000229	ENSBGRG00000012579:intron	NA	NA	NA	NA	NA	NA	NA
6	81420653	81421074	422	P_vs_M_peak_607	5.01	5.84	2.88	2.96	1.83e-06	0.000233	ENSBGRG00000014262:intron	NA	NA	NA	NA	NA	NA	NA
VBZB01000108.1	55108	55491	384	P_vs_M_peak_608	8.34	9.11	6.53	2.58	1.86e-06	0.000237	intergenic	NA	NA	NA	NA	NA	NA	NA
9	31533407	31533949	543	P_vs_M_peak_609	5.51	6.3	3.66	2.64	1.87e-06	0.000237	intergenic	NA	NA	NA	NA	NA	NA	NA
15	51552558	51553143	586	P_vs_M_peak_611	5.29	6.13	3.07	3.06	1.88e-06	0.000238	intergenic	NA	NA	NA	NA	NA	NA	NA
1	125614923	125615421	499	P_vs_M_peak_612	5.28	6.07	3.41	2.66	1.89e-06	0.000238	ENSBGRG00000012526:intron	NA	NA	NA	NA	NA	NA	NA
Y	19760624	19761492	869	P_vs_M_peak_614	8.04	8.83	6.12	2.71	1.92e-06	0.000241	intergenic	NA	NA	NA	NA	NA	NA	NA
12	25672619	25673224	606	P_vs_M_peak_616	5.44	6.26	3.32	2.93	1.93e-06	0.000242	ENSBGRG00000024792:Promoter	ENSBGRG00000024792:12:25645798-25670939:-:-1982	ENSBGRG00000024792(ENSBGRG00000024792)	76;GO:0003674,molecular_function molecular_function;GO:0003779,molecular_function actin binding;GO:0005488,molecular_function binding;GO:0005515,molecular_function protein binding;GO:0005575,cellular_component cellular_component;GO:0005622,cellular_component intracellular;GO:0005623,cellular_component cell;GO:0005634,cellular_component nucleus;GO:0005737,cellular_component cytoplasm;GO:0005829,ce…	NA	NA	O46385.2 RecName: Full=Supervillin; AltName: Full=Archvillin; AltName: Full=p205/p250	NA
22	50860308	50860863	556	P_vs_M_peak_617	5.4	6.22	3.36	2.86	1.94e-06	0.000244	ENSBGRG00000016283:intron	NA	NA	NA	NA	NA	NA	NA
9	12390826	12391311	486	P_vs_M_peak_618	6.07	6.85	4.25	2.6	1.96e-06	0.000245	ENSBGRG00000016199:Promoter	ENSBGRG00000016199:9:12391460-12413939:+:-391	ENSBGRG00000016199(GTF3C5)	78;GO:0000127,cellular_component transcription factor TFIIIC complex;GO:0005575,cellular_component cellular_component;GO:0005622,cellular_component intracellular;GO:0005623,cellular_component cell;GO:0005634,cellular_component nucleus;GO:0005654,cellular_component nucleoplasm;GO:0005667,cellular_component transcription factor complex;GO:0006139,biological_process nucleobase-containing compound me…	NA	NA	DAA24251.1 TPA: general transcription factor IIIC, polypeptide 5, 63kDa isoform 2 [Bos taurus]; XP_005213472.2 general transcription factor 3C polypeptide 5 isoform X1 [Bos taurus]; XP_025117735.1 general transcription factor 3C polypeptide 5 isoform X1 [Bubalus bubalis]; XP_025117736.1 general transcription factor 3C polypeptide 5 isoform X2 [Bubalus bubalis]	NA
7	5079016	5079509	494	P_vs_M_peak_619	5.57	6.34	3.81	2.53	1.98e-06	0.000247	ENSBGRG00000013188:intron	NA	NA	NA	NA	NA	NA	NA
2	118219979	118220670	692	P_vs_M_peak_620	5.96	6.78	3.91	2.87	2e-06	0.000249	ENSBGRG00000023219:exon	NA	NA	NA	NA	NA	NA	NA
6	95922748	95923261	514	P_vs_M_peak_622	5.3	6.13	3.15	2.98	2.02e-06	0.000251	intergenic	NA	NA	NA	NA	NA	NA	NA
18	60055436	60056015	580	P_vs_M_peak_624	5.39	6.19	3.4	2.79	2.07e-06	0.000256	ENSBGRG00000005841:intron	NA	NA	NA	NA	NA	NA	NA
9	10654070	10654572	503	P_vs_M_peak_625	5.54	6.32	3.76	2.56	2.07e-06	0.000257	intergenic	NA	NA	NA	NA	NA	NA	NA
4	70948993	70949727	735	P_vs_M_peak_627	5.76	6.56	3.83	2.73	2.11e-06	0.00026	ENSBGRG00000001829:five_prime_UTR;ENSBGRG00000001829:exon	ENSBGRG00000001829:4:70864124-70949680:-:320	ENSBGRG00000001829(BMT2)	104;GO:0000154,biological_process rRNA modification;GO:0001510,biological_process RNA methylation;GO:0003674,molecular_function molecular_function;GO:0003824,molecular_function catalytic activity;GO:0005488,molecular_function binding;GO:0005575,cellular_component cellular_component;GO:0005622,cellular_component intracellular;GO:0005623,cellular_component cell;GO:0005634,cellular_component nucleus…	NA	NA	XP_002686845.1 S-adenosylmethionine sensor upstream of mTORC1 [Bos taurus]	NA
22	14752767	14753248	482	P_vs_M_peak_628	5.72	6.5	3.91	2.59	2.13e-06	0.000263	ENSBGRG00000018214:exon	NA	NA	NA	NA	NA	NA	NA
25	36849536	36850619	1084	P_vs_M_peak_629	7.74	8.61	5.22	3.39	2.15e-06	0.000264	ENSBGRG00000023964:intron	NA	NA	NA	NA	NA	NA	NA
12	29715818	29716501	684	P_vs_M_peak_630	5.43	6.22	3.59	2.63	2.15e-06	0.000264	intergenic	NA	NA	NA	NA	NA	NA	NA
10	40453029	40454388	1360	P_vs_M_peak_631	6.81	7.6	4.94	2.66	2.15e-06	0.000264	ENSBGRG00000003604:exon	ENSBGRG00000003604:10:40453322-40456128:-:2419	ENSBGRG00000003604(ENSBGRG00000003604)	145;GO:0001568,biological_process blood vessel development;GO:0001654,biological_process eye development;GO:0001944,biological_process vasculature development;GO:0003205,biological_process cardiac chamber development;GO:0003231,biological_process cardiac ventricle development;GO:0003279,biological_process cardiac septum development;GO:0003281,biological_process ventricular septum development;GO:0…	AP1B1; AP-1 complex subunit beta-1; K12392; AP2B1; AP-2 complex subunit beta-1; K11825	map04142,map04144,map04721,map04961,map05016,map05170	BAE01143.1 unnamed protein product [Macaca fascicularis]	NA
15	5098368	5099159	792	P_vs_M_peak_632	6.36	7.14	4.52	2.63	2.17e-06	0.000265	ENSBGRG00000020313:Promoter;ENSBGRG00000020269:Promoter	ENSBGRG00000020269:15:5082418-5098268:-:-495	ENSBGRG00000020269(ENSBGRG00000020269)	NA	NA	NA	NA	NA
27	7375598	7376151	554	P_vs_M_peak_633	6.41	7.22	4.36	2.86	2.18e-06	0.000266	ENSBGRG00000020777:intron	NA	NA	NA	NA	NA	NA	NA
2	121505135	121505861	727	P_vs_M_peak_634	5.37	6.17	3.42	2.74	2.19e-06	0.000266	ENSBGRG00000007081:intron	NA	NA	NA	NA	NA	NA	NA
3	72154973	72155477	505	P_vs_M_peak_635	4.77	5.63	2.3	3.33	2.19e-06	0.000266	ENSBGRG00000002312:three_prime_UTR;ENSBGRG00000002312:exon	NA	NA	NA	NA	NA	NA	NA
2	101244778	101245266	489	P_vs_M_peak_636	6.21	7	4.28	2.72	2.19e-06	0.000266	ENSBGRG00000006143:intron	NA	NA	NA	NA	NA	NA	NA
1	7172549	7173498	950	P_vs_M_peak_637	5.06	5.86	3.12	2.74	2.2e-06	0.000266	ENSBGRG00000000012:intron	ENSBGRG00000000012:1:7172865-7503191:+:158	ENSBGRG00000000012(GBE1)	53;GO:0000271,biological_process polysaccharide biosynthetic process;GO:0003674,molecular_function molecular_function;GO:0003824,molecular_function catalytic activity;GO:0003844,molecular_function 1,4-alpha-glucan branching enzyme activity;GO:0005488,molecular_function binding;GO:0005575,cellular_component cellular_component;GO:0005622,cellular_component intracellular;GO:0005623,cellular_componen…	GBE1, glgB; 1,4-alpha-glucan branching enzyme [EC:2.4.1.18]; K00700	map00500	XP_010842640.1 PREDICTED: 1,4-alpha-glucan-branching enzyme [Bison bison bison]	NA
X	114021051	114021780	730	P_vs_M_peak_638	4.75	5.64	1.99	3.65	2.2e-06	0.000266	intergenic	NA	NA	NA	NA	NA	NA	NA
27	7370194	7370720	527	P_vs_M_peak_640	6.24	7.06	4.14	2.92	2.22e-06	0.000267	ENSBGRG00000020777:intron	NA	NA	NA	NA	NA	NA	NA
21	47874698	47875326	629	P_vs_M_peak_641	5.69	6.49	3.78	2.71	2.22e-06	0.000267	intergenic	ENSBGRG00000024086:21:47877930-47896095:+:-2918	ENSBGRG00000024086(SKA1)	55;GO:0000278,biological_process mitotic cell cycle;GO:0000775,cellular_component chromosome, centromeric region;GO:0000776,cellular_component kinetochore;GO:0000777,cellular_component condensed chromosome kinetochore;GO:0000779,cellular_component condensed chromosome, centromeric region;GO:0000793,cellular_component condensed chromosome;GO:0000940,cellular_component condensed chromosome outer ki…	NA	NA	XP_005907766.1 PREDICTED: spindle and kinetochore-associated protein 1 [Bos mutus]; XP_010848098.1 PREDICTED: spindle and kinetochore-associated protein 1 [Bison bison bison]	NA
28	28040414	28041038	625	P_vs_M_peak_642	4.74	5.61	2.23	3.37	2.23e-06	0.000269	ENSBGRG00000025021:intron	NA	NA	NA	NA	NA	NA	NA
X	129922929	129923860	932	P_vs_M_peak_644	5.77	6.55	3.92	2.63	2.27e-06	0.000272	ENSBGRG00000011903:exon	ENSBGRG00000011903:X:129591578-129923974:-:579	ENSBGRG00000011903(POLA1)	161;GO:0000082,biological_process G1/S transition of mitotic cell cycle;GO:0000083,biological_process regulation of transcription involved in G1/S transition of mitotic cell cycle;GO:0000166,molecular_function nucleotide binding;GO:0000228,cellular_component nuclear chromosome;GO:0000278,biological_process mitotic cell cycle;GO:0000428,cellular_component DNA-directed RNA polymerase complex;GO:000…	POLA1; DNA polymerase alpha subunit A [EC:2.7.7.7]; K02320	map03030	XP_005228413.1 DNA polymerase alpha catalytic subunit isoform X1 [Bos taurus]	NA
VBZB01000079.1	97864	98477	614	P_vs_M_peak_645	8.28	9.05	6.48	2.57	2.27e-06	0.000272	intergenic	NA	NA	NA	NA	NA	NA	NA
4	19429745	19430430	686	P_vs_M_peak_646	6.6	7.41	4.56	2.85	2.27e-06	0.000272	ENSBGRG00000003059:Promoter	ENSBGRG00000003059:4:19306178-19429216:-:-871	ENSBGRG00000003059(TRIM24)	254;GO:0000228,cellular_component nuclear chromosome;GO:0000785,cellular_component chromatin;GO:0000790,cellular_component nuclear chromatin;GO:0000791,cellular_component euchromatin;GO:0000902,biological_process cell morphogenesis;GO:0000904,biological_process cell morphogenesis involved in differentiation;GO:0000976,molecular_function transcription regulatory region sequence-specific DNA bindin…	NA	NA	XP_002687040.1 transcription intermediary factor 1-alpha isoform X1 [Bos taurus]	SAND
9	112525223	112526265	1043	P_vs_M_peak_647	5.53	6.3	3.76	2.54	2.28e-06	0.000272	ENSBGRG00000024309:intron	NA	NA	NA	NA	NA	NA	NA
9	112590680	112591939	1260	P_vs_M_peak_648	6.31	7.11	4.38	2.73	2.28e-06	0.000272	ENSBGRG00000024309:intron	NA	NA	NA	NA	NA	NA	NA
26	5988168	5988641	474	P_vs_M_peak_649	5.7	6.48	3.88	2.61	2.28e-06	0.000272	ENSBGRG00000024182:exon;ENSBGRG00000024138:Promoter;ENSBGRG00000024182:five_prime_UTR	ENSBGRG00000024138:26:5980762-5988233:-:-171	ENSBGRG00000024138(ENSBGRG00000024138)	170;GO:0000003,biological_process reproduction;GO:0001669,cellular_component acrosomal vesicle;GO:0003006,biological_process developmental process involved in reproduction;GO:0003674,molecular_function molecular_function;GO:0003676,molecular_function nucleic acid binding;GO:0003723,molecular_function RNA binding;GO:0003824,molecular_function catalytic activity;GO:0003924,molecular_function GTPase…	NA	NA	ELR62524.1 7,8-dihydro-8-oxoguanine triphosphatase, partial [Bos mutus]; XP_019843077.1 PREDICTED: 7,8-dihydro-8-oxoguanine triphosphatase isoform X1 [Bos indicus]	NA
2	126063917	126064750	834	P_vs_M_peak_650	6.28	7.09	4.25	2.84	2.3e-06	0.000273	ENSBGRG00000015101:intron	NA	NA	NA	NA	NA	NA	NA
6	89792986	89793413	428	P_vs_M_peak_651	4.96	5.79	2.78	3.01	2.3e-06	0.000273	ENSBGRG00000021778:intron	NA	NA	NA	NA	NA	NA	NA
6	7210536	7211108	573	P_vs_M_peak_652	6.24	7.02	4.45	2.56	2.31e-06	0.000273	intergenic	NA	NA	NA	NA	NA	NA	NA
9	25308387	25309209	823	P_vs_M_peak_653	6.11	6.9	4.18	2.73	2.33e-06	0.000276	ENSBGRG00000005286:intron	ENSBGRG00000005337:9:25304062-25304169:-:-4629	ENSBGRG00000005337(U6)	NA	NA	NA	NA	NA
23	24614098	24615716	1619	P_vs_M_peak_654	8.32	9.13	6.33	2.8	2.35e-06	0.000277	ENSBGRG00000020128:exon	ENSBGRG00000020128:23:24598631-24615195:-:288	ENSBGRG00000020128(ZNF622)	138;GO:0000981,molecular_function DNA-binding transcription factor activity, RNA polymerase II-specific;GO:0001932,biological_process regulation of protein phosphorylation;GO:0001934,biological_process positive regulation of protein phosphorylation;GO:0003674,molecular_function molecular_function;GO:0003700,molecular_function DNA-binding transcription factor activity;GO:0005575,cellular_component…	NA	NA	XP_005898604.2 PREDICTED: zinc finger protein 622 [Bos mutus]	zf-C2H2
27	14042670	14043310	641	P_vs_M_peak_655	5.89	6.72	3.73	2.99	2.38e-06	0.00028	intergenic	ENSBGRG00000025221:27:14043595-14044975:-:1985	ENSBGRG00000025221(ENSBGRG00000025221)	NA	NA	NA	GBE63537.1 endonuclease-reverse transcriptase [Babesia ovata]	NA
1	15565026	15565897	872	P_vs_M_peak_656	5.25	6.03	3.42	2.62	2.4e-06	0.000282	ENSBGRG00000000030:intron	NA	NA	NA	NA	NA	NA	NA
27	34409723	34410046	324	P_vs_M_peak_659	4.82	5.67	2.53	3.14	2.46e-06	0.000289	ENSBGRG00000025792:intron	NA	NA	NA	NA	NA	NA	NA
2	10463802	10464266	465	P_vs_M_peak_660	6.03	6.79	4.34	2.45	2.48e-06	0.000291	intergenic	NA	NA	NA	NA	NA	NA	NA
2	101021694	101022017	324	P_vs_M_peak_661	5.74	6.55	3.72	2.83	2.48e-06	0.000291	ENSBGRG00000006143:exon	NA	NA	NA	NA	NA	NA	NA
27	7445508	7445778	271	P_vs_M_peak_662	5.93	6.78	3.63	3.15	2.56e-06	0.000299	intergenic	ENSBGRG00000021207:27:7446722-7447880:-:2237	ENSBGRG00000021207(ENSBGRG00000021207)	NA	NA	NA	WP_117221002.1 hypothetical protein [Staphylococcus aureus]	NA
8	58710815	58711454	640	P_vs_M_peak_663	5.8	6.58	4.01	2.57	2.56e-06	0.000299	ENSBGRG00000011144:intron	NA	NA	NA	NA	NA	NA	NA
2	55742221	55743395	1175	P_vs_M_peak_664	6.46	7.28	4.37	2.91	2.57e-06	0.000299	ENSBGRG00000000604:intron	NA	NA	NA	NA	NA	NA	NA
6	81462503	81463045	543	P_vs_M_peak_665	5.55	6.34	3.69	2.64	2.58e-06	0.000299	ENSBGRG00000014262:intron	NA	NA	NA	NA	NA	NA	NA
18	29308233	29309154	922	P_vs_M_peak_666	6.64	7.42	4.81	2.6	2.58e-06	0.000299	ENSBGRG00000016680:exon	NA	NA	NA	NA	NA	NA	NA
5	39845321	39845720	400	P_vs_M_peak_667	5.57	6.38	3.56	2.83	2.58e-06	0.000299	ENSBGRG00000001036:intron	NA	NA	NA	NA	NA	NA	NA
8	57326071	57327122	1052	P_vs_M_peak_668	6.44	7.23	4.52	2.71	2.58e-06	0.000299	ENSBGRG00000025196:intron	NA	NA	NA	NA	NA	NA	NA
19	8199	8501	303	P_vs_M_peak_669	4.75	5.6	2.38	3.22	2.6e-06	0.000301	intergenic	NA	NA	NA	NA	NA	NA	NA
13	63361588	63361974	387	P_vs_M_peak_670	5.98	6.74	4.24	2.5	2.61e-06	0.000301	ENSBGRG00000005665:intron	NA	NA	NA	NA	NA	NA	NA
4	58952459	58953090	632	P_vs_M_peak_671	5.61	6.4	3.76	2.64	2.63e-06	0.000303	ENSBGRG00000003061:intron	NA	NA	NA	NA	NA	NA	NA
9	96833945	96834265	321	P_vs_M_peak_672	6.14	6.94	4.22	2.72	2.67e-06	0.000308	ENSBGRG00000010221:exon	ENSBGRG00000010200:9:96829541-96829931:+:4564	ENSBGRG00000010200(UCN)	360;GO:0000003,biological_process reproduction;GO:0001558,biological_process regulation of cell growth;GO:0001664,molecular_function G protein-coupled receptor binding;GO:0001817,biological_process regulation of cytokine production;GO:0001819,biological_process positive regulation of cytokine production;GO:0001932,biological_process regulation of protein phosphorylation;GO:0001934,biological_proc…	CRH; corticotropin-releasing hormone; K05256	map04080,map04730,map04934,map05034	NP_001027472.1 urocortin precursor [Bos taurus]	NA
7	23312106	23312515	410	P_vs_M_peak_674	5.17	5.97	3.26	2.7	2.71e-06	0.00031	ENSBGRG00000017164:intron	NA	NA	NA	NA	NA	NA	NA
10	50020796	50021521	726	P_vs_M_peak_677	5.83	6.62	3.92	2.7	2.71e-06	0.00031	ENSBGRG00000007272:intron	NA	NA	NA	NA	NA	NA	NA
12	14957074	14958025	952	P_vs_M_peak_678	5.4	6.18	3.55	2.63	2.73e-06	0.000311	intergenic	NA	NA	NA	NA	NA	NA	NA
10	16972551	16973207	657	P_vs_M_peak_679	4.76	5.61	2.41	3.21	2.76e-06	0.000314	ENSBGRG00000019228:intron	NA	NA	NA	NA	NA	NA	NA
9	4699032	4699351	320	P_vs_M_peak_682	4.74	5.59	2.38	3.21	2.8e-06	0.000318	ENSBGRG00000003483:intron	NA	NA	NA	NA	NA	NA	NA
1	47985399	47985681	283	P_vs_M_peak_683	5.08	5.89	3.05	2.84	2.82e-06	0.00032	ENSBGRG00000002818:intron	ENSBGRG00000002818:1:47984628-48045031:+:912	ENSBGRG00000002818(TBC1D23)	118;GO:0000003,biological_process reproduction;GO:0001667,biological_process ameboidal-type cell migration;GO:0001817,biological_process regulation of cytokine production;GO:0001819,biological_process positive regulation of cytokine production;GO:0002064,biological_process epithelial cell development;GO:0002065,biological_process columnar/cuboidal epithelial cell differentiation;GO:0002066,biolog…	NA	NA	XP_006058790.1 TBC1 domain family member 23 isoform X1 [Bubalus bubalis]; XP_006058791.1 TBC1 domain family member 23 isoform X2 [Bubalus bubalis]; XP_007164096.1 PREDICTED: TBC1 domain family member 23 isoform X4 [Balaenoptera acutorostrata scammoni]	NA
7	41783281	41783727	447	P_vs_M_peak_684	5.85	6.63	4.05	2.58	2.84e-06	0.00032	intergenic	NA	NA	NA	NA	NA	NA	NA
6	17607466	17607804	339	P_vs_M_peak_685	5.25	6.03	3.42	2.61	2.84e-06	0.00032	ENSBGRG00000015861:intron	NA	NA	NA	NA	NA	NA	NA
23	24625038	24625355	318	P_vs_M_peak_686	5.87	6.65	4.05	2.6	2.84e-06	0.00032	ENSBGRG00000020222:exon	NA	NA	NA	NA	NA	NA	NA
8	103851252	103851515	264	P_vs_M_peak_687	4.95	5.77	2.86	2.91	2.85e-06	0.00032	ENSBGRG00000011427:intron	NA	NA	NA	NA	NA	NA	NA
9	96470220	96470946	727	P_vs_M_peak_688	6.39	7.16	4.59	2.57	2.86e-06	0.000321	ENSBGRG00000006925:intron	NA	NA	NA	NA	NA	NA	NA
12	26321869	26322796	928	P_vs_M_peak_690	5.95	6.7	4.28	2.43	2.9e-06	0.000325	ENSBGRG00000024801:intron	ENSBGRG00000024801:12:26290700-26322664:-:331	ENSBGRG00000024801(ENSBGRG00000024801)	NA	NA	NA	NA	NA
1	16124138	16125021	884	P_vs_M_peak_691	5.65	6.44	3.78	2.67	2.94e-06	0.000329	ENSBGRG00000000031:intron	NA	NA	NA	NA	NA	NA	NA
7	123494865	123495312	448	P_vs_M_peak_693	5.92	6.71	4.03	2.68	2.96e-06	0.00033	intergenic	NA	NA	NA	NA	NA	NA	NA
2	101037162	101038191	1030	P_vs_M_peak_694	6.58	7.39	4.49	2.9	2.99e-06	0.000333	ENSBGRG00000006143:intron	NA	NA	NA	NA	NA	NA	NA
7	52887559	52888151	593	P_vs_M_peak_695	5.44	6.27	3.31	2.95	3e-06	0.000333	ENSBGRG00000020183:intron	NA	NA	NA	NA	NA	NA	NA
1	46583291	46583889	599	P_vs_M_peak_696	5.58	6.38	3.62	2.76	3.01e-06	0.000335	intergenic	NA	NA	NA	NA	NA	NA	NA
23	51530541	51531265	725	P_vs_M_peak_697	5.66	6.41	3.96	2.46	3.06e-06	0.000339	ENSBGRG00000025165:intron	NA	NA	NA	NA	NA	NA	NA
8	65767752	65768659	908	P_vs_M_peak_698	6.25	7.02	4.45	2.57	3.07e-06	0.00034	ENSBGRG00000018281:intron	NA	NA	NA	NA	NA	NA	NA
14	84657522	84658089	568	P_vs_M_peak_699	5.69	6.52	3.49	3.03	3.08e-06	0.00034	intergenic	NA	NA	NA	NA	NA	NA	NA
1	35564907	35565821	915	P_vs_M_peak_700	5.46	6.25	3.58	2.68	3.1e-06	0.000342	intergenic	NA	NA	NA	NA	NA	NA	NA
19	16584571	16585193	623	P_vs_M_peak_701	5.78	6.53	4.12	2.41	3.17e-06	0.000349	ENSBGRG00000010365:intron	ENSBGRG00000010365:19:16583102-16591690:+:1780	ENSBGRG00000010365(DDX5)	341;GO:0000122,biological_process negative regulation of transcription by RNA polymerase II;GO:0000375,biological_process RNA splicing, via transesterification reactions;GO:0000377,biological_process RNA splicing, via transesterification reactions with bulged adenosine as nucleophile;GO:0000380,biological_process alternative mRNA splicing, via spliceosome;GO:0000381,biological_process regulation …	DDX5, DBP2; ATP-dependent RNA helicase DDX5/DBP2 [EC:3.6.4.13]; K12823	map03040,map05202,map05205	ELR62224.1 Putative ATP-dependent RNA helicase DDX5, partial [Bos mutus]; XP_004091549.1 PREDICTED: probable ATP-dependent RNA helicase DDX5 isoform X3 [Nomascus leucogenys]; XP_020922417.1 probable ATP-dependent RNA helicase DDX5 isoform X1 [Sus scrofa]	NA
23	52611400	52612224	825	P_vs_M_peak_702	5.86	6.63	4.12	2.51	3.21e-06	0.000353	ENSBGRG00000017341:intron	NA	NA	NA	NA	NA	NA	NA
16	81243457	81244147	691	P_vs_M_peak_704	6.42	7.17	4.76	2.41	3.22e-06	0.000353	intergenic	NA	NA	NA	NA	NA	NA	NA
5	84581871	84582626	756	P_vs_M_peak_707	5.46	6.25	3.59	2.66	3.26e-06	0.000356	intergenic	NA	NA	NA	NA	NA	NA	NA
X	36842580	36843146	567	P_vs_M_peak_708	4.78	5.61	2.66	2.95	3.26e-06	0.000356	intergenic	NA	NA	NA	NA	NA	NA	NA
16	70132815	70133614	800	P_vs_M_peak_709	6.27	7.04	4.47	2.57	3.26e-06	0.000356	ENSBGRG00000026448:intron	NA	NA	NA	NA	NA	NA	NA
14	39559230	39560003	774	P_vs_M_peak_710	5.24	6.02	3.4	2.62	3.29e-06	0.000358	intergenic	NA	NA	NA	NA	NA	NA	NA
1	162818012	162818955	944	P_vs_M_peak_711	5.55	6.32	3.76	2.56	3.29e-06	0.000358	ENSBGRG00000003161:intron	NA	NA	NA	NA	NA	NA	NA
7	123467586	123467959	374	P_vs_M_peak_712	5.63	6.39	3.9	2.49	3.32e-06	0.00036	intergenic	NA	NA	NA	NA	NA	NA	NA
9	112348471	112348928	458	P_vs_M_peak_713	5.58	6.35	3.86	2.49	3.33e-06	0.000361	ENSBGRG00000023941:intron	NA	NA	NA	NA	NA	NA	NA
1	70870738	70871454	717	P_vs_M_peak_715	6.13	6.92	4.28	2.64	3.37e-06	0.000364	ENSBGRG00000002850:intron	ENSBGRG00000002799:1:70816850-70868128:-:-2968	ENSBGRG00000002799(RABL3)	8;GO:0003674,molecular_function molecular_function;GO:0003824,molecular_function catalytic activity;GO:0003924,molecular_function GTPase activity;GO:0016462,molecular_function pyrophosphatase activity;GO:0016787,molecular_function hydrolase activity;GO:0016817,molecular_function hydrolase activity, acting on acid anhydrides;GO:0016818,molecular_function hydrolase activity, acting on acid anhydrid…	NA	NA	NP_001070274.2 rab-like protein 3 [Bos taurus]; XP_017506728.1 PREDICTED: rab-like protein 3 isoform X2 [Manis javanica]	NA
15	61257366	61257671	306	P_vs_M_peak_716	5.42	6.2	3.59	2.62	3.38e-06	0.000365	ENSBGRG00000012579:intron	NA	NA	NA	NA	NA	NA	NA
24	46444299	46444774	476	P_vs_M_peak_717	6.07	6.86	4.22	2.64	3.39e-06	0.000366	intergenic	NA	NA	NA	NA	NA	NA	NA
VBZB01000369.1	2738	4030	1293	P_vs_M_peak_718	8.27	9.06	6.38	2.68	3.41e-06	0.000367	intergenic	NA	NA	NA	NA	NA	NA	NA
4	29630027	29632100	2074	P_vs_M_peak_719	9.23	9.98	7.58	2.4	3.42e-06	0.000367	ENSBGRG00000011411:exon	ENSBGRG00000011411:4:29630410-29633013:+:653	ENSBGRG00000011411(ENSBGRG00000011411)	NA	NA	NA	NA	NA
1	125667789	125668382	594	P_vs_M_peak_720	6.08	6.84	4.38	2.46	3.43e-06	0.000368	ENSBGRG00000012526:intron	NA	NA	NA	NA	NA	NA	NA
7	114230482	114230897	416	P_vs_M_peak_721	5.11	5.9	3.18	2.72	3.45e-06	0.00037	ENSBGRG00000002267:intron	NA	NA	NA	NA	NA	NA	NA
14	85443466	85443980	515	P_vs_M_peak_722	5.52	6.32	3.55	2.77	3.47e-06	0.000372	ENSBGRG00000011026:intron	NA	NA	NA	NA	NA	NA	NA
23	14654898	14656037	1140	P_vs_M_peak_723	6.5	7.27	4.74	2.54	3.49e-06	0.000374	ENSBGRG00000009979:intron	NA	NA	NA	NA	NA	NA	NA
24	48557503	48558149	647	P_vs_M_peak_724	8.71	9.47	7.01	2.45	3.53e-06	0.000377	intergenic	NA	NA	NA	NA	NA	NA	NA
26	29055604	29056355	752	P_vs_M_peak_725	5.27	6.05	3.47	2.58	3.55e-06	0.000378	intergenic	NA	NA	NA	NA	NA	NA	NA
24	3480552	3481376	825	P_vs_M_peak_726	6.03	6.82	4.14	2.69	3.56e-06	0.000379	intergenic	NA	NA	NA	NA	NA	NA	NA
19	26558241	26558963	723	P_vs_M_peak_727	5.87	6.62	4.23	2.38	3.57e-06	0.000379	ENSBGRG00000012093:Promoter;ENSBGRG00000012075:Promoter	ENSBGRG00000012093:19:26558724-26585160:+:-122	ENSBGRG00000012093(ENSBGRG00000012093)	510;GO:0000003,biological_process reproduction;GO:0000122,biological_process negative regulation of transcription by RNA polymerase II;GO:0000151,cellular_component ubiquitin ligase complex;GO:0000165,biological_process MAPK cascade;GO:0000785,cellular_component chromatin;GO:0000902,biological_process cell morphogenesis;GO:0000976,molecular_function transcription regulatory region sequence-specif…
ess regulation of multicellular organismal development;GO:2000027,biological_process regulation of animal organ morphogenesis;GO:2000112,biological_process regulation of cellular macromolecule biosynthetic process;GO:2000113,biological_process negative regulation of cellular macromolecule biosynthetic process;GO:2000273,biological_process positive regulation of signaling receptor activity;GO:2000…	MED1; mediator of RNA polymerase II transcription subunit 1; K15144	map01522,map04919	XP_010958786.1 PREDICTED: mediator of RNA polymerase II transcription subunit 1 isoform X1 [Camelus bactrianus]; XP_010958787.1 PREDICTED: mediator of RNA polymerase II transcription subunit 1 isoform X2 [Camelus bactrianus]	NA
6	55253790	55254325	536	P_vs_M_peak_728	5.75	6.55	3.83	2.72	3.61e-06	0.000383	ENSBGRG00000000746:exon	ENSBGRG00000000746:6:55254015-55304916:+:42	ENSBGRG00000000746(ENSBGRG00000000746)	NA	NA	NA	NA	NA
2	130131264	130131603	340	P_vs_M_peak_729	6.15	6.99	3.89	3.1	3.67e-06	0.000389	intergenic	NA	NA	NA	NA	NA	NA	NA
VBZB01000092.1	15197	16126	930	P_vs_M_peak_730	5.87	6.63	4.13	2.5	3.67e-06	0.000389	intergenic	NA	NA	NA	NA	NA	NA	NA
VBZB01000114.1	39292	39760	469	P_vs_M_peak_731	6.62	7.38	4.95	2.42	3.69e-06	0.000391	intergenic	NA	NA	NA	NA	NA	NA	NA
1	75347207	75348107	901	P_vs_M_peak_732	6.2	6.95	4.54	2.41	3.7e-06	0.000391	ENSBGRG00000011820:intron	NA	NA	NA	NA	NA	NA	NA
12	61848991	61849553	563	P_vs_M_peak_736	6.52	7.28	4.8	2.48	3.74e-06	0.000392	ENSBGRG00000006141:intron	NA	NA	NA	NA	NA	NA	NA
8	53624716	53625043	328	P_vs_M_peak_737	4.85	5.67	2.74	2.93	3.77e-06	0.000395	ENSBGRG00000002776:intron	NA	NA	NA	NA	NA	NA	NA
7	123466669	123467495	827	P_vs_M_peak_738	6.64	7.42	4.81	2.61	3.77e-06	0.000395	intergenic	NA	NA	NA	NA	NA	NA	NA
16	4982324	4982972	649	P_vs_M_peak_739	5.77	6.56	3.88	2.68	3.8e-06	0.000398	ENSBGRG00000011166:intron	NA	NA	NA	NA	NA	NA	NA
15	61310051	61311634	1584	P_vs_M_peak_742	6.1	6.86	4.37	2.5	3.84e-06	0.0004	ENSBGRG00000012579:intron	NA	NA	NA	NA	NA	NA	NA
5	39888435	39889077	643	P_vs_M_peak_743	5.32	6.09	3.54	2.55	3.88e-06	0.000404	ENSBGRG00000001036:intron	NA	NA	NA	NA	NA	NA	NA
5	39865482	39865784	303	P_vs_M_peak_744	5.68	6.46	3.83	2.63	3.9e-06	0.000405	ENSBGRG00000001036:intron	NA	NA	NA	NA	NA	NA	NA
28	15133219	15133839	621	P_vs_M_peak_745	5.48	6.27	3.65	2.62	3.95e-06	0.00041	intergenic	NA	NA	NA	NA	NA	NA	NA
1	90583594	90584442	849	P_vs_M_peak_746	6.24	7	4.5	2.5	3.98e-06	0.000412	ENSBGRG00000001081:exon;ENSBGRG00000001081:three_prime_UTR;ENSBGRG00000001324:Promoter	ENSBGRG00000001324:1:90585522-90587095:+:-1504	ENSBGRG00000001324(ENSBGRG00000001324)	74;GO:0001505,biological_process regulation of neurotransmitter levels;GO:0003674,molecular_function molecular_function;GO:0003824,molecular_function catalytic activity;GO:0004047,molecular_function aminomethyltransferase activity;GO:0005488,molecular_function binding;GO:0005515,molecular_function protein binding;GO:0005575,cellular_component cellular_component;GO:0005622,cellular_component intra…	gcvH, GCSH; glycine cleavage system H protein; K02437	map00260,map00630	ELR47510.1 Glycine cleavage system H protein, mitochondrial, partial [Bos mutus]	NA
13	63517415	63517955	541	P_vs_M_peak_747	6.21	6.99	4.39	2.6	4.03e-06	0.000417	ENSBGRG00000005665:intron	NA	NA	NA	NA	NA	NA	NA
25	14107529	14108497	969	P_vs_M_peak_748	5.46	6.26	3.53	2.73	4.09e-06	0.000422	intergenic	NA	NA	NA	NA	NA	NA	NA
VBZB01000049.1	3411	4271	861	P_vs_M_peak_749	9.93	10.47	9.05	1.41	4.13e-06	0.000426	intergenic	NA	NA	NA	NA	NA	NA	NA
8	65759568	65759867	300	P_vs_M_peak_750	5.23	6.02	3.35	2.67	4.15e-06	0.000428	ENSBGRG00000018281:intron	NA	NA	NA	NA	NA	NA	NA
16	38397719	38398561	843	P_vs_M_peak_751	6.18	6.98	4.25	2.72	4.19e-06	0.000431	ENSBGRG00000010611:Promoter	ENSBGRG00000010611:16:38398548-38403530:+:-408	ENSBGRG00000010611(ENSBGRG00000010611)	35;GO:0003674,molecular_function molecular_function;GO:0005488,molecular_function binding;GO:0005509,molecular_function calcium ion binding;GO:0005575,cellular_component cellular_component;GO:0005622,cellular_component intracellular;GO:0005623,cellular_component cell;GO:0005737,cellular_component cytoplasm;GO:0005814,cellular_component centriole;GO:0005815,cellular_component microtubule organizin…	CETN2; centrin-2; K10840	map03420	NP_001033128.1 centrin 4 [Bos taurus]; XP_019832939.1 PREDICTED: centrin-4-like [Bos indicus]; XP_025123816.1 centrin-4 isoform X1 [Bubalus bubalis]	NA
10	16033463	16034552	1090	P_vs_M_peak_752	6.07	6.87	4.14	2.73	4.19e-06	0.000431	ENSBGRG00000018550:intron	NA	NA	NA	NA	NA	NA	NA
5	115352658	115353104	447	P_vs_M_peak_753	5.35	6.13	3.52	2.61	4.2e-06	0.000431	intergenic	NA	NA	NA	NA	NA	NA	NA
17	23279547	23280850	1304	P_vs_M_peak_754	7.42	8.26	5.19	3.07	4.21e-06	0.000432	ENSBGRG00000011365:intron	NA	NA	NA	NA	NA	NA	NA
7	123516371	123516866	496	P_vs_M_peak_755	5.82	6.6	4.02	2.57	4.24e-06	0.000434	intergenic	NA	NA	NA	NA	NA	NA	NA
10	16944217	16945037	821	P_vs_M_peak_756	6.21	6.98	4.41	2.57	4.26e-06	0.000435	ENSBGRG00000019228:intron	NA	NA	NA	NA	NA	NA	NA
2	130240386	130241188	803	P_vs_M_peak_759	6.9	7.73	4.73	3	4.35e-06	0.000443	ENSBGRG00000000908:Promoter	ENSBGRG00000000908:2:130242272-130243501:+:-1485	ENSBGRG00000000908(ENSBGRG00000000908)	NA	NA	NA	NA	NA
8	57349249	57349573	325	P_vs_M_peak_760	4.86	5.67	2.85	2.82	4.35e-06	0.000443	ENSBGRG00000025196:Promoter	ENSBGRG00000025196:8:57288055-57347491:-:-1920	ENSBGRG00000025196(ENSBGRG00000025196)	368;GO:0000003,biological_process reproduction;GO:0000226,biological_process microtubule cytoskeleton organization;GO:0000278,biological_process mitotic cell cycle;GO:0000281,biological_process mitotic cytokinesis;GO:0000902,biological_process cell morphogenesis;GO:0000904,biological_process cell morphogenesis involved in differentiation;GO:0000910,biological_process cytokinesis;GO:0000912,biolog…	DIA; diaphanous; K16688; DIAPH1; diaphanous 1; K05740; DIAPH2; diaphanous 2; K05741; DIAPH3, DRF3; diaphanous 3; K05745	map04391,map04510,map04810,map04933,map05131	ELR45489.1 Protein diaphanous-like protein 1, partial [Bos mutus]	NA
19	26915622	26916237	616	P_vs_M_peak_761	5.73	6.53	3.82	2.71	4.36e-06	0.000443	intergenic	NA	NA	NA	NA	NA	NA	NA
22	33659851	33660542	692	P_vs_M_peak_763	5.09	5.88	3.21	2.66	4.37e-06	0.000443	intergenic	NA	NA	NA	NA	NA	NA	NA
10	16834601	16834974	374	P_vs_M_peak_764	5.76	6.54	3.96	2.59	4.38e-06	0.000443	ENSBGRG00000019228:intron	NA	NA	NA	NA	NA	NA	NA
4	40718813	40719456	644	P_vs_M_peak_765	5.45	6.24	3.55	2.69	4.38e-06	0.000443	ENSBGRG00000007313:intron	ENSBGRG00000007313:4:40667564-40720476:-:1341	ENSBGRG00000007313(ENSBGRG00000007313)	59;GO:0000375,biological_process RNA splicing, via transesterification reactions;GO:0000377,biological_process RNA splicing, via transesterification reactions with bulged adenosine as nucleophile;GO:0000398,biological_process mRNA splicing, via spliceosome;GO:0003674,molecular_function molecular_function;GO:0003676,molecular_function nucleic acid binding;GO:0003723,molecular_function RNA binding;…	LSM8; U6 snRNA-associated Sm-like protein LSm8; K12627	map03018,map03040	NP_057284.1 LSM8 homolog, U6 small nuclear RNA associated [Homo sapiens]; XP_011820117.1 PREDICTED: ankyrin repeat domain-containing protein 7, partial [Mandrillus leucophaeus]	NA
22	5695186	5695970	785	P_vs_M_peak_766	6.88	7.67	4.98	2.69	4.41e-06	0.000445	intergenic	NA	NA	NA	NA	NA	NA	NA
14	79707794	79708115	322	P_vs_M_peak_767	5.06	5.85	3.19	2.66	4.44e-06	0.000447	intergenic	NA	NA	NA	NA	NA	NA	NA
21	54882676	54883598	923	P_vs_M_peak_768	6.1	6.88	4.26	2.63	4.45e-06	0.000448	ENSBGRG00000010762:intron	NA	NA	NA	NA	NA	NA	NA
2	49910704	49911797	1094	P_vs_M_peak_770	5.8	6.58	3.97	2.61	4.47e-06	0.000448	intergenic	ENSBGRG00000016043:2:49741066-49908360:-:-2890	ENSBGRG00000016043(NBEAL1)	4;GO:0005575,cellular_component cellular_component;GO:0005623,cellular_component cell;GO:0012505,cellular_component endomembrane system;GO:0044464,cellular_component cell part	NA	NA	AAI34455.1 NBEAL1 protein [Bos taurus]; XP_024830793.1 neurobeachin-like protein 1 isoform X2 [Bos taurus]	NA
10	16837307	16838147	841	P_vs_M_peak_771	6.46	7.23	4.74	2.49	4.52e-06	0.000453	ENSBGRG00000019228:intron	ENSBGRG00000019705:10:16840466-16841645:+:-2739	ENSBGRG00000019705(ENSBGRG00000019705)	NA	NA	NA	WP_117223273.1 hypothetical protein [Staphylococcus aureus]	NA
13	63374945	63375359	415	P_vs_M_peak_773	5.85	6.64	3.97	2.67	4.54e-06	0.000454	ENSBGRG00000005665:intron	NA	NA	NA	NA	NA	NA	NA
12	91945639	91945879	241	P_vs_M_peak_774	4.58	5.42	2.28	3.14	4.54e-06	0.000454	intergenic	NA	NA	NA	NA	NA	NA	NA
9	96817062	96817677	616	P_vs_M_peak_775	7.24	8.06	5.17	2.89	4.56e-06	0.000455	ENSBGRG00000009839:Promoter	ENSBGRG00000009839:9:96817838-96828343:+:-468	ENSBGRG00000009839(MPV17)	101;GO:0000002,biological_process mitochondrial genome maintenance;GO:0000302,biological_process response to reactive oxygen species;GO:0001655,biological_process urogenital system development;GO:0001822,biological_process kidney development;GO:0005575,cellular_component cellular_component;GO:0005622,cellular_component intracellular;GO:0005623,cellular_component cell;GO:0005737,cellular_component…	MPV17; protein Mpv17; K13348	map04146	EAX00601.1 MpV17 transgene, murine homolog, glomerulosclerosis, isoform CRA_d [Homo sapiens]; XP_005895793.1 PREDICTED: protein Mpv17 isoform X1 [Bos mutus]; XP_005895794.1 PREDICTED: protein Mpv17 isoform X3 [Bos mutus]	NA
19	65039627	65040906	1280	P_vs_M_peak_776	6.71	7.48	4.94	2.54	4.56e-06	0.000455	intergenic	NA	NA	NA	NA	NA	NA	NA
7	123414746	123415034	289	P_vs_M_peak_778	4.92	5.74	2.85	2.89	4.58e-06	0.000456	intergenic	NA	NA	NA	NA	NA	NA	NA
7	32943085	32943744	660	P_vs_M_peak_780	5.73	6.49	4.01	2.48	4.68e-06	0.000463	ENSBGRG00000001913:intron	NA	NA	NA	NA	NA	NA	NA
15	61222484	61223077	594	P_vs_M_peak_782	5.67	6.42	4.03	2.38	4.7e-06	0.000465	intergenic	NA	NA	NA	NA	NA	NA	NA
10	49596261	49596831	571	P_vs_M_peak_784	5.83	6.61	4.01	2.6	4.73e-06	0.000466	ENSBGRG00000007174:intron	NA	NA	NA	NA	NA	NA	NA
16	5214699	5215274	576	P_vs_M_peak_785	5.31	6.09	3.43	2.67	4.76e-06	0.000468	intergenic	NA	NA	NA	NA	NA	NA	NA
11	45468485	45469153	669	P_vs_M_peak_786	5.6	6.4	3.65	2.75	4.77e-06	0.000469	ENSBGRG00000017394:intron	NA	NA	NA	NA	NA	NA	NA
12	87203340	87203999	660	P_vs_M_peak_788	4.67	5.52	2.41	3.11	4.82e-06	0.000473	intergenic	NA	NA	NA	NA	NA	NA	NA
1	15115936	15117303	1368	P_vs_M_peak_793	7.03	7.85	4.99	2.86	5e-06	0.000487	intergenic	NA	NA	NA	NA	NA	NA	NA
X	4954214	4955661	1448	P_vs_M_peak_794	5.82	6.56	4.2	2.35	5e-06	0.000487	ENSBGRG00000024024:intron	ENSBGRG00000024070:X:4958480-4958590:+:-3542	ENSBGRG00000024070(U6)	NA	NA	NA	NA	NA
11	62875927	62876466	540	P_vs_M_peak_796	5.3	6.07	3.55	2.53	5.02e-06	0.000487	ENSBGRG00000009140:intron	NA	NA	NA	NA	NA	NA	NA
9	96999786	97000184	399	P_vs_M_peak_797	5.47	6.24	3.71	2.53	5.02e-06	0.000487	intergenic	NA	NA	NA	NA	NA	NA	NA
5	39647399	39647822	424	P_vs_M_peak_799	5.61	6.4	3.78	2.61	5.03e-06	0.000487	ENSBGRG00000000629:intron	NA	NA	NA	NA	NA	NA	NA
16	1411899	1412612	714	P_vs_M_peak_800	5.89	6.64	4.21	2.43	5.1e-06	0.000492	intergenic	NA	NA	NA	NA	NA	NA	NA
7	38159615	38160140	526	P_vs_M_peak_801	6.03	6.83	4.06	2.77	5.13e-06	0.000495	intergenic	NA	NA	NA	NA	NA	NA	NA
7	90737116	90738293	1178	P_vs_M_peak_804	5.86	6.63	4.12	2.5	5.24e-06	0.000504	intergenic	NA	NA	NA	NA	NA	NA	NA
10	16984045	16984519	475	P_vs_M_peak_806	6.05	6.82	4.26	2.56	5.26e-06	0.000504	ENSBGRG00000019228:intron	NA	NA	NA	NA	NA	NA	NA
9	96823851	96825073	1223	P_vs_M_peak_807	8.61	9.4	6.7	2.71	5.28e-06	0.000506	ENSBGRG00000009839:intron	NA	NA	NA	NA	NA	NA	NA
7	123460407	123461123	717	P_vs_M_peak_808	6.44	7.22	4.57	2.65	5.3e-06	0.000507	intergenic	NA	NA	NA	NA	NA	NA	NA
VBZB01000111.1	51996	52745	750	P_vs_M_peak_809	8.35	9.12	6.58	2.55	5.3e-06	0.000507	intergenic	NA	NA	NA	NA	NA	NA	NA
10	16922322	16923511	1190	P_vs_M_peak_810	6.4	7.24	4.22	3.01	5.32e-06	0.000507	ENSBGRG00000019228:intron	NA	NA	NA	NA	NA	NA	NA
20	40144864	40145562	699	P_vs_M_peak_812	5.12	5.93	3.1	2.84	5.39e-06	0.000513	ENSBGRG00000018217:intron	NA	NA	NA	NA	NA	NA	NA
7	123457571	123458104	534	P_vs_M_peak_813	6.35	7.11	4.63	2.48	5.4e-06	0.000513	intergenic	NA	NA	NA	NA	NA	NA	NA
8	55913314	55913800	487	P_vs_M_peak_814	6.38	7.14	4.64	2.51	5.41e-06	0.000514	ENSBGRG00000014350:intron	NA	NA	NA	NA	NA	NA	NA
15	61232437	61232913	477	P_vs_M_peak_815	6.11	6.88	4.32	2.56	5.52e-06	0.000523	ENSBGRG00000012579:intron	NA	NA	NA	NA	NA	NA	NA
11	79795394	79796348	955	P_vs_M_peak_816	6.29	7.04	4.68	2.35	5.57e-06	0.000528	ENSBGRG00000014379:exon	ENSBGRG00000014379:11:79756908-79795872:-:1	ENSBGRG00000014379(SNW1)	307;GO:0000122,biological_process negative regulation of transcription by RNA polymerase II;GO:0000350,biological_process generation of catalytic spliceosome for second transesterification step;GO:0000375,biological_process RNA splicing, via transesterification reactions;GO:0000377,biological_process RNA splicing, via transesterification reactions with bulged adenosine as nucleophile;GO:0000393,b…	SNW1, SKIIP, SKIP; SNW domain-containing protein 1; K06063	map03040,map04330,map05169,map05203	NP_001071302.1 SNW domain-containing protein 1 [Bos taurus]; XP_014337912.1 PREDICTED: SNW domain-containing protein 1 isoform X1 [Bos mutus]	NA
15	61282944	61284892	1949	P_vs_M_peak_817	7.51	8.3	5.6	2.7	5.64e-06	0.000533	ENSBGRG00000012579:intron	NA	NA	NA	NA	NA	NA	NA
VBZB01000116.1	14912	15389	478	P_vs_M_peak_819	8.78	9.48	7.36	2.11	5.65e-06	0.000533	intergenic	NA	NA	NA	NA	NA	NA	NA
4	76934864	76936040	1177	P_vs_M_peak_821	5.98	6.74	4.28	2.46	5.69e-06	0.000535	intergenic	NA	NA	NA	NA	NA	NA	NA
10	18070116	18070749	634	P_vs_M_peak_824	4.85	5.67	2.75	2.93	5.73e-06	0.000538	ENSBGRG00000021093:intron	NA	NA	NA	NA	NA	NA	NA
4	75041622	75042359	738	P_vs_M_peak_826	5.41	6.2	3.54	2.66	5.76e-06	0.000539	intergenic	NA	NA	NA	NA	NA	NA	NA
12	19747100	19747605	506	P_vs_M_peak_827	5.48	6.25	3.76	2.49	5.77e-06	0.000539	intergenic	NA	NA	NA	NA	NA	NA	NA
7	34663685	34664169	485	P_vs_M_peak_829	5.77	6.52	4.13	2.39	5.82e-06	0.000543	intergenic	NA	NA	NA	NA	NA	NA	NA
14	20173207	20173664	458	P_vs_M_peak_830	5.54	6.28	3.91	2.38	5.83e-06	0.000543	ENSBGRG00000007455:intron	NA	NA	NA	NA	NA	NA	NA
11	7209662	7210055	394	P_vs_M_peak_831	4.95	5.75	2.97	2.78	5.88e-06	0.000547	intergenic	NA	NA	NA	NA	NA	NA	NA
18	9262861	9263841	981	P_vs_M_peak_832	6.22	6.97	4.57	2.4	5.91e-06	0.000549	intergenic	NA	NA	NA	NA	NA	NA	NA
20	9396911	9397333	423	P_vs_M_peak_833	5.05	5.89	2.79	3.1	5.93e-06	0.00055	ENSBGRG00000021745:intron	NA	NA	NA	NA	NA	NA	NA
10	75172591	75173570	980	P_vs_M_peak_834	5.83	6.6	4.09	2.51	5.93e-06	0.00055	intergenic	NA	NA	NA	NA	NA	NA	NA
21	16771985	16772582	598	P_vs_M_peak_835	4.99	5.78	3.12	2.67	6e-06	0.000555	ENSBGRG00000020114:intron	NA	NA	NA	NA	NA	NA	NA
17	23284562	23284808	247	P_vs_M_peak_836	5.28	6.1	3.15	2.95	6e-06	0.000555	ENSBGRG00000011365:intron	NA	NA	NA	NA	NA	NA	NA
1	38327144	38327761	618	P_vs_M_peak_837	5.58	6.34	3.83	2.51	6.02e-06	0.000556	ENSBGRG00000000154:intron	NA	NA	NA	NA	NA	NA	NA
1	84970539	84971435	897	P_vs_M_peak_839	5.54	6.28	3.9	2.38	6.16e-06	0.000568	intergenic	NA	NA	NA	NA	NA	NA	NA
5	49299111	49299840	730	P_vs_M_peak_840	4.75	5.57	2.66	2.91	6.19e-06	0.000569	ENSBGRG00000007048:Promoter;ENSBGRG00000012196:Promoter	ENSBGRG00000012196:5:49298329-49298563:-:-912	ENSBGRG00000012196(SVIP)	129;GO:0003674,molecular_function molecular_function;GO:0005488,molecular_function binding;GO:0005515,molecular_function protein binding;GO:0005575,cellular_component cellular_component;GO:0005622,cellular_component intracellular;GO:0005623,cellular_component cell;GO:0005737,cellular_component cytoplasm;GO:0005783,cellular_component endoplasmic reticulum;GO:0005789,cellular_component endoplasmic …	SVIP; small VCP/p97-interacting protein; K14014	map04141	DAA29580.1 TPA: small VCP/p97-interacting protein-like [Bos taurus]	NA
9	20906726	20907322	597	P_vs_M_peak_841	5.9	6.66	4.21	2.44	6.19e-06	0.000569	intergenic	NA	NA	NA	NA	NA	NA	NA
22	3876002	3876413	412	P_vs_M_peak_842	5.35	6.11	3.65	2.46	6.21e-06	0.00057	ENSBGRG00000021386:intron	NA	NA	NA	NA	NA	NA	NA
5	34887310	34888200	891	P_vs_M_peak_843	6.5	7.27	4.78	2.49	6.26e-06	0.000574	ENSBGRG00000016356:intron	NA	NA	NA	NA	NA	NA	NA
8	65957482	65958130	649	P_vs_M_peak_844	5.4	6.18	3.55	2.63	6.26e-06	0.000574	ENSBGRG00000018333:intron	NA	NA	NA	NA	NA	NA	NA
18	2429185	2430316	1132	P_vs_M_peak_845	6.62	7.38	4.92	2.46	6.3e-06	0.000576	ENSBGRG00000011290:intron	NA	NA	NA	NA	NA	NA	NA
VBZB01000108.1	4366	4697	332	P_vs_M_peak_846	7.46	8.24	5.61	2.63	6.31e-06	0.000576	intergenic	NA	NA	NA	NA	NA	NA	NA
Y	22280900	22281683	784	P_vs_M_peak_849	7.49	8.28	5.64	2.64	6.33e-06	0.000576	intergenic	NA	NA	NA	NA	NA	NA	NA
X	39111670	39112365	696	P_vs_M_peak_850	5.76	6.51	4.09	2.42	6.36e-06	0.000578	ENSBGRG00000018702:intron	NA	NA	NA	NA	NA	NA	NA
1	45308965	45309439	475	P_vs_M_peak_852	4.66	5.49	2.53	2.96	6.4e-06	0.000581	ENSBGRG00000000874:intron	NA	NA	NA	NA	NA	NA	NA
1	31787674	31789064	1391	P_vs_M_peak_853	7.73	8.57	5.45	3.12	6.41e-06	0.000581	ENSBGRG00000000080:exon	ENSBGRG00000000080:1:31783462-31799779:+:4907	ENSBGRG00000000080(BACH1)	160;GO:0000082,biological_process G1/S transition of mitotic cell cycle;GO:0000083,biological_process regulation of transcription involved in G1/S transition of mitotic cell cycle;GO:0000086,biological_process G2/M transition of mitotic cell cycle;GO:0000117,biological_process regulation of transcription involved in G2/M transition of mitotic cell cycle;GO:0000122,biological_process negative regu…	NA	NA	XP_010854120.1 PREDICTED: transcription regulator protein BACH1 [Bison bison bison]	TF_bZIP
6	121640821	121641551	731	P_vs_M_peak_854	5.9	6.7	3.93	2.77	6.42e-06	0.000581	ENSBGRG00000004688:intron	NA	NA	NA	NA	NA	NA	NA
VBZB01000168.1	10309	10595	287	P_vs_M_peak_855	6.12	6.86	4.48	2.38	6.43e-06	0.000582	intergenic	NA	NA	NA	NA	NA	NA	NA
27	28735478	28735950	473	P_vs_M_peak_856	4.73	5.59	2.28	3.31	6.46e-06	0.000583	intergenic	NA	NA	NA	NA	NA	NA	NA
2	101217330	101217826	497	P_vs_M_peak_857	6.6	7.41	4.53	2.89	6.55e-06	0.000591	ENSBGRG00000006143:intron	NA	NA	NA	NA	NA	NA	NA
VBZB01000319.1	8299	8576	278	P_vs_M_peak_858	8.07	8.84	6.27	2.57	6.57e-06	0.000592	intergenic	NA	NA	NA	NA	NA	NA	NA
X	86504970	86506062	1093	P_vs_M_peak_859	5.68	6.47	3.81	2.66	6.61e-06	0.000595	ENSBGRG00000026130:intron	NA	NA	NA	NA	NA	NA	NA
6	93076761	93077140	380	P_vs_M_peak_860	5.67	6.46	3.73	2.74	6.63e-06	0.000596	intergenic	NA	NA	NA	NA	NA	NA	NA
14	62859598	62859878	281	P_vs_M_peak_861	4.94	5.76	2.89	2.87	6.66e-06	0.000598	intergenic	NA	NA	NA	NA	NA	NA	NA
8	102282325	102283078	754	P_vs_M_peak_862	4.94	5.74	2.97	2.77	6.67e-06	0.000598	ENSBGRG00000006943:exon	NA	NA	NA	NA	NA	NA	NA
11	77734050	77734539	490	P_vs_M_peak_863	5.41	6.21	3.43	2.78	6.74e-06	0.000604	ENSBGRG00000009576:intron	NA	NA	NA	NA	NA	NA	NA
10	59764174	59764722	549	P_vs_M_peak_864	5.75	6.51	4.01	2.5	6.78e-06	0.000607	ENSBGRG00000008030:intron	NA	NA	NA	NA	NA	NA	NA
2	101218143	101219211	1069	P_vs_M_peak_866	7.4	8.24	5.17	3.07	6.85e-06	0.000612	ENSBGRG00000006143:intron	NA	NA	NA	NA	NA	NA	NA
17	73717124	73717512	389	P_vs_M_peak_867	5.37	6.2	3.15	3.05	6.86e-06	0.000612	intergenic	NA	NA	NA	NA	NA	NA	NA
27	1432458	1433430	973	P_vs_M_peak_868	5.79	6.56	4.02	2.53	6.91e-06	0.000616	ENSBGRG00000018122:intron	NA	NA	NA	NA	NA	NA	NA
16	70937733	70938118	386	P_vs_M_peak_869	5.96	6.71	4.35	2.35	6.97e-06	0.00062	intergenic	NA	NA	NA	NA	NA	NA	NA
10	71081462	71081808	347	P_vs_M_peak_870	5.32	6.09	3.55	2.55	6.98e-06	0.000621	intergenic	NA	NA	NA	NA	NA	NA	NA
7	123481808	123482286	479	P_vs_M_peak_871	6.32	7.08	4.59	2.49	6.99e-06	0.000621	intergenic	NA	NA	NA	NA	NA	NA	NA
6	96054805	96055857	1053	P_vs_M_peak_872	6.4	7.19	4.49	2.7	7.01e-06	0.000622	ENSBGRG00000000397:intron	NA	NA	NA	NA	NA	NA	NA
11	14183139	14183841	703	P_vs_M_peak_873	5.83	6.61	3.98	2.63	7.03e-06	0.000623	ENSBGRG00000005430:intron	NA	NA	NA	NA	NA	NA	NA
13	62192943	62193938	996	P_vs_M_peak_874	6.01	6.75	4.42	2.33	7.05e-06	0.000623	ENSBGRG00000004215:intron	NA	NA	NA	NA	NA	NA	NA
12	14348945	14349637	693	P_vs_M_peak_875	5.89	6.64	4.22	2.43	7.05e-06	0.000623	intergenic	NA	NA	NA	NA	NA	NA	NA
12	32073169	32074017	849	P_vs_M_peak_876	6.76	7.53	4.98	2.55	7.06e-06	0.000623	ENSBGRG00000006486:intron	NA	NA	NA	NA	NA	NA	NA
10	15381849	15382741	893	P_vs_M_peak_879	6.34	7.13	4.47	2.67	7.17e-06	0.00063	intergenic	NA	NA	NA	NA	NA	NA	NA
3	72166638	72167019	382	P_vs_M_peak_880	5.23	6.03	3.26	2.77	7.19e-06	0.000631	ENSBGRG00000002452:intron	NA	NA	NA	NA	NA	NA	NA
5	39875952	39876672	721	P_vs_M_peak_881	5.99	6.78	4.14	2.64	7.19e-06	0.000631	ENSBGRG00000001036:intron	NA	NA	NA	NA	NA	NA	NA
17	27298952	27299206	255	P_vs_M_peak_882	4.76	5.58	2.64	2.94	7.2e-06	0.000631	ENSBGRG00000022045:exon	NA	NA	NA	NA	NA	NA	NA
18	70163162	70164109	948	P_vs_M_peak_883	5.77	6.52	4.13	2.39	7.23e-06	0.000633	ENSBGRG00000014309:intron	NA	NA	NA	NA	NA	NA	NA
3	20433104	20433737	634	P_vs_M_peak_884	5.98	6.73	4.32	2.41	7.34e-06	0.000642	ENSBGRG00000016764:Promoter	ENSBGRG00000016764:3:20423728-20431477:-:-1943	ENSBGRG00000016764(MTMR11)	6;GO:0005575,cellular_component cellular_component;GO:0005622,cellular_component intracellular;GO:0005623,cellular_component cell;GO:0005737,cellular_component cytoplasm;GO:0044424,cellular_component intracellular part;GO:0044464,cellular_component cell part	NA	NA	XP_005894938.1 PREDICTED: myotubularin-related protein 11 isoform X1 [Bos mutus]	NA
5	39860167	39860752	586	P_vs_M_peak_886	6.34	7.11	4.61	2.5	7.43e-06	0.000648	ENSBGRG00000001036:intron	NA	NA	NA	NA	NA	NA	NA
Y	26168283	26168713	431	P_vs_M_peak_890	6.47	7.21	4.86	2.36	7.59e-06	0.000659	intergenic	NA	NA	NA	NA	NA	NA	NA
21	33734801	33735194	394	P_vs_M_peak_891	6.06	6.82	4.36	2.47	7.7e-06	0.000668	intergenic	NA	NA	NA	NA	NA	NA	NA
7	123472362	123473594	1233	P_vs_M_peak_892	7.49	8.29	5.55	2.74	7.73e-06	0.00067	intergenic	NA	NA	NA	NA	NA	NA	NA
1	79046774	79047221	448	P_vs_M_peak_894	5.63	6.39	3.96	2.43	7.78e-06	0.000673	intergenic	NA	NA	NA	NA	NA	NA	NA
24	1985018	1985571	554	P_vs_M_peak_895	5.68	6.46	3.88	2.58	7.81e-06	0.000675	ENSBGRG00000013386:intron	NA	NA	NA	NA	NA	NA	NA
5	117141379	117141733	355	P_vs_M_peak_896	6.01	6.76	4.36	2.4	7.85e-06	0.000677	intergenic	NA	NA	NA	NA	NA	NA	NA
6	79229144	79229952	809	P_vs_M_peak_897	6.39	7.15	4.67	2.48	7.86e-06	0.000678	intergenic	NA	NA	NA	NA	NA	NA	NA
2	101108810	101109071	262	P_vs_M_peak_899	5.55	6.3	3.86	2.44	7.9e-06	0.000679	ENSBGRG00000006143:intron	NA	NA	NA	NA	NA	NA	NA
14	38105889	38106829	941	P_vs_M_peak_900	5.2	5.98	3.33	2.66	7.95e-06	0.000683	ENSBGRG00000007620:intron	NA	NA	NA	NA	NA	NA	NA
12	25128976	25129480	505	P_vs_M_peak_901	5.31	6.1	3.43	2.67	7.96e-06	0.000683	intergenic	NA	NA	NA	NA	NA	NA	NA
2	149432797	149433420	624	P_vs_M_peak_902	5.21	5.98	3.47	2.51	7.97e-06	0.000683	ENSBGRG00000005631:intron	ENSBGRG00000005631:2:149428320-149489923:+:4788	ENSBGRG00000005631(ENSBGRG00000005631)	52;GO:0003674,molecular_function molecular_function;GO:0003824,molecular_function catalytic activity;GO:0004842,molecular_function ubiquitin-protein transferase activity;GO:0005575,cellular_component cellular_component;GO:0005622,cellular_component intracellular;GO:0005623,cellular_component cell;GO:0005634,cellular_component nucleus;GO:0005737,cellular_component cytoplasm;GO:0006464,biological_p…	HERC2; E3 ubiquitin-protein ligase HERC2 [EC:2.3.2.26]; K10595	map04120	NP_001193010.1 E3 ubiquitin-protein ligase HERC2 [Bos taurus]	NA
24	26870983	26871961	979	P_vs_M_peak_907	6.36	7.11	4.72	2.39	8.24e-06	0.000702	ENSBGRG00000014981:intron	NA	NA	NA	NA	NA	NA	NA
3	103063749	103064500	752	P_vs_M_peak_909	5.25	6.02	3.49	2.54	8.29e-06	0.000704	ENSBGRG00000004997:intron	NA	NA	NA	NA	NA	NA	NA
4	70506237	70506543	307	P_vs_M_peak_910	5.65	6.43	3.85	2.58	8.29e-06	0.000704	ENSBGRG00000001761:intron	NA	NA	NA	NA	NA	NA	NA
5	73438111	73438738	628	P_vs_M_peak_912	4.74	5.55	2.67	2.88	8.4e-06	0.000712	intergenic	NA	NA	NA	NA	NA	NA	NA
27	7279166	7279821	656	P_vs_M_peak_913	5.91	6.69	4.1	2.59	8.41e-06	0.000712	intergenic	NA	NA	NA	NA	NA	NA	NA
7	114228848	114230350	1503	P_vs_M_peak_914	7.8	8.59	5.88	2.72	8.42e-06	0.000712	ENSBGRG00000002267:intron	NA	NA	NA	NA	NA	NA	NA
2	130197833	130198165	333	P_vs_M_peak_915	5.69	6.48	3.78	2.7	8.43e-06	0.000712	intergenic	NA	NA	NA	NA	NA	NA	NA
10	16913578	16914335	758	P_vs_M_peak_916	6.01	6.77	4.34	2.43	8.43e-06	0.000712	ENSBGRG00000019228:intron	NA	NA	NA	NA	NA	NA	NA
15	52507028	52507425	398	P_vs_M_peak_918	6.1	6.89	4.26	2.63	8.5e-06	0.000715	ENSBGRG00000007830:Promoter	ENSBGRG00000007830:15:52477603-52505992:-:-1234	ENSBGRG00000007830(HSPH1)	243;GO:0000166,molecular_function nucleotide binding;GO:0000774,molecular_function adenyl-nucleotide exchange factor activity;GO:0001932,biological_process regulation of protein phosphorylation;GO:0001933,biological_process negative regulation of protein phosphorylation;GO:0001934,biological_process positive regulation of protein phosphorylation;GO:0002682,biological_process regulation of immune …	HSP110; heat shock protein 110kDa; K09485; HSPA4; heat shock 70kDa protein 4; K09489	map04141,map04530,map04612	ELR51732.1 Heat shock protein 105 kDa [Bos mutus]; XP_010834211.1 PREDICTED: heat shock protein 105 kDa isoform X2 [Bison bison bison]	NA
13	45301419	45302373	955	P_vs_M_peak_919	5.74	6.52	3.93	2.6	8.5e-06	0.000715	ENSBGRG00000005464:intron	NA	NA	NA	NA	NA	NA	NA
2	49363071	49364076	1006	P_vs_M_peak_920	6.25	6.99	4.65	2.35	8.51e-06	0.000715	intergenic	NA	NA	NA	NA	NA	NA	NA
23	50864629	50865761	1133	P_vs_M_peak_921	6.02	6.78	4.3	2.48	8.53e-06	0.000716	ENSBGRG00000025043:intron	NA	NA	NA	NA	NA	NA	NA
17	48229476	48230319	844	P_vs_M_peak_922	5.91	6.69	4.06	2.64	8.56e-06	0.000717	ENSBGRG00000009349:intron	ENSBGRG00000009349:17:48087773-48231796:-:1898	ENSBGRG00000009349(CFL2)	505;GO:0000278,biological_process mitotic cell cycle;GO:0000281,biological_process mitotic cytokinesis;GO:0000302,biological_process response to reactive oxygen species;GO:0000910,biological_process cytokinesis;GO:0001101,biological_process response to acid chemical;GO:0001558,biological_process regulation of cell growth;GO:0001667,biological_process ameboidal-type cell migration;GO:0001755,biolo…	CFL; cofilin; K05765	map04360,map04666,map04810,map05133,map05170	ELK33269.1 Cofilin-2 [Myotis davidii]; NP_001162212.1 cofilin 2 homolog [Papio anubis]; NP_068733.1 cofilin-2 isoform 1 [Homo sapiens]	NA
1	31798969	31799856	888	P_vs_M_peak_923	6.16	6.93	4.35	2.58	8.59e-06	0.00072	ENSBGRG00000000080:exon	NA	NA	NA	NA	NA	NA	NA
2	118208417	118208880	464	P_vs_M_peak_924	5.19	5.99	3.29	2.7	8.65e-06	0.000724	ENSBGRG00000023219:intron	NA	NA	NA	NA	NA	NA	NA
10	17004049	17004339	291	P_vs_M_peak_925	5.12	5.91	3.28	2.63	8.7e-06	0.000726	ENSBGRG00000019228:intron	NA	NA	NA	NA	NA	NA	NA
3	105838452	105838878	427	P_vs_M_peak_928	5.73	6.48	4.03	2.45	8.82e-06	0.000734	ENSBGRG00000000244:intron	NA	NA	NA	NA	NA	NA	NA
1	125138311	125138852	542	P_vs_M_peak_929	5.58	6.37	3.66	2.71	8.83e-06	0.000735	intergenic	NA	NA	NA	NA	NA	NA	NA
15	68748298	68749212	915	P_vs_M_peak_930	6.05	6.78	4.51	2.27	8.85e-06	0.000735	ENSBGRG00000004055:intron	NA	NA	NA	NA	NA	NA	NA
20	43980548	43980989	442	P_vs_M_peak_931	5.17	5.94	3.35	2.59	8.87e-06	0.000737	ENSBGRG00000023828:intron	NA	NA	NA	NA	NA	NA	NA
26	37388699	37389305	607	P_vs_M_peak_932	5.72	6.48	4.01	2.47	8.91e-06	0.000739	ENSBGRG00000026642:intron	NA	NA	NA	NA	NA	NA	NA
2	35827600	35828516	917	P_vs_M_peak_933	5.84	6.58	4.23	2.35	8.93e-06	0.00074	ENSBGRG00000002486:Promoter	ENSBGRG00000002486:2:35689642-35827963:-:-95	ENSBGRG00000002486(XRCC5)	337;GO:0000228,cellular_component nuclear chromosome;GO:0000723,biological_process telomere maintenance;GO:0000726,biological_process non-recombinational repair;GO:0000781,cellular_component chromosome, telomeric region;GO:0000782,cellular_component telomere cap complex;GO:0000783,cellular_component nuclear telomere cap complex;GO:0000784,cellular_component nuclear chromosome, telomeric region;GO…	XRCC5, KU80, G22P2; ATP-dependent DNA helicase 2 subunit 2; K10885	map03450	XP_005896238.1 PREDICTED: X-ray repair cross-complementing protein 5 [Bos mutus]	NA
4	125181051	125181406	356	P_vs_M_peak_934	6.26	7.04	4.49	2.54	8.94e-06	0.00074	intergenic	NA	NA	NA	NA	NA	NA	NA
3	40976254	40977140	887	P_vs_M_peak_936	6.4	7.15	4.77	2.38	9.01e-06	0.000744	intergenic	NA	NA	NA	NA	NA	NA	NA
21	33726919	33727579	661	P_vs_M_peak_937	6.01	6.77	4.31	2.46	9.01e-06	0.000744	intergenic	NA	NA	NA	NA	NA	NA	NA
1	103815960	103816622	663	P_vs_M_peak_938	5.32	6.1	3.47	2.63	9.03e-06	0.000744	intergenic	NA	NA	NA	NA	NA	NA	NA
27	28318903	28319480	578	P_vs_M_peak_939	5.86	6.62	4.14	2.48	9.05e-06	0.000744	ENSBGRG00000024176:intron	NA	NA	NA	NA	NA	NA	NA
28	36247269	36247972	704	P_vs_M_peak_940	5.79	6.56	4.05	2.5	9.05e-06	0.000744	intergenic	NA	NA	NA	NA	NA	NA	NA
13	46447552	46448144	593	P_vs_M_peak_941	5.67	6.41	4.05	2.37	9.06e-06	0.000744	ENSBGRG00000006281:intron	NA	NA	NA	NA	NA	NA	NA
10	78856229	78856781	553	P_vs_M_peak_942	5.34	6.12	3.54	2.57	9.07e-06	0.000744	ENSBGRG00000005876:intron	NA	NA	NA	NA	NA	NA	NA
9	89795333	89795933	601	P_vs_M_peak_943	5.51	6.26	3.86	2.41	9.08e-06	0.000744	intergenic	NA	NA	NA	NA	NA	NA	NA
2	130138648	130139986	1339	P_vs_M_peak_944	8.73	9.57	6.49	3.08	9.12e-06	0.000746	intergenic	NA	NA	NA	NA	NA	NA	NA
VBZB01000109.1	43173	43874	702	P_vs_M_peak_945	9.27	9.9	8.11	1.79	9.22e-06	0.000754	intergenic	NA	NA	NA	NA	NA	NA	NA
17	23299266	23301163	1898	P_vs_M_peak_946	8.99	9.76	7.28	2.47	9.25e-06	0.000755	ENSBGRG00000011365:intron	NA	NA	NA	NA	NA	NA	NA
16	8730538	8731458	921	P_vs_M_peak_948	5.83	6.6	4.11	2.48	9.37e-06	0.000764	intergenic	NA	NA	NA	NA	NA	NA	NA
2	130278504	130278717	214	P_vs_M_peak_949	5.51	6.29	3.67	2.62	9.4e-06	0.000765	intergenic	NA	NA	NA	NA	NA	NA	NA
6	107812574	107813015	442	P_vs_M_peak_951	4.85	5.67	2.77	2.9	9.41e-06	0.000765	intergenic	ENSBGRG00000005082:6:107816648-107929431:+:-3853	ENSBGRG00000005082(NPNT)	207;GO:0001655,biological_process urogenital system development;GO:0001657,biological_process ureteric bud development;GO:0001658,biological_process branching involved in ureteric bud morphogenesis;GO:0001763,biological_process morphogenesis of a branching structure;GO:0001822,biological_process kidney development;GO:0001823,biological_process mesonephros development;GO:0001932,biological_process…	NPNT; nephronectin; K06824	map04512	XP_005907350.1 PREDICTED: nephronectin isoform X2 [Bos mutus]; XP_005907351.1 PREDICTED: nephronectin isoform X3 [Bos mutus]; XP_005907352.1 PREDICTED: nephronectin isoform X4 [Bos mutus]; XP_005907354.1 PREDICTED: nephronectin isoform X6 [Bos mutus]; XP_014337509.1 PREDICTED: nephronectin isoform X1 [Bos mutus]; XP_019817905.1 PREDICTED: nephronectin isoform X1 [Bos indicus]	NA
6	34659148	34659548	401	P_vs_M_peak_952	5.28	6.04	3.54	2.5	9.47e-06	0.000769	ENSBGRG00000026286:intron	NA	NA	NA	NA	NA	NA	NA
28	49161798	49162286	489	P_vs_M_peak_954	6.62	7.41	4.72	2.69	9.54e-06	0.000773	ENSBGRG00000009246:intron	NA	NA	NA	NA	NA	NA	NA
29	14062717	14063406	690	P_vs_M_peak_955	5.25	6.05	3.32	2.73	9.58e-06	0.000775	ENSBGRG00000022866:intron	NA	NA	NA	NA	NA	NA	NA
2	118159157	118160347	1191	P_vs_M_peak_956	6.93	7.71	5.09	2.62	9.61e-06	0.000777	ENSBGRG00000023219:intron	ENSBGRG00000023496:2:118162148-118162231:-:2479	ENSBGRG00000023496(ENSBGRG00000023496)	NA	NA	NA	NA	NA
14	34010097	34011091	995	P_vs_M_peak_957	6.15	6.91	4.46	2.45	9.65e-06	0.000779	ENSBGRG00000005284:Promoter	ENSBGRG00000005284:14:33840749-34010567:-:-27	ENSBGRG00000005284(KIFAP3)	201;GO:0000226,biological_process microtubule cytoskeleton organization;GO:0000228,cellular_component nuclear chromosome;GO:0000793,cellular_component condensed chromosome;GO:0000794,cellular_component condensed nuclear chromosome;GO:0002376,biological_process immune system process;GO:0002478,biological_process antigen processing and presentation of exogenous peptide antigen;GO:0002495,biological…	NA	NA	XP_005902449.1 PREDICTED: kinesin-associated protein 3 isoform X1 [Bos mutus]; XP_005902450.1 PREDICTED: kinesin-associated protein 3 isoform X2 [Bos mutus]	NA
7	117516152	117516875	724	P_vs_M_peak_958	5.62	6.39	3.87	2.52	9.66e-06	0.000779	intergenic	NA	NA	NA	NA	NA	NA	NA
5	84155554	84156003	450	P_vs_M_peak_959	5.46	6.2	3.86	2.34	9.69e-06	0.000781	intergenic	NA	NA	NA	NA	NA	NA	NA
6	34724503	34724878	376	P_vs_M_peak_960	5.62	6.38	3.92	2.47	9.82e-06	0.000791	ENSBGRG00000026286:intron	NA	NA	NA	NA	NA	NA	NA
10	48656377	48657099	723	P_vs_M_peak_961	5.87	6.61	4.28	2.33	9.83e-06	0.000791	intergenic	NA	NA	NA	NA	NA	NA	NA
2	51429097	51430141	1045	P_vs_M_peak_962	6.4	7.15	4.74	2.41	9.87e-06	0.000793	ENSBGRG00000022201:intron	NA	NA	NA	NA	NA	NA	NA
14	66482913	66483532	620	P_vs_M_peak_963	5.13	5.92	3.2	2.72	9.98e-06	0.000801	intergenic	NA	NA	NA	NA	NA	NA	NA
3	85481574	85482564	991	P_vs_M_peak_964	5.9	6.68	4.06	2.62	1e-05	0.000803	ENSBGRG00000012087:intron	NA	NA	NA	NA	NA	NA	NA
VBZB01000109.1	38756	39354	599	P_vs_M_peak_965	8.53	9.26	6.99	2.26	1e-05	0.000804	intergenic	NA	NA	NA	NA	NA	NA	NA
13	63503668	63504440	773	P_vs_M_peak_967	6.79	7.55	5.1	2.45	1.01e-05	0.000809	ENSBGRG00000005665:intron	NA	NA	NA	NA	NA	NA	NA
11	35110640	35111569	930	P_vs_M_peak_969	5.26	6.01	3.59	2.42	1.02e-05	0.000813	intergenic	NA	NA	NA	NA	NA	NA	NA
26	22331112	22331944	833	P_vs_M_peak_970	6.6	7.35	4.96	2.39	1.02e-05	0.000813	ENSBGRG00000019615:intron	NA	NA	NA	NA	NA	NA	NA
17	60475228	60475647	420	P_vs_M_peak_971	4.9	5.73	2.76	2.97	1.03e-05	0.000818	ENSBGRG00000015670:intron	NA	NA	NA	NA	NA	NA	NA
X	112598543	112599260	718	P_vs_M_peak_972	5.32	6.08	3.61	2.47	1.03e-05	0.00082	intergenic	NA	NA	NA	NA	NA	NA	NA
4	81618242	81619134	893	P_vs_M_peak_974	6.04	6.79	4.38	2.4	1.04e-05	0.000822	ENSBGRG00000009439:intron	NA	NA	NA	NA	NA	NA	NA
9	23912244	23912880	637	P_vs_M_peak_975	5.76	6.53	4.02	2.52	1.04e-05	0.000823	ENSBGRG00000004001:intron	NA	NA	NA	NA	NA	NA	NA
8	49713300	49713738	439	P_vs_M_peak_976	4.87	5.66	3.04	2.61	1.04e-05	0.000823	intergenic	NA	NA	NA	NA	NA	NA	NA
3	17589492	17590003	512	P_vs_M_peak_978	5.43	6.2	3.67	2.53	1.04e-05	0.000825	ENSBGRG00000008070:intron	NA	NA	NA	NA	NA	NA	NA
15	30937252	30938272	1021	P_vs_M_peak_979	5.69	6.45	3.99	2.46	1.05e-05	0.000826	intergenic	NA	NA	NA	NA	NA	NA	NA
1	146998986	146999624	639	P_vs_M_peak_981	4.62	5.44	2.54	2.9	1.05e-05	0.000831	intergenic	NA	NA	NA	NA	NA	NA	NA
10	17286158	17286565	408	P_vs_M_peak_982	4.77	5.56	2.86	2.7	1.06e-05	0.000833	intergenic	NA	NA	NA	NA	NA	NA	NA
Y	1142218	1143399	1182	P_vs_M_peak_983	5.61	6.34	4.03	2.31	1.06e-05	0.000834	ENSBGRG00000015615:exon;ENSBGRG00000015615:five_prime_UTR	ENSBGRG00000015615:Y:985965-1142948:-:139	ENSBGRG00000015615(USP9Y)	127;GO:0000003,biological_process reproduction;GO:0001654,biological_process eye development;GO:0001700,biological_process embryonic development via the syncytial blastoderm;GO:0001745,biological_process compound eye morphogenesis;GO:0003002,biological_process regionalization;GO:0003674,molecular_function molecular_function;GO:0003824,molecular_function catalytic activity;GO:0004843,molecular_fun…	NA	NA	NP_001138981.1 probable ubiquitin carboxyl-terminal hydrolase FAF-Y [Bos taurus]	NA
7	13312212	13312860	649	P_vs_M_peak_984	5.62	6.37	4	2.37	1.06e-05	0.000834	ENSBGRG00000004152:intron	NA	NA	NA	NA	NA	NA	NA
21	33732469	33732920	452	P_vs_M_peak_985	6	6.79	4.1	2.68	1.06e-05	0.000834	intergenic	NA	NA	NA	NA	NA	NA	NA
4	115929545	115930085	541	P_vs_M_peak_987	5.59	6.32	4.04	2.28	1.07e-05	0.000838	ENSBGRG00000008346:intron	NA	NA	NA	NA	NA	NA	NA
2	40584258	40585320	1063	P_vs_M_peak_988	5.94	6.75	3.93	2.82	1.07e-05	0.00084	ENSBGRG00000003801:intron	NA	NA	NA	NA	NA	NA	NA
11	77734797	77735487	691	P_vs_M_peak_989	5.54	6.28	3.95	2.33	1.08e-05	0.00084	ENSBGRG00000009576:intron	NA	NA	NA	NA	NA	NA	NA
VBZB01000404.1	2608	2916	309	P_vs_M_peak_990	7.53	8.33	5.58	2.75	1.08e-05	0.00084	intergenic	NA	NA	NA	NA	NA	NA	NA
2	128654971	128655573	603	P_vs_M_peak_991	6.03	6.75	4.51	2.24	1.08e-05	0.000844	ENSBGRG00000000213:intron	NA	NA	NA	NA	NA	NA	NA
Y	21771924	21772294	371	P_vs_M_peak_992	6.5	7.23	4.95	2.28	1.08e-05	0.000845	ENSBGRG00000008498:intron	NA	NA	NA	NA	NA	NA	NA
9	85409372	85409930	559	P_vs_M_peak_993	5.51	6.25	3.91	2.34	1.09e-05	0.000846	intergenic	NA	NA	NA	NA	NA	NA	NA
2	101226910	101227470	561	P_vs_M_peak_995	6.32	7.14	4.23	2.91	1.09e-05	0.000846	ENSBGRG00000006143:intron	NA	NA	NA	NA	NA	NA	NA
19	33297574	33297993	420	P_vs_M_peak_996	4.81	5.62	2.85	2.77	1.09e-05	0.000846	intergenic	NA	NA	NA	NA	NA	NA	NA
VBZB01000168.1	9414	9915	502	P_vs_M_peak_997	7.06	7.81	5.38	2.44	1.09e-05	0.000846	intergenic	NA	NA	NA	NA	NA	NA	NA
10	21329997	21330422	426	P_vs_M_peak_998	5.33	6.14	3.3	2.84	1.09e-05	0.000846	ENSBGRG00000012099:exon	NA	NA	NA	NA	NA	NA	NA
1	63067376	63068067	692	P_vs_M_peak_999	6.09	6.84	4.42	2.42	1.09e-05	0.000847	ENSBGRG00000001394:exon	NA	NA	NA	NA	NA	NA	NA
11	55740443	55741038	596	P_vs_M_peak_1000	5.64	6.38	4.05	2.33	1.1e-05	0.000849	ENSBGRG00000023839:intron	NA	NA	NA	NA	NA	NA	NA
19	40137394	40137666	273	P_vs_M_peak_1001	5.32	6.11	3.43	2.68	1.1e-05	0.000849	intergenic	NA	NA	NA	NA	NA	NA	NA
27	15720354	15721109	756	P_vs_M_peak_1002	4.74	5.54	2.75	2.8	1.1e-05	0.000849	intergenic	NA	NA	NA	NA	NA	NA	NA
5	73425508	73426487	980	P_vs_M_peak_1003	6.3	7.05	4.68	2.36	1.1e-05	0.000852	intergenic	NA	NA	NA	NA	NA	NA	NA
7	99160513	99161303	791	P_vs_M_peak_1005	6.28	7.05	4.56	2.49	1.11e-05	0.000856	ENSBGRG00000002421:Promoter	ENSBGRG00000002421:7:99157932-99160494:-:-414	ENSBGRG00000002421(KLHL9)	41;GO:0000151,cellular_component ubiquitin ligase complex;GO:0005575,cellular_component cellular_component;GO:0005622,cellular_component intracellular;GO:0005623,cellular_component cell;GO:0005737,cellular_component cytoplasm;GO:0005829,cellular_component cytosol;GO:0006464,biological_process cellular protein modification process;GO:0006807,biological_process nitrogen compound metabolic process;G…	KLHL9_13; kelch-like protein 9/13; K10447	map04120	XP_006733007.1 PREDICTED: kelch-like protein 9 isoform X2 [Leptonychotes weddellii]	ZBTB
Y	21548585	21549391	807	P_vs_M_peak_1007	8.64	9.35	7.2	2.15	1.12e-05	0.000857	intergenic	NA	NA	NA	NA	NA	NA	NA
3	49921532	49922094	563	P_vs_M_peak_1008	5.06	5.83	3.28	2.54	1.12e-05	0.000862	intergenic	NA	NA	NA	NA	NA	NA	NA
1	95541332	95541625	294	P_vs_M_peak_1010	5.01	5.79	3.14	2.65	1.14e-05	0.00087	ENSBGRG00000003142:intron	NA	NA	NA	NA	NA	NA	NA
6	3299174	3299684	511	P_vs_M_peak_1011	5.09	5.88	3.2	2.67	1.14e-05	0.00087	ENSBGRG00000014564:intron	NA	NA	NA	NA	NA	NA	NA
7	123533750	123534479	730	P_vs_M_peak_1012	6.21	6.97	4.48	2.49	1.14e-05	0.000871	intergenic	ENSBGRG00000015419:7:123536588-123537616:-:3501	ENSBGRG00000015419(ENSBGRG00000015419)	146;GO:0000003,biological_process reproduction;GO:0000902,biological_process cell morphogenesis;GO:0000904,biological_process cell morphogenesis involved in differentiation;GO:0001666,biological_process response to hypoxia;GO:0001701,biological_process in utero embryonic development;GO:0001725,cellular_component stress fiber;GO:0001726,cellular_component ruffle;GO:0001890,biological_process place…	NA	NA	DAA27105.1 TPA: palladin, cytoskeletal associated protein [Bos taurus]	NA
11	66601863	66602278	416	P_vs_M_peak_1013	5.6	6.4	3.63	2.77	1.14e-05	0.000873	intergenic	NA	NA	NA	NA	NA	NA	NA
5	39894131	39894780	650	P_vs_M_peak_1014	5.85	6.61	4.17	2.43	1.15e-05	0.000875	ENSBGRG00000001036:intron	NA	NA	NA	NA	NA	NA	NA
12	8544734	8545256	523	P_vs_M_peak_1016	5.4	6.16	3.72	2.44	1.16e-05	0.000882	intergenic	NA	NA	NA	NA	NA	NA	NA
12	38746825	38747320	496	P_vs_M_peak_1017	4.61	5.43	2.52	2.91	1.16e-05	0.000883	ENSBGRG00000005407:intron	NA	NA	NA	NA	NA	NA	NA
6	49989979	49990526	548	P_vs_M_peak_1018	5.97	6.73	4.26	2.48	1.16e-05	0.000884	ENSBGRG00000021185:Promoter;ENSBGRG00000021223:Promoter;ENSBGRG00000020295:exon	ENSBGRG00000020295:6:49939725-49990438:-:185	ENSBGRG00000020295(POLR2B)	129;GO:0000375,biological_process RNA splicing, via transesterification reactions;GO:0000377,biological_process RNA splicing, via transesterification reactions with bulged adenosine as nucleophile;GO:0000398,biological_process mRNA splicing, via spliceosome;GO:0000428,cellular_component DNA-directed RNA polymerase complex;GO:0003674,molecular_function molecular_function;GO:0003676,molecular_funct…	RPB2, POLR2B; DNA-directed RNA polymerase II subunit RPB2 [EC:2.7.7.6]; K03010	map03020,map05016	NP_001092552.1 DNA-directed RNA polymerase II subunit RPB2 [Bos taurus]; XP_019783670.1 PREDICTED: DNA-directed RNA polymerase II subunit RPB2 isoform X2 [Tursiops truncatus]; XP_023410792.1 DNA-directed RNA polymerase II subunit RPB2 [Loxodonta africana]	RFX
29	22692495	22693397	903	P_vs_M_peak_1019	5.95	6.73	4.14	2.59	1.17e-05	0.000887	intergenic	NA	NA	NA	NA	NA	NA	NA
19	10121389	10122815	1427	P_vs_M_peak_1020	7.98	8.79	5.96	2.83	1.17e-05	0.000888	ENSBGRG00000013145:intron	NA	NA	NA	NA	NA	NA	NA
8	103847698	103848104	407	P_vs_M_peak_1021	5.47	6.24	3.71	2.53	1.18e-05	0.000893	ENSBGRG00000011427:intron	NA	NA	NA	NA	NA	NA	NA
9	68548783	68549294	512	P_vs_M_peak_1023	5.14	5.92	3.29	2.64	1.18e-05	0.000893	intergenic	NA	NA	NA	NA	NA	NA	NA
1	63827790	63828673	884	P_vs_M_peak_1025	5.35	6.13	3.56	2.57	1.18e-05	0.000893	ENSBGRG00000001895:intron	NA	NA	NA	NA	NA	NA	NA
9	112567939	112568466	528	P_vs_M_peak_1026	4.91	5.71	2.93	2.78	1.19e-05	0.000893	ENSBGRG00000024309:intron	NA	NA	NA	NA	NA	NA	NA
5	56220023	56220554	532	P_vs_M_peak_1027	5.29	6.05	3.55	2.51	1.19e-05	0.000893	intergenic	NA	NA	NA	NA	NA	NA	NA
18	26439599	26440469	871	P_vs_M_peak_1030	5.74	6.48	4.13	2.35	1.2e-05	0.000899	intergenic	NA	NA	NA	NA	NA	NA	NA
4	27516147	27516681	535	P_vs_M_peak_1031	5.53	6.27	3.91	2.36	1.2e-05	0.000899	intergenic	NA	NA	NA	NA	NA	NA	NA
6	66503042	66503696	655	P_vs_M_peak_1033	5	5.79	3.14	2.65	1.2e-05	0.000899	ENSBGRG00000004450:intron	ENSBGRG00000004450:6:66460124-66506915:-:3546	ENSBGRG00000004450(ENSBGRG00000004450)	77;GO:0003674,molecular_function molecular_function;GO:0005096,molecular_function GTPase activator activity;GO:0005102,molecular_function signaling receptor binding;GO:0005178,molecular_function integrin binding;GO:0005488,molecular_function binding;GO:0005515,molecular_function protein binding;GO:0005575,cellular_component cellular_component;GO:0005622,cellular_component intracellular;GO:0005623…	TBC1D1; TBC1 domain family member 1; K18341; TBC1D4, AS160; TBC1 domain family member 4; K17902	map04152,map04919,map04931	NP_001159996.1 TBC1 domain family member 1 [Bos taurus]	NA
12	27627618	27628118	501	P_vs_M_peak_1034	4.98	5.77	3.1	2.66	1.2e-05	0.000899	ENSBGRG00000025112:intron	NA	NA	NA	NA	NA	NA	NA
28	35812607	35813521	915	P_vs_M_peak_1035	5.12	5.89	3.35	2.55	1.22e-05	0.00091	ENSBGRG00000010271:intron	NA	NA	NA	NA	NA	NA	NA
18	654574	655715	1142	P_vs_M_peak_1036	5.95	6.67	4.44	2.23	1.22e-05	0.00091	intergenic	NA	NA	NA	NA	NA	NA	NA
4	29981396	29981797	402	P_vs_M_peak_1038	5.62	6.39	3.88	2.51	1.23e-05	0.000914	ENSBGRG00000023047:intron	NA	NA	NA	NA	NA	NA	NA
20	43985654	43986441	788	P_vs_M_peak_1039	5.41	6.16	3.76	2.41	1.23e-05	0.000915	ENSBGRG00000023828:intron	NA	NA	NA	NA	NA	NA	NA
8	58532634	58533384	751	P_vs_M_peak_1040	4.83	5.63	2.86	2.77	1.23e-05	0.000915	intergenic	NA	NA	NA	NA	NA	NA	NA
22	26987389	26987901	513	P_vs_M_peak_1043	5.12	5.87	3.42	2.45	1.24e-05	0.000919	ENSBGRG00000026643:intron	NA	NA	NA	NA	NA	NA	NA
9	112670146	112670464	319	P_vs_M_peak_1044	5.34	6.14	3.45	2.68	1.24e-05	0.000919	ENSBGRG00000024588:intron	NA	NA	NA	NA	NA	NA	NA
1	162160124	162160981	858	P_vs_M_peak_1045	6.06	6.83	4.27	2.57	1.25e-05	0.000922	ENSBGRG00000002831:intron	NA	NA	NA	NA	NA	NA	NA
7	105159900	105160844	945	P_vs_M_peak_1047	6.03	6.79	4.33	2.46	1.25e-05	0.000925	ENSBGRG00000000429:exon	ENSBGRG00000000429:7:105083846-105160425:-:53	ENSBGRG00000000429(CAAP1)	6;GO:0003008,biological_process system process;GO:0007600,biological_process sensory perception;GO:0008150,biological_process biological_process;GO:0019233,biological_process sensory perception of pain;GO:0032501,biological_process multicellular organismal process;GO:0050877,biological_process nervous system process	NA	NA	XP_005904868.1 PREDICTED: caspase activity and apoptosis inhibitor 1 [Bos mutus]	NA
23	21892811	21893924	1114	P_vs_M_peak_1049	6.3	7.03	4.71	2.32	1.26e-05	0.000925	intergenic	NA	NA	NA	NA	NA	NA	NA
7	12167732	12168087	356	P_vs_M_peak_1050	4.6	5.41	2.55	2.87	1.26e-05	0.000925	ENSBGRG00000003176:intron	NA	NA	NA	NA	NA	NA	NA
12	74659864	74660472	609	P_vs_M_peak_1052	5.96	6.69	4.41	2.28	1.26e-05	0.000926	intergenic	NA	NA	NA	NA	NA	NA	NA
27	33840344	33840897	554	P_vs_M_peak_1053	6.12	6.86	4.48	2.38	1.26e-05	0.000926	ENSBGRG00000021722:intron	NA	NA	NA	NA	NA	NA	NA
2	81001916	81002335	420	P_vs_M_peak_1054	4.83	5.63	2.88	2.75	1.26e-05	0.000927	ENSBGRG00000000528:intron	NA	NA	NA	NA	NA	NA	NA
X	134627708	134628407	700	P_vs_M_peak_1055	5.36	6.13	3.61	2.52	1.27e-05	0.000932	intergenic	NA	NA	NA	NA	NA	NA	NA
4	125995495	125995995	501	P_vs_M_peak_1056	6.07	6.84	4.33	2.51	1.28e-05	0.000935	ENSBGRG00000022377:intron	NA	NA	NA	NA	NA	NA	NA
2	9664579	9664881	303	P_vs_M_peak_1058	4.6	5.42	2.53	2.89	1.29e-05	0.00094	ENSBGRG00000007540:intron	NA	NA	NA	NA	NA	NA	NA
6	54074945	54075495	551	P_vs_M_peak_1059	5.49	6.24	3.82	2.42	1.29e-05	0.000941	intergenic	NA	NA	NA	NA	NA	NA	NA
28	23162856	23163962	1107	P_vs_M_peak_1060	6.04	6.78	4.44	2.34	1.29e-05	0.000943	ENSBGRG00000021584:intron	NA	NA	NA	NA	NA	NA	NA
11	15211984	15212386	403	P_vs_M_peak_1061	4.95	5.72	3.2	2.52	1.29e-05	0.000943	intergenic	NA	NA	NA	NA	NA	NA	NA
19	40161218	40161665	448	P_vs_M_peak_1062	6.37	7.12	4.74	2.37	1.31e-05	0.000954	intergenic	ENSBGRG00000026728:19:40156804-40158090:-:-3351	ENSBGRG00000026728(ENSBGRG00000026728)	NA	NA	NA	BAE23338.1 unnamed protein product [Mus musculus]	NA
10	15242701	15243339	639	P_vs_M_peak_1063	5.94	6.68	4.39	2.29	1.32e-05	0.000956	ENSBGRG00000017504:intron	ENSBGRG00000017504:10:15242678-15335036:+:342	ENSBGRG00000017504(HBS1L)	105;GO:0000166,molecular_function nucleotide binding;GO:0000288,biological_process nuclear-transcribed mRNA catabolic process, deadenylation-dependent decay;GO:0000291,biological_process nuclear-transcribed mRNA catabolic process, exonucleolytic;GO:0000956,biological_process nuclear-transcribed mRNA catabolic process;GO:0001882,molecular_function nucleoside binding;GO:0001883,molecular_function p…	HBS1; elongation factor 1 alpha-like protein; K14416	map03015,map05134	XP_005211034.1 HBS1-like protein isoform X1 [Bos taurus]; XP_005899177.1 PREDICTED: HBS1-like protein isoform X2 [Bos mutus]; XP_005899178.1 PREDICTED: HBS1-like protein isoform X3 [Bos mutus]; XP_019823030.1 PREDICTED: HBS1-like protein isoform X1 [Bos indicus]	NA
25	24925051	24925551	501	P_vs_M_peak_1065	5.47	6.23	3.73	2.5	1.34e-05	0.000973	ENSBGRG00000026160:intron	NA	NA	NA	NA	NA	NA	NA
6	22351899	22352912	1014	P_vs_M_peak_1066	5.57	6.32	3.92	2.4	1.34e-05	0.000973	ENSBGRG00000022302:exon	NA	NA	NA	NA	NA	NA	NA
1	145876664	145877488	825	P_vs_M_peak_1067	5.83	6.57	4.27	2.29	1.34e-05	0.000973	intergenic	ENSBGRG00000003144:1:145872545-145872649:-:-4427	ENSBGRG00000003144(U6)	NA	NA	NA	NA	NA
2	121552781	121553824	1044	P_vs_M_peak_1068	6.11	6.86	4.45	2.4	1.34e-05	0.000973	ENSBGRG00000007081:intron	NA	NA	NA	NA	NA	NA	NA
13	63373697	63374532	836	P_vs_M_peak_1070	6.85	7.63	5.05	2.57	1.35e-05	0.000976	ENSBGRG00000005665:intron	NA	NA	NA	NA	NA	NA	NA
20	9458907	9459812	906	P_vs_M_peak_1071	6.02	6.78	4.29	2.49	1.36e-05	0.000983	ENSBGRG00000021745:intron	NA	NA	NA	NA	NA	NA	NA
10	16805073	16805960	888	P_vs_M_peak_1073	6.91	7.7	5.05	2.64	1.36e-05	0.000983	ENSBGRG00000019228:intron	NA	NA	NA	NA	NA	NA	NA
3	47801573	47802276	704	P_vs_M_peak_1074	6.38	7.14	4.66	2.48	1.37e-05	0.000987	intergenic	NA	NA	NA	NA	NA	NA	NA
20	6200916	6202059	1144	P_vs_M_peak_1075	6.73	7.48	5.11	2.37	1.37e-05	0.000987	intergenic	ENSBGRG00000018577:20:6194845-6197140:-:-4347	ENSBGRG00000018577(CMTR2)	71;GO:0001510,biological_process RNA methylation;GO:0003674,molecular_function molecular_function;GO:0003824,molecular_function catalytic activity;GO:0004483,molecular_function mRNA (nucleoside-2'-O-)-methyltransferase activity;GO:0005575,cellular_component cellular_component;GO:0005622,cellular_component intracellular;GO:0005623,cellular_component cell;GO:0005634,cellular_component nucleus;GO:00…	NA	NA	XP_010849199.1 PREDICTED: cap-specific mRNA (nucleoside-2'-O-)-methyltransferase 2 [Bison bison bison]	NA
1	93878495	93879230	736	P_vs_M_peak_1076	5.53	6.26	3.95	2.32	1.37e-05	0.000987	intergenic	NA	NA	NA	NA	NA	NA	NA
7	123464669	123464925	257	P_vs_M_peak_1077	5.17	5.94	3.4	2.55	1.38e-05	0.000987	intergenic	NA	NA	NA	NA	NA	NA	NA
4	108870678	108871673	996	P_vs_M_peak_1078	5.56	6.31	3.91	2.4	1.38e-05	0.00099	intergenic	NA	NA	NA	NA	NA	NA	NA
17	23285527	23286883	1357	P_vs_M_peak_1079	7.78	8.61	5.64	2.97	1.39e-05	0.000998	ENSBGRG00000011365:intron	NA	NA	NA	NA	NA	NA	NA
23	24625620	24626042	423	P_vs_M_peak_1080	6.2	6.95	4.57	2.38	1.4e-05	0.000999	ENSBGRG00000020222:intron	NA	NA	NA	NA	NA	NA	NA
25	41242143	41242967	825	P_vs_M_peak_1082	6.69	7.46	4.9	2.57	1.4e-05	0.001	intergenic	NA	NA	NA	NA	NA	NA	NA
24	43410336	43411257	922	P_vs_M_peak_1084	6.01	6.74	4.45	2.29	1.42e-05	0.00101	ENSBGRG00000009414:intron	NA	NA	NA	NA	NA	NA	NA
9	39708529	39709453	925	P_vs_M_peak_1086	6.24	6.98	4.6	2.39	1.42e-05	0.00101	intergenic	ENSBGRG00000013930:9:39707186-39707304:+:1805	ENSBGRG00000013930(U4)	NA	NA	NA	NA	NA
10	16317355	16318216	862	P_vs_M_peak_1087	6.8	7.54	5.22	2.32	1.43e-05	0.00101	ENSBGRG00000019080:exon	ENSBGRG00000019080:10:16277745-16317833:-:47	ENSBGRG00000019080(TBPL1)	297;GO:0000003,biological_process reproduction;GO:0000122,biological_process negative regulation of transcription by RNA polymerase II;GO:0000428,cellular_component DNA-directed RNA polymerase complex;GO:0000976,molecular_function transcription regulatory region sequence-specific DNA binding;GO:0000977,molecular_function RNA polymerase II regulatory region sequence-specific DNA binding;GO:0000978…	TBP, tbp; transcription initiation factor TFIID TATA-box-binding protein; K03120	map03022,map05016,map05165,map05166,map05203	XP_003932505.1 PREDICTED: TATA box-binding protein-like protein 1 [Saimiri boliviensis boliviensis]; XP_008534191.1 PREDICTED: TATA box-binding protein-like protein 1 isoform X2 [Equus przewalskii]	NA
12	25122168	25122801	634	P_vs_M_peak_1089	5.02	5.78	3.27	2.51	1.43e-05	0.00102	intergenic	NA	NA	NA	NA	NA	NA	NA
28	291853	292325	473	P_vs_M_peak_1091	5.68	6.41	4.13	2.28	1.44e-05	0.00102	intergenic	ENSBGRG00000021408:28:287755-291733:+:4334	ENSBGRG00000021408(ENSBGRG00000021408)	NA	NA	NA	NA	NA
VBZB01000109.1	16711	17007	297	P_vs_M_peak_1092	5.66	6.39	4.11	2.27	1.44e-05	0.00102	intergenic	NA	NA	NA	NA	NA	NA	NA
2	126874741	126875507	767	P_vs_M_peak_1094	5.28	6.09	3.3	2.79	1.45e-05	0.00102	intergenic	NA	NA	NA	NA	NA	NA	NA
12	9052258	9053690	1433	P_vs_M_peak_1095	6.39	7.15	4.64	2.51	1.45e-05	0.00103	intergenic	NA	NA	NA	NA	NA	NA	NA
9	96401116	96401932	817	P_vs_M_peak_1096	6.44	7.18	4.86	2.32	1.45e-05	0.00103	ENSBGRG00000006925:intron	NA	NA	NA	NA	NA	NA	NA
10	40068176	40068608	433	P_vs_M_peak_1097	5.22	5.97	3.55	2.42	1.46e-05	0.00103	ENSBGRG00000026554:intron	ENSBGRG00000026554:10:40043614-40069793:-:1401	ENSBGRG00000026554(ENSBGRG00000026554)	217;GO:0000079,biological_process regulation of cyclin-dependent protein serine/threonine kinase activity;GO:0000151,cellular_component ubiquitin ligase complex;GO:0000307,cellular_component cyclin-dependent protein kinase holoenzyme complex;GO:0001932,biological_process regulation of protein phosphorylation;GO:0001934,biological_process positive regulation of protein phosphorylation;GO:0002009,b…	NA	NA	EAW48468.1 cyclin C, isoform CRA_c [Homo sapiens]; XP_005210904.1 cyclin-C isoform X1 [Bos taurus]; XP_005985644.1 PREDICTED: LOW QUALITY PROTEIN: cyclin C [Pantholops hodgsonii]	NA
19	2062548	2063216	669	P_vs_M_peak_1098	5.96	6.7	4.34	2.36	1.46e-05	0.00103	ENSBGRG00000020508:intron	ENSBGRG00000020508:19:2061168-2074362:+:1714	ENSBGRG00000020508(PRKAR1A)	408;GO:0000003,biological_process reproduction;GO:0000166,molecular_function nucleotide binding;GO:0000226,biological_process microtubule cytoskeleton organization;GO:0000280,biological_process nuclear division;GO:0001704,biological_process formation of primary germ layer;GO:0001707,biological_process mesoderm formation;GO:0001932,biological_process regulation of protein phosphorylation;GO:000193…	PRKAR; cAMP-dependent protein kinase regulator; K04739	map04910	NP_001069826.1 cAMP-dependent protein kinase type I-alpha regulatory subunit [Bos taurus]	NA
5	39354566	39355021	456	P_vs_M_peak_1099	4.73	5.53	2.77	2.76	1.46e-05	0.00103	ENSBGRG00000000463:Promoter	ENSBGRG00000000463:5:39354896-39432096:+:-102	ENSBGRG00000000463(WASHC3)	36;GO:0003674,molecular_function molecular_function;GO:0005488,molecular_function binding;GO:0005515,molecular_function protein binding;GO:0005575,cellular_component cellular_component;GO:0005622,cellular_component intracellular;GO:0005623,cellular_component cell;GO:0005737,cellular_component cytoplasm;GO:0007275,biological_process multicellular organism development;GO:0007568,biological_process …	CCDC53; WASH complex subunit CCDC53; K18463	map04144,map04212	XP_004006720.1 PREDICTED: WASH complex subunit CCDC53 isoform X1 [Ovis aries]; XP_005206737.1 WASH complex subunit 3 isoform X1 [Bos taurus]	NA
24	3107945	3108773	829	P_vs_M_peak_1100	6.08	6.86	4.23	2.64	1.46e-05	0.00103	ENSBGRG00000015470:Promoter;ENSBGRG00000015451:exon	ENSBGRG00000015451:24:3108140-3108521:-:162	ENSBGRG00000015451(H2BC3)	105;GO:0000785,cellular_component chromatin;GO:0001530,molecular_function lipopolysaccharide binding;GO:0001906,biological_process cell killing;GO:0001959,biological_process regulation of cytokine-mediated signaling pathway;GO:0001960,biological_process negative regulation of cytokine-mediated signaling pathway;GO:0002227,biological_process innate immune response in mucosa;GO:0002251,biological_p…	H2B; histone H2B; K11252; H4; histone H4; K11254	map05034,map05203,map05322	XP_005892277.1 PREDICTED: histone H2B type 1-B [Bos mutus]	NA
1	16647028	16648002	975	P_vs_M_peak_1101	5.48	6.22	3.91	2.3	1.47e-05	0.00103	ENSBGRG00000000034:intron	NA	NA	NA	NA	NA	NA	NA
15	73096822	73097337	516	P_vs_M_peak_1102	4.98	5.76	3.14	2.62	1.48e-05	0.00104	intergenic	NA	NA	NA	NA	NA	NA	NA
9	112153523	112154039	517	P_vs_M_peak_1103	5.76	6.53	4.02	2.51	1.49e-05	0.00105	ENSBGRG00000023367:intron	NA	NA	NA	NA	NA	NA	NA
11	94682834	94683562	729	P_vs_M_peak_1104	4.64	5.46	2.56	2.9	1.5e-05	0.00105	ENSBGRG00000006629:intron	NA	NA	NA	NA	NA	NA	NA
16	20181704	20182430	727	P_vs_M_peak_1106	5.36	6.15	3.49	2.66	1.51e-05	0.00106	intergenic	NA	NA	NA	NA	NA	NA	NA
6	127233059	127233586	528	P_vs_M_peak_1107	5.17	5.98	3.15	2.83	1.52e-05	0.00106	intergenic	NA	NA	NA	NA	NA	NA	NA
25	36884780	36885583	804	P_vs_M_peak_1108	8.13	8.94	6.09	2.85	1.52e-05	0.00106	ENSBGRG00000024043:intron	NA	NA	NA	NA	NA	NA	NA
19	18372388	18372885	498	P_vs_M_peak_1109	6.23	7.02	4.34	2.68	1.52e-05	0.00106	intergenic	NA	NA	NA	NA	NA	NA	NA
16	81141343	81142435	1093	P_vs_M_peak_1110	9.91	10.42	9.12	1.31	1.52e-05	0.00106	intergenic	ENSBGRG00000023611:16:81137264-81137384:+:4625	ENSBGRG00000023611(5S_rRNA)	NA	NA	NA	NA	NA
12	55172818	55173387	570	P_vs_M_peak_1111	5.92	6.68	4.22	2.46	1.53e-05	0.00106	ENSBGRG00000016285:intron	NA	NA	NA	NA	NA	NA	NA
21	33810487	33811066	580	P_vs_M_peak_1112	5.44	6.21	3.64	2.57	1.53e-05	0.00107	ENSBGRG00000022019:intron	NA	NA	NA	NA	NA	NA	NA
2	23808488	23808936	449	P_vs_M_peak_1114	4.68	5.48	2.75	2.72	1.54e-05	0.00107	intergenic	NA	NA	NA	NA	NA	NA	NA
29	10388392	10389048	657	P_vs_M_peak_1116	6.05	6.8	4.41	2.38	1.56e-05	0.00108	intergenic	NA	NA	NA	NA	NA	NA	NA
7	123522350	123522991	642	P_vs_M_peak_1117	6.51	7.27	4.8	2.48	1.56e-05	0.00108	intergenic	NA	NA	NA	NA	NA	NA	NA
21	48314755	48316016	1262	P_vs_M_peak_1118	7.13	7.91	5.33	2.57	1.56e-05	0.00108	intergenic	NA	NA	NA	NA	NA	NA	NA
7	74786095	74786980	886	P_vs_M_peak_1119	6.07	6.8	4.51	2.29	1.56e-05	0.00108	ENSBGRG00000002457:Promoter	ENSBGRG00000002457:7:74761551-74786437:-:-100	ENSBGRG00000002457(FXN)	363;GO:0000302,biological_process response to reactive oxygen species;GO:0000303,biological_process response to superoxide;GO:0000305,biological_process response to oxygen radical;GO:0001558,biological_process regulation of cell growth;GO:0002119,biological_process nematode larval development;GO:0002164,biological_process larval development;GO:0003008,biological_process system process;GO:0003674,…	FXN; frataxin [EC:1.16.3.1]; K19054	map00860	XP_010858957.1 PREDICTED: frataxin, mitochondrial isoform X1 [Bison bison bison]; XP_010858958.1 PREDICTED: frataxin, mitochondrial isoform X2 [Bison bison bison]	NA
4	103842468	103843345	878	P_vs_M_peak_1120	5.47	6.23	3.78	2.45	1.58e-05	0.00109	ENSBGRG00000002586:intron	NA	NA	NA	NA	NA	NA	NA
21	33780112	33781182	1071	P_vs_M_peak_1121	6.62	7.37	4.97	2.4	1.58e-05	0.00109	ENSBGRG00000022019:intron	NA	NA	NA	NA	NA	NA	NA
2	64307021	64307810	790	P_vs_M_peak_1122	5.85	6.65	3.84	2.81	1.59e-05	0.00109	intergenic	NA	NA	NA	NA	NA	NA	NA
7	28481999	28482564	566	P_vs_M_peak_1123	4.66	5.48	2.51	2.97	1.59e-05	0.00109	ENSBGRG00000000693:intron	NA	NA	NA	NA	NA	NA	NA
8	28805238	28805644	407	P_vs_M_peak_1124	4.57	5.4	2.41	2.99	1.6e-05	0.0011	intergenic	NA	NA	NA	NA	NA	NA	NA
Y	26242268	26242493	226	P_vs_M_peak_1125	4.93	5.69	3.2	2.5	1.6e-05	0.0011	intergenic	NA	NA	NA	NA	NA	NA	NA
2	139402790	139403597	808	P_vs_M_peak_1126	5.45	6.19	3.86	2.33	1.62e-05	0.00111	intergenic	NA	NA	NA	NA	NA	NA	NA
20	43437371	43438111	741	P_vs_M_peak_1128	5.88	6.64	4.14	2.51	1.63e-05	0.00112	intergenic	NA	NA	NA	NA	NA	NA	NA
11	19802426	19803220	795	P_vs_M_peak_1129	5.96	6.71	4.26	2.45	1.64e-05	0.00112	intergenic	NA	NA	NA	NA	NA	NA	NA
12	7611840	7612414	575	P_vs_M_peak_1130	5.27	6.02	3.61	2.41	1.64e-05	0.00112	ENSBGRG00000014601:intron	NA	NA	NA	NA	NA	NA	NA
8	6000029	6000624	596	P_vs_M_peak_1131	6.4	7.16	4.69	2.47	1.64e-05	0.00112	ENSBGRG00000001227:intron	NA	NA	NA	NA	NA	NA	NA
21	33798829	33799231	403	P_vs_M_peak_1132	5.66	6.4	4.05	2.35	1.65e-05	0.00112	ENSBGRG00000022019:exon	NA	NA	NA	NA	NA	NA	NA
14	50039168	50039473	306	P_vs_M_peak_1133	5.53	6.25	4	2.25	1.65e-05	0.00112	ENSBGRG00000019013:intron	NA	NA	NA	NA	NA	NA	NA
10	95523980	95524669	690	P_vs_M_peak_1134	6.01	6.76	4.39	2.37	1.65e-05	0.00112	intergenic	NA	NA	NA	NA	NA	NA	NA
7	112159593	112160441	849	P_vs_M_peak_1135	6.26	6.99	4.71	2.28	1.66e-05	0.00113	ENSBGRG00000001516:exon	ENSBGRG00000001516:7:112129107-112160180:-:163	ENSBGRG00000001516(CCDC25)	NA	NA	NA	XP_011357650.2 coiled-coil domain-containing protein 25 isoform X1 [Pteropus vampyrus]; XP_015327887.1 coiled-coil domain-containing protein 25 isoform X1 [Bos taurus]	NA
23	50951491	50952523	1033	P_vs_M_peak_1136	5.92	6.67	4.29	2.38	1.66e-05	0.00113	ENSBGRG00000025094:Promoter	ENSBGRG00000025094:23:50952268-50978935:+:-261	ENSBGRG00000025094(RIMOC1)	21;GO:0005575,cellular_component cellular_component;GO:0005622,cellular_component intracellular;GO:0005623,cellular_component cell;GO:0005634,cellular_component nucleus;GO:0005654,cellular_component nucleoplasm;GO:0005737,cellular_component cytoplasm;GO:0005829,cellular_component cytosol;GO:0031974,cellular_component membrane-enclosed lumen;GO:0031981,cellular_component nuclear lumen;GO:0043226,c…	NA	NA	XP_010852015.1 PREDICTED: UPF0600 protein C5orf51 homolog isoform X1 [Bison bison bison]	NA
24	28222666	28223244	579	P_vs_M_peak_1137	5.57	6.31	3.96	2.34	1.67e-05	0.00114	ENSBGRG00000020713:intron	NA	NA	NA	NA	NA	NA	NA
23	47262920	47263814	895	P_vs_M_peak_1138	6.41	7.13	4.89	2.24	1.68e-05	0.00114	ENSBGRG00000021685:intron	NA	NA	NA	NA	NA	NA	NA
7	34708372	34708861	490	P_vs_M_peak_1139	5.62	6.35	4.11	2.23	1.7e-05	0.00115	intergenic	NA	NA	NA	NA	NA	NA	NA
28	165651	166435	785	P_vs_M_peak_1140	5.39	6.12	3.81	2.31	1.7e-05	0.00115	intergenic	NA	NA	NA	NA	NA	NA	NA
3	72204673	72206167	1495	P_vs_M_peak_1142	6.99	7.78	5.1	2.68	1.71e-05	0.00116	ENSBGRG00000002452:intron	NA	NA	NA	NA	NA	NA	NA
15	61258599	61259451	853	P_vs_M_peak_1143	6.64	7.43	4.79	2.64	1.71e-05	0.00116	ENSBGRG00000012579:intron	NA	NA	NA	NA	NA	NA	NA
18	3165236	3165793	558	P_vs_M_peak_1144	4.94	5.74	2.98	2.76	1.72e-05	0.00116	ENSBGRG00000013906:Promoter	ENSBGRG00000013906:18:3160185-3165147:-:-367	ENSBGRG00000013906(ENSBGRG00000013906)	126;GO:0000298,molecular_function endopolyphosphatase activity;GO:0003674,molecular_function molecular_function;GO:0003676,molecular_function nucleic acid binding;GO:0003723,molecular_function RNA binding;GO:0003824,molecular_function catalytic activity;GO:0004551,molecular_function nucleotide diphosphatase activity;GO:0005488,molecular_function binding;GO:0005575,cellular_component cellular_comp…	NA	NA	XP_024857785.1 diphosphoinositol polyphosphate phosphohydrolase 2-like [Bos taurus]	NA
10	52577619	52577948	330	P_vs_M_peak_1145	5.16	5.96	3.23	2.72	1.72e-05	0.00116	ENSBGRG00000012139:intron	NA	NA	NA	NA	NA	NA	NA
10	16907311	16907780	470	P_vs_M_peak_1146	5.27	6.03	3.53	2.51	1.72e-05	0.00116	ENSBGRG00000019228:intron	NA	NA	NA	NA	NA	NA	NA
27	7280740	7281435	696	P_vs_M_peak_1147	6.68	7.45	4.89	2.56	1.74e-05	0.00117	intergenic	NA	NA	NA	NA	NA	NA	NA
3	63543470	63543832	363	P_vs_M_peak_1148	5.1	5.85	3.42	2.44	1.74e-05	0.00117	ENSBGRG00000000384:intron	ENSBGRG00000000384:3:63542880-63553484:+:771	ENSBGRG00000000384(BCL10)	356;GO:0000323,cellular_component lytic vacuole;GO:0001772,cellular_component immunological synapse;GO:0001775,biological_process cell activation;GO:0001783,biological_process B cell apoptotic process;GO:0001816,biological_process cytokine production;GO:0001817,biological_process regulation of cytokine production;GO:0001819,biological_process positive regulation of cytokine production;GO:0001838,…	BCL10; B-cell CLL/lymphoma 10; K07368	map04064,map04625,map04660,map04662,map05131,map05152	NP_001071496.1 B-cell lymphoma/leukemia 10 [Bos taurus]	NA
2	118205493	118205769	277	P_vs_M_peak_1149	4.73	5.56	2.56	3	1.75e-05	0.00118	ENSBGRG00000023219:intron	NA	NA	NA	NA	NA	NA	NA
19	40160664	40160992	329	P_vs_M_peak_1150	6.04	6.77	4.45	2.33	1.75e-05	0.00118	intergenic	ENSBGRG00000026728:19:40156804-40158090:-:-2738	ENSBGRG00000026728(ENSBGRG00000026728)	NA	NA	NA	BAE23338.1 unnamed protein product [Mus musculus]	NA
12	7575033	7576157	1125	P_vs_M_peak_1151	6.51	7.27	4.79	2.48	1.77e-05	0.00119	intergenic	NA	NA	NA	NA	NA	NA	NA
16	69914075	69914801	727	P_vs_M_peak_1152	5.61	6.34	4.05	2.3	1.77e-05	0.00119	ENSBGRG00000026421:intron	NA	NA	NA	NA	NA	NA	NA
7	74485888	74486735	848	P_vs_M_peak_1153	5.92	6.63	4.45	2.19	1.77e-05	0.00119	ENSBGRG00000000954:intron	NA	NA	NA	NA	NA	NA	NA
12	21919612	21920708	1097	P_vs_M_peak_1154	7.08	7.87	5.14	2.73	1.78e-05	0.00119	ENSBGRG00000016822:Promoter	ENSBGRG00000016822:12:21690039-21919870:-:-290	ENSBGRG00000016822(ENSBGRG00000016822)	NA	NA	NA	NA	NA
14	29626100	29626771	672	P_vs_M_peak_1155	5.37	6.11	3.77	2.34	1.78e-05	0.00119	ENSBGRG00000010070:intron	NA	NA	NA	NA	NA	NA	NA
Y	12065388	12065758	371	P_vs_M_peak_1157	4.62	5.45	2.43	3.02	1.79e-05	0.00119	ENSBGRG00000010354:intron	NA	NA	NA	NA	NA	NA	NA
4	116968360	116968875	516	P_vs_M_peak_1160	5.3	6.09	3.44	2.65	1.8e-05	0.0012	ENSBGRG00000008948:intron	NA	NA	NA	NA	NA	NA	NA
7	123387499	123388136	638	P_vs_M_peak_1161	6.58	7.33	4.93	2.4	1.81e-05	0.0012	intergenic	NA	NA	NA	NA	NA	NA	NA
X	4715953	4716868	916	P_vs_M_peak_1162	5.81	6.52	4.34	2.18	1.81e-05	0.0012	intergenic	ENSBGRG00000023903:X:4701598-4713140:-:-3270	ENSBGRG00000023903(ZNF449)	24;GO:0000981,molecular_function DNA-binding transcription factor activity, RNA polymerase II-specific;GO:0003674,molecular_function molecular_function;GO:0003700,molecular_function DNA-binding transcription factor activity;GO:0006355,biological_process regulation of transcription, DNA-templated;GO:0006357,biological_process regulation of transcription by RNA polymerase II;GO:0008150,biological_p…	KRAB; KRAB domain-containing zinc finger protein; K09228	map05168	NP_001192643.1 zinc finger protein 449 [Bos taurus]	zf-C2H2
6	34687049	34687494	446	P_vs_M_peak_1163	5.41	6.15	3.82	2.33	1.82e-05	0.00121	ENSBGRG00000026286:intron	NA	NA	NA	NA	NA	NA	NA
VBZB01000336.1	7902	8902	1001	P_vs_M_peak_1164	10.72	11.15	10.1	1.04	1.82e-05	0.00121	intergenic	NA	NA	NA	NA	NA	NA	NA
12	24567775	24568784	1010	P_vs_M_peak_1165	6.46	7.22	4.72	2.5	1.82e-05	0.00121	intergenic	NA	NA	NA	NA	NA	NA	NA
5	73365660	73366631	972	P_vs_M_peak_1166	5.91	6.65	4.32	2.33	1.82e-05	0.00121	intergenic	NA	NA	NA	NA	NA	NA	NA
14	20695561	20696430	870	P_vs_M_peak_1167	5.56	6.28	4.04	2.24	1.83e-05	0.00121	intergenic	NA	NA	NA	NA	NA	NA	NA
12	2168768	2169382	615	P_vs_M_peak_1168	5.2	5.94	3.6	2.34	1.83e-05	0.00121	ENSBGRG00000013350:intron	NA	NA	NA	NA	NA	NA	NA
21	46118324	46118910	587	P_vs_M_peak_1169	6.66	7.42	4.94	2.48	1.84e-05	0.00121	ENSBGRG00000022473:intron	NA	NA	NA	NA	NA	NA	NA
23	52602653	52603220	568	P_vs_M_peak_1170	5.3	6.05	3.66	2.39	1.84e-05	0.00122	ENSBGRG00000017341:intron	NA	NA	NA	NA	NA	NA	NA
10	16979584	16980798	1215	P_vs_M_peak_1171	6.88	7.65	5.1	2.55	1.84e-05	0.00122	ENSBGRG00000019228:intron	NA	NA	NA	NA	NA	NA	NA
29	22570269	22570897	629	P_vs_M_peak_1172	5.59	6.32	4.04	2.28	1.85e-05	0.00122	ENSBGRG00000021171:intron	NA	NA	NA	NA	NA	NA	NA
7	44444369	44445363	995	P_vs_M_peak_1173	5.25	5.99	3.66	2.33	1.85e-05	0.00122	ENSBGRG00000009368:intron	NA	NA	NA	NA	NA	NA	NA
2	101219515	101220065	551	P_vs_M_peak_1174	6.33	7.1	4.55	2.55	1.85e-05	0.00122	ENSBGRG00000006143:intron	NA	NA	NA	NA	NA	NA	NA
26	23575594	23576078	485	P_vs_M_peak_1175	5.23	6.01	3.41	2.6	1.86e-05	0.00122	ENSBGRG00000021867:intron	NA	NA	NA	NA	NA	NA	NA
2	110557758	110558529	772	P_vs_M_peak_1176	5.51	6.26	3.83	2.43	1.86e-05	0.00122	ENSBGRG00000014860:intron	NA	NA	NA	NA	NA	NA	NA
10	64905516	64905982	467	P_vs_M_peak_1177	5.28	6.02	3.66	2.36	1.87e-05	0.00122	intergenic	ENSBGRG00000010492:10:64451119-64901549:-:-4200	ENSBGRG00000010492(TRDN)	219;GO:0000226,biological_process microtubule cytoskeleton organization;GO:0003008,biological_process system process;GO:0003012,biological_process muscle system process;GO:0003013,biological_process circulatory system process;GO:0003015,biological_process heart process;GO:0003674,molecular_function molecular_function;GO:0005488,molecular_function binding;GO:0005515,molecular_function protein bind…	NA	NA	ELR60420.1 Triadin, partial [Bos mutus]; XP_010860079.1 PREDICTED: triadin [Bison bison bison]	NA
Y	15900042	15900784	743	P_vs_M_peak_1178	4.86	5.67	2.83	2.84	1.87e-05	0.00122	ENSBGRG00000015703:intron	NA	NA	NA	NA	NA	NA	NA
13	68653955	68654356	402	P_vs_M_peak_1179	4.58	5.43	2.31	3.11	1.87e-05	0.00122	intergenic	NA	NA	NA	NA	NA	NA	NA
1	54974486	54975366	881	P_vs_M_peak_1180	6.02	6.8	4.23	2.57	1.87e-05	0.00122	intergenic	NA	NA	NA	NA	NA	NA	NA
6	95983767	95984087	321	P_vs_M_peak_1182	4.74	5.55	2.68	2.87	1.88e-05	0.00123	ENSBGRG00000000397:intron	NA	NA	NA	NA	NA	NA	NA
19	11244183	11245809	1627	P_vs_M_peak_1183	7.89	8.67	6.03	2.64	1.88e-05	0.00123	ENSBGRG00000018986:intron	NA	NA	NA	NA	NA	NA	NA
9	112668956	112669434	479	P_vs_M_peak_1185	5.66	6.44	3.85	2.59	1.89e-05	0.00123	ENSBGRG00000024588:intron	NA	NA	NA	NA	NA	NA	NA
23	22176507	22177001	495	P_vs_M_peak_1186	5.57	6.3	4	2.29	1.89e-05	0.00123	ENSBGRG00000018948:intron	NA	NA	NA	NA	NA	NA	NA
16	81138398	81138809	412	P_vs_M_peak_1187	6.58	7.3	5.08	2.22	1.9e-05	0.00124	intergenic	ENSBGRG00000023611:16:81137264-81137384:+:1339	ENSBGRG00000023611(5S_rRNA)	NA	NA	NA	NA	NA
23	14592777	14593177	401	P_vs_M_peak_1188	5.03	5.8	3.21	2.59	1.91e-05	0.00124	ENSBGRG00000009979:intron	NA	NA	NA	NA	NA	NA	NA
3	54284492	54285229	738	P_vs_M_peak_1189	5.74	6.46	4.2	2.26	1.91e-05	0.00124	ENSBGRG00000000591:intron	NA	NA	NA	NA	NA	NA	NA
2	130144456	130144726	271	P_vs_M_peak_1190	6.94	7.73	5.01	2.72	1.92e-05	0.00125	intergenic	NA	NA	NA	NA	NA	NA	NA
13	57775226	57775577	352	P_vs_M_peak_1191	5.07	5.87	3.15	2.71	1.93e-05	0.00125	intergenic	NA	NA	NA	NA	NA	NA	NA
11	74684616	74685485	870	P_vs_M_peak_1192	6.69	7.42	5.12	2.3	1.95e-05	0.00126	ENSBGRG00000013900:intron	NA	NA	NA	NA	NA	NA	NA
24	26761621	26761967	347	P_vs_M_peak_1193	5.14	5.89	3.47	2.42	1.95e-05	0.00126	ENSBGRG00000014960:exon	ENSBGRG00000014960:24:26760362-26766182:+:1432	ENSBGRG00000014960(ENSBGRG00000014960)	NA	NA	NA	NA	NA
12	62080078	62080669	592	P_vs_M_peak_1194	5.96	6.72	4.28	2.44	1.95e-05	0.00126	intergenic	NA	NA	NA	NA	NA	NA	NA
10	50008125	50008636	512	P_vs_M_peak_1195	5.68	6.45	3.91	2.54	1.96e-05	0.00127	ENSBGRG00000007272:intron	NA	NA	NA	NA	NA	NA	NA
5	73339185	73340079	895	P_vs_M_peak_1197	5.08	5.84	3.35	2.49	1.97e-05	0.00127	intergenic	NA	NA	NA	NA	NA	NA	NA
1	125569837	125570965	1129	P_vs_M_peak_1198	6.53	7.27	4.94	2.33	1.97e-05	0.00127	intergenic	NA	NA	NA	NA	NA	NA	NA
16	20098861	20099640	780	P_vs_M_peak_1199	5.71	6.44	4.17	2.27	1.97e-05	0.00127	intergenic	NA	NA	NA	NA	NA	NA	NA
18	69791421	69792057	637	P_vs_M_peak_1200	5.91	6.65	4.27	2.38	1.98e-05	0.00127	intergenic	NA	NA	NA	NA	NA	NA	NA
2	101139164	101139851	688	P_vs_M_peak_1201	6.21	6.99	4.34	2.66	1.98e-05	0.00127	ENSBGRG00000006143:intron	NA	NA	NA	NA	NA	NA	NA
20	6873046	6874315	1270	P_vs_M_peak_1203	7.24	8.03	5.36	2.68	1.98e-05	0.00127	ENSBGRG00000020235:intron	NA	NA	NA	NA	NA	NA	NA
25	18120192	18120500	309	P_vs_M_peak_1204	4.98	5.77	3.14	2.62	1.98e-05	0.00127	ENSBGRG00000025498:intron	NA	NA	NA	NA	NA	NA	NA
16	69018889	69019849	961	P_vs_M_peak_1205	6.25	6.98	4.68	2.3	1.98e-05	0.00127	intergenic	NA	NA	NA	NA	NA	NA	NA
3	17665570	17666197	628	P_vs_M_peak_1206	4.83	5.63	2.87	2.76	1.99e-05	0.00127	ENSBGRG00000008070:intron	NA	NA	NA	NA	NA	NA	NA
2	79804712	79805474	763	P_vs_M_peak_1207	5.96	6.72	4.22	2.5	1.99e-05	0.00128	ENSBGRG00000000305:intron	NA	NA	NA	NA	NA	NA	NA
X	94451941	94453287	1347	P_vs_M_peak_1208	6.1	6.9	4.19	2.71	2e-05	0.00128	intergenic	NA	NA	NA	NA	NA	NA	NA
1	31778344	31779308	965	P_vs_M_peak_1209	6.53	7.29	4.86	2.43	2e-05	0.00128	intergenic	ENSBGRG00000000080:1:31783462-31799779:+:-4636	ENSBGRG00000000080(BACH1)	160;GO:0000082,biological_process G1/S transition of mitotic cell cycle;GO:0000083,biological_process regulation of transcription involved in G1/S transition of mitotic cell cycle;GO:0000086,biological_process G2/M transition of mitotic cell cycle;GO:0000117,biological_process regulation of transcription involved in G2/M transition of mitotic cell cycle;GO:0000122,biological_process negative regu…	NA	NA	XP_010854120.1 PREDICTED: transcription regulator protein BACH1 [Bison bison bison]	TF_bZIP
5	84753006	84753547	542	P_vs_M_peak_1210	4.92	5.73	2.86	2.87	2.01e-05	0.00128	ENSBGRG00000001775:intron	NA	NA	NA	NA	NA	NA	NA
17	27290579	27291001	423	P_vs_M_peak_1211	5.87	6.62	4.17	2.45	2.02e-05	0.00129	ENSBGRG00000022045:intron	NA	NA	NA	NA	NA	NA	NA
2	118232909	118234574	1666	P_vs_M_peak_1213	7.93	8.74	5.89	2.85	2.03e-05	0.00129	ENSBGRG00000023219:intron	NA	NA	NA	NA	NA	NA	NA
24	15696255	15697047	793	P_vs_M_peak_1214	5.6	6.32	4.09	2.23	2.03e-05	0.00129	intergenic	NA	NA	NA	NA	NA	NA	NA
10	101080352	101080943	592	P_vs_M_peak_1215	6.01	6.72	4.54	2.18	2.04e-05	0.0013	intergenic	NA	NA	NA	NA	NA	NA	NA
2	5070066	5070889	824	P_vs_M_peak_1216	5.78	6.51	4.25	2.26	2.05e-05	0.0013	ENSBGRG00000000420:intron	NA	NA	NA	NA	NA	NA	NA
6	115917217	115917833	617	P_vs_M_peak_1217	5.31	6.05	3.66	2.39	2.05e-05	0.0013	ENSBGRG00000003179:intron	NA	NA	NA	NA	NA	NA	NA
9	67941249	67941639	391	P_vs_M_peak_1218	4.99	5.77	3.14	2.64	2.06e-05	0.00131	intergenic	NA	NA	NA	NA	NA	NA	NA
5	110460285	110460986	702	P_vs_M_peak_1220	5.83	6.55	4.3	2.25	2.09e-05	0.00132	ENSBGRG00000020472:intron	NA	NA	NA	NA	NA	NA	NA
19	49447631	49448942	1312	P_vs_M_peak_1221	7.27	8.05	5.47	2.58	2.09e-05	0.00132	ENSBGRG00000012557:Promoter	ENSBGRG00000012557:19:49304028-49447356:-:-930	ENSBGRG00000012557(NLK)	280;GO:0000165,biological_process MAPK cascade;GO:0000166,molecular_function nucleotide binding;GO:0000287,molecular_function magnesium ion binding;GO:0001654,biological_process eye development;GO:0001704,biological_process formation of primary germ layer;GO:0001706,biological_process endoderm formation;GO:0001708,biological_process cell fate specification;GO:0001709,biological_process cell fate …	NLK; nemo like kinase [EC:2.7.11.24]; K04468	map04010,map04068,map04310,map04520	NP_057315.3 serine/threonine-protein kinase NLK [Homo sapiens]; XP_015422199.1 PREDICTED: serine/threonine-protein kinase NLK isoform X2 [Myotis davidii]	NA
21	33729994	33730339	346	P_vs_M_peak_1222	5.39	6.14	3.76	2.38	2.09e-05	0.00132	intergenic	NA	NA	NA	NA	NA	NA	NA
19	48695470	48696083	614	P_vs_M_peak_1223	5.83	6.55	4.35	2.2	2.11e-05	0.00133	ENSBGRG00000022098:intron	NA	NA	NA	NA	NA	NA	NA
24	22870586	22871507	922	P_vs_M_peak_1224	6.71	7.47	5.05	2.42	2.11e-05	0.00133	ENSBGRG00000024269:intron	NA	NA	NA	NA	NA	NA	NA
24	33420276	33421157	882	P_vs_M_peak_1225	6.03	6.75	4.51	2.24	2.13e-05	0.00134	ENSBGRG00000024977:intron	NA	NA	NA	NA	NA	NA	NA
1	85928448	85929375	928	P_vs_M_peak_1226	6.43	7.18	4.77	2.41	2.13e-05	0.00134	ENSBGRG00000001121:intron	NA	NA	NA	NA	NA	NA	NA
15	61293343	61294105	763	P_vs_M_peak_1227	6.15	6.89	4.57	2.32	2.13e-05	0.00134	ENSBGRG00000012579:intron	NA	NA	NA	NA	NA	NA	NA
25	36917693	36918110	418	P_vs_M_peak_1228	7.08	7.89	5.08	2.81	2.14e-05	0.00135	ENSBGRG00000024043:intron	NA	NA	NA	NA	NA	NA	NA
15	61299949	61300308	360	P_vs_M_peak_1229	5.2	5.95	3.54	2.41	2.15e-05	0.00135	ENSBGRG00000012579:intron	NA	NA	NA	NA	NA	NA	NA
7	35282005	35282817	813	P_vs_M_peak_1230	6.05	6.8	4.38	2.42	2.15e-05	0.00135	intergenic	NA	NA	NA	NA	NA	NA	NA
21	33821371	33821763	393	P_vs_M_peak_1231	5.33	6.06	3.76	2.3	2.16e-05	0.00136	ENSBGRG00000022019:intron	NA	NA	NA	NA	NA	NA	NA
11	36274485	36275583	1099	P_vs_M_peak_1232	5.83	6.57	4.26	2.3	2.16e-05	0.00136	ENSBGRG00000007990:intron	NA	NA	NA	NA	NA	NA	NA
9	89700374	89700919	546	P_vs_M_peak_1233	4.96	5.72	3.26	2.45	2.17e-05	0.00136	intergenic	NA	NA	NA	NA	NA	NA	NA
17	21183513	21184311	799	P_vs_M_peak_1234	5.82	6.55	4.26	2.29	2.18e-05	0.00136	ENSBGRG00000004063:intron	NA	NA	NA	NA	NA	NA	NA
VBZB01000116.1	29536	29853	318	P_vs_M_peak_1235	7.06	7.81	5.41	2.39	2.19e-05	0.00137	intergenic	NA	NA	NA	NA	NA	NA	NA
12	25665003	25665540	538	P_vs_M_peak_1236	5.84	6.63	3.93	2.7	2.19e-05	0.00137	ENSBGRG00000024792:intron	NA	NA	NA	NA	NA	NA	NA
10	112406194	112407171	978	P_vs_M_peak_1237	6.4	7.16	4.75	2.41	2.19e-05	0.00137	intergenic	NA	NA	NA	NA	NA	NA	NA
9	4439930	4440575	646	P_vs_M_peak_1238	5.93	6.7	4.14	2.56	2.2e-05	0.00137	ENSBGRG00000019741:intron	NA	NA	NA	NA	NA	NA	NA
19	28316827	28317611	785	P_vs_M_peak_1239	6.26	7.02	4.55	2.46	2.2e-05	0.00137	ENSBGRG00000021202:intron	NA	NA	NA	NA	NA	NA	NA
4	87941181	87941697	517	P_vs_M_peak_1240	5	5.75	3.35	2.41	2.2e-05	0.00137	ENSBGRG00000020231:intron	NA	NA	NA	NA	NA	NA	NA
18	60356995	60358564	1570	P_vs_M_peak_1241	7.44	8.21	5.7	2.51	2.21e-05	0.00137	intergenic	NA	NA	NA	NA	NA	NA	NA
23	53765970	53766948	979	P_vs_M_peak_1242	5.74	6.48	4.15	2.33	2.21e-05	0.00137	intergenic	NA	NA	NA	NA	NA	NA	NA
23	24616245	24617215	971	P_vs_M_peak_1243	7.67	8.46	5.77	2.69	2.21e-05	0.00137	ENSBGRG00000020128:Promoter	ENSBGRG00000020128:23:24598631-24615195:-:-1535	ENSBGRG00000020128(ZNF622)	138;GO:0000981,molecular_function DNA-binding transcription factor activity, RNA polymerase II-specific;GO:0001932,biological_process regulation of protein phosphorylation;GO:0001934,biological_process positive regulation of protein phosphorylation;GO:0003674,molecular_function molecular_function;GO:0003700,molecular_function DNA-binding transcription factor activity;GO:0005575,cellular_component…	NA	NA	XP_005898604.2 PREDICTED: zinc finger protein 622 [Bos mutus]	zf-C2H2
13	63353404	63354067	664	P_vs_M_peak_1244	6.54	7.29	4.84	2.45	2.22e-05	0.00138	ENSBGRG00000005665:intron	NA	NA	NA	NA	NA	NA	NA
11	71868656	71869396	741	P_vs_M_peak_1245	6.05	6.78	4.51	2.27	2.22e-05	0.00138	ENSBGRG00000008321:intron	NA	NA	NA	NA	NA	NA	NA
8	67472157	67472885	729	P_vs_M_peak_1246	6.25	7.01	4.58	2.43	2.23e-05	0.00138	ENSBGRG00000022423:five_prime_UTR;ENSBGRG00000022423:exon	ENSBGRG00000022423:8:67464841-67472611:-:90	ENSBGRG00000022423(CD74)	498;GO:0000139,cellular_component Golgi membrane;GO:0000187,biological_process activation of MAPK activity;GO:0000323,cellular_component lytic vacuole;GO:0001516,biological_process prostaglandin biosynthetic process;GO:0001540,molecular_function amyloid-beta binding;GO:0001775,biological_process cell activation;GO:0001817,biological_process regulation of cytokine production;GO:0001819,biological_…
2001020,biological_process regulation of response to DNA damage stimulus;GO:2001021,biological_process negative regulation of response to DNA damage stimulus;GO:2001141,biological_process regulation of RNA biosynthetic process;GO:2001233,biological_process regulation of apoptotic signaling pathway;GO:2001234,biological_process negative regulation of apoptotic signaling pathway;GO:2001242,biologic…	CD74, DHLAG; CD74 antigen; K06505	map04612,map05152,map05168	NP_001029907.1 HLA class II histocompatibility antigen gamma chain [Bos taurus]; XP_005209667.1 HLA class II histocompatibility antigen gamma chain isoform X1 [Bos taurus]	NA
7	40166154	40167109	956	P_vs_M_peak_1247	6.64	7.4	4.9	2.51	2.23e-05	0.00139	intergenic	ENSBGRG00000005141:7:40145799-40163701:-:-2930	ENSBGRG00000005141(INIP)	45;GO:0005575,cellular_component cellular_component;GO:0005622,cellular_component intracellular;GO:0005623,cellular_component cell;GO:0005634,cellular_component nucleus;GO:0005654,cellular_component nucleoplasm;GO:0006139,biological_process nucleobase-containing compound metabolic process;GO:0006259,biological_process DNA metabolic process;GO:0006281,biological_process DNA repair;GO:0006725,biolo…	NA	NA	NP_001071532.1 SOSS complex subunit C [Bos taurus]; NP_001316515.1 SOSS complex subunit C isoform c [Homo sapiens]	NA
22	3875116	3875719	604	P_vs_M_peak_1248	5.84	6.56	4.38	2.17	2.24e-05	0.00139	ENSBGRG00000021386:intron	NA	NA	NA	NA	NA	NA	NA
6	106999045	106999488	444	P_vs_M_peak_1249	5.11	5.9	3.21	2.69	2.25e-05	0.00139	ENSBGRG00000004264:intron	NA	NA	NA	NA	NA	NA	NA
21	9414777	9415791	1015	P_vs_M_peak_1250	6.18	6.94	4.48	2.46	2.25e-05	0.00139	ENSBGRG00000022510:intron	NA	NA	NA	NA	NA	NA	NA
7	64119003	64120019	1017	P_vs_M_peak_1251	5.88	6.6	4.37	2.23	2.25e-05	0.00139	intergenic	NA	NA	NA	NA	NA	NA	NA
24	28265230	28265645	416	P_vs_M_peak_1252	5.94	6.67	4.39	2.28	2.26e-05	0.0014	intergenic	NA	NA	NA	NA	NA	NA	NA
2	101105976	101106639	664	P_vs_M_peak_1253	6.59	7.39	4.62	2.77	2.26e-05	0.0014	ENSBGRG00000006143:intron	NA	NA	NA	NA	NA	NA	NA
6	125124758	125125180	423	P_vs_M_peak_1254	4.8	5.58	2.97	2.61	2.27e-05	0.0014	ENSBGRG00000006587:intron	NA	NA	NA	NA	NA	NA	NA
1	84728213	84729021	809	P_vs_M_peak_1255	5.5	6.24	3.88	2.36	2.28e-05	0.0014	ENSBGRG00000001062:intron	NA	NA	NA	NA	NA	NA	NA
11	23425196	23426154	959	P_vs_M_peak_1256	6.22	6.95	4.68	2.27	2.29e-05	0.00141	intergenic	NA	NA	NA	NA	NA	NA	NA
2	85447135	85447831	697	P_vs_M_peak_1260	5.38	6.15	3.66	2.49	2.31e-05	0.00142	ENSBGRG00000001465:intron	NA	NA	NA	NA	NA	NA	NA
9	44417871	44418619	749	P_vs_M_peak_1261	6.06	6.8	4.46	2.34	2.33e-05	0.00143	intergenic	NA	NA	NA	NA	NA	NA	NA
27	24181812	24182389	578	P_vs_M_peak_1262	5.3	6.03	3.76	2.27	2.34e-05	0.00144	intergenic	NA	NA	NA	NA	NA	NA	NA
10	40029168	40030090	923	P_vs_M_peak_1263	6.57	7.3	5	2.3	2.35e-05	0.00144	intergenic	ENSBGRG00000026528:10:39970593-40025304:-:-4325	ENSBGRG00000026528(USP45)	64;GO:0003674,molecular_function molecular_function;GO:0003824,molecular_function catalytic activity;GO:0004843,molecular_function thiol-dependent ubiquitin-specific protease activity;GO:0005575,cellular_component cellular_component;GO:0005622,cellular_component intracellular;GO:0005623,cellular_component cell;GO:0005634,cellular_component nucleus;GO:0005654,cellular_component nucleoplasm;GO:0005…	NA	NA	XP_005902670.1 PREDICTED: ubiquitin carboxyl-terminal hydrolase 45 [Bos mutus]	NA
1	162670344	162671095	752	P_vs_M_peak_1266	6.73	7.49	5.07	2.41	2.36e-05	0.00144	intergenic	NA	NA	NA	NA	NA	NA	NA
1	91517408	91517908	501	P_vs_M_peak_1267	4.91	5.68	3.11	2.57	2.36e-05	0.00144	ENSBGRG00000001763:exon	NA	NA	NA	NA	NA	NA	NA
16	71416675	71417189	515	P_vs_M_peak_1268	6.74	7.5	5.06	2.44	2.37e-05	0.00144	ENSBGRG00000010263:Promoter;ENSBGRG00000010444:exon	ENSBGRG00000010444:16:71416726-71464141:+:206	ENSBGRG00000010444(SART3)	157;GO:0000244,biological_process spliceosomal tri-snRNP complex assembly;GO:0000245,biological_process spliceosomal complex assembly;GO:0000375,biological_process RNA splicing, via transesterification reactions;GO:0000377,biological_process RNA splicing, via transesterification reactions with bulged adenosine as nucleophile;GO:0000387,biological_process spliceosomal snRNP assembly;GO:0000398,bio…	NA	NA	XP_005909698.1 PREDICTED: squamous cell carcinoma antigen recognized by T-cells 3 [Bos mutus]; XP_010826986.1 PREDICTED: squamous cell carcinoma antigen recognized by T-cells 3 isoform X1 [Bison bison bison]	NA
26	45685745	45686039	295	P_vs_M_peak_1269	5.61	6.34	4.05	2.28	2.37e-05	0.00144	ENSBGRG00000016127:intron	ENSBGRG00000016127:26:45664419-45687132:-:1240	ENSBGRG00000016127(ENSBGRG00000016127)	NA	NA	NA	NA	NA
4	79218180	79218734	555	P_vs_M_peak_1270	5.56	6.27	4.08	2.19	2.37e-05	0.00144	intergenic	ENSBGRG00000007454:4:79215173-79216430:+:3284	ENSBGRG00000007454(ENSBGRG00000007454)	NA	NA	NA	WP_117207183.1 hypothetical protein [Staphylococcus aureus]	NA
18	2366482	2367341	860	P_vs_M_peak_1271	6.11	6.86	4.46	2.39	2.39e-05	0.00145	ENSBGRG00000011290:intron	NA	NA	NA	NA	NA	NA	NA
21	67276491	67277191	701	P_vs_M_peak_1272	6.31	7.05	4.69	2.36	2.39e-05	0.00145	ENSBGRG00000021365:Promoter	ENSBGRG00000021365:21:67276857-67463150:+:-16	ENSBGRG00000021365(PIK3C3)	370;GO:0000003,biological_process reproduction;GO:0000045,biological_process autophagosome assembly;GO:0000323,cellular_component lytic vacuole;GO:0000407,cellular_component phagophore assembly site;GO:0000421,cellular_component autophagosome membrane;GO:0001101,biological_process response to acid chemical;GO:0001894,biological_process tissue homeostasis;GO:0002119,biological_process nematode lar…	PIK3C3, VPS34; phosphatidylinositol 3-kinase [EC:2.7.1.137]; K00914	map00562,map04070,map04136,map04140,map04145,map04371,map05010,map05014,map05016,map05131,map05132,map05152,map05167	XP_004020459.1 PREDICTED: phosphatidylinositol 3-kinase catalytic subunit type 3 isoform X1 [Ovis aries]; XP_005697026.1 PREDICTED: phosphatidylinositol 3-kinase catalytic subunit type 3 isoform X3 [Capra hircus]; XP_010816989.1 phosphatidylinositol 3-kinase catalytic subunit type 3 isoform X1 [Bos taurus]; XP_019785922.1 PREDICTED: phosphatidylinositol 3-kinase catalytic subunit type 3 isoform X…	NA
10	16902034	16902488	455	P_vs_M_peak_1273	4.78	5.58	2.84	2.73	2.39e-05	0.00145	ENSBGRG00000019228:intron	NA	NA	NA	NA	NA	NA	NA
9	48353766	48354381	616	P_vs_M_peak_1274	5.71	6.49	3.88	2.6	2.4e-05	0.00146	ENSBGRG00000006634:intron	NA	NA	NA	NA	NA	NA	NA
6	34566403	34567290	888	P_vs_M_peak_1275	6.22	6.97	4.61	2.36	2.41e-05	0.00146	ENSBGRG00000026286:intron	NA	NA	NA	NA	NA	NA	NA
12	73005284	73006081	798	P_vs_M_peak_1276	6.28	7.02	4.65	2.37	2.41e-05	0.00146	intergenic	NA	NA	NA	NA	NA	NA	NA
X	133314573	133315362	790	P_vs_M_peak_1277	5.2	5.96	3.49	2.47	2.41e-05	0.00146	ENSBGRG00000009403:intron	NA	NA	NA	NA	NA	NA	NA
1	45328225	45328847	623	P_vs_M_peak_1279	5.31	6.06	3.65	2.42	2.42e-05	0.00147	ENSBGRG00000000874:intron	NA	NA	NA	NA	NA	NA	NA
9	111862813	111863584	772	P_vs_M_peak_1280	5.81	6.54	4.29	2.25	2.44e-05	0.00147	intergenic	NA	NA	NA	NA	NA	NA	NA
3	120845567	120846318	752	P_vs_M_peak_1281	5.91	6.62	4.45	2.17	2.44e-05	0.00147	intergenic	ENSBGRG00000011918:3:120802674-120845796:-:-146	ENSBGRG00000011918(ZMYM1)	NA	NA	NA	DAA31120.1 TPA: zinc finger, MYM-type 1 [Bos taurus]; XP_010839500.1 PREDICTED: zinc finger MYM-type protein 1 isoform X1 [Bison bison bison]; XP_010839502.1 PREDICTED: zinc finger MYM-type protein 1 isoform X2 [Bison bison bison]; XP_015321838.2 zinc finger MYM-type protein 1 isoform X5 [Bos taurus]	TF_others
14	33017690	33018217	528	P_vs_M_peak_1282	5.54	6.29	3.86	2.43	2.45e-05	0.00148	ENSBGRG00000014307:intron;ENSBGRG00000014219:intron	NA	NA	NA	NA	NA	NA	NA
22	30273938	30274811	874	P_vs_M_peak_1283	5.62	6.38	3.91	2.46	2.45e-05	0.00148	ENSBGRG00000014669:intron	NA	NA	NA	NA	NA	NA	NA
9	91992026	91992987	962	P_vs_M_peak_1284	5.82	6.55	4.22	2.33	2.45e-05	0.00148	intergenic	NA	NA	NA	NA	NA	NA	NA
17	27306391	27306956	566	P_vs_M_peak_1285	5.42	6.16	3.86	2.29	2.45e-05	0.00148	ENSBGRG00000022045:intron	NA	NA	NA	NA	NA	NA	NA
27	16914332	16915150	819	P_vs_M_peak_1286	6.28	7.02	4.66	2.36	2.46e-05	0.00148	ENSBGRG00000025786:intron	NA	NA	NA	NA	NA	NA	NA
24	25821704	25822149	446	P_vs_M_peak_1287	4.99	5.74	3.34	2.4	2.46e-05	0.00148	intergenic	ENSBGRG00000011262:24:25814348-25818965:-:-2961	ENSBGRG00000011262(SRSF3)	138;GO:0000375,biological_process RNA splicing, via transesterification reactions;GO:0000377,biological_process RNA splicing, via transesterification reactions with bulged adenosine as nucleophile;GO:0000398,biological_process mRNA splicing, via spliceosome;GO:0003674,molecular_function molecular_function;GO:0003676,molecular_function nucleic acid binding;GO:0003723,molecular_function RNA binding…	SFRS3; splicing factor, arginine/serine-rich 3; K12892	map03040,map05014,map05168	BAB26569.1 unnamed protein product [Mus musculus]	NA
27	11729566	11729807	242	P_vs_M_peak_1288	5.54	6.31	3.79	2.52	2.46e-05	0.00148	intergenic	NA	NA	NA	NA	NA	NA	NA
4	70538174	70538441	268	P_vs_M_peak_1289	5.69	6.47	3.85	2.62	2.47e-05	0.00148	intergenic	NA	NA	NA	NA	NA	NA	NA
17	63305550	63306029	480	P_vs_M_peak_1290	5.72	6.44	4.22	2.22	2.48e-05	0.00148	ENSBGRG00000014043:exon	ENSBGRG00000014043:17:63304158-63309281:+:1631	ENSBGRG00000014043(ENSBGRG00000014043)	NA	NA	NA	XP_005896263.1 PREDICTED: interferon alpha-inducible protein 27, mitochondrial [Bos mutus]; XP_010834529.1 PREDICTED: interferon alpha-inducible protein 27-like protein 2B isoform X1 [Bison bison bison]	NA
11	69784085	69785467	1383	P_vs_M_peak_1292	6.88	7.63	5.22	2.4	2.49e-05	0.00149	ENSBGRG00000006291:intron	NA	NA	NA	NA	NA	NA	NA
28	36279130	36280061	932	P_vs_M_peak_1293	5.69	6.4	4.24	2.16	2.5e-05	0.00149	intergenic	NA	NA	NA	NA	NA	NA	NA
23	51619572	51620010	439	P_vs_M_peak_1294	5.46	6.2	3.87	2.33	2.5e-05	0.00149	ENSBGRG00000025165:intron	NA	NA	NA	NA	NA	NA	NA
3	28583099	28583759	661	P_vs_M_peak_1295	5.29	6.02	3.76	2.26	2.51e-05	0.0015	ENSBGRG00000007914:intron	NA	NA	NA	NA	NA	NA	NA
4	112897754	112898540	787	P_vs_M_peak_1298	5.15	5.89	3.54	2.35	2.53e-05	0.00151	intergenic	NA	NA	NA	NA	NA	NA	NA
20	40412723	40413471	749	P_vs_M_peak_1299	5.97	6.69	4.44	2.26	2.54e-05	0.00151	ENSBGRG00000018217:intron	NA	NA	NA	NA	NA	NA	NA
16	4710257	4710580	324	P_vs_M_peak_1300	4.61	5.41	2.64	2.77	2.54e-05	0.00151	ENSBGRG00000011166:intron	NA	NA	NA	NA	NA	NA	NA
23	48080324	48081231	908	P_vs_M_peak_1301	5.74	6.47	4.17	2.3	2.55e-05	0.00151	ENSBGRG00000023892:intron	NA	NA	NA	NA	NA	NA	NA
22	32582750	32583951	1202	P_vs_M_peak_1303	6.58	7.31	5.02	2.28	2.57e-05	0.00152	ENSBGRG00000018873:intron	NA	NA	NA	NA	NA	NA	NA
1	89321160	89321902	743	P_vs_M_peak_1304	6.32	7.03	4.86	2.17	2.57e-05	0.00152	intergenic	NA	NA	NA	NA	NA	NA	NA
2	130345770	130347889	2120	P_vs_M_peak_1306	8.97	9.76	7.12	2.63	2.59e-05	0.00153	ENSBGRG00000000967:intron	NA	NA	NA	NA	NA	NA	NA
3	126093519	126094274	756	P_vs_M_peak_1307	5.98	6.69	4.49	2.21	2.59e-05	0.00153	ENSBGRG00000014952:intron	NA	NA	NA	NA	NA	NA	NA
1	46161867	46162825	959	P_vs_M_peak_1308	5.54	6.28	3.94	2.33	2.6e-05	0.00153	ENSBGRG00000002240:Promoter	ENSBGRG00000002240:1:46161036-46161173:-:-1173	ENSBGRG00000002240(ENSBGRG00000002240)	NA	NA	NA	NA	NA
2	118186149	118186637	489	P_vs_M_peak_1309	4.99	5.77	3.19	2.58	2.6e-05	0.00154	ENSBGRG00000023219:intron	NA	NA	NA	NA	NA	NA	NA
16	22435998	22437116	1119	P_vs_M_peak_1310	6.6	7.35	4.95	2.4	2.61e-05	0.00154	ENSBGRG00000004464:exon	NA	NA	NA	NA	NA	NA	NA
24	52727829	52728234	406	P_vs_M_peak_1311	5.83	6.56	4.28	2.28	2.62e-05	0.00155	intergenic	NA	NA	NA	NA	NA	NA	NA
5	6775962	6776926	965	P_vs_M_peak_1312	5.78	6.51	4.19	2.33	2.63e-05	0.00155	ENSBGRG00000001220:Promoter	ENSBGRG00000001220:5:6778266-6891678:+:-1822	ENSBGRG00000001220(ATF7IP)	133;GO:0000122,biological_process negative regulation of transcription by RNA polymerase II;GO:0003674,molecular_function molecular_function;GO:0003712,molecular_function transcription coregulator activity;GO:0003714,molecular_function transcription corepressor activity;GO:0003824,molecular_function catalytic activity;GO:0005575,cellular_component cellular_component;GO:0005622,cellular_component …	NA	NA	ELR50638.1 Activating transcription factor 7-interacting protein 1 [Bos mutus]; XP_024848059.1 activating transcription factor 7-interacting protein 1 isoform X1 [Bos taurus]	NA
8	88585360	88585967	608	P_vs_M_peak_1313	5.56	6.28	4.04	2.24	2.64e-05	0.00155	ENSBGRG00000002164:intron	NA	NA	NA	NA	NA	NA	NA
15	70895898	70896514	617	P_vs_M_peak_1314	6.23	6.98	4.58	2.41	2.64e-05	0.00155	intergenic	NA	NA	NA	NA	NA	NA	NA
3	72009780	72010899	1120	P_vs_M_peak_1315	6.37	7.13	4.69	2.44	2.64e-05	0.00155	ENSBGRG00000002233:intron	ENSBGRG00000002245:3:72006136-72006240:+:4203	ENSBGRG00000002245(U6)	NA	NA	NA	NA	NA
24	16415644	16416161	518	P_vs_M_peak_1316	5.54	6.25	4.04	2.22	2.64e-05	0.00155	ENSBGRG00000025453:intron	NA	NA	NA	NA	NA	NA	NA
11	77193391	77193865	475	P_vs_M_peak_1317	5.32	6.04	3.81	2.23	2.65e-05	0.00155	intergenic	NA	NA	NA	NA	NA	NA	NA
5	32280869	32281929	1061	P_vs_M_peak_1318	6.38	7.1	4.88	2.22	2.66e-05	0.00156	ENSBGRG00000012772:intron	NA	NA	NA	NA	NA	NA	NA
9	91923325	91924432	1108	P_vs_M_peak_1319	6.44	7.17	4.91	2.26	2.66e-05	0.00156	ENSBGRG00000004732:intron	NA	NA	NA	NA	NA	NA	NA
13	41974103	41975046	944	P_vs_M_peak_1320	6.11	6.82	4.66	2.16	2.66e-05	0.00156	ENSBGRG00000007364:intron	NA	NA	NA	NA	NA	NA	NA
12	60067073	60067549	477	P_vs_M_peak_1321	6.19	6.95	4.49	2.46	2.67e-05	0.00156	intergenic	NA	NA	NA	NA	NA	NA	NA
22	9068034	9068550	517	P_vs_M_peak_1322	6.01	6.74	4.46	2.28	2.68e-05	0.00157	intergenic	NA	NA	NA	NA	NA	NA	NA
20	12185515	12185925	411	P_vs_M_peak_1323	4.98	5.75	3.22	2.53	2.7e-05	0.00158	ENSBGRG00000026908:intron	NA	NA	NA	NA	NA	NA	NA
4	19898354	19899047	694	P_vs_M_peak_1325	6.65	7.45	4.73	2.72	2.7e-05	0.00158	ENSBGRG00000003147:Promoter	ENSBGRG00000003147:4:19899189-20034889:+:-488	ENSBGRG00000003147(CREB3L2)	220;GO:0000139,cellular_component Golgi membrane;GO:0000785,cellular_component chromatin;GO:0000976,molecular_function transcription regulatory region sequence-specific DNA binding;GO:0000977,molecular_function RNA polymerase II regulatory region sequence-specific DNA binding;GO:0000978,molecular_function RNA polymerase II proximal promoter sequence-specific DNA binding;GO:0000981,molecular_funct…	CREB3; cyclic AMP-responsive element-binding protein 3; K09048	map04022,map04024,map04151,map04152,map04211,map04261,map04668,map04714,map04725,map04728,map04911,map04915,map04916,map04918,map04922,map04925,map04926,map04927,map04928,map04931,map04934,map04935,map04962,map05016,map05020,map05030,map05031,map05034,map05161,map05163,map05165,map05166,map05203,map05215	DAA30328.1 TPA: cAMP responsive element binding protein 3-like 2 [Bos taurus]; NP_001096003.1 cyclic AMP-responsive element-binding protein 3-like protein 2 [Bos taurus]	TF_bZIP
1	63972839	63973409	571	P_vs_M_peak_1326	5.45	6.18	3.94	2.24	2.71e-05	0.00158	intergenic	NA	NA	NA	NA	NA	NA	NA
10	106193111	106193642	532	P_vs_M_peak_1328	6.04	6.74	4.62	2.12	2.72e-05	0.00158	ENSBGRG00000026679:intron	NA	NA	NA	NA	NA	NA	NA
X	80895006	80895744	739	P_vs_M_peak_1329	4.96	5.79	2.79	3	2.72e-05	0.00158	ENSBGRG00000015408:Promoter	ENSBGRG00000015408:X:80895507-80950645:+:-132	ENSBGRG00000015408(MAGT1)	145;GO:0000323,cellular_component lytic vacuole;GO:0001775,biological_process cell activation;GO:0002252,biological_process immune effector process;GO:0002263,biological_process cell activation involved in immune response;GO:0002274,biological_process myeloid leukocyte activation;GO:0002275,biological_process myeloid cell activation involved in immune response;GO:0002283,biological_process neutro…	OST3, OST6; oligosaccharyltransferase complex subunit gamma; K12669	map00510,map00513,map04141	NP_001231247.1 magnesium transporter protein 1 precursor [Bos taurus]	NA
27	30237107	30237486	380	P_vs_M_peak_1330	5.09	5.87	3.26	2.61	2.73e-05	0.00159	ENSBGRG00000019023:intron	NA	NA	NA	NA	NA	NA	NA
10	104022156	104023076	921	P_vs_M_peak_1331	6.49	7.21	5	2.21	2.74e-05	0.00159	ENSBGRG00000020975:intron	NA	NA	NA	NA	NA	NA	NA
23	24826656	24827411	756	P_vs_M_peak_1332	5.58	6.29	4.12	2.17	2.75e-05	0.0016	intergenic	NA	NA	NA	NA	NA	NA	NA
28	19931318	19932114	797	P_vs_M_peak_1333	5.51	6.26	3.85	2.41	2.75e-05	0.0016	ENSBGRG00000014503:intron	NA	NA	NA	NA	NA	NA	NA
12	64711114	64711812	699	P_vs_M_peak_1334	5.58	6.33	3.96	2.37	2.75e-05	0.0016	ENSBGRG00000006806:intron	NA	NA	NA	NA	NA	NA	NA
29	26007850	26009322	1473	P_vs_M_peak_1335	7.21	7.97	5.48	2.5	2.76e-05	0.0016	ENSBGRG00000019457:intron;ENSBGRG00000019630:intron	NA	NA	NA	NA	NA	NA	NA
23	48448083	48448511	429	P_vs_M_peak_1336	5.94	6.64	4.51	2.13	2.76e-05	0.0016	intergenic	NA	NA	NA	NA	NA	NA	NA
X	94690765	94691257	493	P_vs_M_peak_1337	5.19	5.96	3.42	2.54	2.77e-05	0.0016	ENSBGRG00000018055:intron;ENSBGRG00000018132:intron	ENSBGRG00000018132:X:94690540-94697837:+:471	ENSBGRG00000018132(PQBP1)	267;GO:0000375,biological_process RNA splicing, via transesterification reactions;GO:0000377,biological_process RNA splicing, via transesterification reactions with bulged adenosine as nucleophile;GO:0000380,biological_process alternative mRNA splicing, via spliceosome;GO:0000398,biological_process mRNA splicing, via spliceosome;GO:0001654,biological_process eye development;GO:0001745,biological_…	PQBP1, NPW38; polyglutamine-binding protein 1; K12865	map03040	XP_005700827.1 PREDICTED: polyglutamine-binding protein 1 isoform X1 [Capra hircus]; XP_005887727.1 PREDICTED: polyglutamine-binding protein 1 isoform X3 [Bos mutus]	NA
3	116507970	116508960	991	P_vs_M_peak_1338	6.36	7.08	4.86	2.23	2.77e-05	0.0016	ENSBGRG00000001404:intron	NA	NA	NA	NA	NA	NA	NA
13	36278405	36279424	1020	P_vs_M_peak_1339	6.29	7.03	4.71	2.32	2.77e-05	0.0016	ENSBGRG00000013183:intron;ENSBGRG00000013014:intron	NA	NA	NA	NA	NA	NA	NA
13	73250632	73251447	816	P_vs_M_peak_1340	5.58	6.32	3.98	2.34	2.77e-05	0.0016	intergenic	NA	NA	NA	NA	NA	NA	NA
1	137386645	137387195	551	P_vs_M_peak_1342	5.19	5.92	3.6	2.32	2.78e-05	0.0016	ENSBGRG00000000254:intron	NA	NA	NA	NA	NA	NA	NA
13	30430253	30430874	622	P_vs_M_peak_1343	5.93	6.67	4.33	2.34	2.8e-05	0.00161	ENSBGRG00000019602:Promoter;ENSBGRG00000019526:Promoter	ENSBGRG00000019602:13:30431817-30436935:+:-1253	ENSBGRG00000019602(NDUFS3)	154;GO:0001558,biological_process regulation of cell growth;GO:0003674,molecular_function molecular_function;GO:0003824,molecular_function catalytic activity;GO:0003954,molecular_function NADH dehydrogenase activity;GO:0005575,cellular_component cellular_component;GO:0005622,cellular_component intracellular;GO:0005623,cellular_component cell;GO:0005634,cellular_component nucleus;GO:0005654,cellul…	NDUFS3; NADH dehydrogenase (ubiquinone) Fe-S protein 3 [EC:7.1.1.2]; K03936	map00190,map04714,map04723,map04932,map05010,map05012,map05014,map05016,map05020	XP_019829939.1 PREDICTED: NADH dehydrogenase [ubiquinone] iron-sulfur protein 3, mitochondrial, partial [Bos indicus]	NA
23	43671122	43671688	567	P_vs_M_peak_1344	5.49	6.25	3.81	2.44	2.8e-05	0.00161	intergenic	NA	NA	NA	NA	NA	NA	NA
28	35920168	35920981	814	P_vs_M_peak_1345	6.46	7.2	4.85	2.35	2.81e-05	0.00161	ENSBGRG00000010347:intron	NA	NA	NA	NA	NA	NA	NA
10	4175812	4176151	340	P_vs_M_peak_1347	4.85	5.62	3.13	2.48	2.83e-05	0.00162	ENSBGRG00000019842:Promoter	ENSBGRG00000019842:10:4177236-4266943:+:-1254	ENSBGRG00000019842(SHPRH)	60;GO:0000209,biological_process protein polyubiquitination;GO:0003674,molecular_function molecular_function;GO:0003824,molecular_function catalytic activity;GO:0004842,molecular_function ubiquitin-protein transferase activity;GO:0005488,molecular_function binding;GO:0005515,molecular_function protein binding;GO:0005575,cellular_component cellular_component;GO:0005622,cellular_component intracell…	NA	NA	DAA26055.1 TPA: helicase-like transcription factor-like [Bos taurus]; XP_017908799.1 PREDICTED: E3 ubiquitin-protein ligase SHPRH isoform X3 [Capra hircus]	NA
VBZB01000116.1	17310	17735	426	P_vs_M_peak_1348	8.76	9.43	7.47	1.96	2.83e-05	0.00162	intergenic	NA	NA	NA	NA	NA	NA	NA
7	74549696	74550418	723	P_vs_M_peak_1349	4.97	5.72	3.34	2.38	2.84e-05	0.00162	intergenic	NA	NA	NA	NA	NA	NA	NA
11	57725296	57726049	754	P_vs_M_peak_1350	4.98	5.75	3.22	2.52	2.84e-05	0.00162	intergenic	NA	NA	NA	NA	NA	NA	NA
7	32552058	32553506	1449	P_vs_M_peak_1352	7.11	7.9	5.25	2.65	2.87e-05	0.00164	ENSBGRG00000001497:intron	NA	NA	NA	NA	NA	NA	NA
15	8954448	8955338	891	P_vs_M_peak_1353	5.56	6.27	4.09	2.18	2.87e-05	0.00164	ENSBGRG00000023354:intron	NA	NA	NA	NA	NA	NA	NA
4	54802216	54803058	843	P_vs_M_peak_1354	6.59	7.32	5.03	2.29	2.88e-05	0.00164	intergenic	NA	NA	NA	NA	NA	NA	NA
18	33737180	33737576	397	P_vs_M_peak_1355	4.7	5.51	2.68	2.83	2.89e-05	0.00165	ENSBGRG00000018852:intron	NA	NA	NA	NA	NA	NA	NA
5	120381749	120382154	406	P_vs_M_peak_1356	5.27	6.02	3.67	2.35	2.89e-05	0.00165	ENSBGRG00000006056:intron	NA	NA	NA	NA	NA	NA	NA
21	43594925	43595389	465	P_vs_M_peak_1357	6.41	7.14	4.87	2.27	2.89e-05	0.00165	ENSBGRG00000019400:intron	NA	NA	NA	NA	NA	NA	NA
9	96827272	96827587	316	P_vs_M_peak_1358	6.79	7.55	5.1	2.46	2.89e-05	0.00165	ENSBGRG00000009839:exon	ENSBGRG00000010200:9:96829541-96829931:+:-2111	ENSBGRG00000010200(UCN)	360;GO:0000003,biological_process reproduction;GO:0001558,biological_process regulation of cell growth;GO:0001664,molecular_function G protein-coupled receptor binding;GO:0001817,biological_process regulation of cytokine production;GO:0001819,biological_process positive regulation of cytokine production;GO:0001932,biological_process regulation of protein phosphorylation;GO:0001934,biological_proc…	CRH; corticotropin-releasing hormone; K05256	map04080,map04730,map04934,map05034	NP_001027472.1 urocortin precursor [Bos taurus]	NA
25	18187214	18187704	491	P_vs_M_peak_1359	5.26	6	3.66	2.33	2.9e-05	0.00165	ENSBGRG00000025498:intron	NA	NA	NA	NA	NA	NA	NA
2	106408954	106409636	683	P_vs_M_peak_1360	5.25	6	3.61	2.39	2.9e-05	0.00165	ENSBGRG00000008160:intron	ENSBGRG00000008160:2:106406859-106531859:+:2436	ENSBGRG00000008160(GPD2)	115;GO:0001654,biological_process eye development;GO:0003674,molecular_function molecular_function;GO:0003824,molecular_function catalytic activity;GO:0004367,molecular_function glycerol-3-phosphate dehydrogenase [NAD+] activity;GO:0004368,molecular_function glycerol-3-phosphate dehydrogenase (quinone) activity;GO:0005488,molecular_function binding;GO:0005509,molecular_function calcium ion bindin…	glpA, glpD; glycerol-3-phosphate dehydrogenase [EC:1.1.5.3]; K00111	map00564	NP_001093766.1 glycerol-3-phosphate dehydrogenase, mitochondrial precursor [Bos taurus]; XP_019828093.1 PREDICTED: glycerol-3-phosphate dehydrogenase, mitochondrial isoform X1 [Bos indicus]	NA
2	121559721	121560558	838	P_vs_M_peak_1361	5.8	6.53	4.28	2.24	2.91e-05	0.00165	ENSBGRG00000007081:intron	NA	NA	NA	NA	NA	NA	NA
6	52703859	52704863	1005	P_vs_M_peak_1362	5.79	6.52	4.22	2.3	2.93e-05	0.00166	ENSBGRG00000024258:intron	NA	NA	NA	NA	NA	NA	NA
9	15032552	15032898	347	P_vs_M_peak_1363	5.08	5.83	3.42	2.41	2.94e-05	0.00166	ENSBGRG00000005255:intron	NA	NA	NA	NA	NA	NA	NA
8	5228438	5229174	737	P_vs_M_peak_1364	5.53	6.28	3.9	2.37	2.94e-05	0.00167	ENSBGRG00000026256:intron	ENSBGRG00000026273:8:5227536-5227643:+:1270	ENSBGRG00000026273(U6)	NA	NA	NA	NA	NA
15	71812292	71813143	852	P_vs_M_peak_1365	5.8	6.52	4.32	2.2	2.96e-05	0.00168	intergenic	NA	NA	NA	NA	NA	NA	NA
3	128837096	128837430	335	P_vs_M_peak_1366	5.21	5.98	3.49	2.48	2.97e-05	0.00168	ENSBGRG00000022027:intron	NA	NA	NA	NA	NA	NA	NA
12	1968308	1968957	650	P_vs_M_peak_1367	5.97	6.71	4.39	2.32	2.98e-05	0.00168	ENSBGRG00000013350:intron	NA	NA	NA	NA	NA	NA	NA
1	114261254	114261972	719	P_vs_M_peak_1368	5.35	6.12	3.64	2.47	2.98e-05	0.00168	intergenic	NA	NA	NA	NA	NA	NA	NA
6	116109289	116110192	904	P_vs_M_peak_1370	5.8	6.55	4.14	2.41	2.99e-05	0.00169	intergenic	NA	NA	NA	NA	NA	NA	NA
22	9148052	9148786	735	P_vs_M_peak_1373	5.49	6.2	4.04	2.16	3.01e-05	0.00169	ENSBGRG00000011843:intron	ENSBGRG00000011843:22:9145070-9148621:+:3349	ENSBGRG00000011843(ENSBGRG00000011843)	308;GO:0000187,biological_process activation of MAPK activity;GO:0000578,biological_process embryonic axis specification;GO:0001525,biological_process angiogenesis;GO:0001568,biological_process blood vessel development;GO:0001570,biological_process vasculogenesis;GO:0001667,biological_process ameboidal-type cell migration;GO:0001701,biological_process in utero embryonic development;GO:0001763,bio…	NA	NA	ELR52705.1 Teratocarcinoma-derived growth factor 1, partial [Bos mutus]	NA
4	79233977	79234858	882	P_vs_M_peak_1374	4.88	5.67	3.01	2.67	3.02e-05	0.0017	intergenic	NA	NA	NA	NA	NA	NA	NA
7	123273522	123274223	702	P_vs_M_peak_1375	6.64	7.38	5.03	2.35	3.02e-05	0.0017	ENSBGRG00000015322:intron	NA	NA	NA	NA	NA	NA	NA
4	119398234	119399412	1179	P_vs_M_peak_1376	6.85	7.59	5.23	2.36	3.02e-05	0.0017	ENSBGRG00000015918:exon;ENSBGRG00000015918:five_prime_UTR	ENSBGRG00000015918:4:119244525-119399038:-:215	ENSBGRG00000015918(VPS50)	61;GO:0000149,molecular_function SNARE binding;GO:0000938,cellular_component GARP complex;GO:0003674,molecular_function molecular_function;GO:0005488,molecular_function binding;GO:0005515,molecular_function protein binding;GO:0005575,cellular_component cellular_component;GO:0005622,cellular_component intracellular;GO:0005623,cellular_component cell;GO:0005737,cellular_component cytoplasm;GO:00057…	NA	NA	XP_010838078.1 PREDICTED: coiled-coil domain-containing protein 132 [Bison bison bison]	NA
5	39834410	39834796	387	P_vs_M_peak_1377	5.8	6.52	4.32	2.2	3.02e-05	0.0017	ENSBGRG00000001036:intron	NA	NA	NA	NA	NA	NA	NA
27	16920171	16920459	289	P_vs_M_peak_1378	4.87	5.64	3.06	2.58	3.05e-05	0.00171	ENSBGRG00000025786:intron	NA	NA	NA	NA	NA	NA	NA
2	96409609	96410474	866	P_vs_M_peak_1379	5.5	6.22	4	2.22	3.05e-05	0.00171	intergenic	NA	NA	NA	NA	NA	NA	NA
7	49347470	49348212	743	P_vs_M_peak_1380	6.15	6.9	4.49	2.41	3.05e-05	0.00171	intergenic	NA	NA	NA	NA	NA	NA	NA
6	26830009	26830642	634	P_vs_M_peak_1381	5.87	6.61	4.29	2.32	3.06e-05	0.00171	intergenic	NA	NA	NA	NA	NA	NA	NA
18	27322350	27323391	1042	P_vs_M_peak_1382	5.99	6.71	4.49	2.23	3.06e-05	0.00171	intergenic	NA	NA	NA	NA	NA	NA	NA
17	12916027	12916662	636	P_vs_M_peak_1383	5.33	6.09	3.58	2.51	3.07e-05	0.00172	intergenic	NA	NA	NA	NA	NA	NA	NA
14	50809976	50810411	436	P_vs_M_peak_1384	5.16	5.89	3.59	2.3	3.08e-05	0.00172	ENSBGRG00000020603:intron	NA	NA	NA	NA	NA	NA	NA
20	6867501	6868836	1336	P_vs_M_peak_1385	6.98	7.74	5.29	2.45	3.1e-05	0.00173	ENSBGRG00000020235:exon;ENSBGRG00000020084:exon	NA	NA	NA	NA	NA	NA	NA
24	57530765	57531179	415	P_vs_M_peak_1387	5.79	6.5	4.29	2.22	3.12e-05	0.00174	ENSBGRG00000012625:intron	NA	NA	NA	NA	NA	NA	NA
11	70232638	70233407	770	P_vs_M_peak_1388	6.19	6.94	4.52	2.42	3.13e-05	0.00174	ENSBGRG00000006291:intron	NA	NA	NA	NA	NA	NA	NA
23	2314190	2315245	1056	P_vs_M_peak_1389	5.95	6.69	4.36	2.32	3.13e-05	0.00174	ENSBGRG00000014274:intron	NA	NA	NA	NA	NA	NA	NA
10	10496712	10497810	1099	P_vs_M_peak_1390	6.45	7.23	4.65	2.59	3.14e-05	0.00175	intergenic	NA	NA	NA	NA	NA	NA	NA
24	3455618	3455965	348	P_vs_M_peak_1391	4.96	5.71	3.29	2.43	3.15e-05	0.00175	intergenic	NA	NA	NA	NA	NA	NA	NA
5	60062101	60062745	645	P_vs_M_peak_1392	4.97	5.73	3.28	2.45	3.16e-05	0.00176	intergenic	NA	NA	NA	NA	NA	NA	NA
6	34713405	34713804	400	P_vs_M_peak_1393	4.56	5.37	2.51	2.86	3.17e-05	0.00176	ENSBGRG00000026286:intron	NA	NA	NA	NA	NA	NA	NA
27	29583048	29583379	332	P_vs_M_peak_1395	4.85	5.63	3.05	2.57	3.2e-05	0.00177	ENSBGRG00000025380:intron	ENSBGRG00000025380:27:29555330-29584561:-:1347	ENSBGRG00000025380(ANXA7)	133;GO:0003674,molecular_function molecular_function;GO:0005102,molecular_function signaling receptor binding;GO:0005178,molecular_function integrin binding;GO:0005488,molecular_function binding;GO:0005515,molecular_function protein binding;GO:0005543,molecular_function phospholipid binding;GO:0005544,molecular_function calcium-dependent phospholipid binding;GO:0005575,cellular_component cellular…	ANXA7_11; annexin A7/11; K17095	map05014	XP_005910141.1 PREDICTED: annexin A7 isoform X1 [Bos mutus]	NA
18	27021416	27022523	1108	P_vs_M_peak_1396	6.25	6.98	4.71	2.27	3.2e-05	0.00177	intergenic	NA	NA	NA	NA	NA	NA	NA
6	34723502	34724070	569	P_vs_M_peak_1397	5.54	6.27	3.97	2.3	3.2e-05	0.00177	ENSBGRG00000026286:intron	NA	NA	NA	NA	NA	NA	NA
7	35492975	35494310	1336	P_vs_M_peak_1398	7.16	7.9	5.55	2.35	3.2e-05	0.00177	intergenic	NA	NA	NA	NA	NA	NA	NA
26	2644518	2644902	385	P_vs_M_peak_1399	5.95	6.72	4.19	2.53	3.23e-05	0.00178	ENSBGRG00000025775:intron	NA	NA	NA	NA	NA	NA	NA
10	102363957	102365174	1218	P_vs_M_peak_1400	7.02	7.81	5.18	2.63	3.23e-05	0.00178	ENSBGRG00000015642:intron	NA	NA	NA	NA	NA	NA	NA
6	65780710	65781746	1037	P_vs_M_peak_1401	6.71	7.46	5.09	2.36	3.24e-05	0.00179	intergenic	NA	NA	NA	NA	NA	NA	NA
7	123491303	123492347	1045	P_vs_M_peak_1402	6.59	7.33	4.99	2.33	3.26e-05	0.0018	intergenic	ENSBGRG00000015401:7:123488900-123490835:+:2925	ENSBGRG00000015401(ENSBGRG00000015401)	NA	NA	NA	WP_117219110.1 hypothetical protein [Staphylococcus aureus]	NA
5	39849667	39850412	746	P_vs_M_peak_1403	6.24	6.97	4.72	2.24	3.27e-05	0.0018	ENSBGRG00000001036:intron	NA	NA	NA	NA	NA	NA	NA
5	104582471	104582897	427	P_vs_M_peak_1404	4.6	5.4	2.66	2.73	3.28e-05	0.0018	intergenic	NA	NA	NA	NA	NA	NA	NA
7	111424670	111424916	247	P_vs_M_peak_1405	4.94	5.69	3.28	2.41	3.29e-05	0.00181	ENSBGRG00000001264:intron	ENSBGRG00000001264:7:111424406-111504493:+:387	ENSBGRG00000001264(ACO1)	119;GO:0001703,biological_process gastrulation with mouth forming first;GO:0001889,biological_process liver development;GO:0003008,biological_process system process;GO:0003674,molecular_function molecular_function;GO:0003676,molecular_function nucleic acid binding;GO:0003723,molecular_function RNA binding;GO:0003729,molecular_function mRNA binding;GO:0003824,molecular_function catalytic activity;…	ACO, acnA; aconitate hydratase [EC:4.2.1.3]; K01681	map00020,map00630	XP_005909205.1 PREDICTED: cytoplasmic aconitate hydratase [Bos mutus]	NA
29	33895957	33896530	574	P_vs_M_peak_1406	5.13	5.89	3.39	2.5	3.29e-05	0.00181	ENSBGRG00000022447:intron	NA	NA	NA	NA	NA	NA	NA
1	70370616	70371395	780	P_vs_M_peak_1407	6.09	6.81	4.62	2.18	3.3e-05	0.00181	ENSBGRG00000002541:intron	NA	NA	NA	NA	NA	NA	NA
21	33826649	33827147	499	P_vs_M_peak_1409	5.67	6.42	4.01	2.41	3.32e-05	0.00182	ENSBGRG00000022019:intron	NA	NA	NA	NA	NA	NA	NA
3	710952	711522	571	P_vs_M_peak_1410	5.96	6.7	4.39	2.3	3.32e-05	0.00182	ENSBGRG00000009632:Promoter	ENSBGRG00000010773:3:712223-712304:-:1067	ENSBGRG00000010773(MIR190B)	NA	NA	NA	NA	NA
4	110753031	110753818	788	P_vs_M_peak_1411	5.32	6.08	3.61	2.48	3.32e-05	0.00182	intergenic	NA	NA	NA	NA	NA	NA	NA
2	123826801	123827469	669	P_vs_M_peak_1412	5.35	6.1	3.69	2.41	3.33e-05	0.00182	intergenic	NA	NA	NA	NA	NA	NA	NA
24	45385860	45386719	860	P_vs_M_peak_1413	6.46	7.17	4.98	2.2	3.33e-05	0.00182	ENSBGRG00000010927:intron	NA	NA	NA	NA	NA	NA	NA
21	37713269	37714086	818	P_vs_M_peak_1414	5.43	6.16	3.86	2.3	3.33e-05	0.00182	ENSBGRG00000024466:intron	ENSBGRG00000024579:21:37707461-37708844:-:-4833	ENSBGRG00000024579(ENSBGRG00000024579)	NA	NA	NA	WP_117224850.1 hypothetical protein [Staphylococcus aureus]	NA
2	42264897	42265642	746	P_vs_M_peak_1415	5.93	6.63	4.53	2.1	3.34e-05	0.00182	ENSBGRG00000004265:Promoter;ENSBGRG00000004687:exon	ENSBGRG00000004687:2:42265088-42314281:+:181	ENSBGRG00000004687(LANCL1)	48;GO:0003674,molecular_function molecular_function;GO:0004888,molecular_function transmembrane signaling receptor activity;GO:0004930,molecular_function G protein-coupled receptor activity;GO:0005102,molecular_function signaling receptor binding;GO:0005488,molecular_function binding;GO:0005515,molecular_function protein binding;GO:0005575,cellular_component cellular_component;GO:0005623,cellular…	NA	NA	ELR61273.1 LanC-like protein 1, partial [Bos mutus]	NA
25	37911700	37912320	621	P_vs_M_peak_1416	5.5	6.23	3.91	2.32	3.37e-05	0.00184	ENSBGRG00000025403:intron	NA	NA	NA	NA	NA	NA	NA
2	118187268	118187714	447	P_vs_M_peak_1418	5.44	6.22	3.6	2.62	3.37e-05	0.00184	ENSBGRG00000023219:intron	NA	NA	NA	NA	NA	NA	NA
27	24140885	24141536	652	P_vs_M_peak_1419	6.03	6.75	4.54	2.22	3.38e-05	0.00184	ENSBGRG00000008236:intron	NA	NA	NA	NA	NA	NA	NA
VBZB01000383.1	2679	3184	506	P_vs_M_peak_1420	6.34	7.04	4.91	2.13	3.38e-05	0.00184	intergenic	NA	NA	NA	NA	NA	NA	NA
22	3874195	3874615	421	P_vs_M_peak_1421	5.42	6.16	3.78	2.38	3.39e-05	0.00184	ENSBGRG00000021386:intron	NA	NA	NA	NA	NA	NA	NA
12	23569093	23569923	831	P_vs_M_peak_1422	5.96	6.71	4.33	2.38	3.4e-05	0.00185	ENSBGRG00000020759:intron	NA	NA	NA	NA	NA	NA	NA
10	11963138	11963953	816	P_vs_M_peak_1423	5.61	6.33	4.11	2.22	3.4e-05	0.00185	ENSBGRG00000013577:intron	NA	NA	NA	NA	NA	NA	NA
26	12844670	12845484	815	P_vs_M_peak_1424	5.57	6.29	4.04	2.25	3.4e-05	0.00185	intergenic	NA	NA	NA	NA	NA	NA	NA
14	69230844	69231668	825	P_vs_M_peak_1425	5.57	6.3	4.01	2.29	3.41e-05	0.00185	ENSBGRG00000019358:five_prime_UTR;ENSBGRG00000019358:exon	ENSBGRG00000019358:14:69165477-69231919:-:663	ENSBGRG00000019358(CENPF)	205;GO:0000075,biological_process cell cycle checkpoint;GO:0000278,biological_process mitotic cell cycle;GO:0000775,cellular_component chromosome, centromeric region;GO:0000776,cellular_component kinetochore;GO:0000777,cellular_component condensed chromosome kinetochore;GO:0000779,cellular_component condensed chromosome, centromeric region;GO:0000793,cellular_component condensed chromosome;GO:000…	NA	NA	ELR52413.1 Centromere protein F [Bos mutus]; XP_005901341.1 PREDICTED: centromere protein F [Bos mutus]	NA
X	114199239	114200610	1372	P_vs_M_peak_1426	6.09	6.8	4.61	2.19	3.42e-05	0.00185	ENSBGRG00000021428:Promoter	ENSBGRG00000021428:X:114200188-114497251:+:-263	ENSBGRG00000021428(ENSBGRG00000021428)	176;GO:0001654,biological_process eye development;GO:0001750,cellular_component photoreceptor outer segment;GO:0001754,biological_process eye photoreceptor cell differentiation;GO:0001845,biological_process phagolysosome assembly;GO:0003008,biological_process system process;GO:0005575,cellular_component cellular_component;GO:0005622,cellular_component intracellular;GO:0005623,cellular_component c…	NA	NA	DAA12706.1 TPA: sushi-repeat-containing protein, X-linked [Bos taurus]; XP_024844212.1 X-linked retinitis pigmentosa GTPase regulator isoform X1 [Bos taurus]; XP_024844213.1 X-linked retinitis pigmentosa GTPase regulator isoform X2 [Bos taurus]; XP_024844214.1 X-linked retinitis pigmentosa GTPase regulator isoform X3 [Bos taurus]; XP_024844215.1 X-linked retinitis pigmentosa GTPase regulator isof…	NA
3	17795606	17796381	776	P_vs_M_peak_1427	6.18	6.9	4.66	2.25	3.42e-05	0.00185	ENSBGRG00000009829:intron	ENSBGRG00000009999:3:17792284-17792593:-:-3400	ENSBGRG00000009999(ENSBGRG00000009999)	NA	NA	NA	NA	NA
27	11745284	11745723	440	P_vs_M_peak_1428	5.75	6.53	3.88	2.65	3.44e-05	0.00186	intergenic	ENSBGRG00000024148:27:11740757-11742565:-:-2938	ENSBGRG00000024148(ENSBGRG00000024148)	262;GO:0000003,biological_process reproduction;GO:0000932,cellular_component P-body;GO:0001678,biological_process cellular glucose homeostasis;GO:0002151,molecular_function G-quadruplex RNA binding;GO:0003006,biological_process developmental process involved in reproduction;GO:0003674,molecular_function molecular_function;GO:0003676,molecular_function nucleic acid binding;GO:0003723,molecular_fun…	NA	NA	XP_012008821.1 PREDICTED: protein lin-28 homolog A-like isoform X2, partial [Ovis aries musimon]	CSD
4	35102718	35103473	756	P_vs_M_peak_1429	5.54	6.31	3.74	2.58	3.44e-05	0.00186	intergenic	NA	NA	NA	NA	NA	NA	NA
1	63074368	63074975	608	P_vs_M_peak_1430	5.9	6.63	4.36	2.27	3.44e-05	0.00186	ENSBGRG00000001394:exon	NA	NA	NA	NA	NA	NA	NA
1	103466785	103467846	1062	P_vs_M_peak_1431	6.68	7.4	5.17	2.23	3.44e-05	0.00186	ENSBGRG00000003929:intron	NA	NA	NA	NA	NA	NA	NA
2	101100383	101100656	274	P_vs_M_peak_1432	5.29	6.08	3.43	2.65	3.45e-05	0.00186	ENSBGRG00000006143:intron	NA	NA	NA	NA	NA	NA	NA
15	59840674	59841464	791	P_vs_M_peak_1434	6.39	7.1	4.94	2.16	3.46e-05	0.00186	ENSBGRG00000011547:Promoter;ENSBGRG00000011766:exon	ENSBGRG00000011547:15:59804084-59839820:-:-1249	ENSBGRG00000011547(PROSER1)	NA	NA	NA	XP_019826924.1 PREDICTED: proline and serine-rich protein 1 isoform X1 [Bos indicus]	NA
16	59126861	59127571	711	P_vs_M_peak_1435	6.67	7.41	5.11	2.3	3.46e-05	0.00186	ENSBGRG00000008189:intron	ENSBGRG00000008189:16:59079999-59130145:-:2929	ENSBGRG00000008189(TMEM120B)	36;GO:0005575,cellular_component cellular_component;GO:0005622,cellular_component intracellular;GO:0005623,cellular_component cell;GO:0005634,cellular_component nucleus;GO:0005635,cellular_component nuclear envelope;GO:0005637,cellular_component nuclear inner membrane;GO:0008150,biological_process biological_process;GO:0009987,biological_process cellular process;GO:0012505,cellular_component endo…	SDO1, SBDS; ribosome maturation protein SDO1; K14574	map03008	NP_001095378.1 transmembrane protein 120B [Bos taurus]	NA
8	65847408	65848365	958	P_vs_M_peak_1436	6.46	7.18	4.96	2.22	3.49e-05	0.00188	intergenic	NA	NA	NA	NA	NA	NA	NA
2	6659698	6661235	1538	P_vs_M_peak_1437	7.06	7.81	5.42	2.39	3.51e-05	0.00189	intergenic	NA	NA	NA	NA	NA	NA	NA
10	9436198	9436891	694	P_vs_M_peak_1438	4.67	5.49	2.64	2.84	3.51e-05	0.00189	intergenic	NA	NA	NA	NA	NA	NA	NA
4	70551925	70552488	564	P_vs_M_peak_1439	5.79	6.59	3.83	2.76	3.52e-05	0.00189	intergenic	NA	NA	NA	NA	NA	NA	NA
21	44160871	44161799	929	P_vs_M_peak_1440	5.21	5.93	3.71	2.23	3.53e-05	0.00189	ENSBGRG00000021942:five_prime_UTR;ENSBGRG00000021942:exon	ENSBGRG00000021942:21:44160765-44314856:+:570	ENSBGRG00000021942(KATNAL2)	25;GO:0000922,cellular_component spindle pole;GO:0005575,cellular_component cellular_component;GO:0005622,cellular_component intracellular;GO:0005623,cellular_component cell;GO:0005634,cellular_component nucleus;GO:0005737,cellular_component cytoplasm;GO:0005819,cellular_component spindle;GO:0005856,cellular_component cytoskeleton;GO:0005874,cellular_component microtubule;GO:0015630,cellular_comp…	NA	NA	ELR47360.1 Katanin p60 ATPase-containing subunit A-like 2, partial [Bos mutus]; XP_010839260.1 PREDICTED: katanin p60 ATPase-containing subunit A-like 2 [Bison bison bison]	NA
Y	20673391	20673765	375	P_vs_M_peak_1441	5.29	6.01	3.77	2.24	3.53e-05	0.00189	intergenic	NA	NA	NA	NA	NA	NA	NA
2	17822028	17822694	667	P_vs_M_peak_1442	5.34	6.06	3.82	2.25	3.54e-05	0.0019	ENSBGRG00000017122:intron	NA	NA	NA	NA	NA	NA	NA
11	66707026	66707678	653	P_vs_M_peak_1443	5.82	6.56	4.22	2.34	3.54e-05	0.0019	ENSBGRG00000004373:intron;ENSBGRG00000004092:intron	NA	NA	NA	NA	NA	NA	NA
19	45389874	45390361	488	P_vs_M_peak_1444	5.38	6.13	3.76	2.36	3.55e-05	0.0019	ENSBGRG00000024485:intron	NA	NA	NA	NA	NA	NA	NA
X	120571000	120572236	1237	P_vs_M_peak_1445	5.21	5.95	3.6	2.35	3.55e-05	0.0019	ENSBGRG00000008651:intron	NA	NA	NA	NA	NA	NA	NA
2	102130832	102132026	1195	P_vs_M_peak_1446	5.61	6.33	4.12	2.2	3.56e-05	0.0019	ENSBGRG00000015350:intron	NA	NA	NA	NA	NA	NA	NA
24	15364180	15364898	719	P_vs_M_peak_1447	5.07	5.81	3.48	2.32	3.56e-05	0.0019	intergenic	NA	NA	NA	NA	NA	NA	NA
1	139879369	139880224	856	P_vs_M_peak_1448	6.26	6.96	4.86	2.1	3.56e-05	0.0019	ENSBGRG00000001375:intron	NA	NA	NA	NA	NA	NA	NA
11	5499036	5500762	1727	P_vs_M_peak_1449	7.07	7.82	5.39	2.42	3.56e-05	0.0019	ENSBGRG00000015359:intron	NA	NA	NA	NA	NA	NA	NA
21	33764153	33765246	1094	P_vs_M_peak_1451	7.46	8.27	5.47	2.79	3.57e-05	0.0019	ENSBGRG00000022019:intron	NA	NA	NA	NA	NA	NA	NA
14	5272134	5273058	925	P_vs_M_peak_1453	5.95	6.65	4.51	2.14	3.57e-05	0.0019	intergenic	NA	NA	NA	NA	NA	NA	NA
3	16616996	16617930	935	P_vs_M_peak_1454	6.36	7.11	4.76	2.35	3.57e-05	0.0019	ENSBGRG00000006675:intron	NA	NA	NA	NA	NA	NA	NA
9	12307028	12307941	914	P_vs_M_peak_1456	6.02	6.75	4.46	2.29	3.59e-05	0.00191	intergenic	NA	NA	NA	NA	NA	NA	NA
5	30284377	30285120	744	P_vs_M_peak_1459	5.18	5.91	3.65	2.27	3.62e-05	0.00192	ENSBGRG00000009634:intron	NA	NA	NA	NA	NA	NA	NA
6	26828272	26829848	1577	P_vs_M_peak_1460	6.66	7.38	5.17	2.21	3.63e-05	0.00192	intergenic	NA	NA	NA	NA	NA	NA	NA
4	20011408	20011835	428	P_vs_M_peak_1461	5.07	5.81	3.49	2.32	3.64e-05	0.00192	ENSBGRG00000003147:exon	NA	NA	NA	NA	NA	NA	NA
7	123468313	123468830	518	P_vs_M_peak_1462	6.46	7.21	4.81	2.4	3.64e-05	0.00192	intergenic	NA	NA	NA	NA	NA	NA	NA
1	136501871	136502489	619	P_vs_M_peak_1463	4.92	5.7	3.12	2.58	3.64e-05	0.00192	ENSBGRG00000000195:intron	NA	NA	NA	NA	NA	NA	NA
16	48723895	48724777	883	P_vs_M_peak_1464	6.21	6.96	4.56	2.4	3.65e-05	0.00193	ENSBGRG00000005608:Promoter	ENSBGRG00000005608:16:48725645-48752999:+:-1309	ENSBGRG00000005608(CHFR)	124;GO:0000075,biological_process cell cycle checkpoint;GO:0000166,molecular_function nucleotide binding;GO:0000209,biological_process protein polyubiquitination;GO:0000278,biological_process mitotic cell cycle;GO:0003674,molecular_function molecular_function;GO:0003824,molecular_function catalytic activity;GO:0004842,molecular_function ubiquitin-protein transferase activity;GO:0005488,molecular_…	NA	NA	XP_010850763.1 PREDICTED: E3 ubiquitin-protein ligase CHFR [Bison bison bison]	zf-C2H2
2	96002977	96003666	690	P_vs_M_peak_1465	5.18	5.92	3.59	2.32	3.66e-05	0.00193	intergenic	NA	NA	NA	NA	NA	NA	NA
3	17015184	17015689	506	P_vs_M_peak_1466	5.3	6.02	3.82	2.2	3.66e-05	0.00193	ENSBGRG00000006979:intron	NA	NA	NA	NA	NA	NA	NA
7	8707809	8708433	625	P_vs_M_peak_1467	5.88	6.59	4.42	2.18	3.66e-05	0.00193	ENSBGRG00000017109:Promoter	ENSBGRG00000017109:7:8466703-8707719:-:-402	ENSBGRG00000017109(EBF2)	247;GO:0000902,biological_process cell morphogenesis;GO:0000904,biological_process cell morphogenesis involved in differentiation;GO:0000976,molecular_function transcription regulatory region sequence-specific DNA binding;GO:0000977,molecular_function RNA polymerase II regulatory region sequence-specific DNA binding;GO:0000978,molecular_function RNA polymerase II proximal promoter sequence-specif…	NA	NA	NP_001071407.1 transcription factor COE2 [Bos taurus]	COE
2	93178485	93179131	647	P_vs_M_peak_1468	6.16	6.95	4.27	2.68	3.67e-05	0.00193	intergenic	NA	NA	NA	NA	NA	NA	NA
10	58543597	58544085	489	P_vs_M_peak_1469	5.48	6.23	3.78	2.45	3.68e-05	0.00194	ENSBGRG00000006479:intron	NA	NA	NA	NA	NA	NA	NA
27	7590173	7590813	641	P_vs_M_peak_1470	5.75	6.46	4.26	2.2	3.69e-05	0.00194	ENSBGRG00000021300:intron	NA	NA	NA	NA	NA	NA	NA
12	25730625	25731024	400	P_vs_M_peak_1471	5.28	6.05	3.5	2.55	3.71e-05	0.00195	intergenic	NA	NA	NA	NA	NA	NA	NA
13	68587159	68587792	634	P_vs_M_peak_1474	5.94	6.68	4.3	2.39	3.75e-05	0.00197	intergenic	NA	NA	NA	NA	NA	NA	NA
13	28691704	28692242	539	P_vs_M_peak_1475	5.83	6.53	4.42	2.12	3.77e-05	0.00198	ENSBGRG00000009273:intron	NA	NA	NA	NA	NA	NA	NA
6	34618104	34618695	592	P_vs_M_peak_1476	5.53	6.26	4	2.26	3.77e-05	0.00198	ENSBGRG00000026286:intron	NA	NA	NA	NA	NA	NA	NA
9	83648216	83648956	741	P_vs_M_peak_1477	5.66	6.37	4.21	2.16	3.8e-05	0.00199	ENSBGRG00000009496:intron	ENSBGRG00000009496:9:83646980-83840616:+:1606	ENSBGRG00000009496(COMMD1)	235;GO:0000151,cellular_component ubiquitin ligase complex;GO:0002028,biological_process regulation of sodium ion transport;GO:0003674,molecular_function molecular_function;GO:0005102,molecular_function signaling receptor binding;GO:0005488,molecular_function binding;GO:0005507,molecular_function copper ion binding;GO:0005515,molecular_function protein binding;GO:0005543,molecular_function phosph…	NA	NA	XP_010861583.1 PREDICTED: COMM domain-containing protein 1 [Bison bison bison]; XP_019825926.1 PREDICTED: COMM domain-containing protein 1 isoform X2 [Bos indicus]	NA
X	32681882	32682342	461	P_vs_M_peak_1480	4.66	5.46	2.68	2.78	3.81e-05	0.00199	ENSBGRG00000018751:intron	NA	NA	NA	NA	NA	NA	NA
VBZB01000152.1	10904	11177	274	P_vs_M_peak_1481	7.79	8.54	6.13	2.41	3.81e-05	0.00199	intergenic	NA	NA	NA	NA	NA	NA	NA
Y	22243563	22243869	307	P_vs_M_peak_1482	4.72	5.51	2.88	2.63	3.82e-05	0.00199	intergenic	NA	NA	NA	NA	NA	NA	NA
8	71460499	71461922	1424	P_vs_M_peak_1483	6.63	7.34	5.17	2.17	3.82e-05	0.00199	ENSBGRG00000010240:Promoter	ENSBGRG00000010240:8:71459598-71459701:-:-1509	ENSBGRG00000010240(U6)	NA	NA	NA	NA	NA
19	31243073	31243613	541	P_vs_M_peak_1484	4.67	5.47	2.68	2.79	3.84e-05	0.002	ENSBGRG00000009172:intron	NA	NA	NA	NA	NA	NA	NA
12	46490109	46490658	550	P_vs_M_peak_1485	4.75	5.52	2.97	2.55	3.85e-05	0.002	ENSBGRG00000011787:intron	NA	NA	NA	NA	NA	NA	NA
21	33784741	33785529	789	P_vs_M_peak_1486	6.32	7.06	4.76	2.29	3.85e-05	0.002	ENSBGRG00000022019:intron	NA	NA	NA	NA	NA	NA	NA
17	22478832	22479164	333	P_vs_M_peak_1487	4.77	5.56	2.89	2.67	3.87e-05	0.00201	intergenic	NA	NA	NA	NA	NA	NA	NA
19	43528935	43529503	569	P_vs_M_peak_1488	4.87	5.68	2.88	2.8	3.87e-05	0.00201	ENSBGRG00000014710:intron	NA	NA	NA	NA	NA	NA	NA
1	16043943	16044809	867	P_vs_M_peak_1489	5.88	6.59	4.41	2.18	3.88e-05	0.00201	ENSBGRG00000000031:intron	ENSBGRG00000000033:1:16040017-16041049:-:-3327	ENSBGRG00000000033(ENSBGRG00000000033)	NA	NA	NA	NA	NA
24	40200971	40201910	940	P_vs_M_peak_1490	5.47	6.18	4.04	2.14	3.88e-05	0.00202	ENSBGRG00000025903:intron	NA	NA	NA	NA	NA	NA	NA
28	42829594	42830121	528	P_vs_M_peak_1491	5.04	5.79	3.41	2.38	3.9e-05	0.00202	ENSBGRG00000007837:intron	NA	NA	NA	NA	NA	NA	NA
16	75896724	75897588	865	P_vs_M_peak_1492	6.36	7.1	4.77	2.33	3.9e-05	0.00202	ENSBGRG00000018632:exon	ENSBGRG00000018632:16:75896758-75899624:-:2468	ENSBGRG00000018632(C22orf31)	NA	NA	NA	XP_005887546.1 PREDICTED: uncharacterized protein C22orf31 homolog [Bos mutus]	NA
7	39624921	39625488	568	P_vs_M_peak_1494	5.14	5.87	3.59	2.27	3.95e-05	0.00204	ENSBGRG00000003795:intron	NA	NA	NA	NA	NA	NA	NA
17	15328700	15329380	681	P_vs_M_peak_1495	4.91	5.65	3.28	2.38	3.95e-05	0.00204	intergenic	NA	NA	NA	NA	NA	NA	NA
11	14232187	14232639	453	P_vs_M_peak_1497	5.34	6.07	3.76	2.31	3.97e-05	0.00205	ENSBGRG00000005430:intron	NA	NA	NA	NA	NA	NA	NA
6	55279950	55281349	1400	P_vs_M_peak_1498	6.5	7.22	4.98	2.25	3.99e-05	0.00206	ENSBGRG00000000746:intron	NA	NA	NA	NA	NA	NA	NA
1	48146224	48146888	665	P_vs_M_peak_1499	5.41	6.14	3.82	2.33	4.01e-05	0.00207	intergenic	NA	NA	NA	NA	NA	NA	NA
1	84195079	84196406	1328	P_vs_M_peak_1500	6.69	7.44	5.05	2.39	4.01e-05	0.00207	ENSBGRG00000000889:intron	NA	NA	NA	NA	NA	NA	NA
5	4314581	4315126	546	P_vs_M_peak_1502	6.15	6.89	4.53	2.37	4.02e-05	0.00207	ENSBGRG00000000408:exon	NA	NA	NA	NA	NA	NA	NA
1	130006888	130007504	617	P_vs_M_peak_1504	5.32	6.07	3.67	2.4	4.04e-05	0.00208	ENSBGRG00000019337:intron	NA	NA	NA	NA	NA	NA	NA
12	15676225	15677074	850	P_vs_M_peak_1505	6.64	7.38	5.07	2.31	4.04e-05	0.00208	ENSBGRG00000024752:intron	ENSBGRG00000024752:12:15539747-15680358:-:3708	ENSBGRG00000024752(ENSBGRG00000024752)	NA	NA	NA	NA	NA
5	56607257	56608256	1000	P_vs_M_peak_1506	5.8	6.51	4.36	2.15	4.05e-05	0.00208	ENSBGRG00000016976:intron	NA	NA	NA	NA	NA	NA	NA
21	26609797	26610624	828	P_vs_M_peak_1508	5.52	6.22	4.08	2.14	4.07e-05	0.00209	intergenic	NA	NA	NA	NA	NA	NA	NA
10	101304489	101304977	489	P_vs_M_peak_1509	5.16	5.92	3.43	2.49	4.08e-05	0.00209	ENSBGRG00000015040:intron	NA	NA	NA	NA	NA	NA	NA
2	101027309	101028664	1356	P_vs_M_peak_1510	7.45	8.27	5.37	2.9	4.1e-05	0.0021	ENSBGRG00000006143:intron	NA	NA	NA	NA	NA	NA	NA
3	29344698	29345780	1083	P_vs_M_peak_1511	5.7	6.41	4.21	2.2	4.11e-05	0.0021	ENSBGRG00000009123:intron	ENSBGRG00000009123:3:29304009-29346031:-:792	ENSBGRG00000009123(DPH5)	58;GO:0003674,molecular_function molecular_function;GO:0003824,molecular_function catalytic activity;GO:0004164,molecular_function diphthine synthase activity;GO:0005575,cellular_component cellular_component;GO:0005622,cellular_component intracellular;GO:0005623,cellular_component cell;GO:0005737,cellular_component cytoplasm;GO:0005829,cellular_component cytosol;GO:0006417,biological_process regu…	NA	NA	NP_001070289.1 diphthine methyl ester synthase [Bos taurus]	NA
22	29441362	29442037	676	P_vs_M_peak_1512	5.69	6.45	3.97	2.47	4.12e-05	0.00211	intergenic	NA	NA	NA	NA	NA	NA	NA
2	130224369	130224697	329	P_vs_M_peak_1513	6.23	6.99	4.5	2.49	4.12e-05	0.00211	intergenic	NA	NA	NA	NA	NA	NA	NA
X	120077561	120078712	1152	P_vs_M_peak_1514	5.48	6.2	4	2.19	4.13e-05	0.00211	ENSBGRG00000008651:intron	NA	NA	NA	NA	NA	NA	NA
2	101125054	101125416	363	P_vs_M_peak_1515	5.19	5.98	3.31	2.68	4.13e-05	0.00211	ENSBGRG00000006143:intron	NA	NA	NA	NA	NA	NA	NA
VBZB01000133.1	7775	8291	517	P_vs_M_peak_1516	7.7	8.45	6.08	2.37	4.14e-05	0.00211	intergenic	NA	NA	NA	NA	NA	NA	NA
1	46202008	46202762	755	P_vs_M_peak_1517	6	6.71	4.54	2.17	4.14e-05	0.00211	intergenic	NA	NA	NA	NA	NA	NA	NA
12	83933956	83935268	1313	P_vs_M_peak_1518	6.3	7.05	4.67	2.38	4.15e-05	0.00211	ENSBGRG00000008607:intron	NA	NA	NA	NA	NA	NA	NA
12	74268055	74268443	389	P_vs_M_peak_1519	5.48	6.2	3.96	2.24	4.15e-05	0.00211	ENSBGRG00000003892:intron	NA	NA	NA	NA	NA	NA	NA
16	8763603	8764344	742	P_vs_M_peak_1520	4.64	5.44	2.75	2.69	4.15e-05	0.00211	ENSBGRG00000014393:intron	ENSBGRG00000014393:16:8763410-8911824:+:563	ENSBGRG00000014393(FHIP1A)	33;GO:0005575,cellular_component cellular_component;GO:0005622,cellular_component intracellular;GO:0005623,cellular_component cell;GO:0005737,cellular_component cytoplasm;GO:0006810,biological_process transport;GO:0006996,biological_process organelle organization;GO:0007032,biological_process endosome organization;GO:0007033,biological_process vacuole organization;GO:0007034,biological_process va…	NA	NA	XP_002694361.1 protein FAM160A1 [Bos taurus]	NA
VBZB01000045.1	1670	4250	2581	P_vs_M_peak_1521	12.91	13.24	12.5	0.74	4.17e-05	0.00212	intergenic	NA	NA	NA	NA	NA	NA	NA
23	3422727	3423505	779	P_vs_M_peak_1522	5.86	6.59	4.31	2.28	4.17e-05	0.00212	ENSBGRG00000016280:intron	NA	NA	NA	NA	NA	NA	NA
10	16859354	16859682	329	P_vs_M_peak_1524	6.13	6.89	4.45	2.44	4.2e-05	0.00213	ENSBGRG00000019228:intron	NA	NA	NA	NA	NA	NA	NA
3	28574237	28574484	248	P_vs_M_peak_1525	5.03	5.77	3.42	2.34	4.22e-05	0.00214	ENSBGRG00000007914:Promoter	ENSBGRG00000007914:3:28574479-28783462:+:-118	ENSBGRG00000007914(CDC14A)	157;GO:0000003,biological_process reproduction;GO:0000022,biological_process mitotic spindle elongation;GO:0000070,biological_process mitotic sister chromatid segregation;GO:0000226,biological_process microtubule cytoskeleton organization;GO:0000235,cellular_component astral microtubule;GO:0000278,biological_process mitotic cell cycle;GO:0000280,biological_process nuclear division;GO:0000281,biol…	CDC14; cell division cycle 14 [EC:3.1.3.16 3.1.3.48]; K06639	map04110	XP_005906424.1 PREDICTED: dual specificity protein phosphatase CDC14A isoform X2 [Bos mutus]; XP_010829280.1 PREDICTED: dual specificity protein phosphatase CDC14A isoform X2 [Bison bison bison]; XP_010829281.1 PREDICTED: dual specificity protein phosphatase CDC14A isoform X3 [Bison bison bison]; XP_010829283.1 PREDICTED: dual specificity protein phosphatase CDC14A isoform X5 [Bison bison bison]	NA
19	17586464	17586930	467	P_vs_M_peak_1526	6.11	6.83	4.61	2.22	4.24e-05	0.00215	ENSBGRG00000015697:intron	NA	NA	NA	NA	NA	NA	NA
X	85198778	85199631	854	P_vs_M_peak_1528	5.38	6.12	3.78	2.34	4.25e-05	0.00215	ENSBGRG00000025116:five_prime_UTR;ENSBGRG00000025116:exon	ENSBGRG00000025116:X:85198698-85204194:+:506	ENSBGRG00000025116(ENSBGRG00000025116)	169;GO:0000184,biological_process nuclear-transcribed mRNA catabolic process, nonsense-mediated decay;GO:0000956,biological_process nuclear-transcribed mRNA catabolic process;GO:0003674,molecular_function molecular_function;GO:0003676,molecular_function nucleic acid binding;GO:0003723,molecular_function RNA binding;GO:0003735,molecular_function structural constituent of ribosome;GO:0005198,molecu…	RP-S4e, RPS4; small subunit ribosomal protein S4e; K02987	map03010	NP_000998.1 40S ribosomal protein S4, X isoform [Homo sapiens]	NA
11	14236564	14237180	617	P_vs_M_peak_1530	5.42	6.19	3.69	2.49	4.26e-05	0.00215	ENSBGRG00000005430:intron	NA	NA	NA	NA	NA	NA	NA
14	69619255	69619725	471	P_vs_M_peak_1531	5.08	5.84	3.42	2.42	4.27e-05	0.00216	intergenic	NA	NA	NA	NA	NA	NA	NA
25	9654467	9655437	971	P_vs_M_peak_1532	6.49	7.21	5	2.21	4.28e-05	0.00216	intergenic	NA	NA	NA	NA	NA	NA	NA
20	21837007	21837360	354	P_vs_M_peak_1533	4.87	5.65	3.04	2.61	4.3e-05	0.00217	ENSBGRG00000016460:Promoter	ENSBGRG00000016460:20:21815812-21836163:-:-1020	ENSBGRG00000016460(KATNB1)	194;GO:0000003,biological_process reproduction;GO:0000226,biological_process microtubule cytoskeleton organization;GO:0000922,cellular_component spindle pole;GO:0002064,biological_process epithelial cell development;GO:0002065,biological_process columnar/cuboidal epithelial cell differentiation;GO:0002066,biological_process columnar/cuboidal epithelial cell development;GO:0003006,biological_proce…	NA	NA	XP_005899954.1 PREDICTED: katanin p80 WD40 repeat-containing subunit B1 [Bos mutus]	NA
9	112562465	112563449	985	P_vs_M_peak_1535	5.99	6.72	4.4	2.33	4.32e-05	0.00217	ENSBGRG00000024309:intron	NA	NA	NA	NA	NA	NA	NA
15	25053246	25054284	1039	P_vs_M_peak_1537	6.46	7.17	4.99	2.18	4.33e-05	0.00218	ENSBGRG00000019693:intron	NA	NA	NA	NA	NA	NA	NA
9	103555418	103555784	367	P_vs_M_peak_1538	4.74	5.54	2.77	2.77	4.34e-05	0.00218	intergenic	ENSBGRG00000020403:9:103557141-103557256:-:1655	ENSBGRG00000020403(U4)	NA	NA	NA	NA	NA
VBZB01000270.1	13456	14146	691	P_vs_M_peak_1539	5.75	6.46	4.33	2.12	4.35e-05	0.00218	intergenic	NA	NA	NA	NA	NA	NA	NA
6	81467125	81467667	543	P_vs_M_peak_1540	5.33	6.08	3.68	2.4	4.37e-05	0.00219	ENSBGRG00000014262:intron	NA	NA	NA	NA	NA	NA	NA
6	34700393	34701114	722	P_vs_M_peak_1541	6.27	7.05	4.44	2.61	4.38e-05	0.00219	ENSBGRG00000026286:intron	NA	NA	NA	NA	NA	NA	NA
2	124334315	124335500	1186	P_vs_M_peak_1543	5.62	6.35	4.06	2.29	4.4e-05	0.0022	ENSBGRG00000013013:intron	NA	NA	NA	NA	NA	NA	NA
18	33817671	33818004	334	P_vs_M_peak_1544	4.64	5.41	2.86	2.55	4.41e-05	0.00221	ENSBGRG00000018852:Promoter	ENSBGRG00000018852:18:33536278-33817020:-:-817	ENSBGRG00000018852(ZNF704)	44;GO:0000976,molecular_function transcription regulatory region sequence-specific DNA binding;GO:0001067,molecular_function regulatory region nucleic acid binding;GO:0001158,molecular_function enhancer sequence-specific DNA binding;GO:0003674,molecular_function molecular_function;GO:0003676,molecular_function nucleic acid binding;GO:0003677,molecular_function DNA binding;GO:0003690,molecular_fun…	NA	NA	NP_001192682.1 zinc finger protein 704 [Bos taurus]; XP_024857284.1 zinc finger protein 704 isoform X1 [Bos taurus]	TF_others
12	25650409	25650959	551	P_vs_M_peak_1545	5.27	6.03	3.58	2.44	4.44e-05	0.00222	ENSBGRG00000024792:intron	NA	NA	NA	NA	NA	NA	NA
13	66218694	66219357	664	P_vs_M_peak_1546	6.13	6.88	4.49	2.39	4.45e-05	0.00223	intergenic	ENSBGRG00000009608:13:66215020-66216058:+:4005	ENSBGRG00000009608(ENSBGRG00000009608)	287;GO:0000165,biological_process MAPK cascade;GO:0000226,biological_process microtubule cytoskeleton organization;GO:0000302,biological_process response to reactive oxygen species;GO:0001540,molecular_function amyloid-beta binding;GO:0001558,biological_process regulation of cell growth;GO:0001654,biological_process eye development;GO:0001666,biological_process response to hypoxia;GO:0002088,biol…	CRYAB; crystallin, alpha B; K09542; HSPB1; heat shock protein beta-1; K04455; HSPB2; heat shock protein beta-2; K09543	map04010,map04141,map04213,map04370,map05146,map05205	XP_006912883.1 alpha-crystallin B chain [Pteropus alecto]	NA
12	51485612	51486580	969	P_vs_M_peak_1547	6.33	7.05	4.82	2.23	4.49e-05	0.00224	intergenic	NA	NA	NA	NA	NA	NA	NA
28	49110744	49111362	619	P_vs_M_peak_1548	6.23	6.94	4.77	2.17	4.49e-05	0.00224	intergenic	ENSBGRG00000009021:28:49114357-49157371:+:-3304	ENSBGRG00000009021(ASB5)	24;GO:0005575,cellular_component cellular_component;GO:0005622,cellular_component intracellular;GO:0005623,cellular_component cell;GO:0005737,cellular_component cytoplasm;GO:0005829,cellular_component cytosol;GO:0006464,biological_process cellular protein modification process;GO:0006807,biological_process nitrogen compound metabolic process;GO:0008150,biological_process biological_process;GO:0008…	NA	NA	NP_001069212.1 ankyrin repeat and SOCS box protein 5 [Bos taurus]; XP_024842027.1 ankyrin repeat and SOCS box protein 5 isoform X2 [Bos taurus]; XP_025136308.1 ankyrin repeat and SOCS box protein 5 isoform X2 [Bubalus bubalis]	NA
VBZB01000086.1	37574	37812	239	P_vs_M_peak_1549	5.51	6.21	4.09	2.12	4.49e-05	0.00224	intergenic	NA	NA	NA	NA	NA	NA	NA
11	14231059	14231597	539	P_vs_M_peak_1550	5.56	6.32	3.87	2.45	4.49e-05	0.00224	ENSBGRG00000005430:intron	NA	NA	NA	NA	NA	NA	NA
1	76403473	76404226	754	P_vs_M_peak_1551	5.78	6.49	4.29	2.2	4.5e-05	0.00224	intergenic	NA	NA	NA	NA	NA	NA	NA
2	130381950	130382264	315	P_vs_M_peak_1552	6.32	7.13	4.31	2.82	4.5e-05	0.00224	ENSBGRG00000000967:intron	NA	NA	NA	NA	NA	NA	NA
28	20972462	20972803	342	P_vs_M_peak_1554	5.91	6.62	4.46	2.16	4.53e-05	0.00225	ENSBGRG00000018704:intron	NA	NA	NA	NA	NA	NA	NA
27	29390162	29391180	1019	P_vs_M_peak_1555	5.82	6.52	4.41	2.11	4.53e-05	0.00225	ENSBGRG00000025161:Promoter	ENSBGRG00000025161:27:29390725-29445041:+:-54	ENSBGRG00000025161(FAM149B1)	NA	NA	NA	XP_005910201.1 PREDICTED: protein FAM149B1 [Bos mutus]	NA
5	20518454	20519398	945	P_vs_M_peak_1556	6.58	7.31	4.98	2.33	4.54e-05	0.00225	ENSBGRG00000001877:intron	NA	NA	NA	NA	NA	NA	NA
14	6124674	6125558	885	P_vs_M_peak_1557	6.03	6.73	4.63	2.1	4.55e-05	0.00226	intergenic	NA	NA	NA	NA	NA	NA	NA
2	91992352	91993314	963	P_vs_M_peak_1558	5.48	6.19	4.04	2.15	4.55e-05	0.00226	intergenic	NA	NA	NA	NA	NA	NA	NA
2	55385038	55385498	461	P_vs_M_peak_1559	4.96	5.78	2.89	2.89	4.58e-05	0.00227	intergenic	NA	NA	NA	NA	NA	NA	NA
3	27931659	27932921	1263	P_vs_M_peak_1560	6.16	6.85	4.79	2.07	4.59e-05	0.00227	ENSBGRG00000006265:intron	NA	NA	NA	NA	NA	NA	NA
VBZB01000161.1	28539	28938	400	P_vs_M_peak_1561	6.32	7.02	4.91	2.11	4.65e-05	0.0023	intergenic	NA	NA	NA	NA	NA	NA	NA
X	16141992	16142855	864	P_vs_M_peak_1562	5.97	6.7	4.46	2.23	4.65e-05	0.0023	intergenic	NA	NA	NA	NA	NA	NA	NA
21	33796125	33796973	849	P_vs_M_peak_1563	6.35	7.07	4.84	2.23	4.66e-05	0.0023	ENSBGRG00000022019:intron	NA	NA	NA	NA	NA	NA	NA
1	91258203	91259607	1405	P_vs_M_peak_1564	6.27	6.97	4.88	2.09	4.67e-05	0.00231	ENSBGRG00000001502:intron	NA	NA	NA	NA	NA	NA	NA
2	101233277	101233844	568	P_vs_M_peak_1565	6.55	7.34	4.67	2.67	4.67e-05	0.00231	ENSBGRG00000006143:intron	NA	NA	NA	NA	NA	NA	NA
18	8919611	8920674	1064	P_vs_M_peak_1566	6.64	7.37	5.1	2.27	4.68e-05	0.00231	intergenic	NA	NA	NA	NA	NA	NA	NA
28	40623774	40624908	1135	P_vs_M_peak_1567	7.07	7.82	5.42	2.4	4.68e-05	0.00231	intergenic	NA	NA	NA	NA	NA	NA	NA
3	72276865	72277314	450	P_vs_M_peak_1568	4.95	5.73	3.15	2.58	4.68e-05	0.00231	ENSBGRG00000002510:intron	ENSBGRG00000002745:3:72280400-72280507:-:3417	ENSBGRG00000002745(U6)	NA	NA	NA	NA	NA
12	62074540	62074994	455	P_vs_M_peak_1569	5.17	5.9	3.66	2.24	4.69e-05	0.00231	intergenic	NA	NA	NA	NA	NA	NA	NA
13	17501496	17502468	973	P_vs_M_peak_1570	6.43	7.17	4.81	2.37	4.69e-05	0.00231	ENSBGRG00000021839:intron	NA	NA	NA	NA	NA	NA	NA
2	101130574	101131404	831	P_vs_M_peak_1571	6.81	7.55	5.21	2.34	4.7e-05	0.00231	ENSBGRG00000006143:intron	NA	NA	NA	NA	NA	NA	NA
6	101658374	101659185	812	P_vs_M_peak_1572	6.22	6.94	4.69	2.26	4.75e-05	0.00234	intergenic	NA	NA	NA	NA	NA	NA	NA
18	48782809	48783694	886	P_vs_M_peak_1574	5.99	6.72	4.43	2.29	4.77e-05	0.00234	intergenic	NA	NA	NA	NA	NA	NA	NA
18	69924740	69925333	594	P_vs_M_peak_1576	5.04	5.8	3.35	2.45	4.79e-05	0.00235	intergenic	NA	NA	NA	NA	NA	NA	NA
17	63306183	63307141	959	P_vs_M_peak_1577	6.5	7.2	5.1	2.1	4.81e-05	0.00236	ENSBGRG00000014043:intron	ENSBGRG00000014043:17:63304158-63309281:+:2504	ENSBGRG00000014043(ENSBGRG00000014043)	NA	NA	NA	XP_005896263.1 PREDICTED: interferon alpha-inducible protein 27, mitochondrial [Bos mutus]; XP_010834529.1 PREDICTED: interferon alpha-inducible protein 27-like protein 2B isoform X1 [Bison bison bison]	NA
1	162245342	162246136	795	P_vs_M_peak_1578	6.48	7.2	4.96	2.24	4.84e-05	0.00237	ENSBGRG00000002831:three_prime_UTR;ENSBGRG00000002831:exon	NA	NA	NA	NA	NA	NA	NA
14	66675611	66676827	1217	P_vs_M_peak_1579	6.58	7.29	5.16	2.13	4.85e-05	0.00237	ENSBGRG00000016713:Promoter	ENSBGRG00000016713:14:66676790-67276834:+:-571	ENSBGRG00000016713(HMCN1)	24;GO:0005575,cellular_component cellular_component;GO:0005576,cellular_component extracellular region;GO:0005604,cellular_component basement membrane;GO:0005622,cellular_component intracellular;GO:0005623,cellular_component cell;GO:0005737,cellular_component cytoplasm;GO:0005938,cellular_component cell cortex;GO:0008150,biological_process biological_process;GO:0009605,biological_process response…	NA	NA	XP_010851374.1 PREDICTED: hemicentin-1 isoform X1 [Bison bison bison]	NA
2	71497410	71497853	444	P_vs_M_peak_1580	5.47	6.22	3.87	2.35	4.85e-05	0.00238	intergenic	NA	NA	NA	NA	NA	NA	NA
25	10987938	10988991	1054	P_vs_M_peak_1581	5.11	5.88	3.37	2.5	4.87e-05	0.00238	ENSBGRG00000020012:intron	ENSBGRG00000020012:25:10688481-10989863:-:1398	ENSBGRG00000020012(RNLS)	104;GO:0000166,molecular_function nucleotide binding;GO:0002027,biological_process regulation of heart rate;GO:0002931,biological_process response to ischemia;GO:0003007,biological_process heart morphogenesis;GO:0003008,biological_process system process;GO:0003013,biological_process circulatory system process;GO:0003015,biological_process heart process;GO:0003073,biological_process regulation of …	NA	NA	ELR48483.1 hypothetical protein M91_00091, partial [Bos mutus]; XP_005906631.1 PREDICTED: renalase [Bos mutus]	NA
24	27145187	27146183	997	P_vs_M_peak_1582	6.5	7.21	5	2.21	4.87e-05	0.00238	ENSBGRG00000016651:intron	NA	NA	NA	NA	NA	NA	NA
5	39870505	39870845	341	P_vs_M_peak_1583	5.15	5.89	3.55	2.34	4.9e-05	0.00239	ENSBGRG00000001036:intron	NA	NA	NA	NA	NA	NA	NA
6	103181843	103182930	1088	P_vs_M_peak_1584	6.09	6.82	4.56	2.27	4.9e-05	0.00239	ENSBGRG00000002633:intron	NA	NA	NA	NA	NA	NA	NA
3	74695377	74696244	868	P_vs_M_peak_1585	5.74	6.46	4.25	2.22	4.9e-05	0.00239	ENSBGRG00000003314:Promoter;ENSBGRG00000003317:Promoter;ENSBGRG00000003282:Promoter	ENSBGRG00000003282:3:74687136-74695810:-:0	ENSBGRG00000003282(RABGGTB)	77;GO:0003008,biological_process system process;GO:0003674,molecular_function molecular_function;GO:0003824,molecular_function catalytic activity;GO:0004659,molecular_function prenyltransferase activity;GO:0004661,molecular_function protein geranylgeranyltransferase activity;GO:0004663,molecular_function Rab geranylgeranyltransferase activity;GO:0005488,molecular_function binding;GO:0005515,molec…	HEXA_B; hexosaminidase [EC:3.2.1.52]; K12373	map00511,map00513,map00520,map00531,map00603,map00604,map04142	NP_001015646.1 geranylgeranyl transferase type-2 subunit beta [Bos taurus]; XP_017707079.1 PREDICTED: geranylgeranyl transferase type-2 subunit beta [Rhinopithecus bieti]	NA
3	3312986	3313574	589	P_vs_M_peak_1586	5.53	6.28	3.89	2.39	4.91e-05	0.00239	ENSBGRG00000006695:intron	NA	NA	NA	NA	NA	NA	NA
8	88590399	88590903	505	P_vs_M_peak_1587	5.64	6.36	4.17	2.19	4.94e-05	0.00241	intergenic	NA	NA	NA	NA	NA	NA	NA
4	116950038	116951227	1190	P_vs_M_peak_1588	6.13	6.85	4.61	2.24	4.95e-05	0.00241	ENSBGRG00000008948:intron	NA	NA	NA	NA	NA	NA	NA
11	30406477	30407436	960	P_vs_M_peak_1589	6.07	6.78	4.65	2.13	4.95e-05	0.00241	intergenic	NA	NA	NA	NA	NA	NA	NA
8	8763921	8764593	673	P_vs_M_peak_1590	5.77	6.49	4.26	2.23	4.96e-05	0.00241	ENSBGRG00000003711:exon	ENSBGRG00000003711:8:8764054-8834136:+:203	ENSBGRG00000003711(RUFY1)	94;GO:0003674,molecular_function molecular_function;GO:0005215,molecular_function transporter activity;GO:0005488,molecular_function binding;GO:0005515,molecular_function protein binding;GO:0005575,cellular_component cellular_component;GO:0005622,cellular_component intracellular;GO:0005623,cellular_component cell;GO:0005634,cellular_component nucleus;GO:0005654,cellular_component nucleoplasm;GO:0…	RUFY1, RABIP4; RUN and FYVE domain-containing protein 1; K12482	map04144	XP_010828988.1 PREDICTED: RUN and FYVE domain-containing protein 1 isoform X1 [Bison bison bison]	NA
24	28810563	28811057	495	P_vs_M_peak_1593	5.87	6.62	4.22	2.4	4.96e-05	0.00241	intergenic	NA	NA	NA	NA	NA	NA	NA
17	12838484	12839289	806	P_vs_M_peak_1594	6.66	7.39	5.08	2.32	4.98e-05	0.00242	intergenic	NA	NA	NA	NA	NA	NA	NA
8	96979740	96980697	958	P_vs_M_peak_1595	5.56	6.28	4.09	2.19	4.99e-05	0.00242	intergenic	NA	NA	NA	NA	NA	NA	NA
11	19641866	19642325	460	P_vs_M_peak_1596	5.51	6.23	4.04	2.18	5e-05	0.00242	intergenic	NA	NA	NA	NA	NA	NA	NA
X	73126349	73127049	701	P_vs_M_peak_1597	4.77	5.56	2.89	2.67	5.01e-05	0.00242	ENSBGRG00000025225:Promoter	ENSBGRG00000025225:X:72892769-73126375:-:-324	ENSBGRG00000025225(APOOL)	65;GO:0002576,biological_process platelet degranulation;GO:0005575,cellular_component cellular_component;GO:0005576,cellular_component extracellular region;GO:0005622,cellular_component intracellular;GO:0005623,cellular_component cell;GO:0005737,cellular_component cytoplasm;GO:0005739,cellular_component mitochondrion;GO:0005740,cellular_component mitochondrial envelope;GO:0005743,cellular_compone…	NA	NA	ELR49631.1 Apolipoprotein O-like protein, partial [Bos mutus]; NP_001030203.1 MICOS complex subunit MIC27 precursor [Bos taurus]	NA
10	16908056	16908453	398	P_vs_M_peak_1598	5.16	5.9	3.59	2.31	5.01e-05	0.00242	ENSBGRG00000019228:intron	NA	NA	NA	NA	NA	NA	NA
1	60985958	60986783	826	P_vs_M_peak_1599	5.55	6.27	4.06	2.21	5.01e-05	0.00242	ENSBGRG00000000255:Promoter	ENSBGRG00000000255:1:60988246-61311797:+:-1875	ENSBGRG00000000255(PHLDB2)	117;GO:0000226,biological_process microtubule cytoskeleton organization;GO:0001952,biological_process regulation of cell-matrix adhesion;GO:0001953,biological_process negative regulation of cell-matrix adhesion;GO:0005575,cellular_component cellular_component;GO:0005622,cellular_component intracellular;GO:0005623,cellular_component cell;GO:0005737,cellular_component cytoplasm;GO:0005829,cellular_…	NA	NA	XP_005902288.1 PREDICTED: PI-PLC X domain-containing protein 2 [Bos mutus]; XP_005902289.1 PREDICTED: pleckstrin homology-like domain family B member 2 isoform X2 [Bos mutus]; XP_010851034.1 PREDICTED: pleckstrin homology-like domain family B member 2 isoform X2 [Bison bison bison]; XP_015326521.1 pleckstrin homology-like domain family B member 2 isoform X1 [Bos taurus]; XP_025139610.1 pleckstrin…	NA
4	29639819	29640129	311	P_vs_M_peak_1601	7.45	8.28	5.35	2.93	5.03e-05	0.00243	ENSBGRG00000011477:intron	ENSBGRG00000011477:4:29637656-29642082:-:2108	ENSBGRG00000011477(ENSBGRG00000011477)	125;GO:0000041,biological_process transition metal ion transport;GO:0000221,cellular_component vacuolar proton-transporting V-type ATPase, V1 domain;GO:0003674,molecular_function molecular_function;GO:0003824,molecular_function catalytic activity;GO:0005215,molecular_function transporter activity;GO:0005575,cellular_component cellular_component;GO:0005622,cellular_component intracellular;GO:00056…	ATPeV1F, ATP6S14; V-type H+-transporting ATPase subunit F; K02151	map00190,map04145,map04150,map04721,map04966,map05110,map05120,map05165,map05323	EPY81113.1 V-type proton ATPase subunit F [Camelus ferus]	NA
16	43601166	43602418	1253	P_vs_M_peak_1602	6.16	6.89	4.64	2.25	5.03e-05	0.00243	ENSBGRG00000012332:intron	NA	NA	NA	NA	NA	NA	NA
2	52490377	52491129	753	P_vs_M_peak_1604	6.3	7.02	4.84	2.17	5.05e-05	0.00243	ENSBGRG00000026684:intron	NA	NA	NA	NA	NA	NA	NA
7	17559064	17559994	931	P_vs_M_peak_1605	6.08	6.8	4.58	2.22	5.05e-05	0.00243	ENSBGRG00000008818:intron	NA	NA	NA	NA	NA	NA	NA
VBZB01000368.1	8254	9043	790	P_vs_M_peak_1606	8.72	9.39	7.45	1.93	5.06e-05	0.00243	intergenic	NA	NA	NA	NA	NA	NA	NA
2	24309788	24311274	1487	P_vs_M_peak_1607	6.92	7.65	5.37	2.29	5.06e-05	0.00243	intergenic	NA	NA	NA	NA	NA	NA	NA
18	60373892	60374798	907	P_vs_M_peak_1608	5.81	6.52	4.38	2.13	5.06e-05	0.00243	intergenic	NA	NA	NA	NA	NA	NA	NA
VBZB01000205.1	5112	5392	281	P_vs_M_peak_1609	8.33	9.04	6.88	2.16	5.07e-05	0.00244	intergenic	NA	NA	NA	NA	NA	NA	NA
2	40537584	40538296	713	P_vs_M_peak_1610	5.62	6.31	4.23	2.07	5.08e-05	0.00244	ENSBGRG00000003801:intron	NA	NA	NA	NA	NA	NA	NA
11	42129428	42130598	1171	P_vs_M_peak_1611	5.54	6.24	4.13	2.11	5.08e-05	0.00244	ENSBGRG00000015376:intron	NA	NA	NA	NA	NA	NA	NA
1	64374619	64375491	873	P_vs_M_peak_1612	5.95	6.67	4.42	2.25	5.1e-05	0.00244	intergenic	NA	NA	NA	NA	NA	NA	NA
VBZB01000354.1	4986	5230	245	P_vs_M_peak_1613	5.82	6.52	4.39	2.13	5.1e-05	0.00244	intergenic	NA	NA	NA	NA	NA	NA	NA
5	33992273	33992877	605	P_vs_M_peak_1614	6.18	6.93	4.57	2.35	5.1e-05	0.00244	ENSBGRG00000014385:intron	NA	NA	NA	NA	NA	NA	NA
17	4115134	4115835	702	P_vs_M_peak_1615	5.36	6.09	3.86	2.23	5.11e-05	0.00244	intergenic	NA	NA	NA	NA	NA	NA	NA
4	18432168	18432685	518	P_vs_M_peak_1616	5.77	6.5	4.22	2.28	5.11e-05	0.00245	ENSBGRG00000001427:intron	NA	NA	NA	NA	NA	NA	NA
2	664167	664870	704	P_vs_M_peak_1617	6.57	7.29	5.09	2.2	5.11e-05	0.00245	ENSBGRG00000002755:intron	NA	NA	NA	NA	NA	NA	NA
15	30983066	30983560	495	P_vs_M_peak_1618	5.11	5.85	3.52	2.33	5.14e-05	0.00246	intergenic	NA	NA	NA	NA	NA	NA	NA
17	6968213	6968609	397	P_vs_M_peak_1619	5.55	6.27	4.06	2.21	5.16e-05	0.00246	ENSBGRG00000006060:intron	NA	NA	NA	NA	NA	NA	NA
14	71608359	71608759	401	P_vs_M_peak_1620	5.79	6.52	4.26	2.26	5.16e-05	0.00246	intergenic	NA	NA	NA	NA	NA	NA	NA
7	90963089	90964004	916	P_vs_M_peak_1621	5.68	6.45	3.93	2.52	5.18e-05	0.00247	intergenic	NA	NA	NA	NA	NA	NA	NA
3	84285830	84286506	677	P_vs_M_peak_1622	5.74	6.49	4.1	2.39	5.18e-05	0.00247	intergenic	NA	NA	NA	NA	NA	NA	NA
17	49228222	49228869	648	P_vs_M_peak_1623	6.12	6.82	4.69	2.13	5.18e-05	0.00247	ENSBGRG00000013859:intron	ENSBGRG00000013859:17:49226880-49273370:+:1665	ENSBGRG00000013859(BRMS1L)	123;GO:0000118,cellular_component histone deacetylase complex;GO:0000122,biological_process negative regulation of transcription by RNA polymerase II;GO:0000228,cellular_component nuclear chromosome;GO:0000785,cellular_component chromatin;GO:0000790,cellular_component nuclear chromatin;GO:0003674,molecular_function molecular_function;GO:0005488,molecular_function binding;GO:0005515,molecular_func…	NA	NA	NP_115728.2 breast cancer metastasis-suppressor 1-like protein [Homo sapiens]	NA
9	112576788	112577289	502	P_vs_M_peak_1624	5.35	6.12	3.58	2.54	5.2e-05	0.00248	ENSBGRG00000024309:intron	ENSBGRG00000024544:9:112578275-112579609:-:2570	ENSBGRG00000024544(ENSBGRG00000024544)	NA	H4; histone H4; K11254	map05034,map05203,map05322	XP_014332717.1 PREDICTED: histone H4-like [Bos mutus]	NA
7	34706888	34708097	1210	P_vs_M_peak_1625	6.79	7.51	5.28	2.23	5.2e-05	0.00248	intergenic	NA	NA	NA	NA	NA	NA	NA
7	49284856	49285630	775	P_vs_M_peak_1626	6.27	7.03	4.58	2.44	5.22e-05	0.00248	ENSBGRG00000010851:intron	NA	NA	NA	NA	NA	NA	NA
4	79585813	79587026	1214	P_vs_M_peak_1627	6.32	7.02	4.89	2.13	5.22e-05	0.00248	intergenic	NA	NA	NA	NA	NA	NA	NA
16	2281221	2281852	632	P_vs_M_peak_1628	5.27	5.98	3.81	2.18	5.24e-05	0.00248	ENSBGRG00000008375:intron	ENSBGRG00000008375:16:2279028-2287031:+:2508	ENSBGRG00000008375(ENSBGRG00000008375)	111;GO:0000288,biological_process nuclear-transcribed mRNA catabolic process, deadenylation-dependent decay;GO:0000291,biological_process nuclear-transcribed mRNA catabolic process, exonucleolytic;GO:0000375,biological_process RNA splicing, via transesterification reactions;GO:0000377,biological_process RNA splicing, via transesterification reactions with bulged adenosine as nucleophile;GO:000039…	FAR; alcohol-forming fatty acyl-CoA reductase [EC:1.2.1.84]; K13356; LSM6; U6 snRNA-associated Sm-like protein LSm6; K12625	map03018,map03040,map04146,map04212	OWK14010.1 hypothetical protein Celaphus_00000539 [Cervus elaphus hippelaphus]; XP_015339936.1 PREDICTED: U6 snRNA-associated Sm-like protein LSm6 isoform X1 [Marmota marmota marmota]; XP_023492241.1 U6 snRNA-associated Sm-like protein LSm6 isoform X1 [Equus caballus]	NA
6	34576283	34576922	640	P_vs_M_peak_1629	5.69	6.38	4.31	2.07	5.24e-05	0.00248	ENSBGRG00000026286:intron	NA	NA	NA	NA	NA	NA	NA
2	102347929	102349007	1079	P_vs_M_peak_1630	6.48	7.21	4.94	2.27	5.24e-05	0.00248	ENSBGRG00000016671:intron	ENSBGRG00000016757:2:102343378-102343482:-:-4986	ENSBGRG00000016757(U6)	NA	NA	NA	NA	NA
1	46468819	46470022	1204	P_vs_M_peak_1631	7.06	7.8	5.47	2.33	5.25e-05	0.00249	ENSBGRG00000002387:Promoter	ENSBGRG00000002387:1:46380794-46469248:-:-172	ENSBGRG00000002387(DCBLD2)	34;GO:0001558,biological_process regulation of cell growth;GO:0005575,cellular_component cellular_component;GO:0005623,cellular_component cell;GO:0005886,cellular_component plasma membrane;GO:0005887,cellular_component integral component of plasma membrane;GO:0006950,biological_process response to stress;GO:0007154,biological_process cell communication;GO:0007165,biological_process signal transdu…	NA	NA	DAA33584.1 TPA: CLCP1-like [Bos taurus]; XP_024845462.1 discoidin, CUB and LCCL domain-containing protein 2 isoform X1 [Bos taurus]	NA
12	78268832	78269441	610	P_vs_M_peak_1632	5.68	6.41	4.14	2.28	5.26e-05	0.00249	ENSBGRG00000006608:intron	NA	NA	NA	NA	NA	NA	NA
6	104760456	104761366	911	P_vs_M_peak_1633	5.47	6.19	3.95	2.24	5.27e-05	0.0025	ENSBGRG00000003214:intron	NA	NA	NA	NA	NA	NA	NA
23	51577436	51578130	695	P_vs_M_peak_1634	5.97	6.66	4.59	2.07	5.29e-05	0.0025	ENSBGRG00000025165:intron	NA	NA	NA	NA	NA	NA	NA
VBZB01000078.1	224152	224720	569	P_vs_M_peak_1635	7.52	8.26	5.9	2.37	5.31e-05	0.00251	intergenic	NA	NA	NA	NA	NA	NA	NA
3	49356998	49357863	866	P_vs_M_peak_1636	6.53	7.25	5.02	2.23	5.31e-05	0.00251	ENSBGRG00000012008:intron	NA	NA	NA	NA	NA	NA	NA
2	46470288	46470822	535	P_vs_M_peak_1637	4.72	5.48	3.04	2.44	5.33e-05	0.00252	intergenic	NA	NA	NA	NA	NA	NA	NA
20	12186142	12186870	729	P_vs_M_peak_1639	6	6.69	4.6	2.09	5.34e-05	0.00252	ENSBGRG00000026908:intron	NA	NA	NA	NA	NA	NA	NA
13	32848422	32849704	1283	P_vs_M_peak_1640	6.64	7.34	5.19	2.15	5.35e-05	0.00252	ENSBGRG00000003823:intron	NA	NA	NA	NA	NA	NA	NA
18	33821109	33821781	673	P_vs_M_peak_1641	5.44	6.14	4.04	2.1	5.35e-05	0.00252	intergenic	ENSBGRG00000018852:18:33536278-33817020:-:-4425	ENSBGRG00000018852(ZNF704)	44;GO:0000976,molecular_function transcription regulatory region sequence-specific DNA binding;GO:0001067,molecular_function regulatory region nucleic acid binding;GO:0001158,molecular_function enhancer sequence-specific DNA binding;GO:0003674,molecular_function molecular_function;GO:0003676,molecular_function nucleic acid binding;GO:0003677,molecular_function DNA binding;GO:0003690,molecular_fun…	NA	NA	NP_001192682.1 zinc finger protein 704 [Bos taurus]; XP_024857284.1 zinc finger protein 704 isoform X1 [Bos taurus]	TF_others
2	130256282	130256682	401	P_vs_M_peak_1642	6.49	7.3	4.45	2.85	5.37e-05	0.00253	intergenic	NA	NA	NA	NA	NA	NA	NA
20	57781079	57781753	675	P_vs_M_peak_1643	5.45	6.16	3.99	2.17	5.37e-05	0.00253	ENSBGRG00000014754:intron	NA	NA	NA	NA	NA	NA	NA
14	83936553	83937700	1148	P_vs_M_peak_1644	7.06	7.81	5.42	2.39	5.38e-05	0.00253	ENSBGRG00000008312:intron	ENSBGRG00000008312:14:83936565-83945155:+:561	ENSBGRG00000008312(ENSBGRG00000008312)	124;GO:0000245,biological_process spliceosomal complex assembly;GO:0000375,biological_process RNA splicing, via transesterification reactions;GO:0000377,biological_process RNA splicing, via transesterification reactions with bulged adenosine as nucleophile;GO:0000387,biological_process spliceosomal snRNP assembly;GO:0000398,biological_process mRNA splicing, via spliceosome;GO:0003674,molecular_fu…	SNRPE, SME; small nuclear ribonucleoprotein E; K11097	map03040	XP_003792383.1 small nuclear ribonucleoprotein E [Otolemur garnettii]; XP_008683374.1 PREDICTED: small nuclear ribonucleoprotein E [Ursus maritimus]; XP_021153934.1 small nuclear ribonucleoprotein E, partial [Columba livia]	zf-C2H2
3	257588	258985	1398	P_vs_M_peak_1645	6.81	7.53	5.29	2.25	5.39e-05	0.00253	ENSBGRG00000006407:Promoter	ENSBGRG00000006407:3:258619-263622:+:-332	ENSBGRG00000006407(ENSBGRG00000006407)	222;GO:0000149,molecular_function SNARE binding;GO:0001505,biological_process regulation of neurotransmitter levels;GO:0003674,molecular_function molecular_function;GO:0005488,molecular_function binding;GO:0005515,molecular_function protein binding;GO:0005575,cellular_component cellular_component;GO:0005622,cellular_component intracellular;GO:0005623,cellular_component cell;GO:0005737,cellular_co…	NA	NA	XP_004003701.3 PREDICTED: SNARE-associated protein Snapin isoform X1 [Ovis aries]; XP_014338532.1 PREDICTED: SNARE-associated protein Snapin isoform X2 [Bos mutus]; XP_014940982.1 PREDICTED: SNARE-associated protein Snapin [Acinonyx jubatus]	NA
11	7485907	7486626	720	P_vs_M_peak_1646	6.24	6.96	4.78	2.17	5.39e-05	0.00253	intergenic	NA	NA	NA	NA	NA	NA	NA
4	37647687	37648430	744	P_vs_M_peak_1647	6.19	6.9	4.72	2.17	5.42e-05	0.00254	ENSBGRG00000026179:intron	NA	NA	NA	NA	NA	NA	NA
5	7188110	7189339	1230	P_vs_M_peak_1649	6.45	7.17	4.98	2.19	5.45e-05	0.00255	ENSBGRG00000001570:Promoter	ENSBGRG00000001570:5:7173632-7188004:-:-720	ENSBGRG00000001570(ENSBGRG00000001570)	86;GO:0000375,biological_process RNA splicing, via transesterification reactions;GO:0000377,biological_process RNA splicing, via transesterification reactions with bulged adenosine as nucleophile;GO:0000398,biological_process mRNA splicing, via spliceosome;GO:0003674,molecular_function molecular_function;GO:0003676,molecular_function nucleic acid binding;GO:0003677,molecular_function DNA binding;…	WBP11, NPWBP; WW domain-binding protein 11; K12866	map03040	NP_001193334.1 WW domain-binding protein 11 [Bos taurus]	NA
2	130136215	130137076	862	P_vs_M_peak_1650	7.81	8.62	5.84	2.78	5.45e-05	0.00256	intergenic	NA	NA	NA	NA	NA	NA	NA
9	87898293	87898910	618	P_vs_M_peak_1651	5.39	6.1	3.92	2.18	5.47e-05	0.00256	intergenic	NA	NA	NA	NA	NA	NA	NA
7	35300282	35301587	1306	P_vs_M_peak_1652	6.15	6.86	4.66	2.21	5.49e-05	0.00257	intergenic	NA	NA	NA	NA	NA	NA	NA
5	104590892	104591486	595	P_vs_M_peak_1653	5.15	5.88	3.64	2.24	5.5e-05	0.00257	ENSBGRG00000010394:Promoter	ENSBGRG00000010394:5:104591822-104653212:+:-633	ENSBGRG00000010394(ENSBGRG00000010394)	NA	NA	NA	GCA42426.1 hypothetical protein M6K231_2558 [Staphylococcus aureus]	NA
11	92397934	92398784	851	P_vs_M_peak_1655	5.83	6.53	4.44	2.09	5.51e-05	0.00257	ENSBGRG00000004954:intron	NA	NA	NA	NA	NA	NA	NA
X	106666694	106667891	1198	P_vs_M_peak_1656	5	5.76	3.35	2.4	5.51e-05	0.00257	intergenic	NA	NA	NA	NA	NA	NA	NA
7	73518642	73519355	714	P_vs_M_peak_1657	5.65	6.38	4.06	2.33	5.52e-05	0.00257	ENSBGRG00000000561:intron	NA	NA	NA	NA	NA	NA	NA
2	101191889	101193989	2101	P_vs_M_peak_1658	8.3	9.11	6.31	2.8	5.52e-05	0.00257	ENSBGRG00000006143:intron	NA	NA	NA	NA	NA	NA	NA
VBZB01000236.1	681	919	239	P_vs_M_peak_1659	5.32	6.03	3.87	2.16	5.52e-05	0.00257	intergenic	NA	NA	NA	NA	NA	NA	NA
4	16228335	16228938	604	P_vs_M_peak_1661	5.28	6	3.76	2.24	5.57e-05	0.00259	ENSBGRG00000016274:five_prime_UTR;ENSBGRG00000016274:exon	ENSBGRG00000016274:4:16216530-16229383:-:746	ENSBGRG00000016274(SSBP1)	53;GO:0003674,molecular_function molecular_function;GO:0003676,molecular_function nucleic acid binding;GO:0003677,molecular_function DNA binding;GO:0003682,molecular_function chromatin binding;GO:0003697,molecular_function single-stranded DNA binding;GO:0005488,molecular_function binding;GO:0005575,cellular_component cellular_component;GO:0005622,cellular_component intracellular;GO:0005623,cellul…	ssb; single-strand DNA-binding protein; K03111	map03030,map03430,map03440	XP_005205895.1 single-stranded DNA-binding protein, mitochondrial isoform X1 [Bos taurus]	NA
13	45662144	45662811	668	P_vs_M_peak_1662	5.67	6.39	4.17	2.22	5.57e-05	0.00259	ENSBGRG00000005834:intron	NA	NA	NA	NA	NA	NA	NA
27	24080890	24081289	400	P_vs_M_peak_1663	5.61	6.32	4.14	2.19	5.58e-05	0.00259	ENSBGRG00000008236:intron	ENSBGRG00000008236:27:24078597-24177335:+:2492	ENSBGRG00000008236(MYPN)	92;GO:0003674,molecular_function molecular_function;GO:0003779,molecular_function actin binding;GO:0005488,molecular_function binding;GO:0005515,molecular_function protein binding;GO:0005575,cellular_component cellular_component;GO:0005622,cellular_component intracellular;GO:0005623,cellular_component cell;GO:0005634,cellular_component nucleus;GO:0005737,cellular_component cytoplasm;GO:0006996,bi…	NA	NA	ELR47918.1 Myopalladin [Bos mutus]; XP_005907386.1 PREDICTED: myopalladin isoform X1 [Bos mutus]; XP_005907388.1 PREDICTED: myopalladin isoform X3 [Bos mutus]; XP_005907389.1 PREDICTED: myopalladin isoform X2 [Bos mutus]	NA
7	13168150	13168691	542	P_vs_M_peak_1665	5.26	5.99	3.71	2.28	5.59e-05	0.0026	intergenic	NA	NA	NA	NA	NA	NA	NA
29	33742490	33743529	1040	P_vs_M_peak_1666	6.87	7.6	5.32	2.29	5.61e-05	0.0026	ENSBGRG00000022447:intron	NA	NA	NA	NA	NA	NA	NA
13	63344350	63344606	257	P_vs_M_peak_1667	6.02	6.75	4.49	2.25	5.61e-05	0.0026	ENSBGRG00000005665:intron	NA	NA	NA	NA	NA	NA	NA
3	49399247	49399844	598	P_vs_M_peak_1668	5.82	6.57	4.18	2.39	5.62e-05	0.0026	ENSBGRG00000012008:intron	NA	NA	NA	NA	NA	NA	NA
7	32846926	32847780	855	P_vs_M_peak_1669	5.91	6.65	4.33	2.31	5.62e-05	0.0026	ENSBGRG00000001805:intron	NA	NA	NA	NA	NA	NA	NA
16	61516693	61517236	544	P_vs_M_peak_1670	5.64	6.35	4.19	2.16	5.63e-05	0.0026	ENSBGRG00000016193:intron	NA	NA	NA	NA	NA	NA	NA
2	101013941	101014864	924	P_vs_M_peak_1671	6.67	7.44	4.9	2.54	5.63e-05	0.0026	intergenic	NA	NA	NA	NA	NA	NA	NA
1	103651267	103652273	1007	P_vs_M_peak_1672	6.21	6.93	4.69	2.24	5.63e-05	0.0026	ENSBGRG00000003929:intron	NA	NA	NA	NA	NA	NA	NA
13	63327508	63327932	425	P_vs_M_peak_1673	6.51	7.22	5.01	2.21	5.66e-05	0.00262	ENSBGRG00000005665:intron	NA	NA	NA	NA	NA	NA	NA
3	128285582	128286035	454	P_vs_M_peak_1674	5.43	6.14	3.96	2.18	5.67e-05	0.00262	ENSBGRG00000020281:intron	NA	NA	NA	NA	NA	NA	NA
27	34410210	34410844	635	P_vs_M_peak_1675	5.84	6.57	4.29	2.29	5.68e-05	0.00262	ENSBGRG00000025792:intron	NA	NA	NA	NA	NA	NA	NA
14	38451849	38452141	293	P_vs_M_peak_1676	5.09	5.83	3.49	2.34	5.72e-05	0.00264	intergenic	NA	NA	NA	NA	NA	NA	NA
9	112675115	112675507	393	P_vs_M_peak_1677	5.5	6.21	4.04	2.17	5.74e-05	0.00264	ENSBGRG00000024588:intron	ENSBGRG00000024588:9:112665060-112680008:-:4697	ENSBGRG00000024588(ENSBGRG00000024588)	33;GO:0006464,biological_process cellular protein modification process;GO:0006486,biological_process protein glycosylation;GO:0006487,biological_process protein N-linked glycosylation;GO:0006488,biological_process dolichol-linked oligosaccharide biosynthetic process;GO:0006490,biological_process oligosaccharide-lipid intermediate biosynthetic process;GO:0006629,biological_process lipid metabolic …	NA	NA	ELR58672.1 PQ-loop repeat-containing protein 3, partial [Bos mutus]; XP_005892606.1 PREDICTED: PQ-loop repeat-containing protein 3 isoform X2 [Bos mutus]	NA
13	31940434	31941257	824	P_vs_M_peak_1678	5.87	6.58	4.4	2.18	5.74e-05	0.00264	intergenic	NA	NA	NA	NA	NA	NA	NA
1	85874030	85874612	583	P_vs_M_peak_1679	5.21	5.97	3.5	2.47	5.75e-05	0.00265	ENSBGRG00000001121:intron	NA	NA	NA	NA	NA	NA	NA
3	47269364	47270051	688	P_vs_M_peak_1680	5.13	5.85	3.65	2.19	5.78e-05	0.00266	ENSBGRG00000009691:intron	NA	NA	NA	NA	NA	NA	NA
14	14627958	14629081	1124	P_vs_M_peak_1681	6.57	7.3	4.97	2.33	5.8e-05	0.00267	intergenic	NA	NA	NA	NA	NA	NA	NA
4	116843020	116843930	911	P_vs_M_peak_1682	6.99	7.78	5.1	2.67	5.8e-05	0.00267	ENSBGRG00000008799:intron	NA	NA	NA	NA	NA	NA	NA
16	56421884	56423180	1297	P_vs_M_peak_1683	7.13	7.89	5.44	2.44	5.81e-05	0.00267	intergenic	NA	NA	NA	NA	NA	NA	NA
7	40628941	40629549	609	P_vs_M_peak_1684	5.82	6.5	4.47	2.03	5.83e-05	0.00268	ENSBGRG00000005431:intron	ENSBGRG00000005431:7:40629232-40642604:+:13	ENSBGRG00000005431(SLC31A2)	78;GO:0000041,biological_process transition metal ion transport;GO:0003674,molecular_function molecular_function;GO:0005215,molecular_function transporter activity;GO:0005375,molecular_function copper ion transmembrane transporter activity;GO:0005575,cellular_component cellular_component;GO:0005622,cellular_component intracellular;GO:0005623,cellular_component cell;GO:0005737,cellular_component c…	SLC31A1, CTR1; solute carrier family 31 (copper transporter), member 1; K14686	map01524,map04978	NP_001029728.1 probable low affinity copper uptake protein 2 [Bos taurus]; XP_006061316.1 probable low affinity copper uptake protein 2 isoform X1 [Bubalus bubalis]	NA
3	126085651	126086047	397	P_vs_M_peak_1685	4.9	5.65	3.28	2.37	5.84e-05	0.00268	ENSBGRG00000014952:intron	NA	NA	NA	NA	NA	NA	NA
17	27301057	27301651	595	P_vs_M_peak_1686	5.82	6.54	4.35	2.19	5.85e-05	0.00268	ENSBGRG00000022045:intron	NA	NA	NA	NA	NA	NA	NA
1	44332450	44333802	1353	P_vs_M_peak_1687	6.59	7.32	5.06	2.25	5.86e-05	0.00268	ENSBGRG00000000760:intron	NA	NA	NA	NA	NA	NA	NA
4	70494217	70494677	461	P_vs_M_peak_1688	5.43	6.18	3.83	2.35	5.86e-05	0.00269	ENSBGRG00000001761:intron	ENSBGRG00000001761:4:70489495-70517480:+:4952	ENSBGRG00000001761(IFRD1)	140;GO:0001085,molecular_function RNA polymerase II transcription factor binding;GO:0001558,biological_process regulation of cell growth;GO:0001709,biological_process cell fate determination;GO:0003674,molecular_function molecular_function;GO:0005488,molecular_function binding;GO:0005515,molecular_function protein binding;GO:0005575,cellular_component cellular_component;GO:0005622,cellular_compon…	NA	NA	XP_005887490.1 PREDICTED: interferon-related developmental regulator 1 isoform X1 [Bos mutus]; XP_017734151.1 PREDICTED: interferon-related developmental regulator 1 isoform X3 [Rhinopithecus bieti]	NA
10	66650525	66651735	1211	P_vs_M_peak_1689	6.47	7.16	5.08	2.08	5.88e-05	0.00269	intergenic	NA	NA	NA	NA	NA	NA	NA
4	84000147	84000814	668	P_vs_M_peak_1690	5.69	6.4	4.24	2.16	5.92e-05	0.00271	intergenic	ENSBGRG00000015250:4:83996368-83996513:-:-3967	ENSBGRG00000015250(ENSBGRG00000015250)	NA	NA	NA	NA	NA
X	16225675	16227367	1693	P_vs_M_peak_1691	6.81	7.53	5.32	2.21	5.95e-05	0.00272	ENSBGRG00000009978:Promoter	ENSBGRG00000009978:X:16190712-16226323:-:-198	ENSBGRG00000009978(XIAP)	190;GO:0002020,molecular_function protease binding;GO:0002682,biological_process regulation of immune system process;GO:0003674,molecular_function molecular_function;GO:0003824,molecular_function catalytic activity;GO:0004842,molecular_function ubiquitin-protein transferase activity;GO:0004857,molecular_function enzyme inhibitor activity;GO:0004866,molecular_function endopeptidase inhibitor activ…	BIRC7_8; baculoviral IAP repeat-containing protein 7/8; K16061; XIAP, BIRC4; E3 ubiquitin-protein ligase XIAP [EC:2.3.2.27]; K04725	map01524,map04064,map04120,map04210,map04214,map04215,map04217,map04510,map04621,map05145,map05166,map05200,map05222	XP_005889372.1 PREDICTED: E3 ubiquitin-protein ligase XIAP [Bos mutus]	NA
9	96473350	96474000	651	P_vs_M_peak_1692	5.62	6.33	4.12	2.21	5.95e-05	0.00272	ENSBGRG00000006925:intron	NA	NA	NA	NA	NA	NA	NA
15	8530888	8531202	315	P_vs_M_peak_1693	4.71	5.51	2.78	2.73	5.99e-05	0.00273	ENSBGRG00000023117:intron	NA	NA	NA	NA	NA	NA	NA
14	24752653	24753199	547	P_vs_M_peak_1694	6.13	6.88	4.46	2.42	6e-05	0.00274	intergenic	NA	NA	NA	NA	NA	NA	NA
4	103595097	103596137	1041	P_vs_M_peak_1695	6.1	6.83	4.55	2.28	6.03e-05	0.00275	ENSBGRG00000002586:intron	NA	NA	NA	NA	NA	NA	NA
19	62335282	62335542	261	P_vs_M_peak_1697	5.29	6	3.86	2.14	6.04e-05	0.00275	ENSBGRG00000016052:intron	NA	NA	NA	NA	NA	NA	NA
1	85753998	85754698	701	P_vs_M_peak_1698	5.54	6.24	4.11	2.13	6.09e-05	0.00277	ENSBGRG00000001121:intron	NA	NA	NA	NA	NA	NA	NA
VBZB01000150.1	29742	30155	414	P_vs_M_peak_1699	7.53	8.27	5.91	2.36	6.09e-05	0.00277	intergenic	NA	NA	NA	NA	NA	NA	NA
12	73852643	73853204	562	P_vs_M_peak_1700	5.72	6.47	4.1	2.37	6.09e-05	0.00277	ENSBGRG00000025540:intron	NA	NA	NA	NA	NA	NA	NA
16	20062885	20063291	407	P_vs_M_peak_1701	4.69	5.49	2.73	2.76	6.1e-05	0.00277	ENSBGRG00000022543:intron	NA	NA	NA	NA	NA	NA	NA
15	24083845	24084345	501	P_vs_M_peak_1703	4.73	5.5	2.95	2.55	6.12e-05	0.00278	intergenic	NA	NA	NA	NA	NA	NA	NA
3	49376949	49377453	505	P_vs_M_peak_1704	5.13	5.86	3.55	2.31	6.14e-05	0.00278	ENSBGRG00000012008:intron	NA	NA	NA	NA	NA	NA	NA
3	84022621	84023022	402	P_vs_M_peak_1705	5.33	6.1	3.57	2.53	6.14e-05	0.00278	ENSBGRG00000008972:Promoter	ENSBGRG00000008972:3:84018724-84022503:-:-318	ENSBGRG00000008972(GADD45A)	238;GO:0000075,biological_process cell cycle checkpoint;GO:0000077,biological_process DNA damage checkpoint;GO:0000079,biological_process regulation of cyclin-dependent protein serine/threonine kinase activity;GO:0000086,biological_process G2/M transition of mitotic cell cycle;GO:0000185,biological_process activation of MAPKKK activity;GO:0000226,biological_process microtubule cytoskeleton organi…	GADD45; growth arrest and DNA-damage-inducible protein; K04402	map04010,map04064,map04068,map04110,map04115,map04210,map04218,map05169,map05200,map05202,map05210,map05212,map05213,map05214,map05216,map05217,map05218,map05220,map05222,map05223,map05224,map05225,map05226	NP_001029419.1 growth arrest and DNA damage-inducible protein GADD45 alpha [Bos taurus]; XP_005895841.1 PREDICTED: growth arrest and DNA damage-inducible protein GADD45 alpha isoform X2 [Bos mutus]; XP_005895842.1 PREDICTED: growth arrest and DNA damage-inducible protein GADD45 alpha isoform X3 [Bos mutus]	NA
2	35849566	35850202	637	P_vs_M_peak_1706	5.43	6.13	4.03	2.1	6.15e-05	0.00279	ENSBGRG00000002710:exon;ENSBGRG00000002736:exon	ENSBGRG00000002736:2:35849863-36013342:+:21	ENSBGRG00000002736(PECR)	134;GO:0001561,biological_process fatty acid alpha-oxidation;GO:0003674,molecular_function molecular_function;GO:0003824,molecular_function catalytic activity;GO:0005102,molecular_function signaling receptor binding;GO:0005488,molecular_function binding;GO:0005515,molecular_function protein binding;GO:0005575,cellular_component cellular_component;GO:0005622,cellular_component intracellular;GO:000…	PECR; peroxisomal trans-2-enoyl-CoA reductase [EC:1.3.1.38]; K07753	map04146	NP_001179882.1 melanoregulin [Bos taurus]; XP_002685614.3 peroxisomal trans-2-enoyl-CoA reductase [Bos taurus]	NA
1	168484141	168484606	466	P_vs_M_peak_1707	5.89	6.59	4.48	2.11	6.16e-05	0.00279	ENSBGRG00000000215:intron	NA	NA	NA	NA	NA	NA	NA
26	31503363	31504193	831	P_vs_M_peak_1708	6.09	6.79	4.67	2.12	6.17e-05	0.00279	ENSBGRG00000023586:intron	NA	NA	NA	NA	NA	NA	NA
16	44088908	44089916	1009	P_vs_M_peak_1709	6.64	7.36	5.12	2.24	6.18e-05	0.00279	ENSBGRG00000013120:intron	NA	NA	NA	NA	NA	NA	NA
24	14961115	14961793	679	P_vs_M_peak_1710	5.33	6.03	3.91	2.12	6.18e-05	0.00279	ENSBGRG00000024816:intron	NA	NA	NA	NA	NA	NA	NA
18	10089839	10090487	649	P_vs_M_peak_1711	5.97	6.71	4.36	2.35	6.21e-05	0.00281	ENSBGRG00000019235:intron	NA	NA	NA	NA	NA	NA	NA
16	81232757	81233167	411	P_vs_M_peak_1712	9.15	9.74	8.14	1.61	6.21e-05	0.00281	intergenic	ENSBGRG00000023722:16:81230050-81230168:+:2912	ENSBGRG00000023722(5S_rRNA)	NA	NA	NA	NA	NA
8	90456104	90456980	877	P_vs_M_peak_1713	6.65	7.41	4.95	2.46	6.22e-05	0.00281	ENSBGRG00000002643:Promoter	ENSBGRG00000002643:8:90411869-90456436:-:-106	ENSBGRG00000002643(ENSBGRG00000002643)	34;GO:0002790,biological_process peptide secretion;GO:0005575,cellular_component cellular_component;GO:0005622,cellular_component intracellular;GO:0005623,cellular_component cell;GO:0005737,cellular_component cytoplasm;GO:0005783,cellular_component endoplasmic reticulum;GO:0005794,cellular_component Golgi apparatus;GO:0006810,biological_process transport;GO:0008104,biological_process protein loca…	NA	NA	NP_777569.1 protein kish-A precursor [Homo sapiens]	NA
10	21612967	21613997	1031	P_vs_M_peak_1714	5.8	6.49	4.41	2.08	6.23e-05	0.00281	ENSBGRG00000012099:exon	NA	NA	NA	NA	NA	NA	NA
4	29285317	29286175	859	P_vs_M_peak_1715	5.86	6.56	4.41	2.15	6.23e-05	0.00281	ENSBGRG00000008318:intron	NA	NA	NA	NA	NA	NA	NA
4	70136235	70137033	799	P_vs_M_peak_1716	5.85	6.56	4.39	2.17	6.25e-05	0.00281	ENSBGRG00000001275:intron	NA	NA	NA	NA	NA	NA	NA
27	5297946	5298213	268	P_vs_M_peak_1718	4.81	5.57	3.06	2.52	6.26e-05	0.00282	intergenic	NA	NA	NA	NA	NA	NA	NA
1	90588778	90589577	800	P_vs_M_peak_1719	5.4	6.11	3.95	2.16	6.28e-05	0.00282	intergenic	ENSBGRG00000001324:1:90585522-90587095:+:3655	ENSBGRG00000001324(ENSBGRG00000001324)	74;GO:0001505,biological_process regulation of neurotransmitter levels;GO:0003674,molecular_function molecular_function;GO:0003824,molecular_function catalytic activity;GO:0004047,molecular_function aminomethyltransferase activity;GO:0005488,molecular_function binding;GO:0005515,molecular_function protein binding;GO:0005575,cellular_component cellular_component;GO:0005622,cellular_component intra…	gcvH, GCSH; glycine cleavage system H protein; K02437	map00260,map00630	ELR47510.1 Glycine cleavage system H protein, mitochondrial, partial [Bos mutus]	NA
9	96841547	96841904	358	P_vs_M_peak_1720	5.85	6.58	4.31	2.27	6.29e-05	0.00282	ENSBGRG00000010221:intron	NA	NA	NA	NA	NA	NA	NA
2	102253188	102253513	326	P_vs_M_peak_1721	4.99	5.78	3.15	2.62	6.29e-05	0.00282	ENSBGRG00000015350:intron	NA	NA	NA	NA	NA	NA	NA
17	22998255	22999039	785	P_vs_M_peak_1722	6.2	6.93	4.64	2.29	6.29e-05	0.00282	intergenic	NA	NA	NA	NA	NA	NA	NA
1	63912558	63913170	613	P_vs_M_peak_1723	5.24	5.98	3.61	2.37	6.3e-05	0.00283	intergenic	NA	NA	NA	NA	NA	NA	NA
2	101264792	101265105	314	P_vs_M_peak_1725	5.55	6.28	4.02	2.26	6.31e-05	0.00283	ENSBGRG00000006143:intron	ENSBGRG00000006143:2:101021822-101267559:-:2610	ENSBGRG00000006143(NEB)	NA	NA	NA	DAA32729.1 TPA: nebulin [Bos taurus]	NA
26	324642	325551	910	P_vs_M_peak_1726	6.96	7.69	5.4	2.29	6.32e-05	0.00283	ENSBGRG00000016314:Promoter	ENSBGRG00000016314:26:301124-324999:-:-97	ENSBGRG00000016314(AGFG2)	NA	NA	NA	XP_010836198.1 PREDICTED: arf-GAP domain and FG repeat-containing protein 2 isoform X2 [Bison bison bison]	NA
4	86984756	86985231	476	P_vs_M_peak_1729	4.84	5.62	2.97	2.65	6.34e-05	0.00284	intergenic	NA	NA	NA	NA	NA	NA	NA
12	60288384	60289205	822	P_vs_M_peak_1731	6.07	6.75	4.73	2.01	6.39e-05	0.00285	intergenic	ENSBGRG00000003966:12:60260536-60285532:-:-3262	ENSBGRG00000003966(DSN1)	126;GO:0000003,biological_process reproduction;GO:0000070,biological_process mitotic sister chromatid segregation;GO:0000228,cellular_component nuclear chromosome;GO:0000278,biological_process mitotic cell cycle;GO:0000280,biological_process nuclear division;GO:0000323,cellular_component lytic vacuole;GO:0000444,cellular_component MIS12/MIND type complex;GO:0000775,cellular_component chromosome, …	NA	NA	XP_005896073.1 PREDICTED: kinetochore-associated protein DSN1 homolog isoform X1 [Bos mutus]; XP_014333765.1 PREDICTED: kinetochore-associated protein DSN1 homolog isoform X3 [Bos mutus]; XP_025119291.1 kinetochore-associated protein DSN1 homolog isoform X1 [Bubalus bubalis]	NA
7	55475066	55476201	1136	P_vs_M_peak_1732	7.14	7.91	5.39	2.52	6.39e-05	0.00285	ENSBGRG00000001338:intron	NA	NA	NA	NA	NA	NA	NA
VBZB01000078.1	225463	225832	370	P_vs_M_peak_1733	8.07	8.8	6.56	2.23	6.4e-05	0.00285	intergenic	NA	NA	NA	NA	NA	NA	NA
7	1673124	1673737	614	P_vs_M_peak_1734	5.29	6.01	3.8	2.22	6.4e-05	0.00285	intergenic	NA	NA	NA	NA	NA	NA	NA
2	130339523	130340545	1023	P_vs_M_peak_1736	7.53	8.33	5.56	2.78	6.42e-05	0.00286	ENSBGRG00000000967:exon	NA	NA	NA	NA	NA	NA	NA
19	20606200	20606737	538	P_vs_M_peak_1737	5.63	6.34	4.19	2.15	6.43e-05	0.00286	ENSBGRG00000022981:intron	NA	NA	NA	NA	NA	NA	NA
12	13108757	13109448	692	P_vs_M_peak_1739	5.18	5.9	3.66	2.23	6.44e-05	0.00286	intergenic	NA	NA	NA	NA	NA	NA	NA
8	75476272	75477115	844	P_vs_M_peak_1740	6.24	6.93	4.89	2.04	6.47e-05	0.00288	ENSBGRG00000015516:exon	ENSBGRG00000015516:8:75475527-75482804:+:1166	ENSBGRG00000015516(THG1L)	90;GO:0000049,molecular_function tRNA binding;GO:0000166,molecular_function nucleotide binding;GO:0000287,molecular_function magnesium ion binding;GO:0000966,biological_process RNA 5'-end processing;GO:0001882,molecular_function nucleoside binding;GO:0001883,molecular_function purine nucleoside binding;GO:0003674,molecular_function molecular_function;GO:0003676,molecular_function nucleic acid bin…	NA	NA	XP_010853589.1 PREDICTED: probable tRNA(His) guanylyltransferase [Bison bison bison]	NA
5	39907173	39907821	649	P_vs_M_peak_1741	5.91	6.62	4.46	2.16	6.52e-05	0.00289	ENSBGRG00000001036:intron	NA	NA	NA	NA	NA	NA	NA
X	114322496	114324034	1539	P_vs_M_peak_1742	5.49	6.19	4.07	2.12	6.52e-05	0.00289	ENSBGRG00000021428:intron	NA	NA	NA	NA	NA	NA	NA
17	48069664	48070045	382	P_vs_M_peak_1743	4.95	5.69	3.35	2.34	6.52e-05	0.00289	ENSBGRG00000009314:Promoter	ENSBGRG00000009314:17:48069643-48069807:-:-47	ENSBGRG00000009314(U1)	NA	NA	NA	NA	NA
10	14347509	14348129	621	P_vs_M_peak_1744	5.25	5.97	3.77	2.2	6.53e-05	0.00289	ENSBGRG00000016432:intron	NA	NA	NA	NA	NA	NA	NA
9	69480856	69482282	1427	P_vs_M_peak_1745	7.69	8.47	5.92	2.54	6.55e-05	0.0029	ENSBGRG00000016796:exon	ENSBGRG00000016796:9:69481540-69570771:+:29	ENSBGRG00000016796(EIF2AK3)	402;GO:0001501,biological_process skeletal system development;GO:0001503,biological_process ossification;GO:0001525,biological_process angiogenesis;GO:0001558,biological_process regulation of cell growth;GO:0001568,biological_process blood vessel development;GO:0001817,biological_process regulation of cytokine production;GO:0001819,biological_process positive regulation of cytokine production;GO:…	EIF2AK3; eukaryotic translation initiation factor 2-alpha kinase 3 [EC:2.7.11.1]; K08860	map04137,map04140,map04141,map04210,map04214,map04932,map05010,map05012,map05014,map05020,map05160,map05162,map05168	NP_001091555.1 eukaryotic translation initiation factor 2-alpha kinase 3 precursor [Bos taurus]	NA
26	13532429	13533454	1026	P_vs_M_peak_1746	6.18	6.88	4.78	2.09	6.57e-05	0.00291	ENSBGRG00000021940:intron	NA	NA	NA	NA	NA	NA	NA
18	52870239	52871007	769	P_vs_M_peak_1747	6.49	7.21	4.94	2.27	6.58e-05	0.00291	ENSBGRG00000007984:Promoter	ENSBGRG00000007984:18:52872546-52873767:+:-1923	ENSBGRG00000007984(ENSBGRG00000007984)	NA	NA	NA	WP_117219110.1 hypothetical protein [Staphylococcus aureus]	NA
10	29584469	29584889	421	P_vs_M_peak_1748	4.82	5.56	3.2	2.36	6.58e-05	0.00291	intergenic	NA	NA	NA	NA	NA	NA	NA
26	36735109	36735538	430	P_vs_M_peak_1749	5.08	5.86	3.28	2.57	6.58e-05	0.00291	ENSBGRG00000026544:intron	NA	NA	NA	NA	NA	NA	NA
7	26742629	26743800	1172	P_vs_M_peak_1750	5.71	6.41	4.29	2.13	6.58e-05	0.00291	intergenic	NA	NA	NA	NA	NA	NA	NA
26	14715347	14716066	720	P_vs_M_peak_1751	5.14	5.86	3.65	2.21	6.61e-05	0.00292	ENSBGRG00000022266:intron	NA	NA	NA	NA	NA	NA	NA
4	29692430	29693086	657	P_vs_M_peak_1753	7.28	8.06	5.5	2.55	6.63e-05	0.00292	intergenic	NA	NA	NA	NA	NA	NA	NA
15	61245057	61246436	1380	P_vs_M_peak_1754	8.15	8.93	6.36	2.57	6.66e-05	0.00293	ENSBGRG00000012579:intron	NA	NA	NA	NA	NA	NA	NA
7	56482083	56482993	911	P_vs_M_peak_1755	5.81	6.5	4.47	2.02	6.66e-05	0.00293	intergenic	ENSBGRG00000001690:7:56466648-56478807:-:-3731	ENSBGRG00000001690(TRMT10B)	49;GO:0001510,biological_process RNA methylation;GO:0003674,molecular_function molecular_function;GO:0003824,molecular_function catalytic activity;GO:0005575,cellular_component cellular_component;GO:0005622,cellular_component intracellular;GO:0005623,cellular_component cell;GO:0005737,cellular_component cytoplasm;GO:0005829,cellular_component cytosol;GO:0006139,biological_process nucleobase-conta…	NA	NA	XP_005906027.1 PREDICTED: tRNA methyltransferase 10 homolog B [Bos mutus]	NA
1	103682745	103683329	585	P_vs_M_peak_1756	5.63	6.39	3.89	2.51	6.67e-05	0.00294	ENSBGRG00000003929:intron	NA	NA	NA	NA	NA	NA	NA
15	61114616	61115051	436	P_vs_M_peak_1757	4.86	5.62	3.12	2.5	6.68e-05	0.00294	intergenic	NA	NA	NA	NA	NA	NA	NA
17	48313428	48314600	1173	P_vs_M_peak_1758	6.18	6.92	4.58	2.34	6.68e-05	0.00294	ENSBGRG00000009766:intron	NA	NA	NA	NA	NA	NA	NA
4	98970682	98971531	850	P_vs_M_peak_1759	4.97	5.72	3.35	2.37	6.69e-05	0.00294	ENSBGRG00000001411:exon	NA	NA	NA	NA	NA	NA	NA
26	19878219	19879001	783	P_vs_M_peak_1760	6.09	6.8	4.64	2.16	6.73e-05	0.00295	ENSBGRG00000018739:intron	NA	NA	NA	NA	NA	NA	NA
24	49449361	49450760	1400	P_vs_M_peak_1761	6.18	6.88	4.77	2.11	6.73e-05	0.00295	ENSBGRG00000013611:intron	NA	NA	NA	NA	NA	NA	NA
7	109528505	109529438	934	P_vs_M_peak_1762	6.06	6.75	4.71	2.04	6.74e-05	0.00296	intergenic	NA	NA	NA	NA	NA	NA	NA
17	29177287	29177829	543	P_vs_M_peak_1763	5.59	6.28	4.21	2.08	6.75e-05	0.00296	ENSBGRG00000011081:intron	NA	NA	NA	NA	NA	NA	NA
11	20958106	20958529	424	P_vs_M_peak_1764	4.59	5.37	2.78	2.59	6.76e-05	0.00296	ENSBGRG00000013378:exon	ENSBGRG00000013378:11:20958036-20989371:+:281	ENSBGRG00000013378(FEM1C)	111;GO:0000003,biological_process reproduction;GO:0000151,cellular_component ubiquitin ligase complex;GO:0003006,biological_process developmental process involved in reproduction;GO:0003674,molecular_function molecular_function;GO:0003824,molecular_function catalytic activity;GO:0004842,molecular_function ubiquitin-protein transferase activity;GO:0005488,molecular_function binding;GO:0005515,mole…	NA	NA	XP_538557.1 protein fem-1 homolog C [Canis lupus familiaris]	NA
29	38211861	38212726	866	P_vs_M_peak_1765	6.18	6.88	4.78	2.09	6.79e-05	0.00297	ENSBGRG00000025754:intron	NA	NA	NA	NA	NA	NA	NA
13	36277813	36278219	407	P_vs_M_peak_1766	4.94	5.67	3.41	2.26	6.8e-05	0.00298	ENSBGRG00000013183:intron;ENSBGRG00000013014:intron	NA	NA	NA	NA	NA	NA	NA
X	134742363	134743267	905	P_vs_M_peak_1767	5.25	6	3.61	2.39	6.8e-05	0.00298	ENSBGRG00000010065:intron	NA	NA	NA	NA	NA	NA	NA
7	96509975	96511182	1208	P_vs_M_peak_1768	7.08	7.82	5.47	2.35	6.84e-05	0.00299	ENSBGRG00000001481:intron	NA	NA	NA	NA	NA	NA	NA
4	30997612	30998561	950	P_vs_M_peak_1769	6.55	7.26	5.11	2.15	6.84e-05	0.00299	ENSBGRG00000023997:intron	NA	NA	NA	NA	NA	NA	NA
11	41856145	41856750	606	P_vs_M_peak_1770	5.17	5.92	3.52	2.4	6.88e-05	0.00301	ENSBGRG00000014374:intron	NA	NA	NA	NA	NA	NA	NA
1	76004222	76004724	503	P_vs_M_peak_1771	6.21	6.96	4.5	2.46	6.9e-05	0.00301	intergenic	NA	NA	NA	NA	NA	NA	NA
16	56058224	56058566	343	P_vs_M_peak_1772	6.38	7.14	4.68	2.46	6.91e-05	0.00301	ENSBGRG00000012018:exon	ENSBGRG00000012018:16:56058391-56060415:+:4	ENSBGRG00000012018(ENSBGRG00000012018)	478;GO:0000122,biological_process negative regulation of transcription by RNA polymerase II;GO:0000165,biological_process MAPK cascade;GO:0000187,biological_process activation of MAPK activity;GO:0000209,biological_process protein polyubiquitination;GO:0000715,biological_process nucleotide-excision repair, DNA damage recognition;GO:0000731,biological_process DNA synthesis involved in DNA repair;G…	UBB; ubiquitin B; K04551; UBC; ubiquitin C; K08770	map03320,map04120,map04137,map05012,map05131,map05167	ACH45553.1 putative ubiquitin C variant 2 [Taeniopygia guttata]; P62976.2 RecName: Full=Polyubiquitin; Contains: RecName: Full=Ubiquitin; Contains: RecName: Full=Ubiquitin-related 1; Contains: RecName: Full=Ubiquitin-related 2; Flags: Precursor	NA
19	7022336	7023443	1108	P_vs_M_peak_1773	6.14	6.82	4.77	2.06	6.92e-05	0.00301	intergenic	NA	NA	NA	NA	NA	NA	NA
16	44105269	44106644	1376	P_vs_M_peak_1774	7.1	7.86	5.41	2.44	6.92e-05	0.00301	ENSBGRG00000013120:intron	NA	NA	NA	NA	NA	NA	NA
18	61481580	61482764	1185	P_vs_M_peak_1775	6.04	6.73	4.68	2.06	6.92e-05	0.00301	intergenic	NA	NA	NA	NA	NA	NA	NA
20	26462535	26463015	481	P_vs_M_peak_1777	5.74	6.45	4.29	2.16	6.96e-05	0.00303	intergenic	NA	NA	NA	NA	NA	NA	NA
2	18249569	18249944	376	P_vs_M_peak_1778	5.65	6.35	4.24	2.1	6.98e-05	0.00303	ENSBGRG00000019933:intron	NA	NA	NA	NA	NA	NA	NA
17	52675547	52676557	1011	P_vs_M_peak_1779	6.8	7.54	5.24	2.3	6.98e-05	0.00303	ENSBGRG00000005139:Promoter	ENSBGRG00000005139:17:52665303-52676008:-:-44	ENSBGRG00000005139(TRAPPC6B)	70;GO:0003674,molecular_function molecular_function;GO:0005085,molecular_function guanyl-nucleotide exchange factor activity;GO:0005088,molecular_function Ras guanyl-nucleotide exchange factor activity;GO:0005488,molecular_function binding;GO:0005515,molecular_function protein binding;GO:0005575,cellular_component cellular_component;GO:0005622,cellular_component intracellular;GO:0005623,cellular_…	NA	NA	2BJN_A Chain A, X-Ray Structure Of Human Tpc6; XP_012388527.1 PREDICTED: trafficking protein particle complex subunit 6B [Orcinus orca]	NA
24	28866265	28866724	460	P_vs_M_peak_1780	6.4	7.11	4.96	2.15	7e-05	0.00304	intergenic	NA	NA	NA	NA	NA	NA	NA
6	64170074	64170905	832	P_vs_M_peak_1781	6.16	6.9	4.58	2.33	7.02e-05	0.00305	ENSBGRG00000002828:Promoter	ENSBGRG00000002828:6:64155372-64168778:-:-1711	ENSBGRG00000002828(CHRNA9)	141;GO:0001932,biological_process regulation of protein phosphorylation;GO:0001933,biological_process negative regulation of protein phosphorylation;GO:0003008,biological_process system process;GO:0003674,molecular_function molecular_function;GO:0005215,molecular_function transporter activity;GO:0005216,molecular_function ion channel activity;GO:0005230,molecular_function extracellular ligand-gat…	CHRNA10; nicotinic acetylcholine receptor alpha-10; K04811; CHRNA9; nicotinic acetylcholine receptor alpha-9; K04810	map04080	ELR51868.1 Neuronal acetylcholine receptor subunit alpha-9, partial [Bos mutus]	NA
15	60947573	60948249	677	P_vs_M_peak_1782	6.82	7.55	5.29	2.26	7.04e-05	0.00305	intergenic	NA	NA	NA	NA	NA	NA	NA
26	23915325	23916520	1196	P_vs_M_peak_1784	7.34	8.09	5.69	2.4	7.06e-05	0.00306	ENSBGRG00000022783:intron	NA	NA	NA	NA	NA	NA	NA
25	7441788	7443005	1218	P_vs_M_peak_1785	6.6	7.34	4.99	2.35	7.06e-05	0.00306	ENSBGRG00000017754:intron	NA	NA	NA	NA	NA	NA	NA
6	21074494	21075299	806	P_vs_M_peak_1786	5.89	6.62	4.36	2.26	7.08e-05	0.00306	intergenic	NA	NA	NA	NA	NA	NA	NA
23	16817720	16818301	582	P_vs_M_peak_1788	5.97	6.69	4.45	2.23	7.11e-05	0.00307	intergenic	NA	NA	NA	NA	NA	NA	NA
1	172341984	172342577	594	P_vs_M_peak_1789	5.93	6.67	4.33	2.34	7.11e-05	0.00307	intergenic	ENSBGRG00000002023:1:172325927-172339937:-:-2343	ENSBGRG00000002023(ZNF596)	24;GO:0000981,molecular_function DNA-binding transcription factor activity, RNA polymerase II-specific;GO:0003674,molecular_function molecular_function;GO:0003700,molecular_function DNA-binding transcription factor activity;GO:0006355,biological_process regulation of transcription, DNA-templated;GO:0006357,biological_process regulation of transcription by RNA polymerase II;GO:0008150,biological_p…	KRAB; KRAB domain-containing zinc finger protein; K09228	map05168	XP_010855007.1 PREDICTED: LOW QUALITY PROTEIN: zinc finger protein 596-like [Bison bison bison]	zf-C2H2
26	33211167	33211987	821	P_vs_M_peak_1790	6.29	7.02	4.75	2.27	7.11e-05	0.00307	ENSBGRG00000026308:intron	NA	NA	NA	NA	NA	NA	NA
18	11596396	11597384	989	P_vs_M_peak_1791	5.79	6.52	4.26	2.27	7.12e-05	0.00307	ENSBGRG00000020172:intron	NA	NA	NA	NA	NA	NA	NA
1	85802092	85803121	1030	P_vs_M_peak_1792	6.7	7.45	5.02	2.43	7.13e-05	0.00307	ENSBGRG00000001121:intron	NA	NA	NA	NA	NA	NA	NA
13	52595611	52596230	620	P_vs_M_peak_1793	6.11	6.82	4.64	2.18	7.14e-05	0.00308	intergenic	NA	NA	NA	NA	NA	NA	NA
3	40188294	40189820	1527	P_vs_M_peak_1794	7.39	8.14	5.76	2.38	7.15e-05	0.00308	ENSBGRG00000003232:Promoter	ENSBGRG00000003232:3:40170066-40188715:-:-342	ENSBGRG00000003232(LRIF1)	18;GO:0005575,cellular_component cellular_component;GO:0005622,cellular_component intracellular;GO:0005623,cellular_component cell;GO:0005634,cellular_component nucleus;GO:0005815,cellular_component microtubule organizing center;GO:0005856,cellular_component cytoskeleton;GO:0015630,cellular_component microtubule cytoskeleton;GO:0043226,cellular_component organelle;GO:0043227,cellular_component me…	NA	NA	XP_010829159.1 PREDICTED: ligand-dependent nuclear receptor-interacting factor 1 isoform X1 [Bison bison bison]	NA
25	33608895	33609466	572	P_vs_M_peak_1795	5.76	6.5	4.14	2.36	7.19e-05	0.00309	intergenic	NA	NA	NA	NA	NA	NA	NA
13	39080489	39081050	562	P_vs_M_peak_1797	5.95	6.65	4.55	2.1	7.23e-05	0.00311	ENSBGRG00000003873:intron	ENSBGRG00000003778:13:39071970-39076113:-:-4656	ENSBGRG00000003778(RRP8)	130;GO:0000183,biological_process chromatin silencing at rDNA;GO:0000785,cellular_component chromatin;GO:0000792,cellular_component heterochromatin;GO:0003674,molecular_function molecular_function;GO:0003824,molecular_function catalytic activity;GO:0005488,molecular_function binding;GO:0005515,molecular_function protein binding;GO:0005575,cellular_component cellular_component;GO:0005622,cellular_…	NA	NA	OWK17938.1 hypothetical protein Celaphus_00009127 [Cervus elaphus hippelaphus]; PNJ24815.1 RRP8 isoform 4 [Pongo abelii]; XP_005907170.1 PREDICTED: ribosomal RNA-processing protein 8 [Bos mutus]	NA
3	13457226	13457891	666	P_vs_M_peak_1798	5.66	6.38	4.17	2.21	7.23e-05	0.00311	ENSBGRG00000003094:Promoter	ENSBGRG00000003094:3:13458192-13792395:+:-633	ENSBGRG00000003094(PBX1)	333;GO:0000060,biological_process protein import into nucleus, translocation;GO:0000976,molecular_function transcription regulatory region sequence-specific DNA binding;GO:0000977,molecular_function RNA polymerase II regulatory region sequence-specific DNA binding;GO:0000978,molecular_function RNA polymerase II proximal promoter sequence-specific DNA binding;GO:0000981,molecular_function DNA-bind…	PBX1; pre-B-cell leukemia transcription factor 1; K09355; PBX3; pre-B-cell leukemia transcription factor 3; K15610	map04927,map04934,map05202	AAP36672.1 Homo sapiens pre-B-cell leukemia transcription factor 1, partial [synthetic construct]; NP_001278438.1 pre-B-cell leukemia transcription factor 1 isoform d [Mus musculus]; NP_002576.1 pre-B-cell leukemia transcription factor 1 isoform 1 [Homo sapiens]; RMC08268.1 hypothetical protein DUI87_14509 [Hirundo rustica rustica]; XP_008059428.1 pre-B-cell leukemia transcription factor 1 [Carli…	Homeobox
19	23870470	23871019	550	P_vs_M_peak_1799	5.9	6.62	4.36	2.27	7.24e-05	0.00311	intergenic	NA	NA	NA	NA	NA	NA	NA
2	10377350	10377796	447	P_vs_M_peak_1801	4.99	5.71	3.48	2.22	7.26e-05	0.00311	ENSBGRG00000008769:intron	NA	NA	NA	NA	NA	NA	NA
14	70960228	70961165	938	P_vs_M_peak_1802	6.44	7.13	5.1	2.03	7.26e-05	0.00311	ENSBGRG00000020152:five_prime_UTR;ENSBGRG00000020152:exon	ENSBGRG00000020152:14:70732673-70961468:-:771	ENSBGRG00000020152(RPS6KC1)	42;GO:0003674,molecular_function molecular_function;GO:0003824,molecular_function catalytic activity;GO:0004672,molecular_function protein kinase activity;GO:0004674,molecular_function protein serine/threonine kinase activity;GO:0005575,cellular_component cellular_component;GO:0005622,cellular_component intracellular;GO:0005623,cellular_component cell;GO:0005737,cellular_component cytoplasm;GO:00…	NA	NA	DAA21014.1 TPA: ribosomal protein S6 kinase, 52kDa, polypeptide 1 isoform 2 [Bos taurus]; ELR61606.1 Ribosomal protein S6 kinase delta-1 [Bos mutus]; NP_001179951.1 ribosomal protein S6 kinase delta-1 [Bos taurus]; XP_005217428.1 ribosomal protein S6 kinase delta-1 isoform X1 [Bos taurus]	NA
[truncated: 7,312 more rows]
