# Supplementary material for: Integrative ATAC-seq and RNA-seq Analysis of the Longissimus Dorsi Muscle of Gannan Yak and Jeryak
Source: Int J Mol Sci. 2024 May 30;25(11):6029. doi: 10.3390/ijms25116029 (PMC11172533; doi:10.3390/ijms25116029)
Supplement: Supplementary file 1 [file ijms-25-06029-s001.zip › Table S4 GO enrichment analysis of ATAC-seq associated genes.xlsx]

## Sheet: Table S4 GO enrichment analysis
ID	Description	GeneRatio	BgRatio	pvalue	p.adjust	qvalue	geneID	Count
GO:0006396	BP RNA processing	206/1977	878/16432	1.90548e-22	2.43672e-18	2.30543e-18	ENSBGRG00000000118/ENSBGRG00000000223/ENSBGRG00000000280/ENSBGRG00000000304/ENSBGRG00000000360/ENSBGRG00000000435/ENSBGRG00000000517/ENSBGRG00000000604/ENSBGRG00000000725/ENSBGRG00000000807/ENSBGRG00000000870/ENSBGRG00000000960/ENSBGRG00000000983/ENSBGRG00000001136/ENSBGRG00000001137/ENSBGRG00000001249/ENSBGRG00000001570/ENSBGRG00000001684/ENSBGRG00000001690/ENSBGRG00000001817/ENSBGRG00000001829/…	206
GO:1902494	CC catalytic complex	288/1977	1497/16432	2.10126e-17	1.34355e-13	1.27115e-13	ENSBGRG00000000080/ENSBGRG00000000413/ENSBGRG00000000435/ENSBGRG00000000459/ENSBGRG00000000503/ENSBGRG00000000597/ENSBGRG00000000604/ENSBGRG00000000624/ENSBGRG00000000674/ENSBGRG00000000693/ENSBGRG00000000696/ENSBGRG00000000713/ENSBGRG00000000725/ENSBGRG00000000870/ENSBGRG00000000963/ENSBGRG00000001191/ENSBGRG00000001256/ENSBGRG00000001323/ENSBGRG00000001324/ENSBGRG00000001525/ENSBGRG00000001608/…	288
GO:0016071	BP mRNA metabolic process	171/1977	754/16432	3.49182e-17	1.48845e-13	1.40825e-13	ENSBGRG00000000118/ENSBGRG00000000223/ENSBGRG00000000280/ENSBGRG00000000304/ENSBGRG00000000360/ENSBGRG00000000435/ENSBGRG00000000517/ENSBGRG00000000604/ENSBGRG00000000725/ENSBGRG00000000870/ENSBGRG00000000914/ENSBGRG00000001137/ENSBGRG00000001249/ENSBGRG00000001570/ENSBGRG00000001817/ENSBGRG00000001887/ENSBGRG00000001942/ENSBGRG00000002171/ENSBGRG00000002272/ENSBGRG00000002312/ENSBGRG00000002526/…	171
GO:0005730	CC nucleolus	204/1977	960/16432	4.96371e-17	1.5869e-13	1.50139e-13	ENSBGRG00000000122/ENSBGRG00000000280/ENSBGRG00000000284/ENSBGRG00000000693/ENSBGRG00000000725/ENSBGRG00000000807/ENSBGRG00000000870/ENSBGRG00000000894/ENSBGRG00000000910/ENSBGRG00000000950/ENSBGRG00000000983/ENSBGRG00000001137/ENSBGRG00000001249/ENSBGRG00000001275/ENSBGRG00000001608/ENSBGRG00000001684/ENSBGRG00000001780/ENSBGRG00000001789/ENSBGRG00000001829/ENSBGRG00000001858/ENSBGRG00000001872/…	204
GO:1990904	CC ribonucleoprotein complex	217/1977	1068/16432	8.53553e-16	2.18305e-12	2.06542e-12	ENSBGRG00000000058/ENSBGRG00000000263/ENSBGRG00000000280/ENSBGRG00000000304/ENSBGRG00000000360/ENSBGRG00000000435/ENSBGRG00000000517/ENSBGRG00000000573/ENSBGRG00000000604/ENSBGRG00000000725/ENSBGRG00000000870/ENSBGRG00000000914/ENSBGRG00000000960/ENSBGRG00000000983/ENSBGRG00000001137/ENSBGRG00000001570/ENSBGRG00000001581/ENSBGRG00000001684/ENSBGRG00000001775/ENSBGRG00000001780/ENSBGRG00000001872/…	217
GO:0003723	MF RNA binding	212/1977	1048/16432	3.11693e-15	6.64322e-12	6.28527e-12	ENSBGRG00000000223/ENSBGRG00000000280/ENSBGRG00000000360/ENSBGRG00000000435/ENSBGRG00000000517/ENSBGRG00000000537/ENSBGRG00000000604/ENSBGRG00000000624/ENSBGRG00000000693/ENSBGRG00000000725/ENSBGRG00000000914/ENSBGRG00000000960/ENSBGRG00000000983/ENSBGRG00000001136/ENSBGRG00000001137/ENSBGRG00000001249/ENSBGRG00000001264/ENSBGRG00000001570/ENSBGRG00000001581/ENSBGRG00000001684/ENSBGRG00000001780/…	212
GO:0034660	BP ncRNA metabolic process	127/1977	526/16432	3.75556e-15	6.66379e-12	6.30473e-12	ENSBGRG00000000517/ENSBGRG00000000557/ENSBGRG00000000624/ENSBGRG00000000807/ENSBGRG00000000870/ENSBGRG00000000894/ENSBGRG00000000960/ENSBGRG00000000983/ENSBGRG00000001012/ENSBGRG00000001136/ENSBGRG00000001137/ENSBGRG00000001684/ENSBGRG00000001690/ENSBGRG00000001810/ENSBGRG00000001829/ENSBGRG00000001872/ENSBGRG00000001942/ENSBGRG00000002560/ENSBGRG00000002571/ENSBGRG00000002781/ENSBGRG00000003267/…	127
GO:0046907	BP intracellular transport	307/1977	1686/16432	4.18138e-15	6.66379e-12	6.30473e-12	ENSBGRG00000000003/ENSBGRG00000000117/ENSBGRG00000000125/ENSBGRG00000000144/ENSBGRG00000000270/ENSBGRG00000000304/ENSBGRG00000000435/ENSBGRG00000000507/ENSBGRG00000000648/ENSBGRG00000000670/ENSBGRG00000000674/ENSBGRG00000000687/ENSBGRG00000000689/ENSBGRG00000000714/ENSBGRG00000000783/ENSBGRG00000000816/ENSBGRG00000000858/ENSBGRG00000000914/ENSBGRG00000000960/ENSBGRG00000001137/ENSBGRG00000001229/…	307
GO:0006397	BP mRNA processing	117/1977	470/16432	4.68988e-15	6.66379e-12	6.30473e-12	ENSBGRG00000000118/ENSBGRG00000000223/ENSBGRG00000000304/ENSBGRG00000000360/ENSBGRG00000000435/ENSBGRG00000000517/ENSBGRG00000000604/ENSBGRG00000000725/ENSBGRG00000000870/ENSBGRG00000001249/ENSBGRG00000001570/ENSBGRG00000001817/ENSBGRG00000002171/ENSBGRG00000002312/ENSBGRG00000002526/ENSBGRG00000002814/ENSBGRG00000002843/ENSBGRG00000002938/ENSBGRG00000003267/ENSBGRG00000003393/ENSBGRG00000003627/…	117
GO:0022613	BP ribonucleoprotein complex biogenesis	115/1977	498/16432	1.908e-12	2.43995e-09	2.30848e-09	ENSBGRG00000000263/ENSBGRG00000000360/ENSBGRG00000000435/ENSBGRG00000000604/ENSBGRG00000000807/ENSBGRG00000000870/ENSBGRG00000000960/ENSBGRG00000000983/ENSBGRG00000001137/ENSBGRG00000001684/ENSBGRG00000001829/ENSBGRG00000001872/ENSBGRG00000001942/ENSBGRG00000002552/ENSBGRG00000002781/ENSBGRG00000003528/ENSBGRG00000003627/ENSBGRG00000003803/ENSBGRG00000004032/ENSBGRG00000004602/ENSBGRG00000004967/…	115
GO:0005739	CC mitochondrion	286/1977	1626/16432	3.19358e-12	3.71268e-09	3.51263e-09	ENSBGRG00000000058/ENSBGRG00000000117/ENSBGRG00000000144/ENSBGRG00000000271/ENSBGRG00000000356/ENSBGRG00000000430/ENSBGRG00000000444/ENSBGRG00000000507/ENSBGRG00000000557/ENSBGRG00000000566/ENSBGRG00000000573/ENSBGRG00000000687/ENSBGRG00000000850/ENSBGRG00000000858/ENSBGRG00000000866/ENSBGRG00000000960/ENSBGRG00000001012/ENSBGRG00000001092/ENSBGRG00000001191/ENSBGRG00000001256/ENSBGRG00000001264/…	286
GO:0008380	BP RNA splicing	104/1977	438/16432	3.7836e-12	4.03205e-09	3.81479e-09	ENSBGRG00000000223/ENSBGRG00000000360/ENSBGRG00000000435/ENSBGRG00000000517/ENSBGRG00000000604/ENSBGRG00000000725/ENSBGRG00000000807/ENSBGRG00000000870/ENSBGRG00000000960/ENSBGRG00000001249/ENSBGRG00000001570/ENSBGRG00000001817/ENSBGRG00000002171/ENSBGRG00000002814/ENSBGRG00000002843/ENSBGRG00000002938/ENSBGRG00000003267/ENSBGRG00000003627/ENSBGRG00000004009/ENSBGRG00000004082/ENSBGRG00000004149/…	104
GO:0140098	MF catalytic activity, acting on RNA	82/1977	320/16432	1.27696e-11	1.25614e-08	1.18845e-08	ENSBGRG00000000435/ENSBGRG00000000557/ENSBGRG00000000807/ENSBGRG00000000870/ENSBGRG00000001012/ENSBGRG00000001136/ENSBGRG00000001608/ENSBGRG00000001690/ENSBGRG00000001810/ENSBGRG00000001829/ENSBGRG00000002171/ENSBGRG00000002313/ENSBGRG00000002571/ENSBGRG00000003383/ENSBGRG00000003504/ENSBGRG00000003542/ENSBGRG00000003791/ENSBGRG00000003809/ENSBGRG00000004579/ENSBGRG00000005237/ENSBGRG00000005279/…	82
GO:0000377	BP RNA splicing, via transesterification reactions with bulged adenosine as nucleophile	94/1977	389/16432	1.48102e-11	1.26262e-08	1.19459e-08	ENSBGRG00000000223/ENSBGRG00000000360/ENSBGRG00000000435/ENSBGRG00000000604/ENSBGRG00000000725/ENSBGRG00000000870/ENSBGRG00000001249/ENSBGRG00000001570/ENSBGRG00000001817/ENSBGRG00000002171/ENSBGRG00000002814/ENSBGRG00000002843/ENSBGRG00000002938/ENSBGRG00000003267/ENSBGRG00000003627/ENSBGRG00000004009/ENSBGRG00000004082/ENSBGRG00000004149/ENSBGRG00000004579/ENSBGRG00000004967/ENSBGRG00000004978/…	94
GO:0000398	BP mRNA splicing, via spliceosome	94/1977	389/16432	1.48102e-11	1.26262e-08	1.19459e-08	ENSBGRG00000000223/ENSBGRG00000000360/ENSBGRG00000000435/ENSBGRG00000000604/ENSBGRG00000000725/ENSBGRG00000000870/ENSBGRG00000001249/ENSBGRG00000001570/ENSBGRG00000001817/ENSBGRG00000002171/ENSBGRG00000002814/ENSBGRG00000002843/ENSBGRG00000002938/ENSBGRG00000003267/ENSBGRG00000003627/ENSBGRG00000004009/ENSBGRG00000004082/ENSBGRG00000004149/ENSBGRG00000004579/ENSBGRG00000004967/ENSBGRG00000004978/…	94
GO:0000375	BP RNA splicing, via transesterification reactions	95/1977	397/16432	2.07365e-11	1.65736e-08	1.56806e-08	ENSBGRG00000000223/ENSBGRG00000000360/ENSBGRG00000000435/ENSBGRG00000000517/ENSBGRG00000000604/ENSBGRG00000000725/ENSBGRG00000000870/ENSBGRG00000001249/ENSBGRG00000001570/ENSBGRG00000001817/ENSBGRG00000002171/ENSBGRG00000002814/ENSBGRG00000002843/ENSBGRG00000002938/ENSBGRG00000003267/ENSBGRG00000003627/ENSBGRG00000004009/ENSBGRG00000004082/ENSBGRG00000004149/ENSBGRG00000004579/ENSBGRG00000004967/…	95
GO:0034622	BP cellular protein-containing complex assembly	185/1977	983/16432	1.50174e-10	1.09094e-07	1.03216e-07	ENSBGRG00000000120/ENSBGRG00000000125/ENSBGRG00000000263/ENSBGRG00000000360/ENSBGRG00000000398/ENSBGRG00000000435/ENSBGRG00000000604/ENSBGRG00000000648/ENSBGRG00000000870/ENSBGRG00000000894/ENSBGRG00000000952/ENSBGRG00000000960/ENSBGRG00000000983/ENSBGRG00000001137/ENSBGRG00000001191/ENSBGRG00000001199/ENSBGRG00000001256/ENSBGRG00000001455/ENSBGRG00000001484/ENSBGRG00000001622/ENSBGRG00000001858/…	185
GO:0006886	BP intracellular protein transport	169/1977	877/16432	1.53558e-10	1.09094e-07	1.03216e-07	ENSBGRG00000000304/ENSBGRG00000000435/ENSBGRG00000000507/ENSBGRG00000000648/ENSBGRG00000000674/ENSBGRG00000000689/ENSBGRG00000000714/ENSBGRG00000000783/ENSBGRG00000000858/ENSBGRG00000000914/ENSBGRG00000000960/ENSBGRG00000001137/ENSBGRG00000001333/ENSBGRG00000001378/ENSBGRG00000001455/ENSBGRG00000001581/ENSBGRG00000001684/ENSBGRG00000001844/ENSBGRG00000001942/ENSBGRG00000002167/ENSBGRG00000002191/…	169
GO:0044451	CC nucleoplasm part	204/1977	1116/16432	2.25129e-10	1.51524e-07	1.43359e-07	ENSBGRG00000000304/ENSBGRG00000000360/ENSBGRG00000000435/ENSBGRG00000000444/ENSBGRG00000000597/ENSBGRG00000000604/ENSBGRG00000000624/ENSBGRG00000000696/ENSBGRG00000000894/ENSBGRG00000001220/ENSBGRG00000001427/ENSBGRG00000001570/ENSBGRG00000001780/ENSBGRG00000001785/ENSBGRG00000001845/ENSBGRG00000001872/ENSBGRG00000001892/ENSBGRG00000002383/ENSBGRG00000002526/ENSBGRG00000002546/ENSBGRG00000002680/…	204
GO:0016072	BP rRNA metabolic process	66/1977	252/16432	4.77949e-10	3.05601e-07	2.89134e-07	ENSBGRG00000000807/ENSBGRG00000000960/ENSBGRG00000000983/ENSBGRG00000001137/ENSBGRG00000001684/ENSBGRG00000001829/ENSBGRG00000001872/ENSBGRG00000001942/ENSBGRG00000002560/ENSBGRG00000002781/ENSBGRG00000003528/ENSBGRG00000004032/ENSBGRG00000004602/ENSBGRG00000005536/ENSBGRG00000005812/ENSBGRG00000006496/ENSBGRG00000006633/ENSBGRG00000006806/ENSBGRG00000006812/ENSBGRG00000007397/ENSBGRG00000008375/…	66
GO:0034470	BP ncRNA processing	85/1977	361/16432	5.62413e-10	3.42483e-07	3.24029e-07	ENSBGRG00000000807/ENSBGRG00000000870/ENSBGRG00000000960/ENSBGRG00000000983/ENSBGRG00000001136/ENSBGRG00000001137/ENSBGRG00000001684/ENSBGRG00000001690/ENSBGRG00000001829/ENSBGRG00000001872/ENSBGRG00000001942/ENSBGRG00000002781/ENSBGRG00000003528/ENSBGRG00000003791/ENSBGRG00000004032/ENSBGRG00000004602/ENSBGRG00000005237/ENSBGRG00000005536/ENSBGRG00000005567/ENSBGRG00000005812/ENSBGRG00000006264/…	85
GO:0042254	BP ribosome biogenesis	77/1977	316/16432	6.91046e-10	4.01686e-07	3.80042e-07	ENSBGRG00000000807/ENSBGRG00000000960/ENSBGRG00000000983/ENSBGRG00000001137/ENSBGRG00000001684/ENSBGRG00000001829/ENSBGRG00000001872/ENSBGRG00000001942/ENSBGRG00000002781/ENSBGRG00000003528/ENSBGRG00000003803/ENSBGRG00000004032/ENSBGRG00000004602/ENSBGRG00000005177/ENSBGRG00000005536/ENSBGRG00000005812/ENSBGRG00000006437/ENSBGRG00000006496/ENSBGRG00000006633/ENSBGRG00000006812/ENSBGRG00000007397/…	77
GO:0044429	CC mitochondrial part	193/1977	1064/16432	1.38671e-09	7.71012e-07	7.29467e-07	ENSBGRG00000000058/ENSBGRG00000000117/ENSBGRG00000000144/ENSBGRG00000000271/ENSBGRG00000000356/ENSBGRG00000000430/ENSBGRG00000000444/ENSBGRG00000000566/ENSBGRG00000000573/ENSBGRG00000000687/ENSBGRG00000000850/ENSBGRG00000000858/ENSBGRG00000000960/ENSBGRG00000001191/ENSBGRG00000001256/ENSBGRG00000001378/ENSBGRG00000001497/ENSBGRG00000001525/ENSBGRG00000001725/ENSBGRG00000001775/ENSBGRG00000001844/…	193
GO:0006364	BP rRNA processing	58/1977	217/16432	2.35433e-09	1.25446e-06	1.18687e-06	ENSBGRG00000000807/ENSBGRG00000000960/ENSBGRG00000000983/ENSBGRG00000001137/ENSBGRG00000001684/ENSBGRG00000001829/ENSBGRG00000001872/ENSBGRG00000001942/ENSBGRG00000002781/ENSBGRG00000003528/ENSBGRG00000004032/ENSBGRG00000004602/ENSBGRG00000005536/ENSBGRG00000005812/ENSBGRG00000006496/ENSBGRG00000006633/ENSBGRG00000006812/ENSBGRG00000007397/ENSBGRG00000008375/ENSBGRG00000008414/ENSBGRG00000008529/…	58
GO:0006605	BP protein targeting	86/1977	384/16432	5.90872e-09	3.02243e-06	2.85957e-06	ENSBGRG00000000648/ENSBGRG00000000674/ENSBGRG00000000858/ENSBGRG00000000914/ENSBGRG00000000960/ENSBGRG00000001137/ENSBGRG00000001378/ENSBGRG00000001455/ENSBGRG00000001844/ENSBGRG00000001942/ENSBGRG00000002191/ENSBGRG00000002272/ENSBGRG00000002552/ENSBGRG00000002736/ENSBGRG00000002944/ENSBGRG00000003301/ENSBGRG00000003674/ENSBGRG00000003803/ENSBGRG00000003866/ENSBGRG00000003898/ENSBGRG00000003902/…	86
GO:0034613	BP cellular protein localization	270/1977	1632/16432	8.92331e-09	4.3889e-06	4.15241e-06	ENSBGRG00000000304/ENSBGRG00000000435/ENSBGRG00000000507/ENSBGRG00000000648/ENSBGRG00000000674/ENSBGRG00000000689/ENSBGRG00000000714/ENSBGRG00000000758/ENSBGRG00000000783/ENSBGRG00000000816/ENSBGRG00000000858/ENSBGRG00000000914/ENSBGRG00000000960/ENSBGRG00000001137/ENSBGRG00000001199/ENSBGRG00000001256/ENSBGRG00000001333/ENSBGRG00000001378/ENSBGRG00000001455/ENSBGRG00000001569/ENSBGRG00000001581/…	270
GO:0033554	BP cellular response to stress	299/1977	1846/16432	1.13029e-08	5.3534e-06	5.06494e-06	ENSBGRG00000000077/ENSBGRG00000000080/ENSBGRG00000000117/ENSBGRG00000000284/ENSBGRG00000000356/ENSBGRG00000000428/ENSBGRG00000000435/ENSBGRG00000000444/ENSBGRG00000000507/ENSBGRG00000000674/ENSBGRG00000000696/ENSBGRG00000000858/ENSBGRG00000000868/ENSBGRG00000000889/ENSBGRG00000000900/ENSBGRG00000000920/ENSBGRG00000000950/ENSBGRG00000001199/ENSBGRG00000001249/ENSBGRG00000001378/ENSBGRG00000001427/…	299
GO:0045184	BP establishment of protein localization	227/1977	1342/16432	2.55718e-08	1.1679e-05	1.10497e-05	ENSBGRG00000000255/ENSBGRG00000000270/ENSBGRG00000000304/ENSBGRG00000000435/ENSBGRG00000000507/ENSBGRG00000000648/ENSBGRG00000000674/ENSBGRG00000000689/ENSBGRG00000000714/ENSBGRG00000000783/ENSBGRG00000000816/ENSBGRG00000000858/ENSBGRG00000000914/ENSBGRG00000000960/ENSBGRG00000001137/ENSBGRG00000001333/ENSBGRG00000001378/ENSBGRG00000001455/ENSBGRG00000001569/ENSBGRG00000001581/ENSBGRG00000001684/…	227
GO:0031967	CC organelle envelope	213/1977	1245/16432	2.89386e-08	1.27609e-05	1.20733e-05	ENSBGRG00000000058/ENSBGRG00000000117/ENSBGRG00000000144/ENSBGRG00000000356/ENSBGRG00000000430/ENSBGRG00000000444/ENSBGRG00000000566/ENSBGRG00000000573/ENSBGRG00000000687/ENSBGRG00000000850/ENSBGRG00000000858/ENSBGRG00000001191/ENSBGRG00000001256/ENSBGRG00000001378/ENSBGRG00000001497/ENSBGRG00000001525/ENSBGRG00000001714/ENSBGRG00000001775/ENSBGRG00000001781/ENSBGRG00000001844/ENSBGRG00000001908/…	213
GO:0031975	CC envelope	213/1977	1246/16432	3.09042e-08	1.31734e-05	1.24636e-05	ENSBGRG00000000058/ENSBGRG00000000117/ENSBGRG00000000144/ENSBGRG00000000356/ENSBGRG00000000430/ENSBGRG00000000444/ENSBGRG00000000566/ENSBGRG00000000573/ENSBGRG00000000687/ENSBGRG00000000850/ENSBGRG00000000858/ENSBGRG00000001191/ENSBGRG00000001256/ENSBGRG00000001378/ENSBGRG00000001497/ENSBGRG00000001525/ENSBGRG00000001714/ENSBGRG00000001775/ENSBGRG00000001781/ENSBGRG00000001844/ENSBGRG00000001908/…	213
GO:0070727	BP cellular macromolecule localization	274/1977	1684/16432	3.4099e-08	1.40664e-05	1.33084e-05	ENSBGRG00000000304/ENSBGRG00000000435/ENSBGRG00000000507/ENSBGRG00000000648/ENSBGRG00000000674/ENSBGRG00000000689/ENSBGRG00000000714/ENSBGRG00000000758/ENSBGRG00000000783/ENSBGRG00000000816/ENSBGRG00000000858/ENSBGRG00000000914/ENSBGRG00000000960/ENSBGRG00000001137/ENSBGRG00000001199/ENSBGRG00000001256/ENSBGRG00000001333/ENSBGRG00000001378/ENSBGRG00000001455/ENSBGRG00000001569/ENSBGRG00000001581/…	274
GO:0006281	BP DNA repair	89/1977	418/16432	4.07748e-08	1.62946e-05	1.54166e-05	ENSBGRG00000000080/ENSBGRG00000000428/ENSBGRG00000000696/ENSBGRG00000000920/ENSBGRG00000000950/ENSBGRG00000001199/ENSBGRG00000001249/ENSBGRG00000001592/ENSBGRG00000002141/ENSBGRG00000002323/ENSBGRG00000002486/ENSBGRG00000002526/ENSBGRG00000002979/ENSBGRG00000003267/ENSBGRG00000003393/ENSBGRG00000003610/ENSBGRG00000004285/ENSBGRG00000004289/ENSBGRG00000004344/ENSBGRG00000005141/ENSBGRG00000005881/…	89
GO:0003729	MF mRNA binding	83/1977	383/16432	5.17855e-08	2.00677e-05	1.89864e-05	ENSBGRG00000000223/ENSBGRG00000000280/ENSBGRG00000000517/ENSBGRG00000000604/ENSBGRG00000000693/ENSBGRG00000000914/ENSBGRG00000001137/ENSBGRG00000001264/ENSBGRG00000001800/ENSBGRG00000001908/ENSBGRG00000001942/ENSBGRG00000002312/ENSBGRG00000002313/ENSBGRG00000002546/ENSBGRG00000002938/ENSBGRG00000004032/ENSBGRG00000004082/ENSBGRG00000004149/ENSBGRG00000004579/ENSBGRG00000004783/ENSBGRG00000005189/…	83
GO:0007005	BP mitochondrion organization	112/1977	567/16432	5.65307e-08	2.07381e-05	1.96207e-05	ENSBGRG00000000058/ENSBGRG00000000144/ENSBGRG00000000356/ENSBGRG00000000444/ENSBGRG00000000503/ENSBGRG00000000648/ENSBGRG00000000674/ENSBGRG00000000687/ENSBGRG00000000858/ENSBGRG00000000889/ENSBGRG00000000960/ENSBGRG00000001191/ENSBGRG00000001256/ENSBGRG00000001378/ENSBGRG00000001455/ENSBGRG00000001622/ENSBGRG00000001844/ENSBGRG00000002369/ENSBGRG00000002457/ENSBGRG00000002560/ENSBGRG00000002707/…	112
GO:0000278	BP mitotic cell cycle	165/1977	921/16432	5.67591e-08	2.07381e-05	1.96207e-05	ENSBGRG00000000003/ENSBGRG00000000077/ENSBGRG00000000080/ENSBGRG00000000428/ENSBGRG00000000696/ENSBGRG00000000889/ENSBGRG00000000900/ENSBGRG00000000950/ENSBGRG00000001008/ENSBGRG00000001266/ENSBGRG00000001275/ENSBGRG00000001451/ENSBGRG00000001581/ENSBGRG00000001592/ENSBGRG00000001714/ENSBGRG00000001744/ENSBGRG00000001908/ENSBGRG00000001942/ENSBGRG00000002323/ENSBGRG00000002498/ENSBGRG00000002560/…	165
GO:0015031	BP protein transport	209/1977	1231/16432	7.28523e-08	2.58788e-05	2.44843e-05	ENSBGRG00000000270/ENSBGRG00000000304/ENSBGRG00000000435/ENSBGRG00000000507/ENSBGRG00000000648/ENSBGRG00000000674/ENSBGRG00000000689/ENSBGRG00000000714/ENSBGRG00000000783/ENSBGRG00000000858/ENSBGRG00000000914/ENSBGRG00000000960/ENSBGRG00000001137/ENSBGRG00000001333/ENSBGRG00000001378/ENSBGRG00000001455/ENSBGRG00000001569/ENSBGRG00000001581/ENSBGRG00000001684/ENSBGRG00000001844/ENSBGRG00000001942/…	209
GO:0043604	BP amide biosynthetic process	123/1977	642/16432	7.58716e-08	2.62228e-05	2.48099e-05	ENSBGRG00000000058/ENSBGRG00000000503/ENSBGRG00000000537/ENSBGRG00000000557/ENSBGRG00000000573/ENSBGRG00000000914/ENSBGRG00000001012/ENSBGRG00000001021/ENSBGRG00000001136/ENSBGRG00000001137/ENSBGRG00000001581/ENSBGRG00000001775/ENSBGRG00000001810/ENSBGRG00000001908/ENSBGRG00000001942/ENSBGRG00000002272/ENSBGRG00000002458/ENSBGRG00000002552/ENSBGRG00000002954/ENSBGRG00000002957/ENSBGRG00000003504/…	123
GO:0005759	CC mitochondrial matrix	97/1977	475/16432	8.65297e-08	2.91195e-05	2.75505e-05	ENSBGRG00000000058/ENSBGRG00000000117/ENSBGRG00000000271/ENSBGRG00000000573/ENSBGRG00000000850/ENSBGRG00000000960/ENSBGRG00000001256/ENSBGRG00000001725/ENSBGRG00000001775/ENSBGRG00000001908/ENSBGRG00000001930/ENSBGRG00000002143/ENSBGRG00000002457/ENSBGRG00000002458/ENSBGRG00000003323/ENSBGRG00000003404/ENSBGRG00000003504/ENSBGRG00000003791/ENSBGRG00000003809/ENSBGRG00000003847/ENSBGRG00000003895/…	97
GO:0043043	BP peptide biosynthetic process	105/1977	530/16432	1.26723e-07	4.15523e-05	3.93133e-05	ENSBGRG00000000058/ENSBGRG00000000503/ENSBGRG00000000537/ENSBGRG00000000557/ENSBGRG00000000573/ENSBGRG00000000914/ENSBGRG00000001012/ENSBGRG00000001136/ENSBGRG00000001137/ENSBGRG00000001581/ENSBGRG00000001775/ENSBGRG00000001810/ENSBGRG00000001942/ENSBGRG00000002272/ENSBGRG00000002458/ENSBGRG00000002552/ENSBGRG00000003504/ENSBGRG00000003539/ENSBGRG00000003791/ENSBGRG00000003803/ENSBGRG00000003809/…	105
GO:0072594	BP establishment of protein localization to organelle	95/1977	469/16432	1.74761e-07	5.58711e-05	5.28606e-05	ENSBGRG00000000648/ENSBGRG00000000816/ENSBGRG00000000858/ENSBGRG00000000914/ENSBGRG00000000960/ENSBGRG00000001137/ENSBGRG00000001378/ENSBGRG00000001455/ENSBGRG00000001844/ENSBGRG00000001942/ENSBGRG00000002272/ENSBGRG00000002552/ENSBGRG00000002736/ENSBGRG00000002944/ENSBGRG00000003094/ENSBGRG00000003301/ENSBGRG00000003674/ENSBGRG00000003803/ENSBGRG00000003866/ENSBGRG00000003898/ENSBGRG00000003902/…	95
GO:0015833	BP peptide transport	212/1977	1268/16432	1.94619e-07	6.07021e-05	5.74313e-05	ENSBGRG00000000270/ENSBGRG00000000304/ENSBGRG00000000435/ENSBGRG00000000507/ENSBGRG00000000648/ENSBGRG00000000674/ENSBGRG00000000689/ENSBGRG00000000714/ENSBGRG00000000783/ENSBGRG00000000858/ENSBGRG00000000868/ENSBGRG00000000914/ENSBGRG00000000960/ENSBGRG00000001137/ENSBGRG00000001333/ENSBGRG00000001378/ENSBGRG00000001455/ENSBGRG00000001569/ENSBGRG00000001581/ENSBGRG00000001684/ENSBGRG00000001844/…	212
GO:1990234	CC transferase complex	154/1977	864/16432	2.23547e-07	6.80647e-05	6.43972e-05	ENSBGRG00000000080/ENSBGRG00000000413/ENSBGRG00000000459/ENSBGRG00000000597/ENSBGRG00000000624/ENSBGRG00000000674/ENSBGRG00000000693/ENSBGRG00000000696/ENSBGRG00000000713/ENSBGRG00000000725/ENSBGRG00000001608/ENSBGRG00000001780/ENSBGRG00000001785/ENSBGRG00000001845/ENSBGRG00000001858/ENSBGRG00000001892/ENSBGRG00000002421/ENSBGRG00000002526/ENSBGRG00000002938/ENSBGRG00000002969/ENSBGRG00000003151/…	154
GO:0006289	BP nucleotide-excision repair	32/1977	103/16432	2.31439e-07	6.88288e-05	6.51201e-05	ENSBGRG00000001199/ENSBGRG00000002141/ENSBGRG00000002526/ENSBGRG00000002979/ENSBGRG00000003267/ENSBGRG00000003393/ENSBGRG00000003610/ENSBGRG00000004289/ENSBGRG00000006304/ENSBGRG00000007071/ENSBGRG00000009296/ENSBGRG00000009659/ENSBGRG00000010710/ENSBGRG00000011188/ENSBGRG00000012018/ENSBGRG00000012726/ENSBGRG00000013230/ENSBGRG00000013413/ENSBGRG00000013504/ENSBGRG00000016678/ENSBGRG00000016762/…	32
GO:0033365	BP protein localization to organelle	146/1977	811/16432	2.546e-07	7.39959e-05	7.00088e-05	ENSBGRG00000000648/ENSBGRG00000000714/ENSBGRG00000000816/ENSBGRG00000000858/ENSBGRG00000000914/ENSBGRG00000000960/ENSBGRG00000001137/ENSBGRG00000001199/ENSBGRG00000001378/ENSBGRG00000001455/ENSBGRG00000001592/ENSBGRG00000001844/ENSBGRG00000001942/ENSBGRG00000002272/ENSBGRG00000002486/ENSBGRG00000002498/ENSBGRG00000002552/ENSBGRG00000002736/ENSBGRG00000002838/ENSBGRG00000002944/ENSBGRG00000003056/…	146
GO:0044265	BP cellular macromolecule catabolic process	159/1977	903/16432	3.11418e-07	8.84981e-05	8.37296e-05	ENSBGRG00000000117/ENSBGRG00000000356/ENSBGRG00000000444/ENSBGRG00000000455/ENSBGRG00000000517/ENSBGRG00000000693/ENSBGRG00000000714/ENSBGRG00000000914/ENSBGRG00000001137/ENSBGRG00000001873/ENSBGRG00000001942/ENSBGRG00000002042/ENSBGRG00000002082/ENSBGRG00000002110/ENSBGRG00000002186/ENSBGRG00000002272/ENSBGRG00000002552/ENSBGRG00000002814/ENSBGRG00000003250/ENSBGRG00000003300/ENSBGRG00000003301/…	159
GO:0042886	BP amide transport	214/1977	1293/16432	3.69872e-07	0.00010244	9.69204e-05	ENSBGRG00000000270/ENSBGRG00000000304/ENSBGRG00000000435/ENSBGRG00000000507/ENSBGRG00000000648/ENSBGRG00000000674/ENSBGRG00000000689/ENSBGRG00000000714/ENSBGRG00000000783/ENSBGRG00000000858/ENSBGRG00000000868/ENSBGRG00000000914/ENSBGRG00000000960/ENSBGRG00000001137/ENSBGRG00000001333/ENSBGRG00000001378/ENSBGRG00000001455/ENSBGRG00000001569/ENSBGRG00000001581/ENSBGRG00000001684/ENSBGRG00000001844/…	214
GO:0010608	BP posttranscriptional regulation of gene expression	113/1977	594/16432	3.765e-07	0.00010244	9.69204e-05	ENSBGRG00000000077/ENSBGRG00000000517/ENSBGRG00000000537/ENSBGRG00000000868/ENSBGRG00000000870/ENSBGRG00000001137/ENSBGRG00000001264/ENSBGRG00000001581/ENSBGRG00000001908/ENSBGRG00000002313/ENSBGRG00000002383/ENSBGRG00000002552/ENSBGRG00000002802/ENSBGRG00000003121/ENSBGRG00000003347/ENSBGRG00000003398/ENSBGRG00000003787/ENSBGRG00000004082/ENSBGRG00000004149/ENSBGRG00000004195/ENSBGRG00000004579/…	113
GO:0005681	CC spliceosomal complex	52/1977	214/16432	4.34875e-07	0.000115858	0.000109615	ENSBGRG00000000360/ENSBGRG00000000435/ENSBGRG00000000604/ENSBGRG00000000725/ENSBGRG00000000870/ENSBGRG00000001570/ENSBGRG00000002383/ENSBGRG00000002814/ENSBGRG00000003627/ENSBGRG00000004082/ENSBGRG00000005463/ENSBGRG00000005564/ENSBGRG00000005687/ENSBGRG00000006158/ENSBGRG00000006199/ENSBGRG00000006341/ENSBGRG00000006573/ENSBGRG00000006666/ENSBGRG00000006728/ENSBGRG00000006934/ENSBGRG00000007293/…	52
GO:0006518	BP peptide metabolic process	122/1977	657/16432	4.91126e-07	0.000128174	0.000121267	ENSBGRG00000000058/ENSBGRG00000000117/ENSBGRG00000000503/ENSBGRG00000000537/ENSBGRG00000000557/ENSBGRG00000000573/ENSBGRG00000000914/ENSBGRG00000001012/ENSBGRG00000001136/ENSBGRG00000001137/ENSBGRG00000001455/ENSBGRG00000001581/ENSBGRG00000001775/ENSBGRG00000001810/ENSBGRG00000001942/ENSBGRG00000002272/ENSBGRG00000002458/ENSBGRG00000002552/ENSBGRG00000002868/ENSBGRG00000003504/ENSBGRG00000003539/…	122
GO:0006412	BP translation	99/1977	509/16432	7.05857e-07	0.00018053	0.000170803	ENSBGRG00000000058/ENSBGRG00000000537/ENSBGRG00000000557/ENSBGRG00000000573/ENSBGRG00000000914/ENSBGRG00000001012/ENSBGRG00000001136/ENSBGRG00000001137/ENSBGRG00000001581/ENSBGRG00000001775/ENSBGRG00000001810/ENSBGRG00000001942/ENSBGRG00000002272/ENSBGRG00000002458/ENSBGRG00000002552/ENSBGRG00000003504/ENSBGRG00000003539/ENSBGRG00000003791/ENSBGRG00000003803/ENSBGRG00000003809/ENSBGRG00000003813/…	99
GO:0043603	BP cellular amide metabolic process	156/1977	897/16432	8.7501e-07	0.000219404	0.000207582	ENSBGRG00000000058/ENSBGRG00000000117/ENSBGRG00000000503/ENSBGRG00000000537/ENSBGRG00000000557/ENSBGRG00000000573/ENSBGRG00000000914/ENSBGRG00000001012/ENSBGRG00000001021/ENSBGRG00000001136/ENSBGRG00000001137/ENSBGRG00000001455/ENSBGRG00000001581/ENSBGRG00000001725/ENSBGRG00000001775/ENSBGRG00000001810/ENSBGRG00000001908/ENSBGRG00000001942/ENSBGRG00000002272/ENSBGRG00000002458/ENSBGRG00000002552/…	156
GO:0005740	CC mitochondrial envelope	139/1977	780/16432	8.9861e-07	0.000220989	0.000209081	ENSBGRG00000000058/ENSBGRG00000000117/ENSBGRG00000000144/ENSBGRG00000000356/ENSBGRG00000000430/ENSBGRG00000000444/ENSBGRG00000000566/ENSBGRG00000000573/ENSBGRG00000000687/ENSBGRG00000000850/ENSBGRG00000000858/ENSBGRG00000001191/ENSBGRG00000001256/ENSBGRG00000001378/ENSBGRG00000001497/ENSBGRG00000001525/ENSBGRG00000001775/ENSBGRG00000001844/ENSBGRG00000001908/ENSBGRG00000002164/ENSBGRG00000002369/…	139
GO:0005697	CC telomerase holoenzyme complex	12/1977	21/16432	9.18545e-07	0.000221629	0.000209687	ENSBGRG00000001872/ENSBGRG00000008312/ENSBGRG00000010007/ENSBGRG00000010996/ENSBGRG00000012808/ENSBGRG00000013328/ENSBGRG00000014997/ENSBGRG00000015580/ENSBGRG00000017777/ENSBGRG00000023383/ENSBGRG00000024485/ENSBGRG00000026157	12
GO:0006457	BP protein folding	54/1977	232/16432	1.12244e-06	0.00026581	0.000251487	ENSBGRG00000000078/ENSBGRG00000001455/ENSBGRG00000001844/ENSBGRG00000002186/ENSBGRG00000002265/ENSBGRG00000002593/ENSBGRG00000002988/ENSBGRG00000003775/ENSBGRG00000003800/ENSBGRG00000003812/ENSBGRG00000003898/ENSBGRG00000004071/ENSBGRG00000004115/ENSBGRG00000004174/ENSBGRG00000005217/ENSBGRG00000006236/ENSBGRG00000007830/ENSBGRG00000008992/ENSBGRG00000009049/ENSBGRG00000009171/ENSBGRG00000009608/…	54
GO:0070925	BP organelle assembly	160/1977	930/16432	1.23473e-06	0.000287087	0.000271618	ENSBGRG00000000003/ENSBGRG00000000270/ENSBGRG00000000361/ENSBGRG00000000507/ENSBGRG00000000594/ENSBGRG00000000674/ENSBGRG00000000696/ENSBGRG00000000923/ENSBGRG00000000960/ENSBGRG00000000983/ENSBGRG00000001137/ENSBGRG00000001427/ENSBGRG00000001451/ENSBGRG00000001662/ENSBGRG00000001714/ENSBGRG00000001780/ENSBGRG00000001942/ENSBGRG00000002146/ENSBGRG00000002194/ENSBGRG00000002552/ENSBGRG00000002563/…	160
GO:0065003	BP protein-containing complex assembly	271/1977	1732/16432	1.32792e-06	0.000303239	0.0002869	ENSBGRG00000000077/ENSBGRG00000000078/ENSBGRG00000000120/ENSBGRG00000000125/ENSBGRG00000000263/ENSBGRG00000000360/ENSBGRG00000000384/ENSBGRG00000000398/ENSBGRG00000000435/ENSBGRG00000000604/ENSBGRG00000000648/ENSBGRG00000000714/ENSBGRG00000000870/ENSBGRG00000000889/ENSBGRG00000000894/ENSBGRG00000000952/ENSBGRG00000000960/ENSBGRG00000000983/ENSBGRG00000001021/ENSBGRG00000001137/ENSBGRG00000001191/…	271
GO:0140053	BP mitochondrial gene expression	38/1977	144/16432	1.82498e-06	0.000406338	0.000384443	ENSBGRG00000000058/ENSBGRG00000000557/ENSBGRG00000000573/ENSBGRG00000000960/ENSBGRG00000001775/ENSBGRG00000002458/ENSBGRG00000003504/ENSBGRG00000003809/ENSBGRG00000004480/ENSBGRG00000004927/ENSBGRG00000004938/ENSBGRG00000005444/ENSBGRG00000006496/ENSBGRG00000006812/ENSBGRG00000006925/ENSBGRG00000007836/ENSBGRG00000008224/ENSBGRG00000009209/ENSBGRG00000010432/ENSBGRG00000010824/ENSBGRG00000012612/…	38
GO:0071013	CC catalytic step 2 spliceosome	32/1977	112/16432	1.84295e-06	0.000406338	0.000384443	ENSBGRG00000000435/ENSBGRG00000000604/ENSBGRG00000000870/ENSBGRG00000002814/ENSBGRG00000003627/ENSBGRG00000004082/ENSBGRG00000005463/ENSBGRG00000005564/ENSBGRG00000006199/ENSBGRG00000006341/ENSBGRG00000006573/ENSBGRG00000006666/ENSBGRG00000006728/ENSBGRG00000006934/ENSBGRG00000007293/ENSBGRG00000008312/ENSBGRG00000010365/ENSBGRG00000011403/ENSBGRG00000014379/ENSBGRG00000014407/ENSBGRG00000014997/…	32
GO:0006259	BP DNA metabolic process	135/1977	763/16432	1.92549e-06	0.000412692	0.000390455	ENSBGRG00000000080/ENSBGRG00000000398/ENSBGRG00000000428/ENSBGRG00000000696/ENSBGRG00000000920/ENSBGRG00000000950/ENSBGRG00000001199/ENSBGRG00000001220/ENSBGRG00000001249/ENSBGRG00000001592/ENSBGRG00000001872/ENSBGRG00000001892/ENSBGRG00000002141/ENSBGRG00000002191/ENSBGRG00000002313/ENSBGRG00000002323/ENSBGRG00000002486/ENSBGRG00000002498/ENSBGRG00000002526/ENSBGRG00000002979/ENSBGRG00000003267/…	135
GO:0071705	BP nitrogen compound transport	247/1977	1563/16432	1.94734e-06	0.000412692	0.000390455	ENSBGRG00000000125/ENSBGRG00000000270/ENSBGRG00000000304/ENSBGRG00000000430/ENSBGRG00000000435/ENSBGRG00000000507/ENSBGRG00000000648/ENSBGRG00000000674/ENSBGRG00000000689/ENSBGRG00000000714/ENSBGRG00000000783/ENSBGRG00000000858/ENSBGRG00000000868/ENSBGRG00000000914/ENSBGRG00000000960/ENSBGRG00000001137/ENSBGRG00000001256/ENSBGRG00000001333/ENSBGRG00000001378/ENSBGRG00000001455/ENSBGRG00000001497/…	247
GO:0070646	BP protein modification by small protein removal	59/1977	266/16432	1.96858e-06	0.000412692	0.000390455	ENSBGRG00000000077/ENSBGRG00000001780/ENSBGRG00000001873/ENSBGRG00000002110/ENSBGRG00000002680/ENSBGRG00000003301/ENSBGRG00000003455/ENSBGRG00000004125/ENSBGRG00000004257/ENSBGRG00000004978/ENSBGRG00000005342/ENSBGRG00000005881/ENSBGRG00000005908/ENSBGRG00000006058/ENSBGRG00000006471/ENSBGRG00000006821/ENSBGRG00000007333/ENSBGRG00000009112/ENSBGRG00000009962/ENSBGRG00000010708/ENSBGRG00000010994/…	59
GO:0043021	MF ribonucleoprotein complex binding	42/1977	167/16432	2.10775e-06	0.00043474	0.000411315	ENSBGRG00000002383/ENSBGRG00000003560/ENSBGRG00000003627/ENSBGRG00000004171/ENSBGRG00000005212/ENSBGRG00000005335/ENSBGRG00000005564/ENSBGRG00000005627/ENSBGRG00000006934/ENSBGRG00000006969/ENSBGRG00000007397/ENSBGRG00000008312/ENSBGRG00000010007/ENSBGRG00000010134/ENSBGRG00000010365/ENSBGRG00000011274/ENSBGRG00000011620/ENSBGRG00000011982/ENSBGRG00000012058/ENSBGRG00000012808/ENSBGRG00000013101/…	42
GO:0007049	BP cell cycle	221/1977	1378/16432	2.52314e-06	0.000509096	0.000481665	ENSBGRG00000000003/ENSBGRG00000000077/ENSBGRG00000000080/ENSBGRG00000000428/ENSBGRG00000000696/ENSBGRG00000000889/ENSBGRG00000000900/ENSBGRG00000000950/ENSBGRG00000001008/ENSBGRG00000001266/ENSBGRG00000001275/ENSBGRG00000001451/ENSBGRG00000001581/ENSBGRG00000001592/ENSBGRG00000001662/ENSBGRG00000001714/ENSBGRG00000001744/ENSBGRG00000001780/ENSBGRG00000001845/ENSBGRG00000001908/ENSBGRG00000001942/…	221
GO:0140101	MF catalytic activity, acting on a tRNA	29/1977	98/16432	2.54787e-06	0.000509096	0.000481665	ENSBGRG00000000557/ENSBGRG00000001012/ENSBGRG00000001136/ENSBGRG00000001690/ENSBGRG00000001810/ENSBGRG00000003504/ENSBGRG00000003791/ENSBGRG00000003809/ENSBGRG00000005237/ENSBGRG00000005279/ENSBGRG00000006300/ENSBGRG00000006346/ENSBGRG00000006496/ENSBGRG00000008275/ENSBGRG00000010824/ENSBGRG00000012212/ENSBGRG00000012859/ENSBGRG00000013274/ENSBGRG00000014535/ENSBGRG00000015986/ENSBGRG00000016689/…	29
GO:0006974	BP cellular response to DNA damage stimulus	128/1977	720/16432	2.7827e-06	0.000547464	0.000517965	ENSBGRG00000000077/ENSBGRG00000000080/ENSBGRG00000000356/ENSBGRG00000000428/ENSBGRG00000000696/ENSBGRG00000000889/ENSBGRG00000000900/ENSBGRG00000000920/ENSBGRG00000000950/ENSBGRG00000001199/ENSBGRG00000001249/ENSBGRG00000001427/ENSBGRG00000001592/ENSBGRG00000001744/ENSBGRG00000002141/ENSBGRG00000002323/ENSBGRG00000002486/ENSBGRG00000002526/ENSBGRG00000002979/ENSBGRG00000003267/ENSBGRG00000003393/…	128
GO:0031966	CC mitochondrial membrane	127/1977	714/16432	2.96245e-06	0.000573998	0.000543069	ENSBGRG00000000058/ENSBGRG00000000144/ENSBGRG00000000356/ENSBGRG00000000430/ENSBGRG00000000444/ENSBGRG00000000566/ENSBGRG00000000573/ENSBGRG00000000687/ENSBGRG00000000858/ENSBGRG00000001191/ENSBGRG00000001256/ENSBGRG00000001378/ENSBGRG00000001497/ENSBGRG00000001525/ENSBGRG00000001775/ENSBGRG00000001844/ENSBGRG00000001908/ENSBGRG00000002164/ENSBGRG00000002458/ENSBGRG00000002707/ENSBGRG00000002891/…	127
GO:0005524	MF ATP binding	74/1977	363/16432	3.1014e-06	0.000591951	0.000560055	ENSBGRG00000000648/ENSBGRG00000001081/ENSBGRG00000001136/ENSBGRG00000001810/ENSBGRG00000001976/ENSBGRG00000002383/ENSBGRG00000002399/ENSBGRG00000003323/ENSBGRG00000003610/ENSBGRG00000003809/ENSBGRG00000004102/ENSBGRG00000004289/ENSBGRG00000005776/ENSBGRG00000006256/ENSBGRG00000006381/ENSBGRG00000006782/ENSBGRG00000006806/ENSBGRG00000006969/ENSBGRG00000007305/ENSBGRG00000008344/ENSBGRG00000008351/…	74
GO:0007004	BP telomere maintenance via telomerase	12/1977	23/16432	3.34916e-06	0.000629838	0.000595901	ENSBGRG00000001872/ENSBGRG00000002498/ENSBGRG00000003610/ENSBGRG00000010996/ENSBGRG00000012808/ENSBGRG00000013328/ENSBGRG00000013857/ENSBGRG00000017777/ENSBGRG00000021342/ENSBGRG00000023383/ENSBGRG00000024146/ENSBGRG00000024485	12
GO:0006413	BP translational initiation	44/1977	182/16432	3.76943e-06	0.000698601	0.000660958	ENSBGRG00000000537/ENSBGRG00000000914/ENSBGRG00000001137/ENSBGRG00000001581/ENSBGRG00000001942/ENSBGRG00000002272/ENSBGRG00000002552/ENSBGRG00000003791/ENSBGRG00000003803/ENSBGRG00000003902/ENSBGRG00000004195/ENSBGRG00000004783/ENSBGRG00000005335/ENSBGRG00000005627/ENSBGRG00000006058/ENSBGRG00000006969/ENSBGRG00000007115/ENSBGRG00000007397/ENSBGRG00000008344/ENSBGRG00000008529/ENSBGRG00000009045/…	44
GO:0070972	BP protein localization to endoplasmic reticulum	40/1977	160/16432	4.27695e-06	0.000781338	0.000739238	ENSBGRG00000000816/ENSBGRG00000000914/ENSBGRG00000001137/ENSBGRG00000001942/ENSBGRG00000002272/ENSBGRG00000002552/ENSBGRG00000003803/ENSBGRG00000003898/ENSBGRG00000003902/ENSBGRG00000004171/ENSBGRG00000004783/ENSBGRG00000006494/ENSBGRG00000006672/ENSBGRG00000006891/ENSBGRG00000007115/ENSBGRG00000007397/ENSBGRG00000008529/ENSBGRG00000010766/ENSBGRG00000011620/ENSBGRG00000012777/ENSBGRG00000013101/…	40
GO:0072599	BP establishment of protein localization to endoplasmic reticulum	37/1977	144/16432	4.89095e-06	0.000880923	0.000833456	ENSBGRG00000000816/ENSBGRG00000000914/ENSBGRG00000001137/ENSBGRG00000001942/ENSBGRG00000002272/ENSBGRG00000002552/ENSBGRG00000003803/ENSBGRG00000003898/ENSBGRG00000003902/ENSBGRG00000004171/ENSBGRG00000004783/ENSBGRG00000006494/ENSBGRG00000006672/ENSBGRG00000006891/ENSBGRG00000007115/ENSBGRG00000007397/ENSBGRG00000008529/ENSBGRG00000011620/ENSBGRG00000012777/ENSBGRG00000013101/ENSBGRG00000013154/…	37
GO:0031329	BP regulation of cellular catabolic process	156/1977	925/16432	5.43804e-06	0.000961851	0.000910024	ENSBGRG00000000125/ENSBGRG00000000444/ENSBGRG00000000507/ENSBGRG00000000517/ENSBGRG00000000537/ENSBGRG00000000816/ENSBGRG00000000858/ENSBGRG00000001137/ENSBGRG00000001427/ENSBGRG00000001455/ENSBGRG00000002082/ENSBGRG00000002446/ENSBGRG00000002551/ENSBGRG00000002560/ENSBGRG00000002593/ENSBGRG00000002786/ENSBGRG00000002802/ENSBGRG00000003249/ENSBGRG00000003300/ENSBGRG00000003787/ENSBGRG00000003800/…	156
GO:0032543	BP mitochondrial translation	31/1977	112/16432	5.49071e-06	0.000961851	0.000910024	ENSBGRG00000000058/ENSBGRG00000000557/ENSBGRG00000000573/ENSBGRG00000001775/ENSBGRG00000002458/ENSBGRG00000003504/ENSBGRG00000003809/ENSBGRG00000004480/ENSBGRG00000004927/ENSBGRG00000004938/ENSBGRG00000006925/ENSBGRG00000007836/ENSBGRG00000008224/ENSBGRG00000009209/ENSBGRG00000010432/ENSBGRG00000010824/ENSBGRG00000012612/ENSBGRG00000012666/ENSBGRG00000014469/ENSBGRG00000014535/ENSBGRG00000015993/…	31
GO:1903047	BP mitotic cell cycle process	138/1977	801/16432	6.33136e-06	0.00109413	0.00103517	ENSBGRG00000000003/ENSBGRG00000000080/ENSBGRG00000000428/ENSBGRG00000000696/ENSBGRG00000000889/ENSBGRG00000000900/ENSBGRG00000000950/ENSBGRG00000001008/ENSBGRG00000001266/ENSBGRG00000001275/ENSBGRG00000001451/ENSBGRG00000001581/ENSBGRG00000001592/ENSBGRG00000001714/ENSBGRG00000001744/ENSBGRG00000001908/ENSBGRG00000001942/ENSBGRG00000002498/ENSBGRG00000002560/ENSBGRG00000002838/ENSBGRG00000003000/…	138
GO:0016604	CC nuclear body	130/1977	746/16432	6.60803e-06	0.00112671	0.001066	ENSBGRG00000000304/ENSBGRG00000000360/ENSBGRG00000000435/ENSBGRG00000000444/ENSBGRG00000000604/ENSBGRG00000000696/ENSBGRG00000000894/ENSBGRG00000001220/ENSBGRG00000001427/ENSBGRG00000001570/ENSBGRG00000001785/ENSBGRG00000001872/ENSBGRG00000002383/ENSBGRG00000002546/ENSBGRG00000002680/ENSBGRG00000002938/ENSBGRG00000003582/ENSBGRG00000003587/ENSBGRG00000003711/ENSBGRG00000003750/ENSBGRG00000003966/…	130
GO:0070647	BP protein modification by small protein conjugation or removal	143/1977	839/16432	7.70671e-06	0.00129501	0.00122523	ENSBGRG00000000077/ENSBGRG00000000117/ENSBGRG00000000384/ENSBGRG00000000459/ENSBGRG00000000642/ENSBGRG00000000674/ENSBGRG00000000693/ENSBGRG00000000725/ENSBGRG00000001002/ENSBGRG00000001780/ENSBGRG00000001873/ENSBGRG00000002082/ENSBGRG00000002110/ENSBGRG00000002421/ENSBGRG00000002560/ENSBGRG00000002680/ENSBGRG00000003059/ENSBGRG00000003250/ENSBGRG00000003263/ENSBGRG00000003300/ENSBGRG00000003301/…	143
GO:0019866	CC organelle inner membrane	101/1977	550/16432	7.7976e-06	0.00129501	0.00122523	ENSBGRG00000000058/ENSBGRG00000000144/ENSBGRG00000000430/ENSBGRG00000000566/ENSBGRG00000000573/ENSBGRG00000000687/ENSBGRG00000001191/ENSBGRG00000001256/ENSBGRG00000001525/ENSBGRG00000001775/ENSBGRG00000001781/ENSBGRG00000001844/ENSBGRG00000001908/ENSBGRG00000002164/ENSBGRG00000002458/ENSBGRG00000002707/ENSBGRG00000002838/ENSBGRG00000002891/ENSBGRG00000002941/ENSBGRG00000002954/ENSBGRG00000003013/…	101
GO:0031396	BP regulation of protein ubiquitination	52/1977	235/16432	8.39296e-06	0.00137601	0.00130187	ENSBGRG00000000384/ENSBGRG00000000455/ENSBGRG00000000459/ENSBGRG00000000693/ENSBGRG00000001137/ENSBGRG00000001548/ENSBGRG00000002498/ENSBGRG00000002560/ENSBGRG00000002680/ENSBGRG00000003300/ENSBGRG00000003301/ENSBGRG00000003800/ENSBGRG00000004285/ENSBGRG00000004593/ENSBGRG00000004602/ENSBGRG00000004932/ENSBGRG00000005608/ENSBGRG00000005881/ENSBGRG00000006021/ENSBGRG00000006397/ENSBGRG00000006958/…	52
GO:0010833	BP telomere maintenance via telomere lengthening	13/1977	29/16432	1.11327e-05	0.00180209	0.00170499	ENSBGRG00000001872/ENSBGRG00000002498/ENSBGRG00000003610/ENSBGRG00000010996/ENSBGRG00000012808/ENSBGRG00000013328/ENSBGRG00000013857/ENSBGRG00000014835/ENSBGRG00000017777/ENSBGRG00000021342/ENSBGRG00000023383/ENSBGRG00000024146/ENSBGRG00000024485	13
GO:0031503	BP protein-containing complex localization	58/1977	275/16432	1.22861e-05	0.00196393	0.00185811	ENSBGRG00000000125/ENSBGRG00000000270/ENSBGRG00000000304/ENSBGRG00000000435/ENSBGRG00000000689/ENSBGRG00000001581/ENSBGRG00000001684/ENSBGRG00000002563/ENSBGRG00000002814/ENSBGRG00000002943/ENSBGRG00000003604/ENSBGRG00000003750/ENSBGRG00000005284/ENSBGRG00000005675/ENSBGRG00000006059/ENSBGRG00000006256/ENSBGRG00000006334/ENSBGRG00000006352/ENSBGRG00000006407/ENSBGRG00000007315/ENSBGRG00000007397/…	58
GO:0016579	BP protein deubiquitination	53/1977	245/16432	1.36402e-05	0.00215347	0.00203743	ENSBGRG00000000077/ENSBGRG00000001780/ENSBGRG00000001873/ENSBGRG00000002110/ENSBGRG00000003301/ENSBGRG00000004125/ENSBGRG00000004257/ENSBGRG00000004978/ENSBGRG00000005881/ENSBGRG00000005908/ENSBGRG00000006058/ENSBGRG00000006471/ENSBGRG00000006821/ENSBGRG00000007333/ENSBGRG00000009112/ENSBGRG00000009962/ENSBGRG00000010708/ENSBGRG00000010994/ENSBGRG00000012018/ENSBGRG00000012210/ENSBGRG00000012856/…	53
GO:0030554	MF adenyl nucleotide binding	83/1977	437/16432	1.4021e-05	0.00218659	0.00206878	ENSBGRG00000000648/ENSBGRG00000001081/ENSBGRG00000001136/ENSBGRG00000001810/ENSBGRG00000001976/ENSBGRG00000002360/ENSBGRG00000002383/ENSBGRG00000002399/ENSBGRG00000003323/ENSBGRG00000003610/ENSBGRG00000003800/ENSBGRG00000003809/ENSBGRG00000004102/ENSBGRG00000004289/ENSBGRG00000005776/ENSBGRG00000006095/ENSBGRG00000006256/ENSBGRG00000006381/ENSBGRG00000006782/ENSBGRG00000006806/ENSBGRG00000006969/…	83
GO:0006399	BP tRNA metabolic process	39/1977	162/16432	1.45619e-05	0.00224358	0.00212269	ENSBGRG00000000557/ENSBGRG00000001012/ENSBGRG00000001136/ENSBGRG00000001690/ENSBGRG00000001810/ENSBGRG00000003504/ENSBGRG00000003791/ENSBGRG00000003809/ENSBGRG00000005237/ENSBGRG00000006300/ENSBGRG00000006346/ENSBGRG00000006496/ENSBGRG00000008275/ENSBGRG00000010824/ENSBGRG00000012212/ENSBGRG00000012859/ENSBGRG00000013274/ENSBGRG00000013813/ENSBGRG00000014535/ENSBGRG00000015516/ENSBGRG00000015986/…	39
GO:0006612	BP protein targeting to membrane	41/1977	174/16432	1.54431e-05	0.00235103	0.00222435	ENSBGRG00000000674/ENSBGRG00000000914/ENSBGRG00000001137/ENSBGRG00000001942/ENSBGRG00000002272/ENSBGRG00000002552/ENSBGRG00000003803/ENSBGRG00000003898/ENSBGRG00000003902/ENSBGRG00000004171/ENSBGRG00000004701/ENSBGRG00000004783/ENSBGRG00000006256/ENSBGRG00000006672/ENSBGRG00000006891/ENSBGRG00000007115/ENSBGRG00000007397/ENSBGRG00000008529/ENSBGRG00000011620/ENSBGRG00000011671/ENSBGRG00000012777/…	41
GO:0016073	BP snRNA metabolic process	26/1977	91/16432	1.65786e-05	0.00246914	0.0023361	ENSBGRG00000000624/ENSBGRG00000000894/ENSBGRG00000003267/ENSBGRG00000003582/ENSBGRG00000006264/ENSBGRG00000006721/ENSBGRG00000007071/ENSBGRG00000010459/ENSBGRG00000010996/ENSBGRG00000011427/ENSBGRG00000013230/ENSBGRG00000015711/ENSBGRG00000016762/ENSBGRG00000017520/ENSBGRG00000017777/ENSBGRG00000018243/ENSBGRG00000019164/ENSBGRG00000019530/ENSBGRG00000020295/ENSBGRG00000020523/ENSBGRG00000021155/…	26
GO:0045047	BP protein targeting to ER	35/1977	140/16432	1.66051e-05	0.00246914	0.0023361	ENSBGRG00000000914/ENSBGRG00000001137/ENSBGRG00000001942/ENSBGRG00000002272/ENSBGRG00000002552/ENSBGRG00000003803/ENSBGRG00000003898/ENSBGRG00000003902/ENSBGRG00000004171/ENSBGRG00000004783/ENSBGRG00000006672/ENSBGRG00000006891/ENSBGRG00000007115/ENSBGRG00000007397/ENSBGRG00000008529/ENSBGRG00000011620/ENSBGRG00000012777/ENSBGRG00000013101/ENSBGRG00000013154/ENSBGRG00000013394/ENSBGRG00000014229/…	35
GO:0042149	BP cellular response to glucose starvation	17/1977	47/16432	1.68778e-05	0.00248085	0.00234717	ENSBGRG00000002191/ENSBGRG00000003347/ENSBGRG00000003778/ENSBGRG00000003787/ENSBGRG00000003866/ENSBGRG00000004071/ENSBGRG00000004082/ENSBGRG00000013504/ENSBGRG00000013936/ENSBGRG00000016102/ENSBGRG00000016796/ENSBGRG00000018312/ENSBGRG00000020026/ENSBGRG00000021365/ENSBGRG00000022670/ENSBGRG00000024391/ENSBGRG00000024891	17
GO:0006613	BP cotranslational protein targeting to membrane	33/1977	129/16432	1.72079e-05	0.00250062	0.00236588	ENSBGRG00000000914/ENSBGRG00000001137/ENSBGRG00000001942/ENSBGRG00000002272/ENSBGRG00000002552/ENSBGRG00000003803/ENSBGRG00000003898/ENSBGRG00000003902/ENSBGRG00000004171/ENSBGRG00000004783/ENSBGRG00000006891/ENSBGRG00000007115/ENSBGRG00000007397/ENSBGRG00000008529/ENSBGRG00000011620/ENSBGRG00000012777/ENSBGRG00000013101/ENSBGRG00000013154/ENSBGRG00000013394/ENSBGRG00000014229/ENSBGRG00000014536/…	33
GO:0006354	BP DNA-templated transcription, elongation	22/1977	71/16432	1.80896e-05	0.00259921	0.00245915	ENSBGRG00000000624/ENSBGRG00000002526/ENSBGRG00000002703/ENSBGRG00000003267/ENSBGRG00000003393/ENSBGRG00000004328/ENSBGRG00000004433/ENSBGRG00000004602/ENSBGRG00000004932/ENSBGRG00000007071/ENSBGRG00000009296/ENSBGRG00000011427/ENSBGRG00000012444/ENSBGRG00000012623/ENSBGRG00000013230/ENSBGRG00000013781/ENSBGRG00000016762/ENSBGRG00000018243/ENSBGRG00000020295/ENSBGRG00000023533/ENSBGRG00000026367/…	22
GO:0032386	BP regulation of intracellular transport	89/1977	480/16432	1.82929e-05	0.00259922	0.00245916	ENSBGRG00000000444/ENSBGRG00000000670/ENSBGRG00000000783/ENSBGRG00000000816/ENSBGRG00000000858/ENSBGRG00000000868/ENSBGRG00000001256/ENSBGRG00000001569/ENSBGRG00000001784/ENSBGRG00000002383/ENSBGRG00000002560/ENSBGRG00000002563/ENSBGRG00000002593/ENSBGRG00000002657/ENSBGRG00000002703/ENSBGRG00000003083/ENSBGRG00000003147/ENSBGRG00000003533/ENSBGRG00000004071/ENSBGRG00000004126/ENSBGRG00000005250/…	89
GO:1903320	BP regulation of protein modification by small protein conjugation or removal	58/1977	280/16432	2.14958e-05	0.00301358	0.0028512	ENSBGRG00000000384/ENSBGRG00000000455/ENSBGRG00000000459/ENSBGRG00000000693/ENSBGRG00000001137/ENSBGRG00000001548/ENSBGRG00000002498/ENSBGRG00000002560/ENSBGRG00000002680/ENSBGRG00000003300/ENSBGRG00000003301/ENSBGRG00000003800/ENSBGRG00000004285/ENSBGRG00000004593/ENSBGRG00000004602/ENSBGRG00000004932/ENSBGRG00000005424/ENSBGRG00000005608/ENSBGRG00000005881/ENSBGRG00000006021/ENSBGRG00000006397/…	58
GO:0044248	BP cellular catabolic process	269/1977	1779/16432	2.16804e-05	0.00301358	0.0028512	ENSBGRG00000000003/ENSBGRG00000000117/ENSBGRG00000000271/ENSBGRG00000000356/ENSBGRG00000000444/ENSBGRG00000000455/ENSBGRG00000000507/ENSBGRG00000000517/ENSBGRG00000000674/ENSBGRG00000000693/ENSBGRG00000000714/ENSBGRG00000000816/ENSBGRG00000000914/ENSBGRG00000001021/ENSBGRG00000001095/ENSBGRG00000001137/ENSBGRG00000001324/ENSBGRG00000001427/ENSBGRG00000001455/ENSBGRG00000001497/ENSBGRG00000001725/…	269
GO:0022618	BP ribonucleoprotein complex assembly	57/1977	274/16432	2.21612e-05	0.00304728	0.00288309	ENSBGRG00000000263/ENSBGRG00000000360/ENSBGRG00000000435/ENSBGRG00000000604/ENSBGRG00000000870/ENSBGRG00000000960/ENSBGRG00000000983/ENSBGRG00000001137/ENSBGRG00000001942/ENSBGRG00000002552/ENSBGRG00000003627/ENSBGRG00000003803/ENSBGRG00000004602/ENSBGRG00000004967/ENSBGRG00000004978/ENSBGRG00000005335/ENSBGRG00000005564/ENSBGRG00000005627/ENSBGRG00000007397/ENSBGRG00000007889/ENSBGRG00000008312/…	57
GO:0010256	BP endomembrane system organization	91/1977	496/16432	2.25553e-05	0.00306847	0.00290314	ENSBGRG00000000003/ENSBGRG00000000117/ENSBGRG00000000125/ENSBGRG00000000507/ENSBGRG00000000898/ENSBGRG00000000923/ENSBGRG00000001451/ENSBGRG00000001455/ENSBGRG00000001569/ENSBGRG00000001668/ENSBGRG00000002211/ENSBGRG00000002399/ENSBGRG00000002802/ENSBGRG00000002838/ENSBGRG00000003746/ENSBGRG00000003800/ENSBGRG00000004071/ENSBGRG00000004270/ENSBGRG00000004688/ENSBGRG00000004701/ENSBGRG00000005212/…	91
GO:0001098	MF basal transcription machinery binding	18/1977	53/16432	2.59429e-05	0.00345581	0.0032696	ENSBGRG00000000263/ENSBGRG00000003582/ENSBGRG00000004932/ENSBGRG00000006939/ENSBGRG00000010484/ENSBGRG00000011274/ENSBGRG00000012210/ENSBGRG00000012444/ENSBGRG00000012623/ENSBGRG00000013504/ENSBGRG00000013781/ENSBGRG00000017520/ENSBGRG00000017588/ENSBGRG00000017896/ENSBGRG00000019080/ENSBGRG00000021669/ENSBGRG00000023351/ENSBGRG00000024431	18
GO:0001099	MF basal RNA polymerase II transcription machinery binding	18/1977	53/16432	2.59429e-05	0.00345581	0.0032696	ENSBGRG00000000263/ENSBGRG00000003582/ENSBGRG00000004932/ENSBGRG00000006939/ENSBGRG00000010484/ENSBGRG00000011274/ENSBGRG00000012210/ENSBGRG00000012444/ENSBGRG00000012623/ENSBGRG00000013504/ENSBGRG00000013781/ENSBGRG00000017520/ENSBGRG00000017588/ENSBGRG00000017896/ENSBGRG00000019080/ENSBGRG00000021669/ENSBGRG00000023351/ENSBGRG00000024431	18
GO:0061695	CC transferase complex, transferring phosphorus-containing groups	55/1977	263/16432	2.62494e-05	0.00346059	0.00327412	ENSBGRG00000000624/ENSBGRG00000000696/ENSBGRG00000001608/ENSBGRG00000001858/ENSBGRG00000002526/ENSBGRG00000003267/ENSBGRG00000003393/ENSBGRG00000003542/ENSBGRG00000003582/ENSBGRG00000003787/ENSBGRG00000003866/ENSBGRG00000004125/ENSBGRG00000004932/ENSBGRG00000005177/ENSBGRG00000006007/ENSBGRG00000006264/ENSBGRG00000006562/ENSBGRG00000007071/ENSBGRG00000007500/ENSBGRG00000008994/ENSBGRG00000009296/…	55
GO:0006370	BP 7-methylguanosine mRNA capping	12/1977	27/16432	2.7087e-05	0.00346389	0.00327725	ENSBGRG00000002526/ENSBGRG00000003267/ENSBGRG00000003393/ENSBGRG00000007071/ENSBGRG00000009296/ENSBGRG00000013230/ENSBGRG00000016762/ENSBGRG00000018243/ENSBGRG00000018577/ENSBGRG00000020295/ENSBGRG00000023133/ENSBGRG00000023533	12
GO:0009452	BP 7-methylguanosine RNA capping	12/1977	27/16432	2.7087e-05	0.00346389	0.00327725	ENSBGRG00000002526/ENSBGRG00000003267/ENSBGRG00000003393/ENSBGRG00000007071/ENSBGRG00000009296/ENSBGRG00000013230/ENSBGRG00000016762/ENSBGRG00000018243/ENSBGRG00000018577/ENSBGRG00000020295/ENSBGRG00000023133/ENSBGRG00000023533	12
GO:0036260	BP RNA capping	12/1977	27/16432	2.7087e-05	0.00346389	0.00327725	ENSBGRG00000002526/ENSBGRG00000003267/ENSBGRG00000003393/ENSBGRG00000007071/ENSBGRG00000009296/ENSBGRG00000013230/ENSBGRG00000016762/ENSBGRG00000018243/ENSBGRG00000018577/ENSBGRG00000020295/ENSBGRG00000023133/ENSBGRG00000023533	12
GO:0005743	CC mitochondrial inner membrane	91/1977	499/16432	2.86067e-05	0.00362201	0.00342685	ENSBGRG00000000058/ENSBGRG00000000144/ENSBGRG00000000430/ENSBGRG00000000566/ENSBGRG00000000573/ENSBGRG00000000687/ENSBGRG00000001191/ENSBGRG00000001256/ENSBGRG00000001525/ENSBGRG00000001775/ENSBGRG00000001844/ENSBGRG00000001908/ENSBGRG00000002164/ENSBGRG00000002458/ENSBGRG00000002707/ENSBGRG00000002891/ENSBGRG00000002941/ENSBGRG00000003013/ENSBGRG00000003323/ENSBGRG00000003674/ENSBGRG00000003684/…	91
GO:0006283	BP transcription-coupled nucleotide-excision repair	21/1977	68/16432	2.94776e-05	0.00368562	0.00348703	ENSBGRG00000001199/ENSBGRG00000002526/ENSBGRG00000003267/ENSBGRG00000003393/ENSBGRG00000003610/ENSBGRG00000006304/ENSBGRG00000007071/ENSBGRG00000009296/ENSBGRG00000010710/ENSBGRG00000011188/ENSBGRG00000012018/ENSBGRG00000012726/ENSBGRG00000013230/ENSBGRG00000013413/ENSBGRG00000016678/ENSBGRG00000016762/ENSBGRG00000018243/ENSBGRG00000020295/ENSBGRG00000020710/ENSBGRG00000021180/ENSBGRG00000024546	21
GO:1901566	BP organonitrogen compound biosynthetic process	237/1977	1547/16432	2.96855e-05	0.00368562	0.00348703	ENSBGRG00000000058/ENSBGRG00000000144/ENSBGRG00000000265/ENSBGRG00000000384/ENSBGRG00000000413/ENSBGRG00000000417/ENSBGRG00000000503/ENSBGRG00000000537/ENSBGRG00000000557/ENSBGRG00000000573/ENSBGRG00000000687/ENSBGRG00000000914/ENSBGRG00000001012/ENSBGRG00000001021/ENSBGRG00000001081/ENSBGRG00000001136/ENSBGRG00000001137/ENSBGRG00000001263/ENSBGRG00000001497/ENSBGRG00000001581/ENSBGRG00000001775/…	237
GO:0090305	BP nucleic acid phosphodiester bond hydrolysis	53/1977	252/16432	3.10258e-05	0.00381498	0.00360942	ENSBGRG00000000920/ENSBGRG00000001199/ENSBGRG00000001249/ENSBGRG00000002171/ENSBGRG00000002313/ENSBGRG00000002526/ENSBGRG00000002781/ENSBGRG00000003610/ENSBGRG00000004032/ENSBGRG00000005173/ENSBGRG00000005444/ENSBGRG00000005503/ENSBGRG00000005812/ENSBGRG00000006304/ENSBGRG00000006633/ENSBGRG00000006722/ENSBGRG00000007397/ENSBGRG00000007525/ENSBGRG00000009296/ENSBGRG00000009366/ENSBGRG00000010710/…	53
GO:0004812	MF aminoacyl-tRNA ligase activity	15/1977	40/16432	3.2124e-05	0.00387549	0.00366667	ENSBGRG00000000557/ENSBGRG00000001012/ENSBGRG00000001136/ENSBGRG00000001810/ENSBGRG00000003504/ENSBGRG00000003809/ENSBGRG00000006346/ENSBGRG00000010824/ENSBGRG00000012212/ENSBGRG00000012859/ENSBGRG00000017053/ENSBGRG00000018843/ENSBGRG00000020539/ENSBGRG00000025226/ENSBGRG00000025693	15
GO:0016875	MF ligase activity, forming carbon-oxygen bonds	15/1977	40/16432	3.2124e-05	0.00387549	0.00366667	ENSBGRG00000000557/ENSBGRG00000001012/ENSBGRG00000001136/ENSBGRG00000001810/ENSBGRG00000003504/ENSBGRG00000003809/ENSBGRG00000006346/ENSBGRG00000010824/ENSBGRG00000012212/ENSBGRG00000012859/ENSBGRG00000017053/ENSBGRG00000018843/ENSBGRG00000020539/ENSBGRG00000025226/ENSBGRG00000025693	15
GO:0007017	BP microtubule-based process	147/1977	891/16432	3.25247e-05	0.00388715	0.0036777	ENSBGRG00000000117/ENSBGRG00000000255/ENSBGRG00000000270/ENSBGRG00000000670/ENSBGRG00000000696/ENSBGRG00000000952/ENSBGRG00000001266/ENSBGRG00000001275/ENSBGRG00000001323/ENSBGRG00000001780/ENSBGRG00000002110/ENSBGRG00000002146/ENSBGRG00000002380/ENSBGRG00000002399/ENSBGRG00000002457/ENSBGRG00000002563/ENSBGRG00000002814/ENSBGRG00000002838/ENSBGRG00000003300/ENSBGRG00000003533/ENSBGRG00000003666/…	147
GO:0040029	BP regulation of gene expression, epigenetic	67/1977	342/16432	3.4069e-05	0.00403402	0.00381666	ENSBGRG00000000604/ENSBGRG00000000870/ENSBGRG00000000950/ENSBGRG00000001608/ENSBGRG00000001845/ENSBGRG00000001858/ENSBGRG00000002313/ENSBGRG00000002399/ENSBGRG00000002938/ENSBGRG00000002969/ENSBGRG00000003267/ENSBGRG00000003778/ENSBGRG00000005173/ENSBGRG00000005567/ENSBGRG00000005881/ENSBGRG00000006341/ENSBGRG00000006469/ENSBGRG00000006582/ENSBGRG00000006721/ENSBGRG00000006934/ENSBGRG00000007305/…	67
GO:0015980	BP energy derivation by oxidation of organic compounds	56/1977	272/16432	3.54178e-05	0.00415526	0.00393136	ENSBGRG00000000012/ENSBGRG00000000566/ENSBGRG00000000674/ENSBGRG00000001191/ENSBGRG00000001256/ENSBGRG00000001525/ENSBGRG00000001862/ENSBGRG00000002457/ENSBGRG00000002707/ENSBGRG00000002822/ENSBGRG00000002891/ENSBGRG00000003013/ENSBGRG00000003880/ENSBGRG00000005901/ENSBGRG00000005916/ENSBGRG00000006547/ENSBGRG00000007086/ENSBGRG00000008141/ENSBGRG00000008160/ENSBGRG00000009957/ENSBGRG00000010134/…	56
GO:0006368	BP transcription elongation from RNA polymerase II promoter	21/1977	69/16432	3.76184e-05	0.00437331	0.00413766	ENSBGRG00000000624/ENSBGRG00000002526/ENSBGRG00000002703/ENSBGRG00000003267/ENSBGRG00000003393/ENSBGRG00000004328/ENSBGRG00000004433/ENSBGRG00000004602/ENSBGRG00000004932/ENSBGRG00000007071/ENSBGRG00000009296/ENSBGRG00000011427/ENSBGRG00000012444/ENSBGRG00000012623/ENSBGRG00000013230/ENSBGRG00000013781/ENSBGRG00000016762/ENSBGRG00000018243/ENSBGRG00000020295/ENSBGRG00000023533/ENSBGRG00000026367	21
GO:0009057	BP macromolecule catabolic process	172/1977	1075/16432	4.03333e-05	0.00464669	0.00439631	ENSBGRG00000000117/ENSBGRG00000000356/ENSBGRG00000000444/ENSBGRG00000000455/ENSBGRG00000000517/ENSBGRG00000000674/ENSBGRG00000000693/ENSBGRG00000000714/ENSBGRG00000000914/ENSBGRG00000001137/ENSBGRG00000001455/ENSBGRG00000001873/ENSBGRG00000001942/ENSBGRG00000002042/ENSBGRG00000002082/ENSBGRG00000002110/ENSBGRG00000002186/ENSBGRG00000002272/ENSBGRG00000002552/ENSBGRG00000002814/ENSBGRG00000003059/…	172
GO:0045333	BP cellular respiration	44/1977	199/16432	4.10237e-05	0.00468403	0.00443164	ENSBGRG00000000566/ENSBGRG00000001191/ENSBGRG00000001256/ENSBGRG00000001525/ENSBGRG00000002457/ENSBGRG00000002707/ENSBGRG00000002822/ENSBGRG00000002891/ENSBGRG00000003013/ENSBGRG00000003880/ENSBGRG00000005901/ENSBGRG00000005916/ENSBGRG00000006547/ENSBGRG00000007086/ENSBGRG00000008141/ENSBGRG00000008160/ENSBGRG00000009957/ENSBGRG00000010200/ENSBGRG00000010730/ENSBGRG00000010796/ENSBGRG00000010824/…	44
GO:0042175	CC nuclear outer membrane-endoplasmic reticulum membrane network	148/1977	903/16432	4.2861e-05	0.0048505	0.00458914	ENSBGRG00000000413/ENSBGRG00000000507/ENSBGRG00000000816/ENSBGRG00000000914/ENSBGRG00000001229/ENSBGRG00000001484/ENSBGRG00000001569/ENSBGRG00000001728/ENSBGRG00000002194/ENSBGRG00000002211/ENSBGRG00000002465/ENSBGRG00000002552/ENSBGRG00000002954/ENSBGRG00000003125/ENSBGRG00000003147/ENSBGRG00000003347/ENSBGRG00000003560/ENSBGRG00000003727/ENSBGRG00000003787/ENSBGRG00000003789/ENSBGRG00000003827/…	148
GO:0098798	CC mitochondrial protein complex	63/1977	319/16432	4.49597e-05	0.00504337	0.00477162	ENSBGRG00000000058/ENSBGRG00000000144/ENSBGRG00000000573/ENSBGRG00000000687/ENSBGRG00000000858/ENSBGRG00000000960/ENSBGRG00000001191/ENSBGRG00000001256/ENSBGRG00000001378/ENSBGRG00000001525/ENSBGRG00000001725/ENSBGRG00000001775/ENSBGRG00000001844/ENSBGRG00000002458/ENSBGRG00000002707/ENSBGRG00000002891/ENSBGRG00000002944/ENSBGRG00000003013/ENSBGRG00000003323/ENSBGRG00000003674/ENSBGRG00000003684/…	63
GO:0032559	MF adenyl ribonucleotide binding	79/1977	425/16432	4.85819e-05	0.00539118	0.00510069	ENSBGRG00000000648/ENSBGRG00000001081/ENSBGRG00000001136/ENSBGRG00000001810/ENSBGRG00000001976/ENSBGRG00000002360/ENSBGRG00000002383/ENSBGRG00000002399/ENSBGRG00000003323/ENSBGRG00000003610/ENSBGRG00000003809/ENSBGRG00000004102/ENSBGRG00000004289/ENSBGRG00000005776/ENSBGRG00000006095/ENSBGRG00000006256/ENSBGRG00000006381/ENSBGRG00000006782/ENSBGRG00000006806/ENSBGRG00000006969/ENSBGRG00000007305/…	79
GO:0098827	CC endoplasmic reticulum subcompartment	145/1977	884/16432	4.92919e-05	0.00539118	0.00510069	ENSBGRG00000000413/ENSBGRG00000000507/ENSBGRG00000000816/ENSBGRG00000000914/ENSBGRG00000001229/ENSBGRG00000001484/ENSBGRG00000001569/ENSBGRG00000001728/ENSBGRG00000002082/ENSBGRG00000002194/ENSBGRG00000002211/ENSBGRG00000002465/ENSBGRG00000002552/ENSBGRG00000002954/ENSBGRG00000003125/ENSBGRG00000003147/ENSBGRG00000003347/ENSBGRG00000003560/ENSBGRG00000003727/ENSBGRG00000003787/ENSBGRG00000003789/…	145
GO:0006614	BP SRP-dependent cotranslational protein targeting to membrane	31/1977	124/16432	4.9325e-05	0.00539118	0.00510069	ENSBGRG00000000914/ENSBGRG00000001137/ENSBGRG00000001942/ENSBGRG00000002272/ENSBGRG00000002552/ENSBGRG00000003803/ENSBGRG00000003902/ENSBGRG00000004171/ENSBGRG00000004783/ENSBGRG00000007115/ENSBGRG00000007397/ENSBGRG00000008529/ENSBGRG00000011620/ENSBGRG00000012777/ENSBGRG00000013101/ENSBGRG00000013154/ENSBGRG00000013394/ENSBGRG00000014229/ENSBGRG00000014536/ENSBGRG00000016190/ENSBGRG00000019081/…	31
GO:0010498	BP proteasomal protein catabolic process	72/1977	379/16432	5.05087e-05	0.00547377	0.00517883	ENSBGRG00000000117/ENSBGRG00000000455/ENSBGRG00000001873/ENSBGRG00000002082/ENSBGRG00000002110/ENSBGRG00000002186/ENSBGRG00000003300/ENSBGRG00000003301/ENSBGRG00000003362/ENSBGRG00000003812/ENSBGRG00000004257/ENSBGRG00000005520/ENSBGRG00000005533/ENSBGRG00000005595/ENSBGRG00000005631/ENSBGRG00000006137/ENSBGRG00000006304/ENSBGRG00000006553/ENSBGRG00000006958/ENSBGRG00000007453/ENSBGRG00000008019/…	72
GO:0006418	BP tRNA aminoacylation for protein translation	16/1977	46/16432	5.18478e-05	0.00557167	0.00527146	ENSBGRG00000000557/ENSBGRG00000001012/ENSBGRG00000001136/ENSBGRG00000001810/ENSBGRG00000003504/ENSBGRG00000003809/ENSBGRG00000006346/ENSBGRG00000010824/ENSBGRG00000012212/ENSBGRG00000012859/ENSBGRG00000014535/ENSBGRG00000017053/ENSBGRG00000018843/ENSBGRG00000020539/ENSBGRG00000025226/ENSBGRG00000025693	16
GO:0006417	BP regulation of translation	80/1977	433/16432	5.41229e-05	0.00576769	0.00545691	ENSBGRG00000000077/ENSBGRG00000000517/ENSBGRG00000000537/ENSBGRG00000000868/ENSBGRG00000001137/ENSBGRG00000001264/ENSBGRG00000001581/ENSBGRG00000001908/ENSBGRG00000002383/ENSBGRG00000002552/ENSBGRG00000003121/ENSBGRG00000003347/ENSBGRG00000003398/ENSBGRG00000004082/ENSBGRG00000004149/ENSBGRG00000004195/ENSBGRG00000004579/ENSBGRG00000004783/ENSBGRG00000005189/ENSBGRG00000005335/ENSBGRG00000005444/…	80
GO:0022402	BP cell cycle process	198/1977	1273/16432	5.87161e-05	0.00615423	0.00582263	ENSBGRG00000000003/ENSBGRG00000000080/ENSBGRG00000000428/ENSBGRG00000000696/ENSBGRG00000000889/ENSBGRG00000000900/ENSBGRG00000000950/ENSBGRG00000001008/ENSBGRG00000001266/ENSBGRG00000001275/ENSBGRG00000001451/ENSBGRG00000001581/ENSBGRG00000001592/ENSBGRG00000001662/ENSBGRG00000001714/ENSBGRG00000001744/ENSBGRG00000001780/ENSBGRG00000001845/ENSBGRG00000001908/ENSBGRG00000001942/ENSBGRG00000002110/…	198
GO:0071826	BP ribonucleoprotein complex subunit organization	59/1977	296/16432	5.89674e-05	0.00615423	0.00582263	ENSBGRG00000000263/ENSBGRG00000000360/ENSBGRG00000000435/ENSBGRG00000000604/ENSBGRG00000000870/ENSBGRG00000000960/ENSBGRG00000000983/ENSBGRG00000001137/ENSBGRG00000001942/ENSBGRG00000002552/ENSBGRG00000003627/ENSBGRG00000003803/ENSBGRG00000004602/ENSBGRG00000004967/ENSBGRG00000004978/ENSBGRG00000005335/ENSBGRG00000005564/ENSBGRG00000005627/ENSBGRG00000007397/ENSBGRG00000007889/ENSBGRG00000008312/…	59
GO:0051276	BP chromosome organization	177/1977	1119/16432	5.91938e-05	0.00615423	0.00582263	ENSBGRG00000000003/ENSBGRG00000000077/ENSBGRG00000000120/ENSBGRG00000000398/ENSBGRG00000000428/ENSBGRG00000000597/ENSBGRG00000000693/ENSBGRG00000000696/ENSBGRG00000000889/ENSBGRG00000000910/ENSBGRG00000000920/ENSBGRG00000000950/ENSBGRG00000001199/ENSBGRG00000001266/ENSBGRG00000001451/ENSBGRG00000001581/ENSBGRG00000001592/ENSBGRG00000001662/ENSBGRG00000001780/ENSBGRG00000001785/ENSBGRG00000001800/…	177
GO:0070063	MF RNA polymerase binding	18/1977	56/16432	5.97916e-05	0.00616625	0.00583399	ENSBGRG00000000624/ENSBGRG00000003582/ENSBGRG00000004125/ENSBGRG00000004932/ENSBGRG00000005881/ENSBGRG00000006939/ENSBGRG00000010484/ENSBGRG00000011274/ENSBGRG00000012444/ENSBGRG00000012623/ENSBGRG00000013017/ENSBGRG00000013781/ENSBGRG00000017896/ENSBGRG00000021669/ENSBGRG00000022027/ENSBGRG00000024431/ENSBGRG00000024663/ENSBGRG00000025934	18
GO:0005789	CC endoplasmic reticulum membrane	143/1977	874/16432	6.28416e-05	0.00642895	0.00608254	ENSBGRG00000000413/ENSBGRG00000000507/ENSBGRG00000000816/ENSBGRG00000000914/ENSBGRG00000001229/ENSBGRG00000001484/ENSBGRG00000001569/ENSBGRG00000001728/ENSBGRG00000002194/ENSBGRG00000002211/ENSBGRG00000002465/ENSBGRG00000002552/ENSBGRG00000002954/ENSBGRG00000003125/ENSBGRG00000003147/ENSBGRG00000003347/ENSBGRG00000003560/ENSBGRG00000003727/ENSBGRG00000003787/ENSBGRG00000003789/ENSBGRG00000003827/…	143
GO:0070127	BP tRNA aminoacylation for mitochondrial protein translation	6/1977	8/16432	6.79203e-05	0.00689337	0.00652193	ENSBGRG00000000557/ENSBGRG00000003504/ENSBGRG00000003809/ENSBGRG00000010824/ENSBGRG00000025226/ENSBGRG00000025693	6
GO:0008026	MF ATP-dependent helicase activity	25/1977	93/16432	7.29715e-05	0.00729031	0.00689748	ENSBGRG00000000807/ENSBGRG00000000870/ENSBGRG00000002323/ENSBGRG00000002486/ENSBGRG00000002526/ENSBGRG00000003383/ENSBGRG00000005463/ENSBGRG00000006666/ENSBGRG00000008151/ENSBGRG00000008250/ENSBGRG00000010365/ENSBGRG00000010744/ENSBGRG00000011274/ENSBGRG00000011841/ENSBGRG00000012210/ENSBGRG00000013616/ENSBGRG00000014165/ENSBGRG00000014704/ENSBGRG00000020405/ENSBGRG00000020925/ENSBGRG00000021080/…	25
GO:0070035	MF purine NTP-dependent helicase activity	25/1977	93/16432	7.29715e-05	0.00729031	0.00689748	ENSBGRG00000000807/ENSBGRG00000000870/ENSBGRG00000002323/ENSBGRG00000002486/ENSBGRG00000002526/ENSBGRG00000003383/ENSBGRG00000005463/ENSBGRG00000006666/ENSBGRG00000008151/ENSBGRG00000008250/ENSBGRG00000010365/ENSBGRG00000010744/ENSBGRG00000011274/ENSBGRG00000011841/ENSBGRG00000012210/ENSBGRG00000013616/ENSBGRG00000014165/ENSBGRG00000014704/ENSBGRG00000020405/ENSBGRG00000020925/ENSBGRG00000021080/…	25
GO:0003724	MF RNA helicase activity	21/1977	72/16432	7.54023e-05	0.00747477	0.00707201	ENSBGRG00000000807/ENSBGRG00000000870/ENSBGRG00000003383/ENSBGRG00000005463/ENSBGRG00000006666/ENSBGRG00000008151/ENSBGRG00000008611/ENSBGRG00000010365/ENSBGRG00000010744/ENSBGRG00000011274/ENSBGRG00000011841/ENSBGRG00000013616/ENSBGRG00000014165/ENSBGRG00000014704/ENSBGRG00000020405/ENSBGRG00000020925/ENSBGRG00000021080/ENSBGRG00000021604/ENSBGRG00000022559/ENSBGRG00000025331/ENSBGRG00000026788	21
GO:0015030	CC Cajal body	18/1977	57/16432	7.76533e-05	0.0076387	0.0072271	ENSBGRG00000000360/ENSBGRG00000000696/ENSBGRG00000001872/ENSBGRG00000005687/ENSBGRG00000008764/ENSBGRG00000010346/ENSBGRG00000010444/ENSBGRG00000010996/ENSBGRG00000012058/ENSBGRG00000013328/ENSBGRG00000014997/ENSBGRG00000017148/ENSBGRG00000017588/ENSBGRG00000017777/ENSBGRG00000020402/ENSBGRG00000023529/ENSBGRG00000026367/ENSBGRG00000026742	18
GO:0043632	BP modification-dependent macromolecule catabolic process	90/1977	506/16432	8.14154e-05	0.00794764	0.0075194	ENSBGRG00000000117/ENSBGRG00000000455/ENSBGRG00000000693/ENSBGRG00000001873/ENSBGRG00000002042/ENSBGRG00000002110/ENSBGRG00000002186/ENSBGRG00000003250/ENSBGRG00000003300/ENSBGRG00000003301/ENSBGRG00000003362/ENSBGRG00000003531/ENSBGRG00000003574/ENSBGRG00000004257/ENSBGRG00000005520/ENSBGRG00000005533/ENSBGRG00000005537/ENSBGRG00000005595/ENSBGRG00000005608/ENSBGRG00000005631/ENSBGRG00000006137/…	90
GO:0031647	BP regulation of protein stability	68/1977	359/16432	8.85685e-05	0.0085804	0.00811807	ENSBGRG00000000078/ENSBGRG00000000816/ENSBGRG00000000858/ENSBGRG00000001137/ENSBGRG00000001249/ENSBGRG00000001427/ENSBGRG00000001455/ENSBGRG00000001548/ENSBGRG00000002265/ENSBGRG00000002313/ENSBGRG00000002498/ENSBGRG00000002551/ENSBGRG00000002560/ENSBGRG00000002680/ENSBGRG00000003059/ENSBGRG00000003393/ENSBGRG00000003800/ENSBGRG00000004102/ENSBGRG00000004126/ENSBGRG00000004174/ENSBGRG00000004257/…	68
GO:0043039	BP tRNA aminoacylation	16/1977	48/16432	9.32335e-05	0.00890972	0.00842964	ENSBGRG00000000557/ENSBGRG00000001012/ENSBGRG00000001136/ENSBGRG00000001810/ENSBGRG00000003504/ENSBGRG00000003809/ENSBGRG00000006346/ENSBGRG00000010824/ENSBGRG00000012212/ENSBGRG00000012859/ENSBGRG00000014535/ENSBGRG00000017053/ENSBGRG00000018843/ENSBGRG00000020539/ENSBGRG00000025226/ENSBGRG00000025693	16
GO:0043161	BP proteasome-mediated ubiquitin-dependent protein catabolic process	67/1977	353/16432	9.33612e-05	0.00890972	0.00842964	ENSBGRG00000000117/ENSBGRG00000000455/ENSBGRG00000001873/ENSBGRG00000002110/ENSBGRG00000002186/ENSBGRG00000003300/ENSBGRG00000003301/ENSBGRG00000003362/ENSBGRG00000004257/ENSBGRG00000005520/ENSBGRG00000005533/ENSBGRG00000005595/ENSBGRG00000005631/ENSBGRG00000006137/ENSBGRG00000006304/ENSBGRG00000006553/ENSBGRG00000006958/ENSBGRG00000007453/ENSBGRG00000008019/ENSBGRG00000009242/ENSBGRG00000009278/…	67
GO:0048193	BP Golgi vesicle transport	68/1977	360/16432	9.66331e-05	0.00915366	0.00866044	ENSBGRG00000000125/ENSBGRG00000000507/ENSBGRG00000001333/ENSBGRG00000001484/ENSBGRG00000001569/ENSBGRG00000002191/ENSBGRG00000002563/ENSBGRG00000002895/ENSBGRG00000003083/ENSBGRG00000003147/ENSBGRG00000003157/ENSBGRG00000004245/ENSBGRG00000004270/ENSBGRG00000004688/ENSBGRG00000004701/ENSBGRG00000005139/ENSBGRG00000005270/ENSBGRG00000005284/ENSBGRG00000005984/ENSBGRG00000006007/ENSBGRG00000006256/…	68
GO:0006402	BP mRNA catabolic process	52/1977	257/16432	0.000105945	0.0099423	0.00940658	ENSBGRG00000000517/ENSBGRG00000000914/ENSBGRG00000001137/ENSBGRG00000001942/ENSBGRG00000002272/ENSBGRG00000002552/ENSBGRG00000002814/ENSBGRG00000003574/ENSBGRG00000003803/ENSBGRG00000003902/ENSBGRG00000004579/ENSBGRG00000004783/ENSBGRG00000005567/ENSBGRG00000007115/ENSBGRG00000007397/ENSBGRG00000008375/ENSBGRG00000008529/ENSBGRG00000010365/ENSBGRG00000012777/ENSBGRG00000012808/ENSBGRG00000013101/…	52
GO:0019941	BP modification-dependent protein catabolic process	88/1977	496/16432	0.000106514	0.0099423	0.00940658	ENSBGRG00000000117/ENSBGRG00000000455/ENSBGRG00000000693/ENSBGRG00000001873/ENSBGRG00000002042/ENSBGRG00000002110/ENSBGRG00000002186/ENSBGRG00000003250/ENSBGRG00000003300/ENSBGRG00000003301/ENSBGRG00000003362/ENSBGRG00000003531/ENSBGRG00000003574/ENSBGRG00000004257/ENSBGRG00000005520/ENSBGRG00000005533/ENSBGRG00000005537/ENSBGRG00000005595/ENSBGRG00000005608/ENSBGRG00000005631/ENSBGRG00000006137/…	88
GO:0006352	BP DNA-templated transcription, initiation	44/1977	207/16432	0.00010906	0.0101062	0.00956164	ENSBGRG00000001608/ENSBGRG00000001845/ENSBGRG00000001858/ENSBGRG00000002526/ENSBGRG00000003267/ENSBGRG00000003393/ENSBGRG00000003582/ENSBGRG00000004125/ENSBGRG00000004268/ENSBGRG00000006812/ENSBGRG00000006987/ENSBGRG00000007071/ENSBGRG00000007500/ENSBGRG00000008994/ENSBGRG00000009296/ENSBGRG00000010484/ENSBGRG00000012093/ENSBGRG00000012581/ENSBGRG00000013230/ENSBGRG00000013332/ENSBGRG00000013504/…	44
GO:0004386	MF helicase activity	28/1977	112/16432	0.000111944	0.0102988	0.00974391	ENSBGRG00000000807/ENSBGRG00000000870/ENSBGRG00000002323/ENSBGRG00000002486/ENSBGRG00000002526/ENSBGRG00000002979/ENSBGRG00000003383/ENSBGRG00000005463/ENSBGRG00000006666/ENSBGRG00000008151/ENSBGRG00000008250/ENSBGRG00000008611/ENSBGRG00000010365/ENSBGRG00000010744/ENSBGRG00000011274/ENSBGRG00000011841/ENSBGRG00000012210/ENSBGRG00000013616/ENSBGRG00000014165/ENSBGRG00000014704/ENSBGRG00000015721/…	28
GO:0009056	BP catabolic process	286/1977	1950/16432	0.000113407	0.0103589	0.00980078	ENSBGRG00000000003/ENSBGRG00000000117/ENSBGRG00000000125/ENSBGRG00000000271/ENSBGRG00000000356/ENSBGRG00000000444/ENSBGRG00000000455/ENSBGRG00000000507/ENSBGRG00000000517/ENSBGRG00000000674/ENSBGRG00000000693/ENSBGRG00000000714/ENSBGRG00000000816/ENSBGRG00000000914/ENSBGRG00000001021/ENSBGRG00000001095/ENSBGRG00000001137/ENSBGRG00000001324/ENSBGRG00000001427/ENSBGRG00000001455/ENSBGRG00000001497/…	286
GO:0098781	BP ncRNA transcription	26/1977	101/16432	0.000115858	0.0105077	0.00994152	ENSBGRG00000000624/ENSBGRG00000000894/ENSBGRG00000002560/ENSBGRG00000003267/ENSBGRG00000003582/ENSBGRG00000006264/ENSBGRG00000006721/ENSBGRG00000006806/ENSBGRG00000007071/ENSBGRG00000011427/ENSBGRG00000013230/ENSBGRG00000013504/ENSBGRG00000015711/ENSBGRG00000016199/ENSBGRG00000016762/ENSBGRG00000017520/ENSBGRG00000017644/ENSBGRG00000018243/ENSBGRG00000019530/ENSBGRG00000020295/ENSBGRG00000020523/…	26
GO:0034248	BP regulation of cellular amide metabolic process	92/1977	525/16432	0.000118647	0.0106849	0.0101092	ENSBGRG00000000077/ENSBGRG00000000517/ENSBGRG00000000537/ENSBGRG00000000868/ENSBGRG00000001137/ENSBGRG00000001264/ENSBGRG00000001455/ENSBGRG00000001581/ENSBGRG00000001908/ENSBGRG00000002383/ENSBGRG00000002552/ENSBGRG00000002593/ENSBGRG00000003121/ENSBGRG00000003347/ENSBGRG00000003398/ENSBGRG00000004082/ENSBGRG00000004149/ENSBGRG00000004195/ENSBGRG00000004579/ENSBGRG00000004783/ENSBGRG00000005189/…	92
GO:0009894	BP regulation of catabolic process	165/1977	1046/16432	0.000122004	0.0109104	0.0103225	ENSBGRG00000000125/ENSBGRG00000000444/ENSBGRG00000000507/ENSBGRG00000000517/ENSBGRG00000000537/ENSBGRG00000000816/ENSBGRG00000000858/ENSBGRG00000001137/ENSBGRG00000001427/ENSBGRG00000001455/ENSBGRG00000001548/ENSBGRG00000001622/ENSBGRG00000002082/ENSBGRG00000002446/ENSBGRG00000002551/ENSBGRG00000002560/ENSBGRG00000002593/ENSBGRG00000002657/ENSBGRG00000002786/ENSBGRG00000002802/ENSBGRG00000002954/…	165
GO:0043038	BP amino acid activation	16/1977	49/16432	0.000123115	0.0109333	0.0103442	ENSBGRG00000000557/ENSBGRG00000001012/ENSBGRG00000001136/ENSBGRG00000001810/ENSBGRG00000003504/ENSBGRG00000003809/ENSBGRG00000006346/ENSBGRG00000010824/ENSBGRG00000012212/ENSBGRG00000012859/ENSBGRG00000014535/ENSBGRG00000017053/ENSBGRG00000018843/ENSBGRG00000020539/ENSBGRG00000025226/ENSBGRG00000025693	16
GO:0106018	MF phosphatidylinositol-3,5-bisphosphate phosphatase activity	8/1977	15/16432	0.000127267	0.0112241	0.0106193	ENSBGRG00000000125/ENSBGRG00000002551/ENSBGRG00000009603/ENSBGRG00000013219/ENSBGRG00000015826/ENSBGRG00000022670/ENSBGRG00000023860/ENSBGRG00000024246	8
GO:0016929	MF SUMO-specific protease activity	5/1977	6/16432	0.000135526	0.0117102	0.0110792	ENSBGRG00000002680/ENSBGRG00000003455/ENSBGRG00000005342/ENSBGRG00000019330/ENSBGRG00000024903	5
GO:0070138	MF ubiquitin-like protein-specific isopeptidase activity	5/1977	6/16432	0.000135526	0.0117102	0.0110792	ENSBGRG00000002680/ENSBGRG00000003455/ENSBGRG00000005342/ENSBGRG00000019330/ENSBGRG00000024903	5
GO:0070140	MF SUMO-specific isopeptidase activity	5/1977	6/16432	0.000135526	0.0117102	0.0110792	ENSBGRG00000002680/ENSBGRG00000003455/ENSBGRG00000005342/ENSBGRG00000019330/ENSBGRG00000024903	5
GO:0090150	BP establishment of protein localization to membrane	55/1977	279/16432	0.000139819	0.012	0.0113534	ENSBGRG00000000648/ENSBGRG00000000674/ENSBGRG00000000816/ENSBGRG00000000858/ENSBGRG00000000914/ENSBGRG00000001137/ENSBGRG00000001942/ENSBGRG00000002272/ENSBGRG00000002552/ENSBGRG00000002943/ENSBGRG00000003803/ENSBGRG00000003898/ENSBGRG00000003902/ENSBGRG00000004171/ENSBGRG00000004701/ENSBGRG00000004783/ENSBGRG00000005681/ENSBGRG00000006027/ENSBGRG00000006256/ENSBGRG00000006462/ENSBGRG00000006494/…	55
GO:0035639	MF purine ribonucleoside triphosphate binding	96/1977	556/16432	0.000148767	0.0126829	0.0119995	ENSBGRG00000000648/ENSBGRG00000001081/ENSBGRG00000001136/ENSBGRG00000001569/ENSBGRG00000001810/ENSBGRG00000001976/ENSBGRG00000002383/ENSBGRG00000002399/ENSBGRG00000002786/ENSBGRG00000003083/ENSBGRG00000003203/ENSBGRG00000003323/ENSBGRG00000003610/ENSBGRG00000003809/ENSBGRG00000004102/ENSBGRG00000004270/ENSBGRG00000004289/ENSBGRG00000005250/ENSBGRG00000005321/ENSBGRG00000005627/ENSBGRG00000005776/…	96
GO:0009301	BP snRNA transcription	20/1977	70/16432	0.00015173	0.0127653	0.0120774	ENSBGRG00000000624/ENSBGRG00000000894/ENSBGRG00000003267/ENSBGRG00000003582/ENSBGRG00000006264/ENSBGRG00000006721/ENSBGRG00000007071/ENSBGRG00000011427/ENSBGRG00000013230/ENSBGRG00000015711/ENSBGRG00000016762/ENSBGRG00000017520/ENSBGRG00000018243/ENSBGRG00000019530/ENSBGRG00000020295/ENSBGRG00000020523/ENSBGRG00000023351/ENSBGRG00000025414/ENSBGRG00000026367/ENSBGRG00000026742	20
GO:0042795	BP snRNA transcription by RNA polymerase II	20/1977	70/16432	0.00015173	0.0127653	0.0120774	ENSBGRG00000000624/ENSBGRG00000000894/ENSBGRG00000003267/ENSBGRG00000003582/ENSBGRG00000006264/ENSBGRG00000006721/ENSBGRG00000007071/ENSBGRG00000011427/ENSBGRG00000013230/ENSBGRG00000015711/ENSBGRG00000016762/ENSBGRG00000017520/ENSBGRG00000018243/ENSBGRG00000019530/ENSBGRG00000020295/ENSBGRG00000020523/ENSBGRG00000023351/ENSBGRG00000025414/ENSBGRG00000026367/ENSBGRG00000026742	20
GO:0000184	BP nuclear-transcribed mRNA catabolic process, nonsense-mediated decay	34/1977	149/16432	0.000155123	0.0129654	0.0122668	ENSBGRG00000000914/ENSBGRG00000001137/ENSBGRG00000001942/ENSBGRG00000002272/ENSBGRG00000002552/ENSBGRG00000002814/ENSBGRG00000003803/ENSBGRG00000003902/ENSBGRG00000004783/ENSBGRG00000007115/ENSBGRG00000007397/ENSBGRG00000008529/ENSBGRG00000012777/ENSBGRG00000012808/ENSBGRG00000013101/ENSBGRG00000013154/ENSBGRG00000014229/ENSBGRG00000014536/ENSBGRG00000016190/ENSBGRG00000016648/ENSBGRG00000018497/…	34
GO:0030684	CC preribosome	22/1977	81/16432	0.000164304	0.0135997	0.0128669	ENSBGRG00000000983/ENSBGRG00000001684/ENSBGRG00000002781/ENSBGRG00000004032/ENSBGRG00000005536/ENSBGRG00000007397/ENSBGRG00000008017/ENSBGRG00000009060/ENSBGRG00000009366/ENSBGRG00000010123/ENSBGRG00000011017/ENSBGRG00000016004/ENSBGRG00000016844/ENSBGRG00000017588/ENSBGRG00000017950/ENSBGRG00000020128/ENSBGRG00000020440/ENSBGRG00000020475/ENSBGRG00000021680/ENSBGRG00000021729/ENSBGRG00000024886/…	22
GO:0052629	MF phosphatidylinositol-3,5-bisphosphate 3-phosphatase activity	7/1977	12/16432	0.000164839	0.0135997	0.0128669	ENSBGRG00000000125/ENSBGRG00000002551/ENSBGRG00000013219/ENSBGRG00000015826/ENSBGRG00000022670/ENSBGRG00000023860/ENSBGRG00000024246	7
GO:0044257	BP cellular protein catabolic process	99/1977	579/16432	0.000170739	0.0139962	0.0132421	ENSBGRG00000000117/ENSBGRG00000000356/ENSBGRG00000000444/ENSBGRG00000000455/ENSBGRG00000000693/ENSBGRG00000000714/ENSBGRG00000001873/ENSBGRG00000002042/ENSBGRG00000002082/ENSBGRG00000002110/ENSBGRG00000002186/ENSBGRG00000003250/ENSBGRG00000003300/ENSBGRG00000003301/ENSBGRG00000003362/ENSBGRG00000003531/ENSBGRG00000003574/ENSBGRG00000003812/ENSBGRG00000004257/ENSBGRG00000005520/ENSBGRG00000005533/…	99
GO:0007029	BP endoplasmic reticulum organization	21/1977	76/16432	0.00017639	0.0143674	0.0135932	ENSBGRG00000001569/ENSBGRG00000002211/ENSBGRG00000004688/ENSBGRG00000005212/ENSBGRG00000008162/ENSBGRG00000009426/ENSBGRG00000010223/ENSBGRG00000010492/ENSBGRG00000011454/ENSBGRG00000011465/ENSBGRG00000011620/ENSBGRG00000012656/ENSBGRG00000013399/ENSBGRG00000013853/ENSBGRG00000016182/ENSBGRG00000016653/ENSBGRG00000016796/ENSBGRG00000019140/ENSBGRG00000020943/ENSBGRG00000022409/ENSBGRG00000023699	21
GO:0006511	BP ubiquitin-dependent protein catabolic process	86/1977	490/16432	0.000185146	0.0149851	0.0141776	ENSBGRG00000000117/ENSBGRG00000000455/ENSBGRG00000000693/ENSBGRG00000001873/ENSBGRG00000002042/ENSBGRG00000002110/ENSBGRG00000002186/ENSBGRG00000003250/ENSBGRG00000003300/ENSBGRG00000003301/ENSBGRG00000003362/ENSBGRG00000003531/ENSBGRG00000003574/ENSBGRG00000004257/ENSBGRG00000005520/ENSBGRG00000005533/ENSBGRG00000005595/ENSBGRG00000005608/ENSBGRG00000005631/ENSBGRG00000006137/ENSBGRG00000006304/…	86
GO:0004004	MF ATP-dependent RNA helicase activity	20/1977	71/16432	0.000187642	0.0150916	0.0142785	ENSBGRG00000000807/ENSBGRG00000000870/ENSBGRG00000003383/ENSBGRG00000005463/ENSBGRG00000006666/ENSBGRG00000008151/ENSBGRG00000010365/ENSBGRG00000010744/ENSBGRG00000011274/ENSBGRG00000011841/ENSBGRG00000013616/ENSBGRG00000014165/ENSBGRG00000014704/ENSBGRG00000020405/ENSBGRG00000020925/ENSBGRG00000021080/ENSBGRG00000021604/ENSBGRG00000022559/ENSBGRG00000025331/ENSBGRG00000026788	20
GO:0070137	MF ubiquitin-like protein-specific endopeptidase activity	4/1977	4/16432	0.00020898	0.0163953	0.0155119	ENSBGRG00000002680/ENSBGRG00000005342/ENSBGRG00000019330/ENSBGRG00000024903	4
GO:0070139	MF SUMO-specific endopeptidase activity	4/1977	4/16432	0.00020898	0.0163953	0.0155119	ENSBGRG00000002680/ENSBGRG00000005342/ENSBGRG00000019330/ENSBGRG00000024903	4
GO:1903135	MF cupric ion binding	4/1977	4/16432	0.00020898	0.0163953	0.0155119	ENSBGRG00000002593/ENSBGRG00000006027/ENSBGRG00000013214/ENSBGRG00000023916	4
GO:1903371	BP regulation of endoplasmic reticulum tubular network organization	4/1977	4/16432	0.00020898	0.0163953	0.0155119	ENSBGRG00000000816/ENSBGRG00000002211/ENSBGRG00000006494/ENSBGRG00000016182	4
GO:0005844	CC polysome	28/1977	116/16432	0.000212762	0.0165902	0.0156963	ENSBGRG00000000914/ENSBGRG00000001780/ENSBGRG00000001942/ENSBGRG00000002552/ENSBGRG00000003803/ENSBGRG00000003898/ENSBGRG00000003902/ENSBGRG00000004602/ENSBGRG00000004783/ENSBGRG00000005627/ENSBGRG00000006969/ENSBGRG00000011274/ENSBGRG00000012058/ENSBGRG00000013154/ENSBGRG00000015577/ENSBGRG00000016190/ENSBGRG00000018820/ENSBGRG00000020003/ENSBGRG00000021388/ENSBGRG00000021505/ENSBGRG00000023214/…	28
GO:0015630	CC microtubule cytoskeleton	178/1977	1155/16432	0.000227857	0.0176596	0.0167081	ENSBGRG00000000078/ENSBGRG00000000270/ENSBGRG00000000384/ENSBGRG00000000696/ENSBGRG00000000952/ENSBGRG00000001266/ENSBGRG00000001323/ENSBGRG00000001714/ENSBGRG00000001845/ENSBGRG00000002399/ENSBGRG00000002498/ENSBGRG00000002563/ENSBGRG00000002820/ENSBGRG00000003232/ENSBGRG00000003528/ENSBGRG00000003531/ENSBGRG00000003533/ENSBGRG00000003560/ENSBGRG00000003746/ENSBGRG00000003866/ENSBGRG00000003966/…	178
GO:0006353	BP DNA-templated transcription, termination	20/1977	72/16432	0.000230812	0.0177808	0.0168228	ENSBGRG00000001608/ENSBGRG00000001858/ENSBGRG00000002526/ENSBGRG00000003267/ENSBGRG00000003393/ENSBGRG00000005564/ENSBGRG00000008312/ENSBGRG00000009296/ENSBGRG00000012581/ENSBGRG00000013230/ENSBGRG00000014543/ENSBGRG00000014997/ENSBGRG00000015580/ENSBGRG00000016762/ENSBGRG00000017699/ENSBGRG00000017836/ENSBGRG00000018205/ENSBGRG00000021191/ENSBGRG00000021669/ENSBGRG00000023351	20
GO:0006403	BP RNA localization	56/1977	291/16432	0.000234931	0.0178881	0.0169242	ENSBGRG00000000263/ENSBGRG00000000304/ENSBGRG00000000435/ENSBGRG00000000689/ENSBGRG00000000714/ENSBGRG00000001581/ENSBGRG00000001684/ENSBGRG00000002814/ENSBGRG00000003898/ENSBGRG00000004082/ENSBGRG00000004808/ENSBGRG00000006334/ENSBGRG00000007397/ENSBGRG00000008459/ENSBGRG00000008764/ENSBGRG00000009171/ENSBGRG00000009295/ENSBGRG00000010041/ENSBGRG00000010371/ENSBGRG00000011262/ENSBGRG00000011941/…	56
GO:0051603	BP proteolysis involved in cellular protein catabolic process	94/1977	549/16432	0.000235001	0.0178881	0.0169242	ENSBGRG00000000117/ENSBGRG00000000455/ENSBGRG00000000693/ENSBGRG00000001873/ENSBGRG00000002042/ENSBGRG00000002082/ENSBGRG00000002110/ENSBGRG00000002186/ENSBGRG00000003250/ENSBGRG00000003300/ENSBGRG00000003301/ENSBGRG00000003362/ENSBGRG00000003531/ENSBGRG00000003574/ENSBGRG00000003812/ENSBGRG00000004257/ENSBGRG00000005520/ENSBGRG00000005533/ENSBGRG00000005537/ENSBGRG00000005595/ENSBGRG00000005608/…	94
GO:1903311	BP regulation of mRNA metabolic process	65/1977	351/16432	0.000244097	0.0184705	0.0174752	ENSBGRG00000000280/ENSBGRG00000000398/ENSBGRG00000000517/ENSBGRG00000000537/ENSBGRG00000000624/ENSBGRG00000000693/ENSBGRG00000001800/ENSBGRG00000002312/ENSBGRG00000002546/ENSBGRG00000002703/ENSBGRG00000002786/ENSBGRG00000002802/ENSBGRG00000002814/ENSBGRG00000002938/ENSBGRG00000004082/ENSBGRG00000004149/ENSBGRG00000004579/ENSBGRG00000004932/ENSBGRG00000005189/ENSBGRG00000005444/ENSBGRG00000005746/…	65
GO:0000959	BP mitochondrial RNA metabolic process	14/1977	42/16432	0.000252937	0.0190268	0.0180016	ENSBGRG00000000557/ENSBGRG00000000960/ENSBGRG00000003504/ENSBGRG00000003809/ENSBGRG00000005444/ENSBGRG00000006496/ENSBGRG00000006547/ENSBGRG00000006812/ENSBGRG00000010824/ENSBGRG00000015986/ENSBGRG00000018820/ENSBGRG00000019456/ENSBGRG00000025226/ENSBGRG00000025693	14
GO:0005840	CC ribosome	67/1977	365/16432	0.000256253	0.0191338	0.0181028	ENSBGRG00000000058/ENSBGRG00000000280/ENSBGRG00000000573/ENSBGRG00000000914/ENSBGRG00000000960/ENSBGRG00000001137/ENSBGRG00000001775/ENSBGRG00000001942/ENSBGRG00000002272/ENSBGRG00000002458/ENSBGRG00000002552/ENSBGRG00000003539/ENSBGRG00000003803/ENSBGRG00000003813/ENSBGRG00000003895/ENSBGRG00000003898/ENSBGRG00000003902/ENSBGRG00000004174/ENSBGRG00000004602/ENSBGRG00000004783/ENSBGRG00000004927/…	67
GO:0006401	BP RNA catabolic process	56/1977	292/16432	0.000257352	0.0191338	0.0181028	ENSBGRG00000000517/ENSBGRG00000000914/ENSBGRG00000001137/ENSBGRG00000001942/ENSBGRG00000002272/ENSBGRG00000002552/ENSBGRG00000002814/ENSBGRG00000003574/ENSBGRG00000003803/ENSBGRG00000003902/ENSBGRG00000004579/ENSBGRG00000004783/ENSBGRG00000005567/ENSBGRG00000006633/ENSBGRG00000007115/ENSBGRG00000007397/ENSBGRG00000008375/ENSBGRG00000008529/ENSBGRG00000010365/ENSBGRG00000012777/ENSBGRG00000012808/…	56
GO:0006405	BP RNA export from nucleus	34/1977	153/16432	0.000264733	0.0194884	0.0184383	ENSBGRG00000000304/ENSBGRG00000000435/ENSBGRG00000000689/ENSBGRG00000001581/ENSBGRG00000001684/ENSBGRG00000002814/ENSBGRG00000004082/ENSBGRG00000006334/ENSBGRG00000007397/ENSBGRG00000008764/ENSBGRG00000009295/ENSBGRG00000010041/ENSBGRG00000010371/ENSBGRG00000011262/ENSBGRG00000011941/ENSBGRG00000012521/ENSBGRG00000012808/ENSBGRG00000014836/ENSBGRG00000015169/ENSBGRG00000015311/ENSBGRG00000015980/…	34
GO:0071426	BP ribonucleoprotein complex export from nucleus	32/1977	141/16432	0.000265169	0.0194884	0.0184383	ENSBGRG00000000304/ENSBGRG00000000435/ENSBGRG00000000689/ENSBGRG00000001581/ENSBGRG00000001684/ENSBGRG00000002814/ENSBGRG00000006334/ENSBGRG00000007397/ENSBGRG00000008764/ENSBGRG00000010041/ENSBGRG00000010371/ENSBGRG00000011262/ENSBGRG00000011941/ENSBGRG00000012521/ENSBGRG00000012808/ENSBGRG00000014836/ENSBGRG00000015169/ENSBGRG00000015311/ENSBGRG00000015980/ENSBGRG00000019140/ENSBGRG00000019641/…	32
GO:1902749	BP regulation of cell cycle G2/M phase transition	40/1977	190/16432	0.000270397	0.019759	0.0186944	ENSBGRG00000000428/ENSBGRG00000000696/ENSBGRG00000000900/ENSBGRG00000001714/ENSBGRG00000002498/ENSBGRG00000002560/ENSBGRG00000003094/ENSBGRG00000004285/ENSBGRG00000004344/ENSBGRG00000004791/ENSBGRG00000005673/ENSBGRG00000005881/ENSBGRG00000005984/ENSBGRG00000006304/ENSBGRG00000006821/ENSBGRG00000006965/ENSBGRG00000008997/ENSBGRG00000010070/ENSBGRG00000011405/ENSBGRG00000013504/ENSBGRG00000013656/…	40
GO:0032259	BP methylation	51/1977	261/16432	0.000299251	0.0217433	0.0205717	ENSBGRG00000000074/ENSBGRG00000000960/ENSBGRG00000001220/ENSBGRG00000001324/ENSBGRG00000001690/ENSBGRG00000001829/ENSBGRG00000002139/ENSBGRG00000002191/ENSBGRG00000002571/ENSBGRG00000002938/ENSBGRG00000003778/ENSBGRG00000004497/ENSBGRG00000004579/ENSBGRG00000004932/ENSBGRG00000005549/ENSBGRG00000005990/ENSBGRG00000006371/ENSBGRG00000006469/ENSBGRG00000006496/ENSBGRG00000006812/ENSBGRG00000006939/…	51
GO:0055029	CC nuclear DNA-directed RNA polymerase complex	31/1977	136/16432	0.000302501	0.0218058	0.0206308	ENSBGRG00000001608/ENSBGRG00000001858/ENSBGRG00000002526/ENSBGRG00000003267/ENSBGRG00000003393/ENSBGRG00000003542/ENSBGRG00000003582/ENSBGRG00000004125/ENSBGRG00000004932/ENSBGRG00000005177/ENSBGRG00000006264/ENSBGRG00000007071/ENSBGRG00000007500/ENSBGRG00000008994/ENSBGRG00000009296/ENSBGRG00000011903/ENSBGRG00000013230/ENSBGRG00000013405/ENSBGRG00000014262/ENSBGRG00000015711/ENSBGRG00000016762/…	31
GO:0071166	BP ribonucleoprotein complex localization	32/1977	142/16432	0.000303521	0.0218058	0.0206308	ENSBGRG00000000304/ENSBGRG00000000435/ENSBGRG00000000689/ENSBGRG00000001581/ENSBGRG00000001684/ENSBGRG00000002814/ENSBGRG00000006334/ENSBGRG00000007397/ENSBGRG00000008764/ENSBGRG00000010041/ENSBGRG00000010371/ENSBGRG00000011262/ENSBGRG00000011941/ENSBGRG00000012521/ENSBGRG00000012808/ENSBGRG00000014836/ENSBGRG00000015169/ENSBGRG00000015311/ENSBGRG00000015980/ENSBGRG00000019140/ENSBGRG00000019641/…	32
GO:0070202	BP regulation of establishment of protein localization to chromosome	7/1977	13/16432	0.000320022	0.0224257	0.0212174	ENSBGRG00000000078/ENSBGRG00000009171/ENSBGRG00000012276/ENSBGRG00000012720/ENSBGRG00000013328/ENSBGRG00000013857/ENSBGRG00000017777	7
GO:0070203	BP regulation of establishment of protein localization to telomere	7/1977	13/16432	0.000320022	0.0224257	0.0212174	ENSBGRG00000000078/ENSBGRG00000009171/ENSBGRG00000012276/ENSBGRG00000012720/ENSBGRG00000013328/ENSBGRG00000013857/ENSBGRG00000017777	7
GO:1900364	BP negative regulation of mRNA polyadenylation	7/1977	13/16432	0.000320022	0.0224257	0.0212174	ENSBGRG00000000624/ENSBGRG00000000693/ENSBGRG00000004932/ENSBGRG00000012058/ENSBGRG00000013279/ENSBGRG00000019863/ENSBGRG00000023533	7
GO:0051169	BP nuclear transport	60/1977	321/16432	0.00032268	0.0224257	0.0212174	ENSBGRG00000000304/ENSBGRG00000000435/ENSBGRG00000000689/ENSBGRG00000001581/ENSBGRG00000001649/ENSBGRG00000001684/ENSBGRG00000002211/ENSBGRG00000002814/ENSBGRG00000003094/ENSBGRG00000004082/ENSBGRG00000004435/ENSBGRG00000004967/ENSBGRG00000005564/ENSBGRG00000005757/ENSBGRG00000006334/ENSBGRG00000007397/ENSBGRG00000007558/ENSBGRG00000008312/ENSBGRG00000008764/ENSBGRG00000009001/ENSBGRG00000009273/…	60
GO:0000993	MF RNA polymerase II complex binding	11/1977	29/16432	0.000323864	0.0224257	0.0212174	ENSBGRG00000003582/ENSBGRG00000004932/ENSBGRG00000006939/ENSBGRG00000010484/ENSBGRG00000011274/ENSBGRG00000012444/ENSBGRG00000012623/ENSBGRG00000013781/ENSBGRG00000017896/ENSBGRG00000021669/ENSBGRG00000024431	11
GO:0006363	BP termination of RNA polymerase I transcription	11/1977	29/16432	0.000323864	0.0224257	0.0212174	ENSBGRG00000001608/ENSBGRG00000001858/ENSBGRG00000002526/ENSBGRG00000003267/ENSBGRG00000003393/ENSBGRG00000009296/ENSBGRG00000012581/ENSBGRG00000013230/ENSBGRG00000014543/ENSBGRG00000017699/ENSBGRG00000023351	11
GO:0000956	BP nuclear-transcribed mRNA catabolic process	47/1977	236/16432	0.000324426	0.0224257	0.0212174	ENSBGRG00000000914/ENSBGRG00000001137/ENSBGRG00000001942/ENSBGRG00000002272/ENSBGRG00000002552/ENSBGRG00000002814/ENSBGRG00000003574/ENSBGRG00000003803/ENSBGRG00000003902/ENSBGRG00000004783/ENSBGRG00000005567/ENSBGRG00000007115/ENSBGRG00000007397/ENSBGRG00000008375/ENSBGRG00000008529/ENSBGRG00000010365/ENSBGRG00000012777/ENSBGRG00000012808/ENSBGRG00000013101/ENSBGRG00000013154/ENSBGRG00000014229/…	47
GO:0050657	BP nucleic acid transport	43/1977	211/16432	0.00034261	0.0232143	0.0219634	ENSBGRG00000000304/ENSBGRG00000000435/ENSBGRG00000000689/ENSBGRG00000000714/ENSBGRG00000001581/ENSBGRG00000001684/ENSBGRG00000002814/ENSBGRG00000004082/ENSBGRG00000006334/ENSBGRG00000007397/ENSBGRG00000008764/ENSBGRG00000009295/ENSBGRG00000010041/ENSBGRG00000010371/ENSBGRG00000011262/ENSBGRG00000011941/ENSBGRG00000012058/ENSBGRG00000012521/ENSBGRG00000012808/ENSBGRG00000013953/ENSBGRG00000014836/…	43
GO:0050658	BP RNA transport	43/1977	211/16432	0.00034261	0.0232143	0.0219634	ENSBGRG00000000304/ENSBGRG00000000435/ENSBGRG00000000689/ENSBGRG00000000714/ENSBGRG00000001581/ENSBGRG00000001684/ENSBGRG00000002814/ENSBGRG00000004082/ENSBGRG00000006334/ENSBGRG00000007397/ENSBGRG00000008764/ENSBGRG00000009295/ENSBGRG00000010041/ENSBGRG00000010371/ENSBGRG00000011262/ENSBGRG00000011941/ENSBGRG00000012058/ENSBGRG00000012521/ENSBGRG00000012808/ENSBGRG00000013953/ENSBGRG00000014836/…	43
GO:0008186	MF RNA-dependent ATPase activity	20/1977	74/16432	0.000343888	0.0232143	0.0219634	ENSBGRG00000000807/ENSBGRG00000000870/ENSBGRG00000003383/ENSBGRG00000005463/ENSBGRG00000006666/ENSBGRG00000008151/ENSBGRG00000010365/ENSBGRG00000010744/ENSBGRG00000011274/ENSBGRG00000011841/ENSBGRG00000013616/ENSBGRG00000014165/ENSBGRG00000014704/ENSBGRG00000020405/ENSBGRG00000020925/ENSBGRG00000021080/ENSBGRG00000021604/ENSBGRG00000022559/ENSBGRG00000025331/ENSBGRG00000026788	20
GO:0032388	BP positive regulation of intracellular transport	50/1977	256/16432	0.000344967	0.0232143	0.0219634	ENSBGRG00000000670/ENSBGRG00000000783/ENSBGRG00000000858/ENSBGRG00000000868/ENSBGRG00000001256/ENSBGRG00000001569/ENSBGRG00000001784/ENSBGRG00000002563/ENSBGRG00000002657/ENSBGRG00000003083/ENSBGRG00000003533/ENSBGRG00000005250/ENSBGRG00000005881/ENSBGRG00000006007/ENSBGRG00000006027/ENSBGRG00000008139/ENSBGRG00000008162/ENSBGRG00000008797/ENSBGRG00000008845/ENSBGRG00000009295/ENSBGRG00000009365/…	50
GO:0000428	CC DNA-directed RNA polymerase complex	31/1977	137/16432	0.000346717	0.0232143	0.0219634	ENSBGRG00000001608/ENSBGRG00000001858/ENSBGRG00000002526/ENSBGRG00000003267/ENSBGRG00000003393/ENSBGRG00000003542/ENSBGRG00000003582/ENSBGRG00000004125/ENSBGRG00000004932/ENSBGRG00000005177/ENSBGRG00000006264/ENSBGRG00000007071/ENSBGRG00000007500/ENSBGRG00000008994/ENSBGRG00000009296/ENSBGRG00000011903/ENSBGRG00000013230/ENSBGRG00000013405/ENSBGRG00000014262/ENSBGRG00000015711/ENSBGRG00000016762/…	31
GO:0000077	BP DNA damage checkpoint	32/1977	143/16432	0.000346726	0.0232143	0.0219634	ENSBGRG00000000428/ENSBGRG00000000889/ENSBGRG00000000900/ENSBGRG00000001744/ENSBGRG00000003574/ENSBGRG00000004285/ENSBGRG00000004344/ENSBGRG00000004791/ENSBGRG00000005881/ENSBGRG00000005908/ENSBGRG00000006821/ENSBGRG00000008148/ENSBGRG00000008574/ENSBGRG00000008845/ENSBGRG00000008972/ENSBGRG00000009365/ENSBGRG00000012726/ENSBGRG00000013013/ENSBGRG00000013504/ENSBGRG00000015135/ENSBGRG00000018846/…	32
GO:0005694	CC chromosome	169/1977	1098/16432	0.000349478	0.0232767	0.0220224	ENSBGRG00000000120/ENSBGRG00000000381/ENSBGRG00000000398/ENSBGRG00000000428/ENSBGRG00000000604/ENSBGRG00000000624/ENSBGRG00000000693/ENSBGRG00000000696/ENSBGRG00000000853/ENSBGRG00000000889/ENSBGRG00000000920/ENSBGRG00000000950/ENSBGRG00000001220/ENSBGRG00000001249/ENSBGRG00000001592/ENSBGRG00000001662/ENSBGRG00000001684/ENSBGRG00000001780/ENSBGRG00000001789/ENSBGRG00000001845/ENSBGRG00000002323/…	169
GO:0006294	BP nucleotide-excision repair, preincision complex assembly	10/1977	25/16432	0.000366113	0.0241332	0.0228329	ENSBGRG00000001199/ENSBGRG00000002526/ENSBGRG00000003393/ENSBGRG00000006304/ENSBGRG00000009296/ENSBGRG00000012018/ENSBGRG00000012726/ENSBGRG00000018846/ENSBGRG00000023119/ENSBGRG00000026645	10
GO:0035096	BP larval midgut cell programmed cell death	10/1977	25/16432	0.000366113	0.0241332	0.0228329	ENSBGRG00000003866/ENSBGRG00000010134/ENSBGRG00000010889/ENSBGRG00000012018/ENSBGRG00000013399/ENSBGRG00000013595/ENSBGRG00000017497/ENSBGRG00000020540/ENSBGRG00000021365/ENSBGRG00000021792	10
GO:1903827	BP regulation of cellular protein localization	104/1977	627/16432	0.000375365	0.0246162	0.0232898	ENSBGRG00000000078/ENSBGRG00000000444/ENSBGRG00000000714/ENSBGRG00000000858/ENSBGRG00000000868/ENSBGRG00000000889/ENSBGRG00000001256/ENSBGRG00000001548/ENSBGRG00000001569/ENSBGRG00000001780/ENSBGRG00000001784/ENSBGRG00000002383/ENSBGRG00000002498/ENSBGRG00000002560/ENSBGRG00000002563/ENSBGRG00000002593/ENSBGRG00000002657/ENSBGRG00000002703/ENSBGRG00000003533/ENSBGRG00000003604/ENSBGRG00000003727/…	104
GO:1904814	BP regulation of protein localization to chromosome, telomeric region	8/1977	17/16432	0.000384829	0.0251082	0.0237553	ENSBGRG00000000078/ENSBGRG00000009171/ENSBGRG00000012276/ENSBGRG00000012720/ENSBGRG00000013328/ENSBGRG00000013857/ENSBGRG00000017777/ENSBGRG00000026157	8
GO:0035966	BP response to topologically incorrect protein	39/1977	187/16432	0.000390796	0.0251771	0.0238205	ENSBGRG00000000025/ENSBGRG00000000648/ENSBGRG00000001455/ENSBGRG00000001887/ENSBGRG00000001991/ENSBGRG00000002265/ENSBGRG00000002988/ENSBGRG00000003347/ENSBGRG00000003560/ENSBGRG00000003812/ENSBGRG00000004126/ENSBGRG00000004174/ENSBGRG00000005403/ENSBGRG00000005627/ENSBGRG00000007830/ENSBGRG00000009049/ENSBGRG00000013121/ENSBGRG00000013399/ENSBGRG00000013735/ENSBGRG00000013864/ENSBGRG00000013924/…	39
GO:0070034	MF telomerase RNA binding	9/1977	21/16432	0.000392363	0.0251771	0.0238205	ENSBGRG00000001872/ENSBGRG00000002498/ENSBGRG00000010996/ENSBGRG00000012808/ENSBGRG00000013328/ENSBGRG00000014997/ENSBGRG00000017777/ENSBGRG00000023383/ENSBGRG00000024485	9
GO:0070911	BP global genome nucleotide-excision repair	9/1977	21/16432	0.000392363	0.0251771	0.0238205	ENSBGRG00000001199/ENSBGRG00000002526/ENSBGRG00000006304/ENSBGRG00000009296/ENSBGRG00000009659/ENSBGRG00000012018/ENSBGRG00000018846/ENSBGRG00000023119/ENSBGRG00000026528	9
GO:1901796	BP regulation of signal transduction by p53 class mediator	32/1977	144/16432	0.000395303	0.0251771	0.0238205	ENSBGRG00000000889/ENSBGRG00000001137/ENSBGRG00000001427/ENSBGRG00000001548/ENSBGRG00000001892/ENSBGRG00000002560/ENSBGRG00000002680/ENSBGRG00000003059/ENSBGRG00000004071/ENSBGRG00000004602/ENSBGRG00000009124/ENSBGRG00000009365/ENSBGRG00000010365/ENSBGRG00000011065/ENSBGRG00000012018/ENSBGRG00000012585/ENSBGRG00000013504/ENSBGRG00000013780/ENSBGRG00000014229/ENSBGRG00000016525/ENSBGRG00000016844/…	32
GO:0071897	BP DNA biosynthetic process	30/1977	132/16432	0.000395841	0.0251771	0.0238205	ENSBGRG00000001872/ENSBGRG00000002498/ENSBGRG00000002979/ENSBGRG00000003542/ENSBGRG00000003610/ENSBGRG00000010710/ENSBGRG00000010824/ENSBGRG00000010996/ENSBGRG00000011903/ENSBGRG00000012018/ENSBGRG00000012726/ENSBGRG00000012808/ENSBGRG00000013328/ENSBGRG00000013399/ENSBGRG00000013857/ENSBGRG00000015567/ENSBGRG00000015702/ENSBGRG00000016044/ENSBGRG00000016678/ENSBGRG00000017777/ENSBGRG00000021342/…	30
GO:0015931	BP nucleobase-containing compound transport	49/1977	251/16432	0.000397699	0.0251771	0.0238205	ENSBGRG00000000304/ENSBGRG00000000430/ENSBGRG00000000435/ENSBGRG00000000689/ENSBGRG00000000714/ENSBGRG00000001581/ENSBGRG00000001684/ENSBGRG00000002814/ENSBGRG00000004082/ENSBGRG00000006334/ENSBGRG00000006803/ENSBGRG00000007397/ENSBGRG00000008764/ENSBGRG00000009295/ENSBGRG00000010041/ENSBGRG00000010371/ENSBGRG00000011262/ENSBGRG00000011452/ENSBGRG00000011941/ENSBGRG00000012058/ENSBGRG00000012521/…	49
GO:0042788	CC polysomal ribosome	17/1977	59/16432	0.000416264	0.0261904	0.0247792	ENSBGRG00000000914/ENSBGRG00000002552/ENSBGRG00000003803/ENSBGRG00000003898/ENSBGRG00000003902/ENSBGRG00000004602/ENSBGRG00000004783/ENSBGRG00000006969/ENSBGRG00000011274/ENSBGRG00000013154/ENSBGRG00000015577/ENSBGRG00000016190/ENSBGRG00000018820/ENSBGRG00000020003/ENSBGRG00000021505/ENSBGRG00000026033/ENSBGRG00000026043	17
GO:0006360	BP transcription by RNA polymerase I	13/1977	39/16432	0.000417801	0.0261904	0.0247792	ENSBGRG00000001608/ENSBGRG00000001858/ENSBGRG00000002526/ENSBGRG00000003267/ENSBGRG00000003393/ENSBGRG00000009296/ENSBGRG00000012581/ENSBGRG00000013230/ENSBGRG00000014543/ENSBGRG00000017699/ENSBGRG00000023351/ENSBGRG00000025934/ENSBGRG00000026645	13
GO:0051236	BP establishment of RNA localization	43/1977	213/16432	0.000422668	0.0263663	0.0249456	ENSBGRG00000000304/ENSBGRG00000000435/ENSBGRG00000000689/ENSBGRG00000000714/ENSBGRG00000001581/ENSBGRG00000001684/ENSBGRG00000002814/ENSBGRG00000004082/ENSBGRG00000006334/ENSBGRG00000007397/ENSBGRG00000008764/ENSBGRG00000009295/ENSBGRG00000010041/ENSBGRG00000010371/ENSBGRG00000011262/ENSBGRG00000011941/ENSBGRG00000012058/ENSBGRG00000012521/ENSBGRG00000012808/ENSBGRG00000013953/ENSBGRG00000014836/…	43
GO:1990948	MF ubiquitin ligase inhibitor activity	5/1977	7/16432	0.000427037	0.0265094	0.025081	ENSBGRG00000001137/ENSBGRG00000002560/ENSBGRG00000004593/ENSBGRG00000004602/ENSBGRG00000014229	5
GO:0016462	MF pyrophosphatase activity	124/1977	773/16432	0.000433821	0.0268005	0.0253564	ENSBGRG00000000078/ENSBGRG00000000144/ENSBGRG00000000687/ENSBGRG00000000807/ENSBGRG00000000870/ENSBGRG00000000920/ENSBGRG00000000933/ENSBGRG00000000950/ENSBGRG00000000963/ENSBGRG00000000965/ENSBGRG00000001081/ENSBGRG00000001220/ENSBGRG00000001548/ENSBGRG00000001569/ENSBGRG00000001781/ENSBGRG00000002323/ENSBGRG00000002465/ENSBGRG00000002486/ENSBGRG00000002526/ENSBGRG00000002563/ENSBGRG00000002593/…	124
GO:0006913	BP nucleocytoplasmic transport	59/1977	318/16432	0.00043879	0.0269772	0.0255236	ENSBGRG00000000304/ENSBGRG00000000435/ENSBGRG00000000689/ENSBGRG00000001581/ENSBGRG00000001649/ENSBGRG00000001684/ENSBGRG00000002211/ENSBGRG00000002814/ENSBGRG00000003094/ENSBGRG00000004082/ENSBGRG00000004435/ENSBGRG00000004967/ENSBGRG00000005564/ENSBGRG00000005757/ENSBGRG00000006334/ENSBGRG00000007397/ENSBGRG00000007558/ENSBGRG00000008312/ENSBGRG00000008764/ENSBGRG00000009001/ENSBGRG00000009273/…	59
GO:0030880	CC RNA polymerase complex	31/1977	139/16432	0.00045266	0.0276967	0.0262043	ENSBGRG00000001608/ENSBGRG00000001858/ENSBGRG00000002526/ENSBGRG00000003267/ENSBGRG00000003393/ENSBGRG00000003542/ENSBGRG00000003582/ENSBGRG00000004125/ENSBGRG00000004932/ENSBGRG00000005177/ENSBGRG00000006264/ENSBGRG00000007071/ENSBGRG00000007500/ENSBGRG00000008994/ENSBGRG00000009296/ENSBGRG00000011903/ENSBGRG00000013230/ENSBGRG00000013405/ENSBGRG00000014262/ENSBGRG00000015711/ENSBGRG00000016762/…	31
GO:0043414	BP macromolecule methylation	45/1977	227/16432	0.000476769	0.0290269	0.0274629	ENSBGRG00000000074/ENSBGRG00000000960/ENSBGRG00000001220/ENSBGRG00000001690/ENSBGRG00000001829/ENSBGRG00000002139/ENSBGRG00000002191/ENSBGRG00000002571/ENSBGRG00000002938/ENSBGRG00000004497/ENSBGRG00000004579/ENSBGRG00000004932/ENSBGRG00000005549/ENSBGRG00000005990/ENSBGRG00000006371/ENSBGRG00000006469/ENSBGRG00000006496/ENSBGRG00000006812/ENSBGRG00000006939/ENSBGRG00000008275/ENSBGRG00000009060/…	45
GO:0016817	MF hydrolase activity, acting on acid anhydrides	124/1977	775/16432	0.000481209	0.0290269	0.0274629	ENSBGRG00000000078/ENSBGRG00000000144/ENSBGRG00000000687/ENSBGRG00000000807/ENSBGRG00000000870/ENSBGRG00000000920/ENSBGRG00000000933/ENSBGRG00000000950/ENSBGRG00000000963/ENSBGRG00000000965/ENSBGRG00000001081/ENSBGRG00000001220/ENSBGRG00000001548/ENSBGRG00000001569/ENSBGRG00000001781/ENSBGRG00000002323/ENSBGRG00000002465/ENSBGRG00000002486/ENSBGRG00000002526/ENSBGRG00000002563/ENSBGRG00000002593/…	124
GO:0016818	MF hydrolase activity, acting on acid anhydrides, in phosphorus-containing anhydrides	124/1977	775/16432	0.000481209	0.0290269	0.0274629	ENSBGRG00000000078/ENSBGRG00000000144/ENSBGRG00000000687/ENSBGRG00000000807/ENSBGRG00000000870/ENSBGRG00000000920/ENSBGRG00000000933/ENSBGRG00000000950/ENSBGRG00000000963/ENSBGRG00000000965/ENSBGRG00000001081/ENSBGRG00000001220/ENSBGRG00000001548/ENSBGRG00000001569/ENSBGRG00000001781/ENSBGRG00000002323/ENSBGRG00000002465/ENSBGRG00000002486/ENSBGRG00000002526/ENSBGRG00000002563/ENSBGRG00000002593/…	124
GO:0016887	MF ATPase activity	77/1977	442/16432	0.000493995	0.0296582	0.0280602	ENSBGRG00000000078/ENSBGRG00000000144/ENSBGRG00000000687/ENSBGRG00000000807/ENSBGRG00000000870/ENSBGRG00000000950/ENSBGRG00000001081/ENSBGRG00000001220/ENSBGRG00000001781/ENSBGRG00000002323/ENSBGRG00000002465/ENSBGRG00000002486/ENSBGRG00000002526/ENSBGRG00000002563/ENSBGRG00000002593/ENSBGRG00000002979/ENSBGRG00000003323/ENSBGRG00000003383/ENSBGRG00000004257/ENSBGRG00000005270/ENSBGRG00000005463/…	77
GO:0031570	BP DNA integrity checkpoint	33/1977	152/16432	0.000504127	0.0301251	0.0285019	ENSBGRG00000000428/ENSBGRG00000000889/ENSBGRG00000000900/ENSBGRG00000001744/ENSBGRG00000003574/ENSBGRG00000004285/ENSBGRG00000004344/ENSBGRG00000004791/ENSBGRG00000005881/ENSBGRG00000005908/ENSBGRG00000006821/ENSBGRG00000008148/ENSBGRG00000008574/ENSBGRG00000008845/ENSBGRG00000008972/ENSBGRG00000009365/ENSBGRG00000012726/ENSBGRG00000013013/ENSBGRG00000013504/ENSBGRG00000015135/ENSBGRG00000018846/…	33
GO:0000154	BP rRNA modification	12/1977	35/16432	0.000517204	0.0304461	0.0288056	ENSBGRG00000000960/ENSBGRG00000001829/ENSBGRG00000001872/ENSBGRG00000006496/ENSBGRG00000006812/ENSBGRG00000009060/ENSBGRG00000010996/ENSBGRG00000011464/ENSBGRG00000012417/ENSBGRG00000017588/ENSBGRG00000017777/ENSBGRG00000026567	12
GO:0006361	BP transcription initiation from RNA polymerase I promoter	12/1977	35/16432	0.000517204	0.0304461	0.0288056	ENSBGRG00000001608/ENSBGRG00000001858/ENSBGRG00000002526/ENSBGRG00000003267/ENSBGRG00000003393/ENSBGRG00000009296/ENSBGRG00000012581/ENSBGRG00000013230/ENSBGRG00000014543/ENSBGRG00000017699/ENSBGRG00000023351/ENSBGRG00000025934	12
GO:0043175	MF RNA polymerase core enzyme binding	12/1977	35/16432	0.000517204	0.0304461	0.0288056	ENSBGRG00000003582/ENSBGRG00000004932/ENSBGRG00000006939/ENSBGRG00000010484/ENSBGRG00000011274/ENSBGRG00000012444/ENSBGRG00000012623/ENSBGRG00000013781/ENSBGRG00000017896/ENSBGRG00000021669/ENSBGRG00000024431/ENSBGRG00000025934	12
GO:0000075	BP cell cycle checkpoint	43/1977	215/16432	0.000519022	0.0304461	0.0288056	ENSBGRG00000000428/ENSBGRG00000000889/ENSBGRG00000000900/ENSBGRG00000001744/ENSBGRG00000001942/ENSBGRG00000002560/ENSBGRG00000003574/ENSBGRG00000003666/ENSBGRG00000003803/ENSBGRG00000004285/ENSBGRG00000004344/ENSBGRG00000004791/ENSBGRG00000005608/ENSBGRG00000005881/ENSBGRG00000005908/ENSBGRG00000006821/ENSBGRG00000008148/ENSBGRG00000008574/ENSBGRG00000008845/ENSBGRG00000008972/ENSBGRG00000008997/…	43
GO:0010389	BP regulation of G2/M transition of mitotic cell cycle	36/1977	171/16432	0.000533246	0.0311377	0.0294599	ENSBGRG00000000428/ENSBGRG00000000696/ENSBGRG00000000900/ENSBGRG00000001714/ENSBGRG00000002498/ENSBGRG00000002560/ENSBGRG00000003094/ENSBGRG00000004285/ENSBGRG00000004344/ENSBGRG00000004791/ENSBGRG00000005673/ENSBGRG00000005881/ENSBGRG00000005984/ENSBGRG00000006304/ENSBGRG00000006965/ENSBGRG00000008997/ENSBGRG00000010070/ENSBGRG00000011405/ENSBGRG00000013656/ENSBGRG00000013924/ENSBGRG00000013953/…	36
GO:1903649	BP regulation of cytoplasmic transport	13/1977	40/16432	0.000551501	0.0320573	0.0303299	ENSBGRG00000000783/ENSBGRG00000004071/ENSBGRG00000009295/ENSBGRG00000012147/ENSBGRG00000013219/ENSBGRG00000015918/ENSBGRG00000016776/ENSBGRG00000018459/ENSBGRG00000021365/ENSBGRG00000023220/ENSBGRG00000024539/ENSBGRG00000024678/ENSBGRG00000026130	13
GO:0031441	BP negative regulation of mRNA 3'-end processing	7/1977	14/16432	0.000573641	0.0331933	0.0314047	ENSBGRG00000000624/ENSBGRG00000000693/ENSBGRG00000004932/ENSBGRG00000012058/ENSBGRG00000013279/ENSBGRG00000019863/ENSBGRG00000023533	7
GO:0060964	BP regulation of gene silencing by miRNA	20/1977	77/16432	0.000603213	0.0347473	0.032875	ENSBGRG00000000280/ENSBGRG00000002571/ENSBGRG00000003267/ENSBGRG00000006633/ENSBGRG00000007071/ENSBGRG00000009101/ENSBGRG00000010365/ENSBGRG00000011022/ENSBGRG00000011274/ENSBGRG00000012058/ENSBGRG00000013230/ENSBGRG00000016762/ENSBGRG00000018243/ENSBGRG00000018749/ENSBGRG00000020295/ENSBGRG00000022335/ENSBGRG00000023220/ENSBGRG00000024148/ENSBGRG00000024431/ENSBGRG00000024678	20
GO:0043620	BP regulation of DNA-templated transcription in response to stress	23/1977	94/16432	0.000613771	0.0351969	0.0333004	ENSBGRG00000000080/ENSBGRG00000003347/ENSBGRG00000004328/ENSBGRG00000004433/ENSBGRG00000006304/ENSBGRG00000006847/ENSBGRG00000009101/ENSBGRG00000009312/ENSBGRG00000010065/ENSBGRG00000010653/ENSBGRG00000011640/ENSBGRG00000011938/ENSBGRG00000012018/ENSBGRG00000013504/ENSBGRG00000015909/ENSBGRG00000016796/ENSBGRG00000018070/ENSBGRG00000018312/ENSBGRG00000019521/ENSBGRG00000020026/ENSBGRG00000020448/…	23
GO:0004438	MF phosphatidylinositol-3-phosphatase activity	8/1977	18/16432	0.00061991	0.0352329	0.0333345	ENSBGRG00000000125/ENSBGRG00000002551/ENSBGRG00000009603/ENSBGRG00000013219/ENSBGRG00000015826/ENSBGRG00000022670/ENSBGRG00000023860/ENSBGRG00000024246	8
GO:0052744	MF phosphatidylinositol monophosphate phosphatase activity	8/1977	18/16432	0.00061991	0.0352329	0.0333345	ENSBGRG00000000125/ENSBGRG00000002551/ENSBGRG00000009603/ENSBGRG00000013219/ENSBGRG00000015826/ENSBGRG00000022670/ENSBGRG00000023860/ENSBGRG00000024246	8
GO:0003712	MF transcription coregulator activity	97/1977	586/16432	0.000625222	0.0353776	0.0334714	ENSBGRG00000000077/ENSBGRG00000000384/ENSBGRG00000000693/ENSBGRG00000001146/ENSBGRG00000001220/ENSBGRG00000001427/ENSBGRG00000001845/ENSBGRG00000002139/ENSBGRG00000002141/ENSBGRG00000002918/ENSBGRG00000002969/ENSBGRG00000003059/ENSBGRG00000003094/ENSBGRG00000003347/ENSBGRG00000003673/ENSBGRG00000003784/ENSBGRG00000004007/ENSBGRG00000004125/ENSBGRG00000004268/ENSBGRG00000005881/ENSBGRG00000006728/…	97
GO:0031984	CC organelle subcompartment	211/1977	1427/16432	0.000630086	0.0354958	0.0335832	ENSBGRG00000000413/ENSBGRG00000000507/ENSBGRG00000000816/ENSBGRG00000000914/ENSBGRG00000001229/ENSBGRG00000001484/ENSBGRG00000001569/ENSBGRG00000001668/ENSBGRG00000001728/ENSBGRG00000002082/ENSBGRG00000002194/ENSBGRG00000002211/ENSBGRG00000002465/ENSBGRG00000002552/ENSBGRG00000002818/ENSBGRG00000002954/ENSBGRG00000003061/ENSBGRG00000003083/ENSBGRG00000003125/ENSBGRG00000003147/ENSBGRG00000003212/…	211
GO:0016591	CC RNA polymerase II, holoenzyme	26/1977	112/16432	0.00066778	0.0373742	0.0353604	ENSBGRG00000002526/ENSBGRG00000003267/ENSBGRG00000003393/ENSBGRG00000003582/ENSBGRG00000004125/ENSBGRG00000004932/ENSBGRG00000006264/ENSBGRG00000007071/ENSBGRG00000007500/ENSBGRG00000008994/ENSBGRG00000009296/ENSBGRG00000013230/ENSBGRG00000013405/ENSBGRG00000014262/ENSBGRG00000015711/ENSBGRG00000016762/ENSBGRG00000017520/ENSBGRG00000018243/ENSBGRG00000019080/ENSBGRG00000019530/ENSBGRG00000019885/…	26
GO:0007093	BP mitotic cell cycle checkpoint	36/1977	173/16432	0.000669275	0.0373742	0.0353604	ENSBGRG00000000428/ENSBGRG00000000889/ENSBGRG00000000900/ENSBGRG00000001744/ENSBGRG00000001942/ENSBGRG00000002560/ENSBGRG00000003574/ENSBGRG00000003666/ENSBGRG00000003803/ENSBGRG00000004285/ENSBGRG00000004344/ENSBGRG00000004791/ENSBGRG00000005608/ENSBGRG00000005881/ENSBGRG00000008148/ENSBGRG00000008574/ENSBGRG00000008845/ENSBGRG00000008972/ENSBGRG00000008997/ENSBGRG00000012726/ENSBGRG00000013013/…	36
GO:0044452	CC nucleolar part	39/1977	192/16432	0.000673998	0.0374743	0.0354551	ENSBGRG00000000122/ENSBGRG00000001608/ENSBGRG00000001684/ENSBGRG00000001858/ENSBGRG00000001872/ENSBGRG00000002560/ENSBGRG00000003267/ENSBGRG00000003966/ENSBGRG00000005177/ENSBGRG00000006806/ENSBGRG00000006934/ENSBGRG00000007525/ENSBGRG00000007691/ENSBGRG00000008414/ENSBGRG00000010072/ENSBGRG00000010996/ENSBGRG00000011017/ENSBGRG00000011168/ENSBGRG00000012581/ENSBGRG00000013230/ENSBGRG00000013857/…	39
GO:0016741	MF transferase activity, transferring one-carbon groups	35/1977	167/16432	0.000688987	0.0381289	0.0360744	ENSBGRG00000000074/ENSBGRG00000001324/ENSBGRG00000001690/ENSBGRG00000001829/ENSBGRG00000002571/ENSBGRG00000002957/ENSBGRG00000003778/ENSBGRG00000003791/ENSBGRG00000004497/ENSBGRG00000004579/ENSBGRG00000005549/ENSBGRG00000006371/ENSBGRG00000006496/ENSBGRG00000006812/ENSBGRG00000006939/ENSBGRG00000008275/ENSBGRG00000009060/ENSBGRG00000009123/ENSBGRG00000010556/ENSBGRG00000010736/ENSBGRG00000011464/…	35
GO:0006278	BP RNA-dependent DNA biosynthetic process	12/1977	36/16432	0.000691734	0.0381289	0.0360744	ENSBGRG00000001872/ENSBGRG00000002498/ENSBGRG00000003610/ENSBGRG00000010996/ENSBGRG00000012808/ENSBGRG00000013328/ENSBGRG00000013857/ENSBGRG00000017777/ENSBGRG00000021342/ENSBGRG00000023383/ENSBGRG00000024146/ENSBGRG00000024485	12
GO:0017111	MF nucleoside-triphosphatase activity	117/1977	732/16432	0.000715184	0.0392523	0.0371372	ENSBGRG00000000078/ENSBGRG00000000144/ENSBGRG00000000687/ENSBGRG00000000807/ENSBGRG00000000870/ENSBGRG00000000920/ENSBGRG00000000933/ENSBGRG00000000950/ENSBGRG00000000963/ENSBGRG00000001081/ENSBGRG00000001220/ENSBGRG00000001548/ENSBGRG00000001569/ENSBGRG00000001781/ENSBGRG00000002323/ENSBGRG00000002465/ENSBGRG00000002486/ENSBGRG00000002526/ENSBGRG00000002563/ENSBGRG00000002593/ENSBGRG00000002786/…	117
GO:0035735	BP intraciliary transport involved in cilium assembly	13/1977	41/16432	0.000719617	0.0393268	0.0372077	ENSBGRG00000000270/ENSBGRG00000002563/ENSBGRG00000005284/ENSBGRG00000005675/ENSBGRG00000007315/ENSBGRG00000008205/ENSBGRG00000013534/ENSBGRG00000015386/ENSBGRG00000017184/ENSBGRG00000021052/ENSBGRG00000022082/ENSBGRG00000022141/ENSBGRG00000022708	13
GO:0016874	MF ligase activity	32/1977	149/16432	0.000740126	0.0402755	0.0381053	ENSBGRG00000000270/ENSBGRG00000000503/ENSBGRG00000000557/ENSBGRG00000001012/ENSBGRG00000001136/ENSBGRG00000001725/ENSBGRG00000001810/ENSBGRG00000003504/ENSBGRG00000003809/ENSBGRG00000004289/ENSBGRG00000005673/ENSBGRG00000006346/ENSBGRG00000008772/ENSBGRG00000009393/ENSBGRG00000010824/ENSBGRG00000012212/ENSBGRG00000012859/ENSBGRG00000013342/ENSBGRG00000013813/ENSBGRG00000014535/ENSBGRG00000015234/…	32
GO:0016922	MF nuclear receptor binding	10/1977	27/16432	0.000753451	0.0404837	0.0383024	ENSBGRG00000002141/ENSBGRG00000003059/ENSBGRG00000011022/ENSBGRG00000012093/ENSBGRG00000013413/ENSBGRG00000014262/ENSBGRG00000016525/ENSBGRG00000016751/ENSBGRG00000021789/ENSBGRG00000023426	10
GO:0070822	CC Sin3-type complex	10/1977	27/16432	0.000753451	0.0404837	0.0383024	ENSBGRG00000003587/ENSBGRG00000011022/ENSBGRG00000013663/ENSBGRG00000013780/ENSBGRG00000013859/ENSBGRG00000016078/ENSBGRG00000016151/ENSBGRG00000017204/ENSBGRG00000017947/ENSBGRG00000018433	10
GO:2000641	BP regulation of early endosome to late endosome transport	10/1977	27/16432	0.000753451	0.0404837	0.0383024	ENSBGRG00000000783/ENSBGRG00000004071/ENSBGRG00000009295/ENSBGRG00000012147/ENSBGRG00000013219/ENSBGRG00000016776/ENSBGRG00000021365/ENSBGRG00000024539/ENSBGRG00000024678/ENSBGRG00000026130	10
GO:0017076	MF purine nucleotide binding	106/1977	654/16432	0.000768674	0.0410242	0.0388137	ENSBGRG00000000648/ENSBGRG00000001081/ENSBGRG00000001136/ENSBGRG00000001569/ENSBGRG00000001810/ENSBGRG00000001976/ENSBGRG00000002360/ENSBGRG00000002383/ENSBGRG00000002399/ENSBGRG00000002786/ENSBGRG00000003083/ENSBGRG00000003203/ENSBGRG00000003323/ENSBGRG00000003610/ENSBGRG00000003800/ENSBGRG00000003809/ENSBGRG00000004102/ENSBGRG00000004270/ENSBGRG00000004289/ENSBGRG00000005250/ENSBGRG00000005321/…	106
GO:0070125	BP mitochondrial translational elongation	21/1977	84/16432	0.000769925	0.0410242	0.0388137	ENSBGRG00000000058/ENSBGRG00000000573/ENSBGRG00000001775/ENSBGRG00000002458/ENSBGRG00000004927/ENSBGRG00000004938/ENSBGRG00000006925/ENSBGRG00000007836/ENSBGRG00000008224/ENSBGRG00000009209/ENSBGRG00000010432/ENSBGRG00000012612/ENSBGRG00000012666/ENSBGRG00000014469/ENSBGRG00000015993/ENSBGRG00000016852/ENSBGRG00000018011/ENSBGRG00000018067/ENSBGRG00000021676/ENSBGRG00000021770/ENSBGRG00000026830	21
GO:1901575	BP organic substance catabolic process	248/1977	1715/16432	0.000787196	0.0417704	0.0395197	ENSBGRG00000000117/ENSBGRG00000000125/ENSBGRG00000000271/ENSBGRG00000000356/ENSBGRG00000000444/ENSBGRG00000000455/ENSBGRG00000000517/ENSBGRG00000000674/ENSBGRG00000000693/ENSBGRG00000000714/ENSBGRG00000000914/ENSBGRG00000001021/ENSBGRG00000001095/ENSBGRG00000001137/ENSBGRG00000001324/ENSBGRG00000001455/ENSBGRG00000001497/ENSBGRG00000001725/ENSBGRG00000001873/ENSBGRG00000001930/ENSBGRG00000001942/…	248
GO:0006302	BP double-strand break repair	37/1977	181/16432	0.000806564	0.0421712	0.0398989	ENSBGRG00000000428/ENSBGRG00000001249/ENSBGRG00000001592/ENSBGRG00000002323/ENSBGRG00000002486/ENSBGRG00000002979/ENSBGRG00000004289/ENSBGRG00000005881/ENSBGRG00000006471/ENSBGRG00000006821/ENSBGRG00000008250/ENSBGRG00000008532/ENSBGRG00000008574/ENSBGRG00000008611/ENSBGRG00000011903/ENSBGRG00000012483/ENSBGRG00000012516/ENSBGRG00000012726/ENSBGRG00000013399/ENSBGRG00000013504/ENSBGRG00000015135/…	37
GO:0000313	CC organellar ribosome	22/1977	90/16432	0.00080944	0.0421712	0.0398989	ENSBGRG00000000058/ENSBGRG00000000573/ENSBGRG00000000960/ENSBGRG00000001775/ENSBGRG00000002458/ENSBGRG00000003895/ENSBGRG00000004927/ENSBGRG00000004938/ENSBGRG00000006925/ENSBGRG00000007836/ENSBGRG00000008224/ENSBGRG00000010432/ENSBGRG00000012612/ENSBGRG00000012666/ENSBGRG00000015993/ENSBGRG00000016852/ENSBGRG00000018011/ENSBGRG00000018067/ENSBGRG00000021676/ENSBGRG00000021770/ENSBGRG00000025025/…	22
GO:0005761	CC mitochondrial ribosome	22/1977	90/16432	0.00080944	0.0421712	0.0398989	ENSBGRG00000000058/ENSBGRG00000000573/ENSBGRG00000000960/ENSBGRG00000001775/ENSBGRG00000002458/ENSBGRG00000003895/ENSBGRG00000004927/ENSBGRG00000004938/ENSBGRG00000006925/ENSBGRG00000007836/ENSBGRG00000008224/ENSBGRG00000010432/ENSBGRG00000012612/ENSBGRG00000012666/ENSBGRG00000015993/ENSBGRG00000016852/ENSBGRG00000018011/ENSBGRG00000018067/ENSBGRG00000021676/ENSBGRG00000021770/ENSBGRG00000025025/…	22
GO:2001252	BP positive regulation of chromosome organization	44/1977	226/16432	0.000811041	0.0421712	0.0398989	ENSBGRG00000000078/ENSBGRG00000000693/ENSBGRG00000001220/ENSBGRG00000001845/ENSBGRG00000002486/ENSBGRG00000004007/ENSBGRG00000004082/ENSBGRG00000004289/ENSBGRG00000004932/ENSBGRG00000005881/ENSBGRG00000006007/ENSBGRG00000006334/ENSBGRG00000006582/ENSBGRG00000007305/ENSBGRG00000007558/ENSBGRG00000009171/ENSBGRG00000009295/ENSBGRG00000010186/ENSBGRG00000010315/ENSBGRG00000010444/ENSBGRG00000011022/…	44
GO:0072425	BP signal transduction involved in G2 DNA damage checkpoint	6/1977	11/16432	0.000811239	0.0421712	0.0398989	ENSBGRG00000005881/ENSBGRG00000006821/ENSBGRG00000020448/ENSBGRG00000020830/ENSBGRG00000021712/ENSBGRG00000024682	6
GO:0044427	CC chromosomal part	145/1977	940/16432	0.000830622	0.043004	0.0406868	ENSBGRG00000000120/ENSBGRG00000000381/ENSBGRG00000000398/ENSBGRG00000000604/ENSBGRG00000000624/ENSBGRG00000000693/ENSBGRG00000000696/ENSBGRG00000000853/ENSBGRG00000000889/ENSBGRG00000000920/ENSBGRG00000000950/ENSBGRG00000001249/ENSBGRG00000001592/ENSBGRG00000001662/ENSBGRG00000001780/ENSBGRG00000001789/ENSBGRG00000001845/ENSBGRG00000002323/ENSBGRG00000002486/ENSBGRG00000002498/ENSBGRG00000002560/…	145
GO:0043022	MF ribosome binding	16/1977	57/16432	0.000835461	0.0430801	0.0407589	ENSBGRG00000005212/ENSBGRG00000005335/ENSBGRG00000005627/ENSBGRG00000006969/ENSBGRG00000007397/ENSBGRG00000010134/ENSBGRG00000011620/ENSBGRG00000011982/ENSBGRG00000012058/ENSBGRG00000014873/ENSBGRG00000020026/ENSBGRG00000020395/ENSBGRG00000023113/ENSBGRG00000023222/ENSBGRG00000024891/ENSBGRG00000026693	16
GO:0005684	CC U2-type spliceosomal complex	20/1977	79/16432	0.00085795	0.0440621	0.0416879	ENSBGRG00000000360/ENSBGRG00000000604/ENSBGRG00000000725/ENSBGRG00000002383/ENSBGRG00000003627/ENSBGRG00000005463/ENSBGRG00000005564/ENSBGRG00000005687/ENSBGRG00000006573/ENSBGRG00000006934/ENSBGRG00000007293/ENSBGRG00000007889/ENSBGRG00000008312/ENSBGRG00000011403/ENSBGRG00000014379/ENSBGRG00000014997/ENSBGRG00000015723/ENSBGRG00000018001/ENSBGRG00000020710/ENSBGRG00000025587	20
GO:0000421	CC autophagosome membrane	9/1977	23/16432	0.000871668	0.0444915	0.0420941	ENSBGRG00000000507/ENSBGRG00000004071/ENSBGRG00000005212/ENSBGRG00000006007/ENSBGRG00000010889/ENSBGRG00000012865/ENSBGRG00000020540/ENSBGRG00000021365/ENSBGRG00000021792	9
GO:0035869	CC ciliary transition zone	18/1977	68/16432	0.000873268	0.0444915	0.0420941	ENSBGRG00000002563/ENSBGRG00000003750/ENSBGRG00000005284/ENSBGRG00000005546/ENSBGRG00000005675/ENSBGRG00000009278/ENSBGRG00000009894/ENSBGRG00000016896/ENSBGRG00000019369/ENSBGRG00000021384/ENSBGRG00000021407/ENSBGRG00000021428/ENSBGRG00000022082/ENSBGRG00000023037/ENSBGRG00000023119/ENSBGRG00000023673/ENSBGRG00000024160/ENSBGRG00000026589	18
GO:0071011	CC precatalytic spliceosome	15/1977	52/16432	0.000882215	0.044592	0.0421892	ENSBGRG00000000360/ENSBGRG00000000604/ENSBGRG00000003627/ENSBGRG00000005564/ENSBGRG00000005687/ENSBGRG00000006573/ENSBGRG00000006934/ENSBGRG00000007293/ENSBGRG00000007313/ENSBGRG00000008312/ENSBGRG00000014407/ENSBGRG00000014997/ENSBGRG00000018001/ENSBGRG00000019073/ENSBGRG00000020921	15
GO:2000059	BP negative regulation of ubiquitin-dependent protein catabolic process	15/1977	52/16432	0.000882215	0.044592	0.0421892	ENSBGRG00000001137/ENSBGRG00000001427/ENSBGRG00000002560/ENSBGRG00000003800/ENSBGRG00000004602/ENSBGRG00000012196/ENSBGRG00000013214/ENSBGRG00000013780/ENSBGRG00000014229/ENSBGRG00000017966/ENSBGRG00000024246/ENSBGRG00000024903/ENSBGRG00000025223/ENSBGRG00000026544/ENSBGRG00000026849	15
GO:0060632	BP regulation of microtubule-based movement	12/1977	37/16432	0.000912937	0.0459631	0.0434865	ENSBGRG00000000670/ENSBGRG00000002146/ENSBGRG00000002563/ENSBGRG00000008939/ENSBGRG00000014585/ENSBGRG00000018417/ENSBGRG00000018600/ENSBGRG00000019900/ENSBGRG00000020032/ENSBGRG00000021744/ENSBGRG00000023220/ENSBGRG00000023478	12
GO:0006997	BP nucleus organization	39/1977	195/16432	0.00092021	0.0461477	0.0436611	ENSBGRG00000000003/ENSBGRG00000001427/ENSBGRG00000001451/ENSBGRG00000001662/ENSBGRG00000001976/ENSBGRG00000002211/ENSBGRG00000002838/ENSBGRG00000003827/ENSBGRG00000006672/ENSBGRG00000008973/ENSBGRG00000008997/ENSBGRG00000009663/ENSBGRG00000010086/ENSBGRG00000010346/ENSBGRG00000010371/ENSBGRG00000010463/ENSBGRG00000011705/ENSBGRG00000011942/ENSBGRG00000012329/ENSBGRG00000012455/ENSBGRG00000012656/…	39
GO:0000166	MF nucleotide binding	130/1977	832/16432	0.000926362	0.0462747	0.0437813	ENSBGRG00000000648/ENSBGRG00000001081/ENSBGRG00000001136/ENSBGRG00000001569/ENSBGRG00000001810/ENSBGRG00000001908/ENSBGRG00000001976/ENSBGRG00000002360/ENSBGRG00000002383/ENSBGRG00000002399/ENSBGRG00000002786/ENSBGRG00000002868/ENSBGRG00000003083/ENSBGRG00000003191/ENSBGRG00000003203/ENSBGRG00000003312/ENSBGRG00000003323/ENSBGRG00000003610/ENSBGRG00000003800/ENSBGRG00000003809/ENSBGRG00000004102/…	130
GO:0060304	BP regulation of phosphatidylinositol dephosphorylation	4/1977	5/16432	0.000944506	0.0468153	0.0442928	ENSBGRG00000002551/ENSBGRG00000013219/ENSBGRG00000022670/ENSBGRG00000023860	4
GO:0090615	BP mitochondrial mRNA processing	4/1977	5/16432	0.000944506	0.0468153	0.0442928	ENSBGRG00000005444/ENSBGRG00000015986/ENSBGRG00000018820/ENSBGRG00000019456	4
GO:0006367	BP transcription initiation from RNA polymerase II promoter	35/1977	170/16432	0.000963472	0.0474247	0.0448693	ENSBGRG00000001845/ENSBGRG00000002526/ENSBGRG00000003267/ENSBGRG00000003393/ENSBGRG00000003582/ENSBGRG00000004125/ENSBGRG00000004268/ENSBGRG00000006987/ENSBGRG00000007071/ENSBGRG00000007500/ENSBGRG00000008994/ENSBGRG00000009296/ENSBGRG00000010484/ENSBGRG00000012093/ENSBGRG00000013230/ENSBGRG00000013332/ENSBGRG00000013504/ENSBGRG00000013975/ENSBGRG00000014262/ENSBGRG00000014379/ENSBGRG00000016762/…	35
GO:1904816	BP positive regulation of protein localization to chromosome, telomeric region	7/1977	15/16432	0.000964218	0.0474247	0.0448693	ENSBGRG00000000078/ENSBGRG00000009171/ENSBGRG00000012276/ENSBGRG00000012720/ENSBGRG00000013328/ENSBGRG00000017777/ENSBGRG00000026157	7
GO:1901265	MF nucleoside phosphate binding	130/1977	833/16432	0.000970973	0.047574	0.0450105	ENSBGRG00000000648/ENSBGRG00000001081/ENSBGRG00000001136/ENSBGRG00000001569/ENSBGRG00000001810/ENSBGRG00000001908/ENSBGRG00000001976/ENSBGRG00000002360/ENSBGRG00000002383/ENSBGRG00000002399/ENSBGRG00000002786/ENSBGRG00000002868/ENSBGRG00000003083/ENSBGRG00000003191/ENSBGRG00000003203/ENSBGRG00000003312/ENSBGRG00000003323/ENSBGRG00000003610/ENSBGRG00000003800/ENSBGRG00000003809/ENSBGRG00000004102/…	130
GO:0000723	BP telomere maintenance	25/1977	109/16432	0.0010106	0.0493265	0.0466686	ENSBGRG00000000428/ENSBGRG00000001872/ENSBGRG00000002323/ENSBGRG00000002486/ENSBGRG00000002498/ENSBGRG00000003542/ENSBGRG00000003610/ENSBGRG00000004289/ENSBGRG00000007305/ENSBGRG00000010710/ENSBGRG00000010996/ENSBGRG00000011903/ENSBGRG00000012726/ENSBGRG00000012808/ENSBGRG00000013328/ENSBGRG00000013857/ENSBGRG00000014835/ENSBGRG00000015723/ENSBGRG00000016678/ENSBGRG00000017777/ENSBGRG00000021342/…	25
GO:0010032	BP meiotic chromosome condensation	5/1977	8/16432	0.00102556	0.0495158	0.0468478	ENSBGRG00000000950/ENSBGRG00000001581/ENSBGRG00000012219/ENSBGRG00000012860/ENSBGRG00000026792	5
GO:0070122	MF isopeptidase activity	5/1977	8/16432	0.00102556	0.0495158	0.0468478	ENSBGRG00000002680/ENSBGRG00000003455/ENSBGRG00000005342/ENSBGRG00000019330/ENSBGRG00000024903	5
GO:0008168	MF methyltransferase activity	33/1977	158/16432	0.00102609	0.0495158	0.0468478	ENSBGRG00000000074/ENSBGRG00000001324/ENSBGRG00000001690/ENSBGRG00000001829/ENSBGRG00000002571/ENSBGRG00000003778/ENSBGRG00000004497/ENSBGRG00000004579/ENSBGRG00000005549/ENSBGRG00000006371/ENSBGRG00000006496/ENSBGRG00000006812/ENSBGRG00000006939/ENSBGRG00000008275/ENSBGRG00000009060/ENSBGRG00000009123/ENSBGRG00000010556/ENSBGRG00000010736/ENSBGRG00000011464/ENSBGRG00000012417/ENSBGRG00000013158/…	33
GO:0035069	BP larval midgut histolysis	10/1977	28/16432	0.00104683	0.0503268	0.047615	ENSBGRG00000003866/ENSBGRG00000010134/ENSBGRG00000010889/ENSBGRG00000012018/ENSBGRG00000013399/ENSBGRG00000013595/ENSBGRG00000017497/ENSBGRG00000020540/ENSBGRG00000021365/ENSBGRG00000021792	10
GO:0009451	BP RNA modification	30/1977	140/16432	0.00110632	0.0529872	0.0501321	ENSBGRG00000000280/ENSBGRG00000000960/ENSBGRG00000001690/ENSBGRG00000001829/ENSBGRG00000001872/ENSBGRG00000001887/ENSBGRG00000002571/ENSBGRG00000002938/ENSBGRG00000003791/ENSBGRG00000004579/ENSBGRG00000005237/ENSBGRG00000005444/ENSBGRG00000005990/ENSBGRG00000006496/ENSBGRG00000006812/ENSBGRG00000008275/ENSBGRG00000009060/ENSBGRG00000010996/ENSBGRG00000011464/ENSBGRG00000012417/ENSBGRG00000013274/…	30
GO:0035303	BP regulation of dephosphorylation	43/1977	223/16432	0.00112885	0.0538649	0.0509625	ENSBGRG00000001008/ENSBGRG00000001137/ENSBGRG00000001548/ENSBGRG00000001570/ENSBGRG00000002188/ENSBGRG00000002551/ENSBGRG00000002657/ENSBGRG00000003915/ENSBGRG00000004209/ENSBGRG00000005082/ENSBGRG00000005490/ENSBGRG00000005661/ENSBGRG00000007558/ENSBGRG00000008939/ENSBGRG00000009273/ENSBGRG00000010134/ENSBGRG00000011705/ENSBGRG00000012808/ENSBGRG00000013219/ENSBGRG00000013780/ENSBGRG00000013922/…	43
GO:0019783	MF ubiquitin-like protein-specific protease activity	23/1977	98/16432	0.00113509	0.053961	0.0510535	ENSBGRG00000000077/ENSBGRG00000002680/ENSBGRG00000003455/ENSBGRG00000004978/ENSBGRG00000005342/ENSBGRG00000005908/ENSBGRG00000006058/ENSBGRG00000009962/ENSBGRG00000010994/ENSBGRG00000014104/ENSBGRG00000014621/ENSBGRG00000015567/ENSBGRG00000015615/ENSBGRG00000016961/ENSBGRG00000017615/ENSBGRG00000019330/ENSBGRG00000019637/ENSBGRG00000021990/ENSBGRG00000023523/ENSBGRG00000024641/ENSBGRG00000024903/…	23
GO:0031201	CC SNARE complex	14/1977	48/16432	0.00115157	0.0543403	0.0514123	ENSBGRG00000000507/ENSBGRG00000002895/ENSBGRG00000002943/ENSBGRG00000006462/ENSBGRG00000008482/ENSBGRG00000009178/ENSBGRG00000010223/ENSBGRG00000012169/ENSBGRG00000012306/ENSBGRG00000013853/ENSBGRG00000015296/ENSBGRG00000018731/ENSBGRG00000019577/ENSBGRG00000021093	14
GO:0060590	MF ATPase regulator activity	14/1977	48/16432	0.00115157	0.0543403	0.0514123	ENSBGRG00000001844/ENSBGRG00000002186/ENSBGRG00000002265/ENSBGRG00000003800/ENSBGRG00000007830/ENSBGRG00000009296/ENSBGRG00000009663/ENSBGRG00000012396/ENSBGRG00000014295/ENSBGRG00000017856/ENSBGRG00000017976/ENSBGRG00000018960/ENSBGRG00000023336/ENSBGRG00000026792	14
GO:0032200	BP telomere organization	25/1977	110/16432	0.00116123	0.0545951	0.0516534	ENSBGRG00000000428/ENSBGRG00000001872/ENSBGRG00000002323/ENSBGRG00000002486/ENSBGRG00000002498/ENSBGRG00000003542/ENSBGRG00000003610/ENSBGRG00000004289/ENSBGRG00000007305/ENSBGRG00000010710/ENSBGRG00000010996/ENSBGRG00000011903/ENSBGRG00000012726/ENSBGRG00000012808/ENSBGRG00000013328/ENSBGRG00000013857/ENSBGRG00000014835/ENSBGRG00000015723/ENSBGRG00000016678/ENSBGRG00000017777/ENSBGRG00000021342/…	25
GO:0000462	BP maturation of SSU-rRNA from tricistronic rRNA transcript (SSU-rRNA, 5.8S rRNA, LSU-rRNA)	13/1977	43/16432	0.00118661	0.055337	0.0523553	ENSBGRG00000002781/ENSBGRG00000004032/ENSBGRG00000005812/ENSBGRG00000007397/ENSBGRG00000010123/ENSBGRG00000012612/ENSBGRG00000014536/ENSBGRG00000016004/ENSBGRG00000017950/ENSBGRG00000020440/ENSBGRG00000020475/ENSBGRG00000022371/ENSBGRG00000022490	13
GO:0005689	CC U12-type spliceosomal complex	12/1977	38/16432	0.00119	0.055337	0.0523553	ENSBGRG00000000604/ENSBGRG00000000725/ENSBGRG00000003627/ENSBGRG00000005564/ENSBGRG00000008312/ENSBGRG00000012125/ENSBGRG00000014165/ENSBGRG00000014438/ENSBGRG00000014997/ENSBGRG00000016112/ENSBGRG00000018534/ENSBGRG00000019237	12
GO:0046785	BP microtubule polymerization	12/1977	38/16432	0.00119	0.055337	0.0523553	ENSBGRG00000000952/ENSBGRG00000004593/ENSBGRG00000004808/ENSBGRG00000005984/ENSBGRG00000006352/ENSBGRG00000009683/ENSBGRG00000011703/ENSBGRG00000013953/ENSBGRG00000016108/ENSBGRG00000017651/ENSBGRG00000020032/ENSBGRG00000024074	12
GO:0032886	BP regulation of microtubule-based process	54/1977	297/16432	0.00121414	0.056255	0.0532238	ENSBGRG00000000003/ENSBGRG00000000255/ENSBGRG00000000670/ENSBGRG00000000952/ENSBGRG00000001266/ENSBGRG00000001451/ENSBGRG00000001845/ENSBGRG00000002146/ENSBGRG00000002563/ENSBGRG00000004118/ENSBGRG00000005342/ENSBGRG00000005881/ENSBGRG00000006672/ENSBGRG00000006924/ENSBGRG00000007247/ENSBGRG00000007575/ENSBGRG00000007830/ENSBGRG00000008764/ENSBGRG00000008939/ENSBGRG00000009278/ENSBGRG00000009295/…	54
GO:0010970	BP transport along microtubule	39/1977	198/16432	0.00124234	0.0571476	0.0540683	ENSBGRG00000000117/ENSBGRG00000000270/ENSBGRG00000000670/ENSBGRG00000002399/ENSBGRG00000002457/ENSBGRG00000002563/ENSBGRG00000002838/ENSBGRG00000003750/ENSBGRG00000005284/ENSBGRG00000005444/ENSBGRG00000005675/ENSBGRG00000006021/ENSBGRG00000006059/ENSBGRG00000006407/ENSBGRG00000006965/ENSBGRG00000007083/ENSBGRG00000007315/ENSBGRG00000008205/ENSBGRG00000009722/ENSBGRG00000010380/ENSBGRG00000012018/…	39
GO:0099111	BP microtubule-based transport	39/1977	198/16432	0.00124234	0.0571476	0.0540683	ENSBGRG00000000117/ENSBGRG00000000270/ENSBGRG00000000670/ENSBGRG00000002399/ENSBGRG00000002457/ENSBGRG00000002563/ENSBGRG00000002838/ENSBGRG00000003750/ENSBGRG00000005284/ENSBGRG00000005444/ENSBGRG00000005675/ENSBGRG00000006021/ENSBGRG00000006059/ENSBGRG00000006407/ENSBGRG00000006965/ENSBGRG00000007083/ENSBGRG00000007315/ENSBGRG00000008205/ENSBGRG00000009722/ENSBGRG00000010380/ENSBGRG00000012018/…	39
GO:0042073	BP intraciliary transport	16/1977	59/16432	0.00125398	0.0572539	0.0541689	ENSBGRG00000000270/ENSBGRG00000002563/ENSBGRG00000003750/ENSBGRG00000005284/ENSBGRG00000005675/ENSBGRG00000006059/ENSBGRG00000007315/ENSBGRG00000008205/ENSBGRG00000013534/ENSBGRG00000015386/ENSBGRG00000017184/ENSBGRG00000021052/ENSBGRG00000021428/ENSBGRG00000022082/ENSBGRG00000022141/ENSBGRG00000022708	16
GO:0045815	BP positive regulation of gene expression, epigenetic	18/1977	70/16432	0.00125808	0.0572539	0.0541689	ENSBGRG00000000604/ENSBGRG00000001608/ENSBGRG00000001845/ENSBGRG00000001858/ENSBGRG00000003267/ENSBGRG00000007305/ENSBGRG00000008713/ENSBGRG00000010744/ENSBGRG00000012581/ENSBGRG00000013230/ENSBGRG00000013781/ENSBGRG00000013936/ENSBGRG00000017699/ENSBGRG00000019718/ENSBGRG00000020448/ENSBGRG00000023351/ENSBGRG00000025810/ENSBGRG00000026720	18
GO:1902750	BP negative regulation of cell cycle G2/M phase transition	18/1977	70/16432	0.00125808	0.0572539	0.0541689	ENSBGRG00000000428/ENSBGRG00000000900/ENSBGRG00000002498/ENSBGRG00000004285/ENSBGRG00000004344/ENSBGRG00000004791/ENSBGRG00000005881/ENSBGRG00000006304/ENSBGRG00000006821/ENSBGRG00000008997/ENSBGRG00000020448/ENSBGRG00000020830/ENSBGRG00000021342/ENSBGRG00000021712/ENSBGRG00000024678/ENSBGRG00000024682/ENSBGRG00000025223/ENSBGRG00000026903	18
GO:0034654	BP nucleobase-containing compound biosynthetic process	218/1977	1500/16432	0.00128039	0.0580625	0.0549339	ENSBGRG00000000080/ENSBGRG00000000144/ENSBGRG00000000284/ENSBGRG00000000624/ENSBGRG00000000687/ENSBGRG00000000853/ENSBGRG00000000889/ENSBGRG00000000894/ENSBGRG00000000923/ENSBGRG00000000960/ENSBGRG00000001088/ENSBGRG00000001143/ENSBGRG00000001608/ENSBGRG00000001789/ENSBGRG00000001845/ENSBGRG00000001858/ENSBGRG00000001872/ENSBGRG00000001908/ENSBGRG00000001963/ENSBGRG00000002048/ENSBGRG00000002244/…	218
GO:0036464	CC cytoplasmic ribonucleoprotein granule	53/1977	291/16432	0.00128802	0.0582023	0.0550662	ENSBGRG00000000304/ENSBGRG00000000517/ENSBGRG00000000725/ENSBGRG00000001581/ENSBGRG00000001942/ENSBGRG00000002383/ENSBGRG00000003531/ENSBGRG00000003627/ENSBGRG00000004289/ENSBGRG00000005173/ENSBGRG00000005189/ENSBGRG00000005499/ENSBGRG00000005564/ENSBGRG00000005627/ENSBGRG00000006334/ENSBGRG00000006806/ENSBGRG00000008312/ENSBGRG00000008375/ENSBGRG00000009101/ENSBGRG00000010086/ENSBGRG00000011274/…	53
GO:0051640	BP organelle localization	126/1977	810/16432	0.00130648	0.0586503	0.05549	ENSBGRG00000000003/ENSBGRG00000000125/ENSBGRG00000000507/ENSBGRG00000000670/ENSBGRG00000000714/ENSBGRG00000000816/ENSBGRG00000001229/ENSBGRG00000001266/ENSBGRG00000001275/ENSBGRG00000001451/ENSBGRG00000001484/ENSBGRG00000001569/ENSBGRG00000001714/ENSBGRG00000002399/ENSBGRG00000002457/ENSBGRG00000002498/ENSBGRG00000002563/ENSBGRG00000002736/ENSBGRG00000002838/ENSBGRG00000002895/ENSBGRG00000002943/…	126
GO:0010506	BP regulation of autophagy	67/1977	387/16432	0.00130711	0.0586503	0.05549	ENSBGRG00000000125/ENSBGRG00000000444/ENSBGRG00000000507/ENSBGRG00000000816/ENSBGRG00000000858/ENSBGRG00000002082/ENSBGRG00000002446/ENSBGRG00000002551/ENSBGRG00000002593/ENSBGRG00000003249/ENSBGRG00000003787/ENSBGRG00000004071/ENSBGRG00000005250/ENSBGRG00000005424/ENSBGRG00000006007/ENSBGRG00000006233/ENSBGRG00000006494/ENSBGRG00000006672/ENSBGRG00000006679/ENSBGRG00000006847/ENSBGRG00000007817/…	67
GO:0035257	MF nuclear hormone receptor binding	35/1977	173/16432	0.00132945	0.0593001	0.0561048	ENSBGRG00000001789/ENSBGRG00000002141/ENSBGRG00000003059/ENSBGRG00000003582/ENSBGRG00000003775/ENSBGRG00000004125/ENSBGRG00000004306/ENSBGRG00000005881/ENSBGRG00000009273/ENSBGRG00000010365/ENSBGRG00000010653/ENSBGRG00000011022/ENSBGRG00000012093/ENSBGRG00000013106/ENSBGRG00000013214/ENSBGRG00000013413/ENSBGRG00000013924/ENSBGRG00000014262/ENSBGRG00000014358/ENSBGRG00000014379/ENSBGRG00000016525/…	35
GO:0031058	BP positive regulation of histone modification	25/1977	111/16432	0.00133087	0.0593001	0.0561048	ENSBGRG00000000693/ENSBGRG00000001845/ENSBGRG00000004007/ENSBGRG00000004932/ENSBGRG00000005881/ENSBGRG00000006007/ENSBGRG00000006334/ENSBGRG00000006582/ENSBGRG00000007305/ENSBGRG00000010186/ENSBGRG00000010315/ENSBGRG00000010444/ENSBGRG00000011022/ENSBGRG00000012058/ENSBGRG00000013158/ENSBGRG00000013504/ENSBGRG00000014262/ENSBGRG00000014379/ENSBGRG00000014458/ENSBGRG00000016598/ENSBGRG00000017181/…	25
GO:0031397	BP negative regulation of protein ubiquitination	20/1977	82/16432	0.00141098	0.0626513	0.0592755	ENSBGRG00000000455/ENSBGRG00000001137/ENSBGRG00000002498/ENSBGRG00000002560/ENSBGRG00000002680/ENSBGRG00000003800/ENSBGRG00000004593/ENSBGRG00000004602/ENSBGRG00000009792/ENSBGRG00000009962/ENSBGRG00000010134/ENSBGRG00000013214/ENSBGRG00000013780/ENSBGRG00000014104/ENSBGRG00000014229/ENSBGRG00000021653/ENSBGRG00000022027/ENSBGRG00000023214/ENSBGRG00000026157/ENSBGRG00000026399	20
GO:0060628	BP regulation of ER to Golgi vesicle-mediated transport	8/1977	20/16432	0.00143015	0.0630645	0.0596664	ENSBGRG00000001569/ENSBGRG00000003083/ENSBGRG00000003147/ENSBGRG00000006679/ENSBGRG00000010223/ENSBGRG00000010766/ENSBGRG00000012348/ENSBGRG00000014401	8
GO:2000269	BP regulation of fibroblast apoptotic process	8/1977	20/16432	0.00143015	0.0630645	0.0596664	ENSBGRG00000000889/ENSBGRG00000002139/ENSBGRG00000010569/ENSBGRG00000012210/ENSBGRG00000012860/ENSBGRG00000013504/ENSBGRG00000022154/ENSBGRG00000026760	8
GO:1904851	BP positive regulation of establishment of protein localization to telomere	6/1977	12/16432	0.00145764	0.0637546	0.0603193	ENSBGRG00000000078/ENSBGRG00000009171/ENSBGRG00000012276/ENSBGRG00000012720/ENSBGRG00000013328/ENSBGRG00000017777	6
GO:0006487	BP protein N-linked glycosylation	21/1977	88/16432	0.00146075	0.0637546	0.0603193	ENSBGRG00000000265/ENSBGRG00000000413/ENSBGRG00000003212/ENSBGRG00000003347/ENSBGRG00000003812/ENSBGRG00000005212/ENSBGRG00000005993/ENSBGRG00000010555/ENSBGRG00000013399/ENSBGRG00000015372/ENSBGRG00000015408/ENSBGRG00000016310/ENSBGRG00000017111/ENSBGRG00000020232/ENSBGRG00000020635/ENSBGRG00000020943/ENSBGRG00000023530/ENSBGRG00000023695/ENSBGRG00000023699/ENSBGRG00000024402/ENSBGRG00000024588	21
GO:0061077	BP chaperone-mediated protein folding	21/1977	88/16432	0.00146075	0.0637546	0.0603193	ENSBGRG00000000078/ENSBGRG00000001455/ENSBGRG00000002988/ENSBGRG00000003775/ENSBGRG00000004115/ENSBGRG00000004174/ENSBGRG00000005217/ENSBGRG00000007830/ENSBGRG00000008992/ENSBGRG00000009171/ENSBGRG00000009608/ENSBGRG00000012276/ENSBGRG00000012396/ENSBGRG00000012720/ENSBGRG00000013780/ENSBGRG00000013991/ENSBGRG00000014358/ENSBGRG00000019978/ENSBGRG00000021851/ENSBGRG00000022423/ENSBGRG00000024663	21
GO:0010494	CC cytoplasmic stress granule	18/1977	71/16432	0.00149912	0.0652065	0.061693	ENSBGRG00000000517/ENSBGRG00000001581/ENSBGRG00000005189/ENSBGRG00000005627/ENSBGRG00000010086/ENSBGRG00000012058/ENSBGRG00000012526/ENSBGRG00000017795/ENSBGRG00000018132/ENSBGRG00000020405/ENSBGRG00000021388/ENSBGRG00000021505/ENSBGRG00000021866/ENSBGRG00000022335/ENSBGRG00000022387/ENSBGRG00000022559/ENSBGRG00000024148/ENSBGRG00000024391	18
GO:0030163	BP protein catabolic process	106/1977	667/16432	0.00151716	0.0657678	0.062224	ENSBGRG00000000117/ENSBGRG00000000356/ENSBGRG00000000444/ENSBGRG00000000455/ENSBGRG00000000693/ENSBGRG00000000714/ENSBGRG00000001455/ENSBGRG00000001873/ENSBGRG00000002042/ENSBGRG00000002082/ENSBGRG00000002110/ENSBGRG00000002186/ENSBGRG00000003059/ENSBGRG00000003250/ENSBGRG00000003300/ENSBGRG00000003301/ENSBGRG00000003362/ENSBGRG00000003531/ENSBGRG00000003574/ENSBGRG00000003812/ENSBGRG00000004257/…	106
GO:0015631	MF tubulin binding	58/1977	328/16432	0.00161812	0.069907	0.0661402	ENSBGRG00000001266/ENSBGRG00000001323/ENSBGRG00000002399/ENSBGRG00000002563/ENSBGRG00000002838/ENSBGRG00000003528/ENSBGRG00000004270/ENSBGRG00000004808/ENSBGRG00000005250/ENSBGRG00000005444/ENSBGRG00000005546/ENSBGRG00000005881/ENSBGRG00000006027/ENSBGRG00000006352/ENSBGRG00000006924/ENSBGRG00000007247/ENSBGRG00000007691/ENSBGRG00000007830/ENSBGRG00000009295/ENSBGRG00000009608/ENSBGRG00000009683/…	58
GO:1903322	BP positive regulation of protein modification by small protein conjugation or removal	32/1977	156/16432	0.00165332	0.0708228	0.0670067	ENSBGRG00000000384/ENSBGRG00000000459/ENSBGRG00000000693/ENSBGRG00000001548/ENSBGRG00000002560/ENSBGRG00000002680/ENSBGRG00000003301/ENSBGRG00000004285/ENSBGRG00000004932/ENSBGRG00000005424/ENSBGRG00000005608/ENSBGRG00000005881/ENSBGRG00000006397/ENSBGRG00000006958/ENSBGRG00000009496/ENSBGRG00000009659/ENSBGRG00000009978/ENSBGRG00000010444/ENSBGRG00000012018/ENSBGRG00000012205/ENSBGRG00000012856/…	32
GO:0000726	BP non-recombinational repair	15/1977	55/16432	0.00165406	0.0708228	0.0670067	ENSBGRG00000000428/ENSBGRG00000002323/ENSBGRG00000002486/ENSBGRG00000002979/ENSBGRG00000004289/ENSBGRG00000005881/ENSBGRG00000006821/ENSBGRG00000008574/ENSBGRG00000011903/ENSBGRG00000020710/ENSBGRG00000020830/ENSBGRG00000021180/ENSBGRG00000021342/ENSBGRG00000024682/ENSBGRG00000025900	15
GO:0090501	BP RNA phosphodiester bond hydrolysis	28/1977	131/16432	0.00165593	0.0708228	0.0670067	ENSBGRG00000002171/ENSBGRG00000002313/ENSBGRG00000002781/ENSBGRG00000004032/ENSBGRG00000005173/ENSBGRG00000005503/ENSBGRG00000005812/ENSBGRG00000006633/ENSBGRG00000007397/ENSBGRG00000009366/ENSBGRG00000010996/ENSBGRG00000012808/ENSBGRG00000015721/ENSBGRG00000015986/ENSBGRG00000015993/ENSBGRG00000017836/ENSBGRG00000018077/ENSBGRG00000018614/ENSBGRG00000018820/ENSBGRG00000018864/ENSBGRG00000019164/…	28
GO:1990204	CC oxidoreductase complex	27/1977	125/16432	0.00168912	0.0720015	0.0681219	ENSBGRG00000001191/ENSBGRG00000001256/ENSBGRG00000001324/ENSBGRG00000001525/ENSBGRG00000002707/ENSBGRG00000003013/ENSBGRG00000003823/ENSBGRG00000003847/ENSBGRG00000003880/ENSBGRG00000005916/ENSBGRG00000007179/ENSBGRG00000008160/ENSBGRG00000009124/ENSBGRG00000010730/ENSBGRG00000010796/ENSBGRG00000010858/ENSBGRG00000010871/ENSBGRG00000014128/ENSBGRG00000015524/ENSBGRG00000019602/ENSBGRG00000019621/…	27
GO:0043686	BP co-translational protein modification	3/1977	3/16432	0.00173928	0.0730617	0.0691249	ENSBGRG00000009433/ENSBGRG00000020635/ENSBGRG00000024402	3
GO:1902953	BP positive regulation of ER to Golgi vesicle-mediated transport	3/1977	3/16432	0.00173928	0.0730617	0.0691249	ENSBGRG00000003083/ENSBGRG00000010223/ENSBGRG00000014401	3
GO:1903373	BP positive regulation of endoplasmic reticulum tubular network organization	3/1977	3/16432	0.00173928	0.0730617	0.0691249	ENSBGRG00000000816/ENSBGRG00000006494/ENSBGRG00000016182	3
GO:1990173	BP protein localization to nucleoplasm	3/1977	3/16432	0.00173928	0.0730617	0.0691249	ENSBGRG00000013328/ENSBGRG00000022884/ENSBGRG00000025223	3
GO:0030687	CC preribosome, large subunit precursor	9/1977	25/16432	0.00174256	0.0730617	0.0691249	ENSBGRG00000000983/ENSBGRG00000005536/ENSBGRG00000008017/ENSBGRG00000009060/ENSBGRG00000009366/ENSBGRG00000016844/ENSBGRG00000020128/ENSBGRG00000021680/ENSBGRG00000024886	9
GO:1903362	BP regulation of cellular protein catabolic process	53/1977	295/16432	0.00175857	0.0734921	0.0695322	ENSBGRG00000001137/ENSBGRG00000001427/ENSBGRG00000001455/ENSBGRG00000002560/ENSBGRG00000002593/ENSBGRG00000003300/ENSBGRG00000003800/ENSBGRG00000003807/ENSBGRG00000004257/ENSBGRG00000004602/ENSBGRG00000005533/ENSBGRG00000005608/ENSBGRG00000005861/ENSBGRG00000005984/ENSBGRG00000006304/ENSBGRG00000006377/ENSBGRG00000006553/ENSBGRG00000007247/ENSBGRG00000009278/ENSBGRG00000009295/ENSBGRG00000009496/…	53
GO:0072401	BP signal transduction involved in DNA integrity checkpoint	16/1977	61/16432	0.00183681	0.0762634	0.0721541	ENSBGRG00000001744/ENSBGRG00000003574/ENSBGRG00000005881/ENSBGRG00000006821/ENSBGRG00000008148/ENSBGRG00000008845/ENSBGRG00000008972/ENSBGRG00000013504/ENSBGRG00000020448/ENSBGRG00000020710/ENSBGRG00000020830/ENSBGRG00000021712/ENSBGRG00000022883/ENSBGRG00000024682/ENSBGRG00000025587/ENSBGRG00000026320	16
GO:0072422	BP signal transduction involved in DNA damage checkpoint	16/1977	61/16432	0.00183681	0.0762634	0.0721541	ENSBGRG00000001744/ENSBGRG00000003574/ENSBGRG00000005881/ENSBGRG00000006821/ENSBGRG00000008148/ENSBGRG00000008845/ENSBGRG00000008972/ENSBGRG00000013504/ENSBGRG00000020448/ENSBGRG00000020710/ENSBGRG00000020830/ENSBGRG00000021712/ENSBGRG00000022883/ENSBGRG00000024682/ENSBGRG00000025587/ENSBGRG00000026320	16
GO:0030705	BP cytoskeleton-dependent intracellular transport	42/1977	222/16432	0.00187118	0.0773947	0.0732244	ENSBGRG00000000117/ENSBGRG00000000270/ENSBGRG00000000670/ENSBGRG00000002399/ENSBGRG00000002457/ENSBGRG00000002563/ENSBGRG00000002838/ENSBGRG00000003750/ENSBGRG00000005284/ENSBGRG00000005444/ENSBGRG00000005675/ENSBGRG00000006021/ENSBGRG00000006059/ENSBGRG00000006407/ENSBGRG00000006965/ENSBGRG00000007083/ENSBGRG00000007315/ENSBGRG00000008205/ENSBGRG00000009722/ENSBGRG00000010380/ENSBGRG00000012018/…	42
GO:0031572	BP G2 DNA damage checkpoint	13/1977	45/16432	0.00188221	0.0773947	0.0732244	ENSBGRG00000000900/ENSBGRG00000004285/ENSBGRG00000004344/ENSBGRG00000004791/ENSBGRG00000005881/ENSBGRG00000006821/ENSBGRG00000020448/ENSBGRG00000020830/ENSBGRG00000021342/ENSBGRG00000021712/ENSBGRG00000024678/ENSBGRG00000024682/ENSBGRG00000025223	13
GO:1901998	BP toxin transport	13/1977	45/16432	0.00188221	0.0773947	0.0732244	ENSBGRG00000000078/ENSBGRG00000004245/ENSBGRG00000006462/ENSBGRG00000006679/ENSBGRG00000009171/ENSBGRG00000009889/ENSBGRG00000012276/ENSBGRG00000012720/ENSBGRG00000020026/ENSBGRG00000020975/ENSBGRG00000023426/ENSBGRG00000024160/ENSBGRG00000026439	13
GO:0044403	BP symbiont process	63/1977	365/16432	0.00192941	0.079072	0.0748114	ENSBGRG00000000003/ENSBGRG00000000624/ENSBGRG00000000689/ENSBGRG00000000714/ENSBGRG00000000853/ENSBGRG00000001427/ENSBGRG00000001451/ENSBGRG00000002042/ENSBGRG00000002486/ENSBGRG00000002833/ENSBGRG00000003083/ENSBGRG00000003191/ENSBGRG00000003582/ENSBGRG00000003775/ENSBGRG00000004082/ENSBGRG00000004289/ENSBGRG00000005335/ENSBGRG00000005990/ENSBGRG00000006058/ENSBGRG00000006672/ENSBGRG00000008764/…	63
GO:0044432	CC endoplasmic reticulum part	173/1977	1170/16432	0.00193933	0.079072	0.0748114	ENSBGRG00000000413/ENSBGRG00000000507/ENSBGRG00000000816/ENSBGRG00000000868/ENSBGRG00000000898/ENSBGRG00000000914/ENSBGRG00000001229/ENSBGRG00000001455/ENSBGRG00000001484/ENSBGRG00000001569/ENSBGRG00000001728/ENSBGRG00000001887/ENSBGRG00000002082/ENSBGRG00000002186/ENSBGRG00000002194/ENSBGRG00000002211/ENSBGRG00000002465/ENSBGRG00000002552/ENSBGRG00000002954/ENSBGRG00000002988/ENSBGRG00000003125/…	173
GO:0033108	BP mitochondrial respiratory chain complex assembly	26/1977	120/16432	0.00194503	0.079072	0.0748114	ENSBGRG00000001191/ENSBGRG00000001256/ENSBGRG00000002369/ENSBGRG00000002707/ENSBGRG00000003013/ENSBGRG00000005444/ENSBGRG00000005901/ENSBGRG00000005916/ENSBGRG00000007629/ENSBGRG00000008223/ENSBGRG00000009078/ENSBGRG00000009807/ENSBGRG00000010730/ENSBGRG00000010803/ENSBGRG00000010871/ENSBGRG00000013431/ENSBGRG00000018074/ENSBGRG00000019602/ENSBGRG00000019621/ENSBGRG00000020781/ENSBGRG00000021583/…	26
GO:0005484	MF SNAP receptor activity	12/1977	40/16432	0.00195392	0.079072	0.0748114	ENSBGRG00000000507/ENSBGRG00000002191/ENSBGRG00000002943/ENSBGRG00000006462/ENSBGRG00000008482/ENSBGRG00000009178/ENSBGRG00000010223/ENSBGRG00000012169/ENSBGRG00000013853/ENSBGRG00000015296/ENSBGRG00000019577/ENSBGRG00000021093	12
GO:1903146	BP regulation of autophagy of mitochondrion	12/1977	40/16432	0.00195392	0.079072	0.0748114	ENSBGRG00000000444/ENSBGRG00000000858/ENSBGRG00000002082/ENSBGRG00000002593/ENSBGRG00000005250/ENSBGRG00000005424/ENSBGRG00000012641/ENSBGRG00000013214/ENSBGRG00000013504/ENSBGRG00000015693/ENSBGRG00000019900/ENSBGRG00000026544	12
GO:0071007	CC U2-type catalytic step 2 spliceosome	11/1977	35/16432	0.00197283	0.0795854	0.0752972	ENSBGRG00000005463/ENSBGRG00000006573/ENSBGRG00000006934/ENSBGRG00000007293/ENSBGRG00000008312/ENSBGRG00000011403/ENSBGRG00000014379/ENSBGRG00000014997/ENSBGRG00000018001/ENSBGRG00000020710/ENSBGRG00000025587	11
GO:0044391	CC ribosomal subunit	57/1977	324/16432	0.00198976	0.0796422	0.0753509	ENSBGRG00000000058/ENSBGRG00000000573/ENSBGRG00000000914/ENSBGRG00000000960/ENSBGRG00000001137/ENSBGRG00000001775/ENSBGRG00000001942/ENSBGRG00000002272/ENSBGRG00000002458/ENSBGRG00000002552/ENSBGRG00000003539/ENSBGRG00000003803/ENSBGRG00000003813/ENSBGRG00000003895/ENSBGRG00000003902/ENSBGRG00000004602/ENSBGRG00000004783/ENSBGRG00000004927/ENSBGRG00000004938/ENSBGRG00000006925/ENSBGRG00000007115/…	57
GO:0032153	CC cell division site	22/1977	96/16432	0.00199292	0.0796422	0.0753509	ENSBGRG00000003533/ENSBGRG00000004808/ENSBGRG00000005321/ENSBGRG00000006352/ENSBGRG00000009295/ENSBGRG00000009683/ENSBGRG00000010186/ENSBGRG00000010994/ENSBGRG00000012266/ENSBGRG00000012502/ENSBGRG00000013571/ENSBGRG00000013795/ENSBGRG00000015407/ENSBGRG00000018651/ENSBGRG00000021287/ENSBGRG00000021782/ENSBGRG00000024783/ENSBGRG00000024792/ENSBGRG00000025122/ENSBGRG00000025196/ENSBGRG00000025775/…	22
GO:0032155	CC cell division site part	22/1977	96/16432	0.00199292	0.0796422	0.0753509	ENSBGRG00000003533/ENSBGRG00000004808/ENSBGRG00000005321/ENSBGRG00000006352/ENSBGRG00000009295/ENSBGRG00000009683/ENSBGRG00000010186/ENSBGRG00000010994/ENSBGRG00000012266/ENSBGRG00000012502/ENSBGRG00000013571/ENSBGRG00000013795/ENSBGRG00000015407/ENSBGRG00000018651/ENSBGRG00000021287/ENSBGRG00000021782/ENSBGRG00000024783/ENSBGRG00000024792/ENSBGRG00000025122/ENSBGRG00000025196/ENSBGRG00000025775/…	22
GO:0006091	BP generation of precursor metabolites and energy	77/1977	464/16432	0.00201988	0.0804679	0.076132	ENSBGRG00000000012/ENSBGRG00000000144/ENSBGRG00000000566/ENSBGRG00000000674/ENSBGRG00000000687/ENSBGRG00000001191/ENSBGRG00000001256/ENSBGRG00000001525/ENSBGRG00000001862/ENSBGRG00000002369/ENSBGRG00000002457/ENSBGRG00000002707/ENSBGRG00000002822/ENSBGRG00000002891/ENSBGRG00000002941/ENSBGRG00000003013/ENSBGRG00000003323/ENSBGRG00000003404/ENSBGRG00000003880/ENSBGRG00000004333/ENSBGRG00000005007/…	77
GO:0055105	MF ubiquitin-protein transferase inhibitor activity	5/1977	9/16432	0.00207889	0.0822692	0.0778363	ENSBGRG00000001137/ENSBGRG00000002560/ENSBGRG00000004593/ENSBGRG00000004602/ENSBGRG00000014229	5
GO:2000435	BP negative regulation of protein neddylation	5/1977	9/16432	0.00207889	0.0822692	0.0778363	ENSBGRG00000000459/ENSBGRG00000001137/ENSBGRG00000002560/ENSBGRG00000004602/ENSBGRG00000018907	5
GO:0032555	MF purine ribonucleotide binding	101/1977	637/16432	0.00208439	0.0822692	0.0778363	ENSBGRG00000000648/ENSBGRG00000001081/ENSBGRG00000001136/ENSBGRG00000001569/ENSBGRG00000001810/ENSBGRG00000001976/ENSBGRG00000002360/ENSBGRG00000002383/ENSBGRG00000002399/ENSBGRG00000002786/ENSBGRG00000003083/ENSBGRG00000003203/ENSBGRG00000003323/ENSBGRG00000003610/ENSBGRG00000003809/ENSBGRG00000004102/ENSBGRG00000004270/ENSBGRG00000004289/ENSBGRG00000005250/ENSBGRG00000005321/ENSBGRG00000005627/…	101
GO:0000226	BP microtubule cytoskeleton organization	106/1977	674/16432	0.00214544	0.0844181	0.0798694	ENSBGRG00000000255/ENSBGRG00000000696/ENSBGRG00000000952/ENSBGRG00000001266/ENSBGRG00000001275/ENSBGRG00000001780/ENSBGRG00000002110/ENSBGRG00000002146/ENSBGRG00000002563/ENSBGRG00000002814/ENSBGRG00000002838/ENSBGRG00000003533/ENSBGRG00000003666/ENSBGRG00000004149/ENSBGRG00000004593/ENSBGRG00000004701/ENSBGRG00000004808/ENSBGRG00000005253/ENSBGRG00000005284/ENSBGRG00000005499/ENSBGRG00000005546/…	106
GO:0030867	CC rough endoplasmic reticulum membrane	14/1977	51/16432	0.00218324	0.085642	0.0810273	ENSBGRG00000000914/ENSBGRG00000002552/ENSBGRG00000003560/ENSBGRG00000003902/ENSBGRG00000004171/ENSBGRG00000007397/ENSBGRG00000014229/ENSBGRG00000015577/ENSBGRG00000020003/ENSBGRG00000020657/ENSBGRG00000021512/ENSBGRG00000023214/ENSBGRG00000025536/ENSBGRG00000026033	14
GO:0072395	BP signal transduction involved in cell cycle checkpoint	16/1977	62/16432	0.00220413	0.0860237	0.0813885	ENSBGRG00000001744/ENSBGRG00000003574/ENSBGRG00000005881/ENSBGRG00000006821/ENSBGRG00000008148/ENSBGRG00000008845/ENSBGRG00000008972/ENSBGRG00000013504/ENSBGRG00000020448/ENSBGRG00000020710/ENSBGRG00000020830/ENSBGRG00000021712/ENSBGRG00000022883/ENSBGRG00000024682/ENSBGRG00000025587/ENSBGRG00000026320	16
GO:0060968	BP regulation of gene silencing	30/1977	146/16432	0.00220643	0.0860237	0.0813885	ENSBGRG00000000280/ENSBGRG00000000360/ENSBGRG00000000696/ENSBGRG00000001220/ENSBGRG00000002571/ENSBGRG00000003267/ENSBGRG00000006021/ENSBGRG00000006633/ENSBGRG00000007071/ENSBGRG00000007305/ENSBGRG00000008713/ENSBGRG00000009101/ENSBGRG00000010365/ENSBGRG00000010653/ENSBGRG00000011022/ENSBGRG00000011274/ENSBGRG00000012058/ENSBGRG00000013230/ENSBGRG00000014458/ENSBGRG00000016762/ENSBGRG00000018243/…	30
GO:0044455	CC mitochondrial membrane part	49/1977	271/16432	0.00223879	0.0870203	0.0823314	ENSBGRG00000000144/ENSBGRG00000000687/ENSBGRG00000000858/ENSBGRG00000001191/ENSBGRG00000001256/ENSBGRG00000001378/ENSBGRG00000001525/ENSBGRG00000001844/ENSBGRG00000002707/ENSBGRG00000002891/ENSBGRG00000002944/ENSBGRG00000003013/ENSBGRG00000003323/ENSBGRG00000003674/ENSBGRG00000003684/ENSBGRG00000003880/ENSBGRG00000004798/ENSBGRG00000005424/ENSBGRG00000005681/ENSBGRG00000005916/ENSBGRG00000007291/…	49
GO:0051427	MF hormone receptor binding	38/1977	198/16432	0.00230897	0.0894761	0.0846549	ENSBGRG00000001760/ENSBGRG00000001789/ENSBGRG00000002141/ENSBGRG00000003059/ENSBGRG00000003582/ENSBGRG00000003775/ENSBGRG00000004125/ENSBGRG00000004306/ENSBGRG00000005881/ENSBGRG00000009273/ENSBGRG00000010200/ENSBGRG00000010365/ENSBGRG00000010653/ENSBGRG00000011022/ENSBGRG00000012093/ENSBGRG00000013106/ENSBGRG00000013214/ENSBGRG00000013405/ENSBGRG00000013413/ENSBGRG00000013924/ENSBGRG00000014262/…	38
GO:0005665	CC RNA polymerase II, core complex	7/1977	17/16432	0.00234363	0.0905449	0.0856661	ENSBGRG00000003267/ENSBGRG00000007071/ENSBGRG00000013230/ENSBGRG00000014262/ENSBGRG00000016762/ENSBGRG00000018243/ENSBGRG00000020295	7
GO:1903829	BP positive regulation of cellular protein localization	65/1977	382/16432	0.00236203	0.0909809	0.0860786	ENSBGRG00000000078/ENSBGRG00000000858/ENSBGRG00000000868/ENSBGRG00000000889/ENSBGRG00000001256/ENSBGRG00000001569/ENSBGRG00000001780/ENSBGRG00000001784/ENSBGRG00000002498/ENSBGRG00000002560/ENSBGRG00000002563/ENSBGRG00000002657/ENSBGRG00000003533/ENSBGRG00000003604/ENSBGRG00000004007/ENSBGRG00000004071/ENSBGRG00000005881/ENSBGRG00000006007/ENSBGRG00000006027/ENSBGRG00000006256/ENSBGRG00000008139/…	65
GO:0018193	BP peptidyl-amino acid modification	137/1977	905/16432	0.00237062	0.0910375	0.0861321	ENSBGRG00000000270/ENSBGRG00000000413/ENSBGRG00000000428/ENSBGRG00000000597/ENSBGRG00000000696/ENSBGRG00000001324/ENSBGRG00000001427/ENSBGRG00000001548/ENSBGRG00000001592/ENSBGRG00000001780/ENSBGRG00000001785/ENSBGRG00000001845/ENSBGRG00000001892/ENSBGRG00000002383/ENSBGRG00000002399/ENSBGRG00000002560/ENSBGRG00000002593/ENSBGRG00000002680/ENSBGRG00000002988/ENSBGRG00000003059/ENSBGRG00000003151/…	137
GO:0051340	BP regulation of ligase activity	9/1977	26/16432	0.00238386	0.0912717	0.0863537	ENSBGRG00000000503/ENSBGRG00000001137/ENSBGRG00000002560/ENSBGRG00000003300/ENSBGRG00000003800/ENSBGRG00000004593/ENSBGRG00000013214/ENSBGRG00000013378/ENSBGRG00000015723	9
GO:0043558	BP regulation of translational initiation in response to stress	6/1977	13/16432	0.00243274	0.0925889	0.0875999	ENSBGRG00000003347/ENSBGRG00000005627/ENSBGRG00000016796/ENSBGRG00000019521/ENSBGRG00000024891/ENSBGRG00000025699	6
GO:0070142	BP synaptic vesicle budding	6/1977	13/16432	0.00243274	0.0925889	0.0875999	ENSBGRG00000000125/ENSBGRG00000000714/ENSBGRG00000003083/ENSBGRG00000004270/ENSBGRG00000005250/ENSBGRG00000012058	6
GO:0031123	BP RNA 3'-end processing	30/1977	147/16432	0.00246025	0.0933581	0.0883277	ENSBGRG00000000304/ENSBGRG00000000435/ENSBGRG00000002814/ENSBGRG00000005444/ENSBGRG00000005567/ENSBGRG00000006264/ENSBGRG00000006334/ENSBGRG00000007397/ENSBGRG00000010041/ENSBGRG00000010459/ENSBGRG00000011262/ENSBGRG00000012521/ENSBGRG00000015169/ENSBGRG00000015580/ENSBGRG00000015711/ENSBGRG00000015986/ENSBGRG00000017777/ENSBGRG00000017836/ENSBGRG00000018205/ENSBGRG00000018820/ENSBGRG00000019164/…	30
GO:0044772	BP mitotic cell cycle phase transition	51/1977	286/16432	0.00249338	0.0943355	0.0892524	ENSBGRG00000000080/ENSBGRG00000000696/ENSBGRG00000001008/ENSBGRG00000001581/ENSBGRG00000001714/ENSBGRG00000001908/ENSBGRG00000001942/ENSBGRG00000002560/ENSBGRG00000003542/ENSBGRG00000003666/ENSBGRG00000003803/ENSBGRG00000003915/ENSBGRG00000004125/ENSBGRG00000004270/ENSBGRG00000004593/ENSBGRG00000005070/ENSBGRG00000005673/ENSBGRG00000005984/ENSBGRG00000006672/ENSBGRG00000006965/ENSBGRG00000008972/…	51
GO:0071824	BP protein-DNA complex subunit organization	47/1977	259/16432	0.00252386	0.0948173	0.0897083	ENSBGRG00000000120/ENSBGRG00000000398/ENSBGRG00000000894/ENSBGRG00000001199/ENSBGRG00000001662/ENSBGRG00000001785/ENSBGRG00000001858/ENSBGRG00000002526/ENSBGRG00000003151/ENSBGRG00000003393/ENSBGRG00000003582/ENSBGRG00000006304/ENSBGRG00000006939/ENSBGRG00000007500/ENSBGRG00000008713/ENSBGRG00000008994/ENSBGRG00000009296/ENSBGRG00000009766/ENSBGRG00000010444/ENSBGRG00000011274/ENSBGRG00000012018/…	47
GO:0044450	CC microtubule organizing center part	32/1977	160/16432	0.00252491	0.0948173	0.0897083	ENSBGRG00000002563/ENSBGRG00000004808/ENSBGRG00000004845/ENSBGRG00000005546/ENSBGRG00000005673/ENSBGRG00000005881/ENSBGRG00000006059/ENSBGRG00000006352/ENSBGRG00000006467/ENSBGRG00000006924/ENSBGRG00000006965/ENSBGRG00000009683/ENSBGRG00000010070/ENSBGRG00000010231/ENSBGRG00000010611/ENSBGRG00000011405/ENSBGRG00000013534/ENSBGRG00000014585/ENSBGRG00000015085/ENSBGRG00000015386/ENSBGRG00000016460/…	32
GO:0033043	BP regulation of organelle organization	223/1977	1559/16432	0.00253154	0.0948173	0.0897083	ENSBGRG00000000003/ENSBGRG00000000078/ENSBGRG00000000125/ENSBGRG00000000255/ENSBGRG00000000360/ENSBGRG00000000428/ENSBGRG00000000444/ENSBGRG00000000674/ENSBGRG00000000693/ENSBGRG00000000783/ENSBGRG00000000816/ENSBGRG00000000858/ENSBGRG00000000889/ENSBGRG00000000923/ENSBGRG00000000952/ENSBGRG00000001008/ENSBGRG00000001095/ENSBGRG00000001220/ENSBGRG00000001266/ENSBGRG00000001451/ENSBGRG00000001455/…	223
GO:0006414	BP translational elongation	25/1977	116/16432	0.00253578	0.0948173	0.0897083	ENSBGRG00000000058/ENSBGRG00000000573/ENSBGRG00000001775/ENSBGRG00000002458/ENSBGRG00000004927/ENSBGRG00000004938/ENSBGRG00000006925/ENSBGRG00000007836/ENSBGRG00000008224/ENSBGRG00000009209/ENSBGRG00000009445/ENSBGRG00000010432/ENSBGRG00000012612/ENSBGRG00000012666/ENSBGRG00000014469/ENSBGRG00000014779/ENSBGRG00000015993/ENSBGRG00000016852/ENSBGRG00000018011/ENSBGRG00000018067/ENSBGRG00000018399/…	25
GO:0042464	BP dosage compensation by hypoactivation of X chromosome	4/1977	6/16432	0.00256247	0.0949821	0.0898642	ENSBGRG00000000950/ENSBGRG00000006469/ENSBGRG00000009634/ENSBGRG00000012219	4
GO:0061617	CC MICOS complex	4/1977	6/16432	0.00256247	0.0949821	0.0898642	ENSBGRG00000003684/ENSBGRG00000004798/ENSBGRG00000007291/ENSBGRG00000025225	4
GO:1901075	BP negative regulation of engulfment of apoptotic cell	4/1977	6/16432	0.00256247	0.0949821	0.0898642	ENSBGRG00000009365/ENSBGRG00000013219/ENSBGRG00000023860/ENSBGRG00000024246	4
GO:0044774	BP mitotic DNA integrity checkpoint	24/1977	110/16432	0.00257891	0.0953155	0.0901796	ENSBGRG00000000428/ENSBGRG00000000889/ENSBGRG00000000900/ENSBGRG00000001744/ENSBGRG00000003574/ENSBGRG00000004285/ENSBGRG00000004344/ENSBGRG00000004791/ENSBGRG00000008148/ENSBGRG00000008574/ENSBGRG00000008845/ENSBGRG00000008972/ENSBGRG00000012726/ENSBGRG00000013504/ENSBGRG00000015135/ENSBGRG00000018846/ENSBGRG00000020448/ENSBGRG00000021342/ENSBGRG00000021712/ENSBGRG00000022883/ENSBGRG00000024678/…	24
GO:0070126	BP mitochondrial translational termination	20/1977	86/16432	0.00259795	0.0955334	0.0903858	ENSBGRG00000000058/ENSBGRG00000000573/ENSBGRG00000001775/ENSBGRG00000002458/ENSBGRG00000004480/ENSBGRG00000004927/ENSBGRG00000004938/ENSBGRG00000006925/ENSBGRG00000007836/ENSBGRG00000008224/ENSBGRG00000010432/ENSBGRG00000012612/ENSBGRG00000012666/ENSBGRG00000015993/ENSBGRG00000016852/ENSBGRG00000018011/ENSBGRG00000018067/ENSBGRG00000021676/ENSBGRG00000021770/ENSBGRG00000026830	20
GO:0071702	BP organic substance transport	267/1977	1900/16432	0.00259975	0.0955334	0.0903858	ENSBGRG00000000125/ENSBGRG00000000270/ENSBGRG00000000304/ENSBGRG00000000430/ENSBGRG00000000435/ENSBGRG00000000507/ENSBGRG00000000648/ENSBGRG00000000674/ENSBGRG00000000689/ENSBGRG00000000714/ENSBGRG00000000783/ENSBGRG00000000858/ENSBGRG00000000868/ENSBGRG00000000914/ENSBGRG00000000960/ENSBGRG00000001081/ENSBGRG00000001137/ENSBGRG00000001256/ENSBGRG00000001333/ENSBGRG00000001378/ENSBGRG00000001455/…	267
GO:0065004	BP protein-DNA complex assembly	39/1977	206/16432	0.00262598	0.0962208	0.0910362	ENSBGRG00000000120/ENSBGRG00000000398/ENSBGRG00000000894/ENSBGRG00000001199/ENSBGRG00000001858/ENSBGRG00000002526/ENSBGRG00000003393/ENSBGRG00000003582/ENSBGRG00000006304/ENSBGRG00000006939/ENSBGRG00000008713/ENSBGRG00000008994/ENSBGRG00000009296/ENSBGRG00000009766/ENSBGRG00000010444/ENSBGRG00000011274/ENSBGRG00000012018/ENSBGRG00000012210/ENSBGRG00000012581/ENSBGRG00000012726/ENSBGRG00000013504/…	39
GO:0097190	BP apoptotic signaling pathway	58/1977	335/16432	0.00265184	0.0968908	0.0916701	ENSBGRG00000000444/ENSBGRG00000000807/ENSBGRG00000000889/ENSBGRG00000001199/ENSBGRG00000001333/ENSBGRG00000001427/ENSBGRG00000001455/ENSBGRG00000001584/ENSBGRG00000001744/ENSBGRG00000002082/ENSBGRG00000002186/ENSBGRG00000002833/ENSBGRG00000003264/ENSBGRG00000003347/ENSBGRG00000003778/ENSBGRG00000004433/ENSBGRG00000005250/ENSBGRG00000005881/ENSBGRG00000005908/ENSBGRG00000008845/ENSBGRG00000009159/…	58
GO:0007030	BP Golgi organization	33/1977	167/16432	0.00267417	0.097428	0.0921783	ENSBGRG00000000507/ENSBGRG00000000898/ENSBGRG00000002399/ENSBGRG00000002802/ENSBGRG00000003800/ENSBGRG00000004688/ENSBGRG00000005984/ENSBGRG00000006007/ENSBGRG00000006462/ENSBGRG00000008482/ENSBGRG00000009426/ENSBGRG00000009807/ENSBGRG00000013399/ENSBGRG00000014401/ENSBGRG00000014834/ENSBGRG00000015042/ENSBGRG00000017184/ENSBGRG00000018001/ENSBGRG00000018397/ENSBGRG00000018723/ENSBGRG00000018770/…	33
GO:0000245	BP spliceosomal complex assembly	17/1977	69/16432	0.00278157	0.100767	0.0953374	ENSBGRG00000000435/ENSBGRG00000000604/ENSBGRG00000000870/ENSBGRG00000004967/ENSBGRG00000004978/ENSBGRG00000005564/ENSBGRG00000007889/ENSBGRG00000008312/ENSBGRG00000010444/ENSBGRG00000012125/ENSBGRG00000012526/ENSBGRG00000015169/ENSBGRG00000016112/ENSBGRG00000018516/ENSBGRG00000020710/ENSBGRG00000022559/ENSBGRG00000026788	17
GO:0006998	BP nuclear envelope organization	17/1977	69/16432	0.00278157	0.100767	0.0953374	ENSBGRG00000002838/ENSBGRG00000006672/ENSBGRG00000008973/ENSBGRG00000008997/ENSBGRG00000009663/ENSBGRG00000010086/ENSBGRG00000011705/ENSBGRG00000012329/ENSBGRG00000012455/ENSBGRG00000012656/ENSBGRG00000017914/ENSBGRG00000018023/ENSBGRG00000018397/ENSBGRG00000019140/ENSBGRG00000020395/ENSBGRG00000021365/ENSBGRG00000022777	17
GO:0051168	BP nuclear export	36/1977	187/16432	0.00280571	0.101354	0.0958931	ENSBGRG00000000304/ENSBGRG00000000435/ENSBGRG00000000689/ENSBGRG00000001581/ENSBGRG00000001684/ENSBGRG00000002814/ENSBGRG00000004082/ENSBGRG00000006334/ENSBGRG00000007397/ENSBGRG00000008764/ENSBGRG00000009001/ENSBGRG00000009295/ENSBGRG00000010041/ENSBGRG00000010231/ENSBGRG00000010371/ENSBGRG00000011262/ENSBGRG00000011941/ENSBGRG00000012521/ENSBGRG00000012808/ENSBGRG00000014836/ENSBGRG00000015169/…	36
GO:0005791	CC rough endoplasmic reticulum	29/1977	142/16432	0.00284432	0.101886	0.0963957	ENSBGRG00000000889/ENSBGRG00000000914/ENSBGRG00000001728/ENSBGRG00000002552/ENSBGRG00000003560/ENSBGRG00000003812/ENSBGRG00000003902/ENSBGRG00000004171/ENSBGRG00000005212/ENSBGRG00000006891/ENSBGRG00000007179/ENSBGRG00000007397/ENSBGRG00000008251/ENSBGRG00000011620/ENSBGRG00000012058/ENSBGRG00000014229/ENSBGRG00000015577/ENSBGRG00000018132/ENSBGRG00000018498/ENSBGRG00000020003/ENSBGRG00000020657/…	29
GO:0010508	BP positive regulation of autophagy	29/1977	142/16432	0.00284432	0.101886	0.0963957	ENSBGRG00000000125/ENSBGRG00000000444/ENSBGRG00000000816/ENSBGRG00000000858/ENSBGRG00000004071/ENSBGRG00000005424/ENSBGRG00000006007/ENSBGRG00000006494/ENSBGRG00000006847/ENSBGRG00000010653/ENSBGRG00000012147/ENSBGRG00000012196/ENSBGRG00000012579/ENSBGRG00000013214/ENSBGRG00000016738/ENSBGRG00000016796/ENSBGRG00000017228/ENSBGRG00000018312/ENSBGRG00000019900/ENSBGRG00000020540/ENSBGRG00000020657/…	29
GO:0036064	CC ciliary basal body	29/1977	142/16432	0.00284432	0.101886	0.0963957	ENSBGRG00000000270/ENSBGRG00000005284/ENSBGRG00000005546/ENSBGRG00000005673/ENSBGRG00000005675/ENSBGRG00000006059/ENSBGRG00000006467/ENSBGRG00000009402/ENSBGRG00000010611/ENSBGRG00000011405/ENSBGRG00000011517/ENSBGRG00000012205/ENSBGRG00000013534/ENSBGRG00000014585/ENSBGRG00000015085/ENSBGRG00000016896/ENSBGRG00000017768/ENSBGRG00000019297/ENSBGRG00000019369/ENSBGRG00000021052/ENSBGRG00000021428/…	29
GO:1990825	MF sequence-specific mRNA binding	8/1977	22/16432	0.0029118	0.104011	0.098407	ENSBGRG00000001908/ENSBGRG00000004082/ENSBGRG00000011262/ENSBGRG00000011274/ENSBGRG00000012058/ENSBGRG00000015702/ENSBGRG00000024148/ENSBGRG00000026564	8
GO:0018205	BP peptidyl-lysine modification	52/1977	295/16432	0.00292313	0.104125	0.0985149	ENSBGRG00000000597/ENSBGRG00000001324/ENSBGRG00000001592/ENSBGRG00000001780/ENSBGRG00000001785/ENSBGRG00000001845/ENSBGRG00000001892/ENSBGRG00000002560/ENSBGRG00000002680/ENSBGRG00000003151/ENSBGRG00000003455/ENSBGRG00000004007/ENSBGRG00000004125/ENSBGRG00000004497/ENSBGRG00000004932/ENSBGRG00000005342/ENSBGRG00000005403/ENSBGRG00000005423/ENSBGRG00000005424/ENSBGRG00000006101/ENSBGRG00000006371/…	52
GO:0006914	BP autophagy	47/1977	261/16432	0.00295072	0.104301	0.0986807	ENSBGRG00000000003/ENSBGRG00000000356/ENSBGRG00000000455/ENSBGRG00000000507/ENSBGRG00000000674/ENSBGRG00000000816/ENSBGRG00000001427/ENSBGRG00000001455/ENSBGRG00000002560/ENSBGRG00000002593/ENSBGRG00000003787/ENSBGRG00000003866/ENSBGRG00000003898/ENSBGRG00000005049/ENSBGRG00000006407/ENSBGRG00000006672/ENSBGRG00000007904/ENSBGRG00000008997/ENSBGRG00000010134/ENSBGRG00000010889/ENSBGRG00000010942/…	47
GO:0061919	BP process utilizing autophagic mechanism	47/1977	261/16432	0.00295072	0.104301	0.0986807	ENSBGRG00000000003/ENSBGRG00000000356/ENSBGRG00000000455/ENSBGRG00000000507/ENSBGRG00000000674/ENSBGRG00000000816/ENSBGRG00000001427/ENSBGRG00000001455/ENSBGRG00000002560/ENSBGRG00000002593/ENSBGRG00000003787/ENSBGRG00000003866/ENSBGRG00000003898/ENSBGRG00000005049/ENSBGRG00000006407/ENSBGRG00000006672/ENSBGRG00000007904/ENSBGRG00000008997/ENSBGRG00000010134/ENSBGRG00000010889/ENSBGRG00000010942/…	47
GO:0006611	BP protein export from nucleus	33/1977	168/16432	0.00295252	0.104301	0.0986807	ENSBGRG00000000304/ENSBGRG00000000435/ENSBGRG00000000689/ENSBGRG00000001581/ENSBGRG00000001684/ENSBGRG00000002814/ENSBGRG00000006334/ENSBGRG00000007397/ENSBGRG00000008764/ENSBGRG00000010041/ENSBGRG00000010231/ENSBGRG00000010371/ENSBGRG00000011262/ENSBGRG00000011941/ENSBGRG00000012521/ENSBGRG00000012808/ENSBGRG00000014836/ENSBGRG00000015169/ENSBGRG00000015311/ENSBGRG00000015980/ENSBGRG00000019140/…	33
GO:0008134	MF transcription factor binding	120/1977	784/16432	0.00296621	0.104496	0.0988652	ENSBGRG00000000263/ENSBGRG00000000384/ENSBGRG00000000398/ENSBGRG00000000624/ENSBGRG00000000648/ENSBGRG00000000853/ENSBGRG00000001002/ENSBGRG00000001427/ENSBGRG00000001581/ENSBGRG00000001761/ENSBGRG00000001789/ENSBGRG00000001845/ENSBGRG00000001858/ENSBGRG00000001873/ENSBGRG00000002048/ENSBGRG00000002141/ENSBGRG00000002265/ENSBGRG00000002526/ENSBGRG00000002560/ENSBGRG00000003000/ENSBGRG00000003059/…	120
GO:0060147	BP regulation of posttranscriptional gene silencing	20/1977	87/16432	0.00299991	0.105104	0.0994405	ENSBGRG00000000280/ENSBGRG00000002571/ENSBGRG00000003267/ENSBGRG00000006633/ENSBGRG00000007071/ENSBGRG00000009101/ENSBGRG00000010365/ENSBGRG00000011022/ENSBGRG00000011274/ENSBGRG00000012058/ENSBGRG00000013230/ENSBGRG00000016762/ENSBGRG00000018243/ENSBGRG00000018749/ENSBGRG00000020295/ENSBGRG00000022335/ENSBGRG00000023220/ENSBGRG00000024148/ENSBGRG00000024431/ENSBGRG00000024678	20
GO:1903321	BP negative regulation of protein modification by small protein conjugation or removal	22/1977	99/16432	0.00299991	0.105104	0.0994405	ENSBGRG00000000455/ENSBGRG00000000459/ENSBGRG00000001137/ENSBGRG00000002498/ENSBGRG00000002560/ENSBGRG00000002680/ENSBGRG00000003800/ENSBGRG00000004593/ENSBGRG00000004602/ENSBGRG00000009792/ENSBGRG00000009962/ENSBGRG00000010134/ENSBGRG00000013214/ENSBGRG00000013780/ENSBGRG00000014104/ENSBGRG00000014229/ENSBGRG00000018907/ENSBGRG00000021653/ENSBGRG00000022027/ENSBGRG00000023214/ENSBGRG00000026157/…	22
GO:0032553	MF ribonucleotide binding	102/1977	652/16432	0.00303782	0.105895	0.100189	ENSBGRG00000000648/ENSBGRG00000001081/ENSBGRG00000001136/ENSBGRG00000001569/ENSBGRG00000001810/ENSBGRG00000001976/ENSBGRG00000002360/ENSBGRG00000002383/ENSBGRG00000002399/ENSBGRG00000002786/ENSBGRG00000003083/ENSBGRG00000003203/ENSBGRG00000003323/ENSBGRG00000003610/ENSBGRG00000003809/ENSBGRG00000004102/ENSBGRG00000004270/ENSBGRG00000004289/ENSBGRG00000005250/ENSBGRG00000005321/ENSBGRG00000005627/…	102
GO:0050684	BP regulation of mRNA processing	41/1977	221/16432	0.00304707	0.105895	0.100189	ENSBGRG00000000280/ENSBGRG00000000398/ENSBGRG00000000517/ENSBGRG00000000624/ENSBGRG00000000693/ENSBGRG00000001800/ENSBGRG00000002312/ENSBGRG00000002546/ENSBGRG00000002703/ENSBGRG00000002814/ENSBGRG00000002938/ENSBGRG00000004082/ENSBGRG00000004149/ENSBGRG00000004579/ENSBGRG00000004932/ENSBGRG00000005189/ENSBGRG00000005746/ENSBGRG00000006158/ENSBGRG00000006934/ENSBGRG00000008713/ENSBGRG00000009634/…	41
GO:0008757	MF S-adenosylmethionine-dependent methyltransferase activity	27/1977	130/16432	0.00304734	0.105895	0.100189	ENSBGRG00000000074/ENSBGRG00000001690/ENSBGRG00000001829/ENSBGRG00000003778/ENSBGRG00000004497/ENSBGRG00000004579/ENSBGRG00000006371/ENSBGRG00000006496/ENSBGRG00000006812/ENSBGRG00000006939/ENSBGRG00000008275/ENSBGRG00000009060/ENSBGRG00000009123/ENSBGRG00000010556/ENSBGRG00000010736/ENSBGRG00000011464/ENSBGRG00000012417/ENSBGRG00000013158/ENSBGRG00000013274/ENSBGRG00000013431/ENSBGRG00000017392/…	27
GO:0042769	BP DNA damage response, detection of DNA damage	12/1977	42/16432	0.00307901	0.106706	0.100956	ENSBGRG00000003610/ENSBGRG00000006304/ENSBGRG00000010710/ENSBGRG00000012018/ENSBGRG00000012612/ENSBGRG00000012726/ENSBGRG00000016678/ENSBGRG00000021712/ENSBGRG00000021990/ENSBGRG00000023037/ENSBGRG00000023214/ENSBGRG00000024546	12
GO:0001510	BP RNA methylation	16/1977	64/16432	0.00312338	0.107951	0.102134	ENSBGRG00000000960/ENSBGRG00000001690/ENSBGRG00000001829/ENSBGRG00000002571/ENSBGRG00000002938/ENSBGRG00000004579/ENSBGRG00000005990/ENSBGRG00000006496/ENSBGRG00000006812/ENSBGRG00000008275/ENSBGRG00000009060/ENSBGRG00000011464/ENSBGRG00000012417/ENSBGRG00000013274/ENSBGRG00000016689/ENSBGRG00000018577	16
GO:0018130	BP heterocycle biosynthetic process	227/1977	1597/16432	0.0031653	0.109105	0.103226	ENSBGRG00000000080/ENSBGRG00000000144/ENSBGRG00000000284/ENSBGRG00000000624/ENSBGRG00000000687/ENSBGRG00000000853/ENSBGRG00000000889/ENSBGRG00000000894/ENSBGRG00000000923/ENSBGRG00000000960/ENSBGRG00000001021/ENSBGRG00000001088/ENSBGRG00000001143/ENSBGRG00000001608/ENSBGRG00000001789/ENSBGRG00000001845/ENSBGRG00000001858/ENSBGRG00000001872/ENSBGRG00000001908/ENSBGRG00000001963/ENSBGRG00000002048/…	227
GO:0045943	BP positive regulation of transcription by RNA polymerase I	9/1977	27/16432	0.00319906	0.109677	0.103767	ENSBGRG00000003347/ENSBGRG00000003528/ENSBGRG00000004257/ENSBGRG00000008414/ENSBGRG00000010134/ENSBGRG00000013936/ENSBGRG00000016796/ENSBGRG00000019521/ENSBGRG00000020440	9
GO:1903651	BP positive regulation of cytoplasmic transport	9/1977	27/16432	0.00319906	0.109677	0.103767	ENSBGRG00000000783/ENSBGRG00000009295/ENSBGRG00000012147/ENSBGRG00000013219/ENSBGRG00000015918/ENSBGRG00000016776/ENSBGRG00000018459/ENSBGRG00000023220/ENSBGRG00000024539	9
GO:0098556	CC cytoplasmic side of rough endoplasmic reticulum membrane	11/1977	37/16432	0.00322341	0.109979	0.104053	ENSBGRG00000000914/ENSBGRG00000002552/ENSBGRG00000003902/ENSBGRG00000007397/ENSBGRG00000014229/ENSBGRG00000015577/ENSBGRG00000020003/ENSBGRG00000020657/ENSBGRG00000021512/ENSBGRG00000023214/ENSBGRG00000026033	11
GO:1990841	MF promoter-specific chromatin binding	14/1977	53/16432	0.00322508	0.109979	0.104053	ENSBGRG00000001789/ENSBGRG00000003582/ENSBGRG00000006582/ENSBGRG00000010365/ENSBGRG00000010653/ENSBGRG00000011274/ENSBGRG00000013158/ENSBGRG00000013504/ENSBGRG00000014262/ENSBGRG00000014458/ENSBGRG00000016762/ENSBGRG00000019030/ENSBGRG00000023220/ENSBGRG00000025898	14
GO:0001671	MF ATPase activator activity	10/1977	32/16432	0.00328049	0.110693	0.104728	ENSBGRG00000001844/ENSBGRG00000002186/ENSBGRG00000002265/ENSBGRG00000009296/ENSBGRG00000009663/ENSBGRG00000012396/ENSBGRG00000014295/ENSBGRG00000017976/ENSBGRG00000023336/ENSBGRG00000026792	10
GO:0006506	BP GPI anchor biosynthetic process	10/1977	32/16432	0.00328049	0.110693	0.104728	ENSBGRG00000003125/ENSBGRG00000006703/ENSBGRG00000007389/ENSBGRG00000007547/ENSBGRG00000008048/ENSBGRG00000010354/ENSBGRG00000011558/ENSBGRG00000012916/ENSBGRG00000014127/ENSBGRG00000016535	10
GO:0030515	MF snoRNA binding	10/1977	32/16432	0.00328049	0.110693	0.104728	ENSBGRG00000001872/ENSBGRG00000010744/ENSBGRG00000010996/ENSBGRG00000013328/ENSBGRG00000013906/ENSBGRG00000016004/ENSBGRG00000017588/ENSBGRG00000017777/ENSBGRG00000020440/ENSBGRG00000024138	10
GO:0033044	BP regulation of chromosome organization	74/1977	451/16432	0.00328062	0.110693	0.104728	ENSBGRG00000000078/ENSBGRG00000000360/ENSBGRG00000000693/ENSBGRG00000001220/ENSBGRG00000001780/ENSBGRG00000001845/ENSBGRG00000002486/ENSBGRG00000002498/ENSBGRG00000002703/ENSBGRG00000003300/ENSBGRG00000004007/ENSBGRG00000004082/ENSBGRG00000004289/ENSBGRG00000004932/ENSBGRG00000005342/ENSBGRG00000005881/ENSBGRG00000006007/ENSBGRG00000006334/ENSBGRG00000006582/ENSBGRG00000007305/ENSBGRG00000007558/…	74
GO:0044419	BP interspecies interaction between organisms	72/1977	437/16432	0.00332773	0.111987	0.105953	ENSBGRG00000000003/ENSBGRG00000000117/ENSBGRG00000000624/ENSBGRG00000000689/ENSBGRG00000000714/ENSBGRG00000000853/ENSBGRG00000001427/ENSBGRG00000001451/ENSBGRG00000002042/ENSBGRG00000002486/ENSBGRG00000002833/ENSBGRG00000003083/ENSBGRG00000003191/ENSBGRG00000003582/ENSBGRG00000003775/ENSBGRG00000004082/ENSBGRG00000004289/ENSBGRG00000004783/ENSBGRG00000005335/ENSBGRG00000005990/ENSBGRG00000006058/…	72
GO:0022904	BP respiratory electron transport chain	27/1977	131/16432	0.00340857	0.114406	0.108242	ENSBGRG00000001191/ENSBGRG00000001256/ENSBGRG00000001525/ENSBGRG00000002707/ENSBGRG00000002891/ENSBGRG00000003013/ENSBGRG00000003880/ENSBGRG00000005916/ENSBGRG00000007086/ENSBGRG00000008160/ENSBGRG00000009957/ENSBGRG00000010730/ENSBGRG00000010796/ENSBGRG00000010824/ENSBGRG00000010871/ENSBGRG00000013214/ENSBGRG00000013936/ENSBGRG00000014262/ENSBGRG00000019602/ENSBGRG00000019621/ENSBGRG00000020781/…	27
GO:0035770	CC ribonucleoprotein granule	54/1977	311/16432	0.00342023	0.114497	0.108328	ENSBGRG00000000304/ENSBGRG00000000517/ENSBGRG00000000725/ENSBGRG00000001581/ENSBGRG00000001942/ENSBGRG00000002383/ENSBGRG00000003531/ENSBGRG00000003627/ENSBGRG00000004289/ENSBGRG00000005173/ENSBGRG00000005189/ENSBGRG00000005499/ENSBGRG00000005564/ENSBGRG00000005627/ENSBGRG00000006334/ENSBGRG00000006806/ENSBGRG00000008312/ENSBGRG00000008375/ENSBGRG00000009101/ENSBGRG00000010086/ENSBGRG00000010365/…	54
GO:0019080	BP viral gene expression	7/1977	18/16432	0.00344055	0.114814	0.108627	ENSBGRG00000000853/ENSBGRG00000005335/ENSBGRG00000006058/ENSBGRG00000011274/ENSBGRG00000015610/ENSBGRG00000024004/ENSBGRG00000024539	7
GO:0060966	BP regulation of gene silencing by RNA	21/1977	94/16432	0.00344764	0.114814	0.108627	ENSBGRG00000000280/ENSBGRG00000002571/ENSBGRG00000003267/ENSBGRG00000006021/ENSBGRG00000006633/ENSBGRG00000007071/ENSBGRG00000009101/ENSBGRG00000010365/ENSBGRG00000011022/ENSBGRG00000011274/ENSBGRG00000012058/ENSBGRG00000013230/ENSBGRG00000016762/ENSBGRG00000018243/ENSBGRG00000018749/ENSBGRG00000020295/ENSBGRG00000022335/ENSBGRG00000023220/ENSBGRG00000024148/ENSBGRG00000024431/ENSBGRG00000024678	21
GO:0042623	MF ATPase activity, coupled	62/1977	367/16432	0.00347199	0.115324	0.10911	ENSBGRG00000000078/ENSBGRG00000000687/ENSBGRG00000000807/ENSBGRG00000000870/ENSBGRG00000001081/ENSBGRG00000001781/ENSBGRG00000002323/ENSBGRG00000002465/ENSBGRG00000002486/ENSBGRG00000002526/ENSBGRG00000002563/ENSBGRG00000002593/ENSBGRG00000002979/ENSBGRG00000003323/ENSBGRG00000003383/ENSBGRG00000004257/ENSBGRG00000005270/ENSBGRG00000005463/ENSBGRG00000005537/ENSBGRG00000006272/ENSBGRG00000006381/…	62
GO:0033157	BP regulation of intracellular protein transport	48/1977	270/16432	0.00348469	0.115446	0.109226	ENSBGRG00000000444/ENSBGRG00000000858/ENSBGRG00000000868/ENSBGRG00000001569/ENSBGRG00000001784/ENSBGRG00000002383/ENSBGRG00000002560/ENSBGRG00000002563/ENSBGRG00000002593/ENSBGRG00000002657/ENSBGRG00000002703/ENSBGRG00000003533/ENSBGRG00000004126/ENSBGRG00000005881/ENSBGRG00000005984/ENSBGRG00000006007/ENSBGRG00000006027/ENSBGRG00000008139/ENSBGRG00000008764/ENSBGRG00000008845/ENSBGRG00000009365/…	48
GO:0008173	MF RNA methyltransferase activity	13/1977	48/16432	0.00352707	0.116548	0.110268	ENSBGRG00000001690/ENSBGRG00000001829/ENSBGRG00000002571/ENSBGRG00000004579/ENSBGRG00000006496/ENSBGRG00000006812/ENSBGRG00000008275/ENSBGRG00000009060/ENSBGRG00000011464/ENSBGRG00000012417/ENSBGRG00000013274/ENSBGRG00000016689/ENSBGRG00000018577	13
GO:0006406	BP mRNA export from nucleus	25/1977	119/16432	0.00363071	0.119356	0.112925	ENSBGRG00000000304/ENSBGRG00000000435/ENSBGRG00000000689/ENSBGRG00000001581/ENSBGRG00000002814/ENSBGRG00000006334/ENSBGRG00000010041/ENSBGRG00000010371/ENSBGRG00000011262/ENSBGRG00000011941/ENSBGRG00000012521/ENSBGRG00000012808/ENSBGRG00000014836/ENSBGRG00000015169/ENSBGRG00000015311/ENSBGRG00000015980/ENSBGRG00000019641/ENSBGRG00000020390/ENSBGRG00000020925/ENSBGRG00000021360/ENSBGRG00000021761/…	25
GO:0071427	BP mRNA-containing ribonucleoprotein complex export from nucleus	25/1977	119/16432	0.00363071	0.119356	0.112925	ENSBGRG00000000304/ENSBGRG00000000435/ENSBGRG00000000689/ENSBGRG00000001581/ENSBGRG00000002814/ENSBGRG00000006334/ENSBGRG00000010041/ENSBGRG00000010371/ENSBGRG00000011262/ENSBGRG00000011941/ENSBGRG00000012521/ENSBGRG00000012808/ENSBGRG00000014836/ENSBGRG00000015169/ENSBGRG00000015311/ENSBGRG00000015980/ENSBGRG00000019641/ENSBGRG00000020390/ENSBGRG00000020925/ENSBGRG00000021360/ENSBGRG00000021761/…	25
GO:0007059	BP chromosome segregation	60/1977	354/16432	0.00370727	0.121561	0.115011	ENSBGRG00000000003/ENSBGRG00000000120/ENSBGRG00000000428/ENSBGRG00000000950/ENSBGRG00000001266/ENSBGRG00000001451/ENSBGRG00000001581/ENSBGRG00000001592/ENSBGRG00000002498/ENSBGRG00000002820/ENSBGRG00000003300/ENSBGRG00000003966/ENSBGRG00000005253/ENSBGRG00000005881/ENSBGRG00000006672/ENSBGRG00000006806/ENSBGRG00000006924/ENSBGRG00000007842/ENSBGRG00000007914/ENSBGRG00000008250/ENSBGRG00000008997/…	60
GO:0030176	CC integral component of endoplasmic reticulum membrane	30/1977	151/16432	0.00374049	0.121623	0.115069	ENSBGRG00000001229/ENSBGRG00000002211/ENSBGRG00000003125/ENSBGRG00000003347/ENSBGRG00000003827/ENSBGRG00000004174/ENSBGRG00000006525/ENSBGRG00000006674/ENSBGRG00000007389/ENSBGRG00000009797/ENSBGRG00000010354/ENSBGRG00000010766/ENSBGRG00000011620/ENSBGRG00000013121/ENSBGRG00000013475/ENSBGRG00000013853/ENSBGRG00000016182/ENSBGRG00000016653/ENSBGRG00000016796/ENSBGRG00000016813/ENSBGRG00000017111/…	30
GO:0005675	CC transcription factor TFIIH holo complex	5/1977	10/16432	0.00374722	0.121623	0.115069	ENSBGRG00000002526/ENSBGRG00000003393/ENSBGRG00000009296/ENSBGRG00000013405/ENSBGRG00000026645	5
GO:0008250	CC oligosaccharyltransferase complex	5/1977	10/16432	0.00374722	0.121623	0.115069	ENSBGRG00000000413/ENSBGRG00000005212/ENSBGRG00000015408/ENSBGRG00000020635/ENSBGRG00000024402	5
GO:0043201	BP response to leucine	5/1977	10/16432	0.00374722	0.121623	0.115069	ENSBGRG00000010134/ENSBGRG00000012859/ENSBGRG00000014262/ENSBGRG00000021365/ENSBGRG00000021453	5
GO:0006356	BP regulation of transcription by RNA polymerase I	12/1977	43/16432	0.00381155	0.122658	0.116049	ENSBGRG00000003347/ENSBGRG00000003528/ENSBGRG00000004257/ENSBGRG00000008414/ENSBGRG00000010134/ENSBGRG00000012093/ENSBGRG00000013936/ENSBGRG00000016796/ENSBGRG00000019521/ENSBGRG00000020440/ENSBGRG00000025223/ENSBGRG00000025934	12
GO:0044818	BP mitotic G2/M transition checkpoint	12/1977	43/16432	0.00381155	0.122658	0.116049	ENSBGRG00000000428/ENSBGRG00000000900/ENSBGRG00000004285/ENSBGRG00000004344/ENSBGRG00000004791/ENSBGRG00000005881/ENSBGRG00000020448/ENSBGRG00000021342/ENSBGRG00000021712/ENSBGRG00000024678/ENSBGRG00000025223/ENSBGRG00000026903	12
GO:0017062	BP respiratory chain complex III assembly	6/1977	14/16432	0.00382706	0.122658	0.116049	ENSBGRG00000005444/ENSBGRG00000005901/ENSBGRG00000005916/ENSBGRG00000009807/ENSBGRG00000010803/ENSBGRG00000021583	6
GO:0034551	BP mitochondrial respiratory chain complex III assembly	6/1977	14/16432	0.00382706	0.122658	0.116049	ENSBGRG00000005444/ENSBGRG00000005901/ENSBGRG00000005916/ENSBGRG00000009807/ENSBGRG00000010803/ENSBGRG00000021583	6
GO:1990440	BP positive regulation of transcription from RNA polymerase II promoter in response to endoplasmic reticulum stress	6/1977	14/16432	0.00382706	0.122658	0.116049	ENSBGRG00000003347/ENSBGRG00000013504/ENSBGRG00000016796/ENSBGRG00000018312/ENSBGRG00000020026/ENSBGRG00000021213	6
GO:0032210	BP regulation of telomere maintenance via telomerase	14/1977	54/16432	0.00388107	0.123689	0.117024	ENSBGRG00000000078/ENSBGRG00000002486/ENSBGRG00000002498/ENSBGRG00000004082/ENSBGRG00000009171/ENSBGRG00000012276/ENSBGRG00000012720/ENSBGRG00000013857/ENSBGRG00000017777/ENSBGRG00000023383/ENSBGRG00000024146/ENSBGRG00000024485/ENSBGRG00000026124/ENSBGRG00000026157	14
GO:0044770	BP cell cycle phase transition	52/1977	299/16432	0.00388434	0.123689	0.117024	ENSBGRG00000000080/ENSBGRG00000000696/ENSBGRG00000001008/ENSBGRG00000001581/ENSBGRG00000001714/ENSBGRG00000001908/ENSBGRG00000001942/ENSBGRG00000002560/ENSBGRG00000003542/ENSBGRG00000003666/ENSBGRG00000003803/ENSBGRG00000003915/ENSBGRG00000004125/ENSBGRG00000004270/ENSBGRG00000004593/ENSBGRG00000005070/ENSBGRG00000005673/ENSBGRG00000005984/ENSBGRG00000006672/ENSBGRG00000006965/ENSBGRG00000008972/…	52
GO:0016032	BP viral process	45/1977	251/16432	0.00388824	0.123689	0.117024	ENSBGRG00000000003/ENSBGRG00000000689/ENSBGRG00000000714/ENSBGRG00000000853/ENSBGRG00000001427/ENSBGRG00000001451/ENSBGRG00000002042/ENSBGRG00000002486/ENSBGRG00000002833/ENSBGRG00000003083/ENSBGRG00000003775/ENSBGRG00000004082/ENSBGRG00000004289/ENSBGRG00000005335/ENSBGRG00000006058/ENSBGRG00000006672/ENSBGRG00000008764/ENSBGRG00000008997/ENSBGRG00000010889/ENSBGRG00000011164/ENSBGRG00000011274/…	45
GO:0030532	CC small nuclear ribonucleoprotein complex	21/1977	95/16432	0.00393545	0.12488	0.118151	ENSBGRG00000000360/ENSBGRG00000000435/ENSBGRG00000000604/ENSBGRG00000000725/ENSBGRG00000000870/ENSBGRG00000003627/ENSBGRG00000005189/ENSBGRG00000005564/ENSBGRG00000005687/ENSBGRG00000006934/ENSBGRG00000007293/ENSBGRG00000007313/ENSBGRG00000008312/ENSBGRG00000008375/ENSBGRG00000014167/ENSBGRG00000014407/ENSBGRG00000014438/ENSBGRG00000014997/ENSBGRG00000015580/ENSBGRG00000019073/ENSBGRG00000026788	21
GO:0006986	BP response to unfolded protein	31/1977	158/16432	0.00394832	0.124978	0.118244	ENSBGRG00000000648/ENSBGRG00000001887/ENSBGRG00000001991/ENSBGRG00000002265/ENSBGRG00000002988/ENSBGRG00000003347/ENSBGRG00000003560/ENSBGRG00000003812/ENSBGRG00000004126/ENSBGRG00000004174/ENSBGRG00000005403/ENSBGRG00000005627/ENSBGRG00000007830/ENSBGRG00000009049/ENSBGRG00000013121/ENSBGRG00000013399/ENSBGRG00000013735/ENSBGRG00000013864/ENSBGRG00000013924/ENSBGRG00000016796/ENSBGRG00000016813/…	31
GO:0007020	BP microtubule nucleation	8/1977	23/16432	0.00399987	0.125676	0.118905	ENSBGRG00000000952/ENSBGRG00000004808/ENSBGRG00000005984/ENSBGRG00000006352/ENSBGRG00000009683/ENSBGRG00000011703/ENSBGRG00000016108/ENSBGRG00000024074	8
GO:0030992	CC intraciliary transport particle B	8/1977	23/16432	0.00399987	0.125676	0.118905	ENSBGRG00000000270/ENSBGRG00000003750/ENSBGRG00000005675/ENSBGRG00000006059/ENSBGRG00000008205/ENSBGRG00000021052/ENSBGRG00000022082/ENSBGRG00000022708	8
GO:0046856	BP phosphatidylinositol dephosphorylation	8/1977	23/16432	0.00399987	0.125676	0.118905	ENSBGRG00000000125/ENSBGRG00000002551/ENSBGRG00000013219/ENSBGRG00000015826/ENSBGRG00000021737/ENSBGRG00000022670/ENSBGRG00000023860/ENSBGRG00000024246	8
GO:0010972	BP negative regulation of G2/M transition of mitotic cell cycle	15/1977	60/16432	0.0041481	0.129992	0.122987	ENSBGRG00000000428/ENSBGRG00000000900/ENSBGRG00000002498/ENSBGRG00000004285/ENSBGRG00000004344/ENSBGRG00000004791/ENSBGRG00000005881/ENSBGRG00000006304/ENSBGRG00000008997/ENSBGRG00000020448/ENSBGRG00000021342/ENSBGRG00000021712/ENSBGRG00000024678/ENSBGRG00000025223/ENSBGRG00000026903	15
GO:0034976	BP response to endoplasmic reticulum stress	52/1977	300/16432	0.00416333	0.129992	0.122987	ENSBGRG00000001887/ENSBGRG00000002186/ENSBGRG00000002211/ENSBGRG00000002988/ENSBGRG00000003147/ENSBGRG00000003347/ENSBGRG00000003560/ENSBGRG00000003812/ENSBGRG00000004126/ENSBGRG00000004174/ENSBGRG00000004257/ENSBGRG00000005403/ENSBGRG00000005627/ENSBGRG00000009278/ENSBGRG00000013121/ENSBGRG00000013399/ENSBGRG00000013405/ENSBGRG00000013504/ENSBGRG00000013735/ENSBGRG00000013864/ENSBGRG00000013991/…	52
GO:0005635	CC nuclear envelope	78/1977	484/16432	0.00417083	0.129992	0.122987	ENSBGRG00000000444/ENSBGRG00000001714/ENSBGRG00000001781/ENSBGRG00000002048/ENSBGRG00000002211/ENSBGRG00000002329/ENSBGRG00000002680/ENSBGRG00000002707/ENSBGRG00000002838/ENSBGRG00000002954/ENSBGRG00000003000/ENSBGRG00000003526/ENSBGRG00000003812/ENSBGRG00000003827/ENSBGRG00000003866/ENSBGRG00000004148/ENSBGRG00000004840/ENSBGRG00000005444/ENSBGRG00000006027/ENSBGRG00000006672/ENSBGRG00000006969/…	78
GO:0006296	BP nucleotide-excision repair, DNA incision, 5'-to lesion	10/1977	33/16432	0.00420747	0.129992	0.122987	ENSBGRG00000001199/ENSBGRG00000002526/ENSBGRG00000003610/ENSBGRG00000006304/ENSBGRG00000009296/ENSBGRG00000010710/ENSBGRG00000012018/ENSBGRG00000012726/ENSBGRG00000016678/ENSBGRG00000024546	10
GO:0051788	BP response to misfolded protein	10/1977	33/16432	0.00420747	0.129992	0.122987	ENSBGRG00000001455/ENSBGRG00000003812/ENSBGRG00000013399/ENSBGRG00000015353/ENSBGRG00000016219/ENSBGRG00000016813/ENSBGRG00000017615/ENSBGRG00000019140/ENSBGRG00000019900/ENSBGRG00000023328	10
GO:0005521	MF lamin binding	9/1977	28/16432	0.00421853	0.129992	0.122987	ENSBGRG00000000444/ENSBGRG00000002838/ENSBGRG00000003827/ENSBGRG00000006027/ENSBGRG00000006459/ENSBGRG00000009663/ENSBGRG00000018023/ENSBGRG00000023693/ENSBGRG00000025082	9
GO:0045167	BP asymmetric protein localization involved in cell fate determination	9/1977	28/16432	0.00421853	0.129992	0.122987	ENSBGRG00000003533/ENSBGRG00000006256/ENSBGRG00000007083/ENSBGRG00000008459/ENSBGRG00000009159/ENSBGRG00000012557/ENSBGRG00000023429/ENSBGRG00000026013/ENSBGRG00000026265	9
GO:0070897	BP transcription preinitiation complex assembly	9/1977	28/16432	0.00421853	0.129992	0.122987	ENSBGRG00000001858/ENSBGRG00000003582/ENSBGRG00000008994/ENSBGRG00000012581/ENSBGRG00000013504/ENSBGRG00000017520/ENSBGRG00000019080/ENSBGRG00000023351/ENSBGRG00000025934	9
GO:0006839	BP mitochondrial transport	46/1977	259/16432	0.00425101	0.13067	0.123629	ENSBGRG00000000144/ENSBGRG00000000430/ENSBGRG00000000444/ENSBGRG00000000648/ENSBGRG00000000687/ENSBGRG00000000858/ENSBGRG00000000889/ENSBGRG00000000960/ENSBGRG00000001378/ENSBGRG00000001844/ENSBGRG00000002941/ENSBGRG00000002944/ENSBGRG00000003323/ENSBGRG00000003674/ENSBGRG00000004071/ENSBGRG00000005230/ENSBGRG00000005424/ENSBGRG00000005681/ENSBGRG00000008219/ENSBGRG00000008819/ENSBGRG00000008845/…	46
GO:0031056	BP regulation of histone modification	35/1977	185/16432	0.00426096	0.13067	0.123629	ENSBGRG00000000693/ENSBGRG00000001845/ENSBGRG00000002703/ENSBGRG00000004007/ENSBGRG00000004932/ENSBGRG00000005881/ENSBGRG00000006007/ENSBGRG00000006334/ENSBGRG00000006582/ENSBGRG00000007305/ENSBGRG00000008315/ENSBGRG00000010186/ENSBGRG00000010200/ENSBGRG00000010315/ENSBGRG00000010444/ENSBGRG00000010653/ENSBGRG00000011022/ENSBGRG00000012058/ENSBGRG00000012860/ENSBGRG00000013158/ENSBGRG00000013504/…	35
GO:1902562	CC H4 histone acetyltransferase complex	13/1977	49/16432	0.00428206	0.131002	0.123944	ENSBGRG00000000597/ENSBGRG00000001780/ENSBGRG00000001785/ENSBGRG00000001845/ENSBGRG00000003151/ENSBGRG00000007500/ENSBGRG00000011274/ENSBGRG00000012210/ENSBGRG00000013911/ENSBGRG00000017947/ENSBGRG00000022864/ENSBGRG00000026265/ENSBGRG00000026796	13
GO:0006479	BP protein methylation	26/1977	127/16432	0.00440385	0.134	0.12678	ENSBGRG00000000074/ENSBGRG00000002139/ENSBGRG00000004497/ENSBGRG00000004932/ENSBGRG00000005549/ENSBGRG00000006371/ENSBGRG00000006469/ENSBGRG00000006939/ENSBGRG00000010556/ENSBGRG00000010653/ENSBGRG00000010736/ENSBGRG00000011945/ENSBGRG00000013158/ENSBGRG00000013431/ENSBGRG00000013987/ENSBGRG00000014997/ENSBGRG00000015917/ENSBGRG00000016004/ENSBGRG00000017392/ENSBGRG00000017893/ENSBGRG00000018433/…	26
GO:0008213	BP protein alkylation	26/1977	127/16432	0.00440385	0.134	0.12678	ENSBGRG00000000074/ENSBGRG00000002139/ENSBGRG00000004497/ENSBGRG00000004932/ENSBGRG00000005549/ENSBGRG00000006371/ENSBGRG00000006469/ENSBGRG00000006939/ENSBGRG00000010556/ENSBGRG00000010653/ENSBGRG00000010736/ENSBGRG00000011945/ENSBGRG00000013158/ENSBGRG00000013431/ENSBGRG00000013987/ENSBGRG00000014997/ENSBGRG00000015917/ENSBGRG00000016004/ENSBGRG00000017392/ENSBGRG00000017893/ENSBGRG00000018433/…	26
GO:0003735	MF structural constituent of ribosome	50/1977	287/16432	0.00441149	0.134	0.12678	ENSBGRG00000000058/ENSBGRG00000000914/ENSBGRG00000001137/ENSBGRG00000001775/ENSBGRG00000001942/ENSBGRG00000002272/ENSBGRG00000002458/ENSBGRG00000002552/ENSBGRG00000003539/ENSBGRG00000003803/ENSBGRG00000003813/ENSBGRG00000003895/ENSBGRG00000003902/ENSBGRG00000004602/ENSBGRG00000004783/ENSBGRG00000004927/ENSBGRG00000004938/ENSBGRG00000007115/ENSBGRG00000007397/ENSBGRG00000007836/ENSBGRG00000008224/…	50
GO:0010257	BP NADH dehydrogenase complex assembly	17/1977	72/16432	0.00446137	0.134557	0.127306	ENSBGRG00000001191/ENSBGRG00000001256/ENSBGRG00000002707/ENSBGRG00000003013/ENSBGRG00000005444/ENSBGRG00000007629/ENSBGRG00000008223/ENSBGRG00000009078/ENSBGRG00000010730/ENSBGRG00000010871/ENSBGRG00000013431/ENSBGRG00000019602/ENSBGRG00000019621/ENSBGRG00000020781/ENSBGRG00000025025/ENSBGRG00000025201/ENSBGRG00000026419	17
GO:0032981	BP mitochondrial respiratory chain complex I assembly	17/1977	72/16432	0.00446137	0.134557	0.127306	ENSBGRG00000001191/ENSBGRG00000001256/ENSBGRG00000002707/ENSBGRG00000003013/ENSBGRG00000005444/ENSBGRG00000007629/ENSBGRG00000008223/ENSBGRG00000009078/ENSBGRG00000010730/ENSBGRG00000010871/ENSBGRG00000013431/ENSBGRG00000019602/ENSBGRG00000019621/ENSBGRG00000020781/ENSBGRG00000025025/ENSBGRG00000025201/ENSBGRG00000026419	17
GO:0051646	BP mitochondrion localization	17/1977	72/16432	0.00446137	0.134557	0.127306	ENSBGRG00000002457/ENSBGRG00000005250/ENSBGRG00000005424/ENSBGRG00000005444/ENSBGRG00000005499/ENSBGRG00000006965/ENSBGRG00000008751/ENSBGRG00000009722/ENSBGRG00000012018/ENSBGRG00000018417/ENSBGRG00000019900/ENSBGRG00000020032/ENSBGRG00000020857/ENSBGRG00000021454/ENSBGRG00000023860/ENSBGRG00000024246/ENSBGRG00000024784	17
GO:1903050	BP regulation of proteolysis involved in cellular protein catabolic process	45/1977	253/16432	0.00452396	0.135655	0.128345	ENSBGRG00000001137/ENSBGRG00000001427/ENSBGRG00000001455/ENSBGRG00000002560/ENSBGRG00000003300/ENSBGRG00000003800/ENSBGRG00000004257/ENSBGRG00000004602/ENSBGRG00000005533/ENSBGRG00000005608/ENSBGRG00000005984/ENSBGRG00000006304/ENSBGRG00000006553/ENSBGRG00000007247/ENSBGRG00000009278/ENSBGRG00000009496/ENSBGRG00000010134/ENSBGRG00000012018/ENSBGRG00000012058/ENSBGRG00000012196/ENSBGRG00000013214/…	45
GO:0004843	MF thiol-dependent ubiquitin-specific protease activity	18/1977	78/16432	0.00452837	0.135655	0.128345	ENSBGRG00000000077/ENSBGRG00000004978/ENSBGRG00000005908/ENSBGRG00000006058/ENSBGRG00000009962/ENSBGRG00000010994/ENSBGRG00000014104/ENSBGRG00000014621/ENSBGRG00000015567/ENSBGRG00000015615/ENSBGRG00000016961/ENSBGRG00000017615/ENSBGRG00000019637/ENSBGRG00000021990/ENSBGRG00000023523/ENSBGRG00000024641/ENSBGRG00000025898/ENSBGRG00000026528	18
GO:0005776	CC autophagosome	20/1977	90/16432	0.0045296	0.135655	0.128345	ENSBGRG00000000125/ENSBGRG00000000507/ENSBGRG00000000674/ENSBGRG00000002593/ENSBGRG00000003787/ENSBGRG00000004071/ENSBGRG00000005212/ENSBGRG00000006007/ENSBGRG00000007904/ENSBGRG00000010889/ENSBGRG00000012865/ENSBGRG00000013399/ENSBGRG00000019577/ENSBGRG00000020540/ENSBGRG00000021365/ENSBGRG00000021428/ENSBGRG00000021792/ENSBGRG00000021810/ENSBGRG00000025122/ENSBGRG00000025713	20
GO:0015935	CC small ribosomal subunit	25/1977	121/16432	0.00456246	0.136319	0.128974	ENSBGRG00000000914/ENSBGRG00000001775/ENSBGRG00000001942/ENSBGRG00000002552/ENSBGRG00000004938/ENSBGRG00000007397/ENSBGRG00000007836/ENSBGRG00000008529/ENSBGRG00000009189/ENSBGRG00000010432/ENSBGRG00000012612/ENSBGRG00000012666/ENSBGRG00000012777/ENSBGRG00000014536/ENSBGRG00000014873/ENSBGRG00000015577/ENSBGRG00000018011/ENSBGRG00000018067/ENSBGRG00000019081/ENSBGRG00000021676/ENSBGRG00000021729/…	25
GO:0070085	BP glycosylation	40/1977	220/16432	0.00487281	0.145253	0.137426	ENSBGRG00000000265/ENSBGRG00000000413/ENSBGRG00000001088/ENSBGRG00000003212/ENSBGRG00000003347/ENSBGRG00000003812/ENSBGRG00000005212/ENSBGRG00000005345/ENSBGRG00000005993/ENSBGRG00000007477/ENSBGRG00000008048/ENSBGRG00000008659/ENSBGRG00000009441/ENSBGRG00000010555/ENSBGRG00000012104/ENSBGRG00000013399/ENSBGRG00000014127/ENSBGRG00000015372/ENSBGRG00000015408/ENSBGRG00000016310/ENSBGRG00000016535/…	40
GO:0000724	BP double-strand break repair via homologous recombination	22/1977	103/16432	0.00497864	0.148062	0.140084	ENSBGRG00000000428/ENSBGRG00000002323/ENSBGRG00000002979/ENSBGRG00000005881/ENSBGRG00000008250/ENSBGRG00000008532/ENSBGRG00000008611/ENSBGRG00000012483/ENSBGRG00000012516/ENSBGRG00000012726/ENSBGRG00000015135/ENSBGRG00000017947/ENSBGRG00000020390/ENSBGRG00000020448/ENSBGRG00000021080/ENSBGRG00000021180/ENSBGRG00000021342/ENSBGRG00000021507/ENSBGRG00000021761/ENSBGRG00000024546/ENSBGRG00000025900/…	22
GO:0043487	BP regulation of RNA stability	28/1977	141/16432	0.00501084	0.148674	0.140663	ENSBGRG00000000517/ENSBGRG00000000537/ENSBGRG00000002802/ENSBGRG00000004579/ENSBGRG00000005444/ENSBGRG00000006547/ENSBGRG00000008764/ENSBGRG00000010134/ENSBGRG00000011274/ENSBGRG00000012018/ENSBGRG00000012058/ENSBGRG00000012329/ENSBGRG00000012808/ENSBGRG00000014421/ENSBGRG00000017777/ENSBGRG00000018497/ENSBGRG00000018749/ENSBGRG00000018820/ENSBGRG00000019164/ENSBGRG00000019456/ENSBGRG00000020402/…	28
GO:0035967	BP cellular response to topologically incorrect protein	30/1977	154/16432	0.0050365	0.148888	0.140865	ENSBGRG00000001887/ENSBGRG00000001991/ENSBGRG00000002988/ENSBGRG00000003347/ENSBGRG00000003560/ENSBGRG00000003812/ENSBGRG00000004126/ENSBGRG00000004174/ENSBGRG00000005403/ENSBGRG00000005627/ENSBGRG00000013121/ENSBGRG00000013399/ENSBGRG00000013735/ENSBGRG00000013864/ENSBGRG00000015353/ENSBGRG00000016219/ENSBGRG00000016796/ENSBGRG00000016813/ENSBGRG00000017181/ENSBGRG00000017615/ENSBGRG00000018312/…	30
GO:0032786	BP positive regulation of DNA-templated transcription, elongation	11/1977	39/16432	0.00504131	0.148888	0.140865	ENSBGRG00000004602/ENSBGRG00000004932/ENSBGRG00000009269/ENSBGRG00000011188/ENSBGRG00000011427/ENSBGRG00000012444/ENSBGRG00000017896/ENSBGRG00000021360/ENSBGRG00000023533/ENSBGRG00000024678/ENSBGRG00000026367	11
GO:2000278	BP regulation of DNA biosynthetic process	25/1977	122/16432	0.00509851	0.15023	0.142135	ENSBGRG00000000078/ENSBGRG00000001780/ENSBGRG00000002486/ENSBGRG00000002498/ENSBGRG00000004082/ENSBGRG00000009171/ENSBGRG00000010007/ENSBGRG00000010710/ENSBGRG00000012276/ENSBGRG00000012720/ENSBGRG00000013328/ENSBGRG00000013504/ENSBGRG00000013857/ENSBGRG00000016678/ENSBGRG00000017354/ENSBGRG00000017777/ENSBGRG00000018779/ENSBGRG00000020448/ENSBGRG00000023383/ENSBGRG00000023638/ENSBGRG00000024146/…	25
GO:0010501	BP RNA secondary structure unwinding	13/1977	50/16432	0.00516205	0.150434	0.142328	ENSBGRG00000000807/ENSBGRG00000000870/ENSBGRG00000003383/ENSBGRG00000010365/ENSBGRG00000010744/ENSBGRG00000011274/ENSBGRG00000013616/ENSBGRG00000014704/ENSBGRG00000020405/ENSBGRG00000021080/ENSBGRG00000022559/ENSBGRG00000024431/ENSBGRG00000025331	13
GO:0032459	BP regulation of protein oligomerization	13/1977	50/16432	0.00516205	0.150434	0.142328	ENSBGRG00000001455/ENSBGRG00000004071/ENSBGRG00000005250/ENSBGRG00000005321/ENSBGRG00000009608/ENSBGRG00000013504/ENSBGRG00000018167/ENSBGRG00000019900/ENSBGRG00000020208/ENSBGRG00000023591/ENSBGRG00000026512/ENSBGRG00000026688/ENSBGRG00000026760	13
GO:0070050	BP neuron cellular homeostasis	13/1977	50/16432	0.00516205	0.150434	0.142328	ENSBGRG00000000003/ENSBGRG00000000117/ENSBGRG00000000507/ENSBGRG00000000687/ENSBGRG00000009159/ENSBGRG00000010942/ENSBGRG00000013214/ENSBGRG00000014839/ENSBGRG00000016630/ENSBGRG00000019140/ENSBGRG00000022943/ENSBGRG00000024391/ENSBGRG00000025630	13
GO:1903747	BP regulation of establishment of protein localization to mitochondrion	13/1977	50/16432	0.00516205	0.150434	0.142328	ENSBGRG00000000444/ENSBGRG00000000858/ENSBGRG00000000889/ENSBGRG00000002560/ENSBGRG00000004071/ENSBGRG00000007830/ENSBGRG00000008845/ENSBGRG00000013504/ENSBGRG00000014421/ENSBGRG00000017856/ENSBGRG00000019376/ENSBGRG00000020032/ENSBGRG00000024391	13
GO:1903363	BP negative regulation of cellular protein catabolic process	20/1977	91/16432	0.00516426	0.150434	0.142328	ENSBGRG00000001137/ENSBGRG00000001427/ENSBGRG00000002560/ENSBGRG00000002593/ENSBGRG00000003800/ENSBGRG00000004602/ENSBGRG00000006377/ENSBGRG00000010134/ENSBGRG00000012196/ENSBGRG00000013214/ENSBGRG00000013780/ENSBGRG00000014229/ENSBGRG00000017966/ENSBGRG00000020208/ENSBGRG00000021653/ENSBGRG00000024246/ENSBGRG00000024903/ENSBGRG00000025223/ENSBGRG00000026544/ENSBGRG00000026849	20
GO:0034250	BP positive regulation of cellular amide metabolic process	40/1977	221/16432	0.00527628	0.153348	0.145085	ENSBGRG00000000077/ENSBGRG00000000537/ENSBGRG00000000868/ENSBGRG00000001137/ENSBGRG00000001455/ENSBGRG00000001581/ENSBGRG00000002383/ENSBGRG00000003121/ENSBGRG00000004082/ENSBGRG00000004783/ENSBGRG00000005335/ENSBGRG00000006969/ENSBGRG00000009807/ENSBGRG00000010134/ENSBGRG00000010200/ENSBGRG00000011274/ENSBGRG00000012058/ENSBGRG00000012210/ENSBGRG00000012521/ENSBGRG00000012777/ENSBGRG00000015986/…	40
GO:0000314	CC organellar small ribosomal subunit	10/1977	34/16432	0.00532918	0.153837	0.145547	ENSBGRG00000001775/ENSBGRG00000004938/ENSBGRG00000007836/ENSBGRG00000010432/ENSBGRG00000012612/ENSBGRG00000012666/ENSBGRG00000018011/ENSBGRG00000018067/ENSBGRG00000021676/ENSBGRG00000021770	10
GO:0005763	CC mitochondrial small ribosomal subunit	10/1977	34/16432	0.00532918	0.153837	0.145547	ENSBGRG00000001775/ENSBGRG00000004938/ENSBGRG00000007836/ENSBGRG00000010432/ENSBGRG00000012612/ENSBGRG00000012666/ENSBGRG00000018011/ENSBGRG00000018067/ENSBGRG00000021676/ENSBGRG00000021770	10
GO:0045448	BP mitotic cell cycle, embryonic	10/1977	34/16432	0.00532918	0.153837	0.145547	ENSBGRG00000004270/ENSBGRG00000005499/ENSBGRG00000007575/ENSBGRG00000007842/ENSBGRG00000009345/ENSBGRG00000012058/ENSBGRG00000013158/ENSBGRG00000017966/ENSBGRG00000025196/ENSBGRG00000026395	10
GO:0006297	BP nucleotide-excision repair, DNA gap filling	8/1977	24/16432	0.00537629	0.154152	0.145846	ENSBGRG00000003610/ENSBGRG00000004289/ENSBGRG00000010710/ENSBGRG00000012018/ENSBGRG00000012726/ENSBGRG00000016678/ENSBGRG00000021180/ENSBGRG00000024546	8
GO:0034383	BP low-density lipoprotein particle clearance	8/1977	24/16432	0.00537629	0.154152	0.145846	ENSBGRG00000000714/ENSBGRG00000003789/ENSBGRG00000005861/ENSBGRG00000008706/ENSBGRG00000009496/ENSBGRG00000012214/ENSBGRG00000022860/ENSBGRG00000025764	8
GO:0043555	BP regulation of translation in response to stress	8/1977	24/16432	0.00537629	0.154152	0.145846	ENSBGRG00000003347/ENSBGRG00000005627/ENSBGRG00000010065/ENSBGRG00000016796/ENSBGRG00000019521/ENSBGRG00000022387/ENSBGRG00000024891/ENSBGRG00000025699	8
GO:0044528	BP regulation of mitochondrial mRNA stability	4/1977	7/16432	0.00540971	0.154243	0.145932	ENSBGRG00000005444/ENSBGRG00000006547/ENSBGRG00000018820/ENSBGRG00000019456	4
GO:0070531	CC BRCA1-A complex	4/1977	7/16432	0.00540971	0.154243	0.145932	ENSBGRG00000005881/ENSBGRG00000006821/ENSBGRG00000020830/ENSBGRG00000024682	4
GO:0032446	BP protein modification by small protein conjugation	95/1977	613/16432	0.00541562	0.154243	0.145932	ENSBGRG00000000117/ENSBGRG00000000384/ENSBGRG00000000459/ENSBGRG00000000642/ENSBGRG00000000674/ENSBGRG00000000693/ENSBGRG00000000725/ENSBGRG00000001002/ENSBGRG00000002082/ENSBGRG00000002421/ENSBGRG00000002560/ENSBGRG00000002680/ENSBGRG00000003059/ENSBGRG00000003250/ENSBGRG00000003263/ENSBGRG00000003300/ENSBGRG00000003301/ENSBGRG00000003362/ENSBGRG00000003531/ENSBGRG00000003574/ENSBGRG00000004932/…	95
GO:0030990	CC intraciliary transport particle	9/1977	29/16432	0.00547457	0.15523	0.146866	ENSBGRG00000000270/ENSBGRG00000003750/ENSBGRG00000005675/ENSBGRG00000006059/ENSBGRG00000008205/ENSBGRG00000021052/ENSBGRG00000022082/ENSBGRG00000022141/ENSBGRG00000022708	9
GO:0032461	BP positive regulation of protein oligomerization	9/1977	29/16432	0.00547457	0.15523	0.146866	ENSBGRG00000001455/ENSBGRG00000004071/ENSBGRG00000005321/ENSBGRG00000013504/ENSBGRG00000018167/ENSBGRG00000019900/ENSBGRG00000026512/ENSBGRG00000026688/ENSBGRG00000026760	9
GO:0006888	BP endoplasmic reticulum to Golgi vesicle-mediated transport	35/1977	188/16432	0.0055413	0.156775	0.148327	ENSBGRG00000000507/ENSBGRG00000001484/ENSBGRG00000001569/ENSBGRG00000003147/ENSBGRG00000004245/ENSBGRG00000004688/ENSBGRG00000005139/ENSBGRG00000005984/ENSBGRG00000006679/ENSBGRG00000006965/ENSBGRG00000010223/ENSBGRG00000012104/ENSBGRG00000012169/ENSBGRG00000013399/ENSBGRG00000014401/ENSBGRG00000015296/ENSBGRG00000015353/ENSBGRG00000015612/ENSBGRG00000017720/ENSBGRG00000018770/ENSBGRG00000019577/…	35
GO:0050821	BP protein stabilization	39/1977	215/16432	0.00560607	0.1571	0.148635	ENSBGRG00000000078/ENSBGRG00000000816/ENSBGRG00000001137/ENSBGRG00000001427/ENSBGRG00000001455/ENSBGRG00000001548/ENSBGRG00000002265/ENSBGRG00000002313/ENSBGRG00000002551/ENSBGRG00000002560/ENSBGRG00000003393/ENSBGRG00000003800/ENSBGRG00000004102/ENSBGRG00000004174/ENSBGRG00000004602/ENSBGRG00000005424/ENSBGRG00000009171/ENSBGRG00000009426/ENSBGRG00000009608/ENSBGRG00000009792/ENSBGRG00000012276/…	39
GO:0000725	BP recombinational repair	22/1977	104/16432	0.00561423	0.1571	0.148635	ENSBGRG00000000428/ENSBGRG00000002323/ENSBGRG00000002979/ENSBGRG00000005881/ENSBGRG00000008250/ENSBGRG00000008532/ENSBGRG00000008611/ENSBGRG00000012483/ENSBGRG00000012516/ENSBGRG00000012726/ENSBGRG00000015135/ENSBGRG00000017947/ENSBGRG00000020390/ENSBGRG00000020448/ENSBGRG00000021080/ENSBGRG00000021180/ENSBGRG00000021342/ENSBGRG00000021507/ENSBGRG00000021761/ENSBGRG00000024546/ENSBGRG00000025900/…	22
GO:0001047	MF core promoter binding	22/1977	104/16432	0.00561423	0.1571	0.148635	ENSBGRG00000001136/ENSBGRG00000001789/ENSBGRG00000003582/ENSBGRG00000003673/ENSBGRG00000006721/ENSBGRG00000006806/ENSBGRG00000006987/ENSBGRG00000008972/ENSBGRG00000009792/ENSBGRG00000011274/ENSBGRG00000012093/ENSBGRG00000012581/ENSBGRG00000013158/ENSBGRG00000013504/ENSBGRG00000016078/ENSBGRG00000016762/ENSBGRG00000018516/ENSBGRG00000019080/ENSBGRG00000019900/ENSBGRG00000023351/ENSBGRG00000024431/…	22
GO:0042273	BP ribosomal large subunit biogenesis	22/1977	104/16432	0.00561423	0.1571	0.148635	ENSBGRG00000000983/ENSBGRG00000001137/ENSBGRG00000003803/ENSBGRG00000004602/ENSBGRG00000005536/ENSBGRG00000008017/ENSBGRG00000009045/ENSBGRG00000009060/ENSBGRG00000009366/ENSBGRG00000010996/ENSBGRG00000011065/ENSBGRG00000013101/ENSBGRG00000015906/ENSBGRG00000016190/ENSBGRG00000016747/ENSBGRG00000016844/ENSBGRG00000020003/ENSBGRG00000020128/ENSBGRG00000021512/ENSBGRG00000024886/ENSBGRG00000025223/…	22
GO:0120114	CC Sm-like protein family complex	22/1977	104/16432	0.00561423	0.1571	0.148635	ENSBGRG00000000360/ENSBGRG00000000435/ENSBGRG00000000604/ENSBGRG00000000725/ENSBGRG00000000870/ENSBGRG00000003627/ENSBGRG00000004967/ENSBGRG00000005189/ENSBGRG00000005564/ENSBGRG00000005687/ENSBGRG00000006934/ENSBGRG00000007293/ENSBGRG00000007313/ENSBGRG00000008312/ENSBGRG00000008375/ENSBGRG00000014167/ENSBGRG00000014407/ENSBGRG00000014438/ENSBGRG00000014997/ENSBGRG00000015580/ENSBGRG00000019073/…	22
GO:0008138	MF protein tyrosine/serine/threonine phosphatase activity	12/1977	45/16432	0.00569449	0.158998	0.150431	ENSBGRG00000007914/ENSBGRG00000011168/ENSBGRG00000012802/ENSBGRG00000013219/ENSBGRG00000015826/ENSBGRG00000017142/ENSBGRG00000020657/ENSBGRG00000022670/ENSBGRG00000022709/ENSBGRG00000023133/ENSBGRG00000023860/ENSBGRG00000024246	12
GO:0004518	MF nuclease activity	31/1977	162/16432	0.00578374	0.161138	0.152456	ENSBGRG00000000920/ENSBGRG00000001249/ENSBGRG00000002171/ENSBGRG00000002313/ENSBGRG00000005444/ENSBGRG00000005503/ENSBGRG00000005812/ENSBGRG00000006633/ENSBGRG00000006722/ENSBGRG00000007525/ENSBGRG00000011105/ENSBGRG00000012808/ENSBGRG00000013864/ENSBGRG00000015986/ENSBGRG00000015993/ENSBGRG00000018077/ENSBGRG00000018614/ENSBGRG00000018820/ENSBGRG00000018864/ENSBGRG00000019164/ENSBGRG00000020050/…	31
GO:0031330	BP negative regulation of cellular catabolic process	52/1977	305/16432	0.00583063	0.162091	0.153357	ENSBGRG00000000537/ENSBGRG00000001137/ENSBGRG00000001427/ENSBGRG00000002082/ENSBGRG00000002551/ENSBGRG00000002560/ENSBGRG00000002593/ENSBGRG00000003800/ENSBGRG00000004497/ENSBGRG00000004602/ENSBGRG00000005444/ENSBGRG00000006377/ENSBGRG00000006672/ENSBGRG00000006679/ENSBGRG00000010134/ENSBGRG00000010380/ENSBGRG00000011274/ENSBGRG00000012058/ENSBGRG00000012196/ENSBGRG00000012329/ENSBGRG00000012859/…	52
GO:0006415	BP translational termination	20/1977	92/16432	0.00587033	0.162841	0.154067	ENSBGRG00000000058/ENSBGRG00000000573/ENSBGRG00000001775/ENSBGRG00000002458/ENSBGRG00000004480/ENSBGRG00000004927/ENSBGRG00000004938/ENSBGRG00000006925/ENSBGRG00000007836/ENSBGRG00000008224/ENSBGRG00000010432/ENSBGRG00000012612/ENSBGRG00000012666/ENSBGRG00000015993/ENSBGRG00000016852/ENSBGRG00000018011/ENSBGRG00000018067/ENSBGRG00000021676/ENSBGRG00000021770/ENSBGRG00000026830	20
GO:0016607	CC nuclear speck	63/1977	383/16432	0.00596839	0.165203	0.156301	ENSBGRG00000000304/ENSBGRG00000000360/ENSBGRG00000000435/ENSBGRG00000000444/ENSBGRG00000000604/ENSBGRG00000001570/ENSBGRG00000001785/ENSBGRG00000002383/ENSBGRG00000002938/ENSBGRG00000003587/ENSBGRG00000003711/ENSBGRG00000004082/ENSBGRG00000005487/ENSBGRG00000005533/ENSBGRG00000005687/ENSBGRG00000005990/ENSBGRG00000006334/ENSBGRG00000006553/ENSBGRG00000006573/ENSBGRG00000006847/ENSBGRG00000006934/…	63
GO:0007034	BP vacuolar transport	26/1977	130/16432	0.00606569	0.167252	0.15824	ENSBGRG00000000003/ENSBGRG00000001333/ENSBGRG00000001451/ENSBGRG00000001455/ENSBGRG00000003787/ENSBGRG00000003866/ENSBGRG00000003904/ENSBGRG00000006021/ENSBGRG00000006407/ENSBGRG00000008997/ENSBGRG00000011531/ENSBGRG00000012859/ENSBGRG00000013090/ENSBGRG00000013399/ENSBGRG00000013742/ENSBGRG00000013943/ENSBGRG00000014393/ENSBGRG00000018459/ENSBGRG00000019577/ENSBGRG00000020208/ENSBGRG00000021093/…	26
GO:0006750	BP glutathione biosynthetic process	5/1977	11/16432	0.00619386	0.167252	0.15824	ENSBGRG00000000503/ENSBGRG00000005403/ENSBGRG00000008772/ENSBGRG00000014198/ENSBGRG00000022483	5
GO:0033314	BP mitotic DNA replication checkpoint	5/1977	11/16432	0.00619386	0.167252	0.15824	ENSBGRG00000000428/ENSBGRG00000004344/ENSBGRG00000020448/ENSBGRG00000024678/ENSBGRG00000026903	5
GO:0051352	BP negative regulation of ligase activity	5/1977	11/16432	0.00619386	0.167252	0.15824	ENSBGRG00000002560/ENSBGRG00000003800/ENSBGRG00000004593/ENSBGRG00000013214/ENSBGRG00000015723	5
GO:0051974	BP negative regulation of telomerase activity	5/1977	11/16432	0.00619386	0.167252	0.15824	ENSBGRG00000001780/ENSBGRG00000002498/ENSBGRG00000013504/ENSBGRG00000013857/ENSBGRG00000024146	5
GO:0008144	MF drug binding	94/1977	609/16432	0.00631471	0.167252	0.15824	ENSBGRG00000000144/ENSBGRG00000000648/ENSBGRG00000001081/ENSBGRG00000001136/ENSBGRG00000001725/ENSBGRG00000001810/ENSBGRG00000001829/ENSBGRG00000001908/ENSBGRG00000001976/ENSBGRG00000002383/ENSBGRG00000002399/ENSBGRG00000002988/ENSBGRG00000003323/ENSBGRG00000003610/ENSBGRG00000003775/ENSBGRG00000003809/ENSBGRG00000004102/ENSBGRG00000004289/ENSBGRG00000005217/ENSBGRG00000005403/ENSBGRG00000005648/…	94
GO:0044773	BP mitotic DNA damage checkpoint	22/1977	105/16432	0.00631528	0.167252	0.15824	ENSBGRG00000000889/ENSBGRG00000000900/ENSBGRG00000001744/ENSBGRG00000003574/ENSBGRG00000004285/ENSBGRG00000004344/ENSBGRG00000004791/ENSBGRG00000008148/ENSBGRG00000008574/ENSBGRG00000008845/ENSBGRG00000008972/ENSBGRG00000012726/ENSBGRG00000013504/ENSBGRG00000015135/ENSBGRG00000018846/ENSBGRG00000020448/ENSBGRG00000021342/ENSBGRG00000021712/ENSBGRG00000022883/ENSBGRG00000024678/ENSBGRG00000025223/…	22
GO:0005047	MF signal recognition particle binding	3/1977	4/16432	0.00633017	0.167252	0.15824	ENSBGRG00000003560/ENSBGRG00000004171/ENSBGRG00000021740	3
GO:0006106	BP fumarate metabolic process	3/1977	4/16432	0.00633017	0.167252	0.15824	ENSBGRG00000011706/ENSBGRG00000012621/ENSBGRG00000022227	3
GO:0007348	BP regulation of syncytial blastoderm mitotic cell cycle	3/1977	4/16432	0.00633017	0.167252	0.15824	ENSBGRG00000000428/ENSBGRG00000020448/ENSBGRG00000023920	3
GO:0010521	MF telomerase inhibitor activity	3/1977	4/16432	0.00633017	0.167252	0.15824	ENSBGRG00000001780/ENSBGRG00000002498/ENSBGRG00000024146	3
GO:0018171	BP peptidyl-cysteine oxidation	3/1977	4/16432	0.00633017	0.167252	0.15824	ENSBGRG00000013214/ENSBGRG00000020290/ENSBGRG00000020425	3
GO:0030242	BP autophagy of peroxisome	3/1977	4/16432	0.00633017	0.167252	0.15824	ENSBGRG00000003866/ENSBGRG00000021365/ENSBGRG00000022272	3
GO:0034271	CC phosphatidylinositol 3-kinase complex, class III, type I	3/1977	4/16432	0.00633017	0.167252	0.15824	ENSBGRG00000003787/ENSBGRG00000003866/ENSBGRG00000021365	3
GO:0035032	CC phosphatidylinositol 3-kinase complex, class III	3/1977	4/16432	0.00633017	0.167252	0.15824	ENSBGRG00000003787/ENSBGRG00000003866/ENSBGRG00000021365	3
GO:0072589	CC box H/ACA scaRNP complex	3/1977	4/16432	0.00633017	0.167252	0.15824	ENSBGRG00000001872/ENSBGRG00000010996/ENSBGRG00000017777	3
GO:0090661	CC box H/ACA telomerase RNP complex	3/1977	4/16432	0.00633017	0.167252	0.15824	ENSBGRG00000001872/ENSBGRG00000010996/ENSBGRG00000017777	3
GO:0098518	MF polynucleotide phosphatase activity	3/1977	4/16432	0.00633017	0.167252	0.15824	ENSBGRG00000001249/ENSBGRG00000011168/ENSBGRG00000023133	3
GO:1903061	BP positive regulation of protein lipidation	3/1977	4/16432	0.00633017	0.167252	0.15824	ENSBGRG00000000816/ENSBGRG00000006494/ENSBGRG00000012196	3
GO:1903121	BP regulation of TRAIL-activated apoptotic signaling pathway	3/1977	4/16432	0.00633017	0.167252	0.15824	ENSBGRG00000013214/ENSBGRG00000013366/ENSBGRG00000021213	3
GO:1903179	BP regulation of dopamine biosynthetic process	3/1977	4/16432	0.00633017	0.167252	0.15824	ENSBGRG00000006847/ENSBGRG00000013214/ENSBGRG00000020208	3
GO:1903181	BP positive regulation of dopamine biosynthetic process	3/1977	4/16432	0.00633017	0.167252	0.15824	ENSBGRG00000006847/ENSBGRG00000013214/ENSBGRG00000020208	3
GO:1905269	BP positive regulation of chromatin organization	27/1977	137/16432	0.00642012	0.169279	0.160158	ENSBGRG00000000693/ENSBGRG00000001220/ENSBGRG00000001845/ENSBGRG00000004007/ENSBGRG00000004932/ENSBGRG00000005881/ENSBGRG00000006007/ENSBGRG00000006334/ENSBGRG00000006582/ENSBGRG00000007305/ENSBGRG00000010186/ENSBGRG00000010315/ENSBGRG00000010444/ENSBGRG00000011022/ENSBGRG00000011274/ENSBGRG00000012058/ENSBGRG00000013158/ENSBGRG00000013504/ENSBGRG00000014262/ENSBGRG00000014379/ENSBGRG00000014458/…	27
GO:0016441	BP posttranscriptional gene silencing	21/1977	99/16432	0.00649646	0.17094	0.161729	ENSBGRG00000000870/ENSBGRG00000002313/ENSBGRG00000005173/ENSBGRG00000005567/ENSBGRG00000006341/ENSBGRG00000007500/ENSBGRG00000009101/ENSBGRG00000010365/ENSBGRG00000010712/ENSBGRG00000011274/ENSBGRG00000017504/ENSBGRG00000019030/ENSBGRG00000020026/ENSBGRG00000020395/ENSBGRG00000020405/ENSBGRG00000022335/ENSBGRG00000022387/ENSBGRG00000023300/ENSBGRG00000024148/ENSBGRG00000024431/ENSBGRG00000024485	21
GO:0005770	CC late endosome	45/1977	258/16432	0.00651228	0.171004	0.16179	ENSBGRG00000000783/ENSBGRG00000002446/ENSBGRG00000002593/ENSBGRG00000003056/ENSBGRG00000003083/ENSBGRG00000003452/ENSBGRG00000003746/ENSBGRG00000003807/ENSBGRG00000003866/ENSBGRG00000005431/ENSBGRG00000005861/ENSBGRG00000006672/ENSBGRG00000008997/ENSBGRG00000009039/ENSBGRG00000009603/ENSBGRG00000011531/ENSBGRG00000012332/ENSBGRG00000013358/ENSBGRG00000013742/ENSBGRG00000014578/ENSBGRG00000016776/…	45
GO:0033683	BP nucleotide-excision repair, DNA incision	10/1977	35/16432	0.00667172	0.174832	0.165411	ENSBGRG00000001199/ENSBGRG00000002526/ENSBGRG00000003610/ENSBGRG00000006304/ENSBGRG00000009296/ENSBGRG00000010710/ENSBGRG00000012018/ENSBGRG00000012726/ENSBGRG00000016678/ENSBGRG00000024546	10
GO:0000502	CC proteasome complex	15/1977	63/16432	0.00674151	0.175105	0.16567	ENSBGRG00000001873/ENSBGRG00000002110/ENSBGRG00000004257/ENSBGRG00000004772/ENSBGRG00000006553/ENSBGRG00000010708/ENSBGRG00000013399/ENSBGRG00000013405/ENSBGRG00000018037/ENSBGRG00000018446/ENSBGRG00000019390/ENSBGRG00000019481/ENSBGRG00000023439/ENSBGRG00000025721/ENSBGRG00000026638	15
GO:0051438	BP regulation of ubiquitin-protein transferase activity	15/1977	63/16432	0.00674151	0.175105	0.16567	ENSBGRG00000000459/ENSBGRG00000001137/ENSBGRG00000001548/ENSBGRG00000002560/ENSBGRG00000003300/ENSBGRG00000003800/ENSBGRG00000004593/ENSBGRG00000004602/ENSBGRG00000006397/ENSBGRG00000006958/ENSBGRG00000013214/ENSBGRG00000013378/ENSBGRG00000014229/ENSBGRG00000014770/ENSBGRG00000018907	15
GO:0016780	MF phosphotransferase activity, for other substituted phosphate groups	7/1977	20/16432	0.0067506	0.175105	0.16567	ENSBGRG00000006674/ENSBGRG00000007547/ENSBGRG00000011521/ENSBGRG00000012916/ENSBGRG00000016733/ENSBGRG00000017111/ENSBGRG00000021208	7
GO:0032201	BP telomere maintenance via semi-conservative replication	7/1977	20/16432	0.0067506	0.175105	0.16567	ENSBGRG00000003542/ENSBGRG00000003610/ENSBGRG00000010710/ENSBGRG00000011903/ENSBGRG00000012726/ENSBGRG00000016678/ENSBGRG00000024546	7
GO:1900363	BP regulation of mRNA polyadenylation	7/1977	20/16432	0.0067506	0.175105	0.16567	ENSBGRG00000000624/ENSBGRG00000000693/ENSBGRG00000004932/ENSBGRG00000012058/ENSBGRG00000013279/ENSBGRG00000019863/ENSBGRG00000023533	7
GO:0006303	BP double-strand break repair via nonhomologous end joining	12/1977	46/16432	0.00687866	0.177706	0.16813	ENSBGRG00000002486/ENSBGRG00000002979/ENSBGRG00000004289/ENSBGRG00000005881/ENSBGRG00000006821/ENSBGRG00000008574/ENSBGRG00000011903/ENSBGRG00000020710/ENSBGRG00000020830/ENSBGRG00000021180/ENSBGRG00000021342/ENSBGRG00000024682	12
GO:0006984	BP ER-nucleus signaling pathway	12/1977	46/16432	0.00687866	0.177706	0.16813	ENSBGRG00000002954/ENSBGRG00000003347/ENSBGRG00000005627/ENSBGRG00000010766/ENSBGRG00000013121/ENSBGRG00000013504/ENSBGRG00000014873/ENSBGRG00000016796/ENSBGRG00000018312/ENSBGRG00000020026/ENSBGRG00000021213/ENSBGRG00000023679	12
GO:0032984	BP protein-containing complex disassembly	45/1977	259/16432	0.00698778	0.179776	0.170089	ENSBGRG00000000003/ENSBGRG00000000058/ENSBGRG00000000125/ENSBGRG00000000507/ENSBGRG00000000573/ENSBGRG00000001451/ENSBGRG00000001775/ENSBGRG00000002458/ENSBGRG00000003787/ENSBGRG00000004480/ENSBGRG00000004927/ENSBGRG00000004938/ENSBGRG00000005335/ENSBGRG00000005834/ENSBGRG00000006407/ENSBGRG00000006924/ENSBGRG00000006925/ENSBGRG00000007836/ENSBGRG00000008224/ENSBGRG00000008997/ENSBGRG00000009119/…	45
GO:0016556	BP mRNA modification	9/1977	30/16432	0.00700098	0.179776	0.170089	ENSBGRG00000000280/ENSBGRG00000001887/ENSBGRG00000002938/ENSBGRG00000004579/ENSBGRG00000005990/ENSBGRG00000006496/ENSBGRG00000017777/ENSBGRG00000018577/ENSBGRG00000025814	9
GO:0071218	BP cellular response to misfolded protein	9/1977	30/16432	0.00700098	0.179776	0.170089	ENSBGRG00000003812/ENSBGRG00000013399/ENSBGRG00000015353/ENSBGRG00000016219/ENSBGRG00000016813/ENSBGRG00000017615/ENSBGRG00000019140/ENSBGRG00000019900/ENSBGRG00000023328	9
GO:0034599	BP cellular response to oxidative stress	47/1977	273/16432	0.00705183	0.180526	0.170799	ENSBGRG00000000117/ENSBGRG00000000868/ENSBGRG00000001784/ENSBGRG00000002457/ENSBGRG00000002560/ENSBGRG00000002593/ENSBGRG00000003299/ENSBGRG00000003347/ENSBGRG00000003533/ENSBGRG00000004270/ENSBGRG00000005507/ENSBGRG00000005627/ENSBGRG00000006007/ENSBGRG00000006637/ENSBGRG00000006847/ENSBGRG00000007179/ENSBGRG00000009212/ENSBGRG00000009312/ENSBGRG00000009349/ENSBGRG00000009426/ENSBGRG00000009839/…	47
GO:0005868	CC cytoplasmic dynein complex	8/1977	25/16432	0.00708628	0.180526	0.170799	ENSBGRG00000007315/ENSBGRG00000012306/ENSBGRG00000013534/ENSBGRG00000013980/ENSBGRG00000015386/ENSBGRG00000018600/ENSBGRG00000022959/ENSBGRG00000024147	8
GO:1901798	BP positive regulation of signal transduction by p53 class mediator	8/1977	25/16432	0.00708628	0.180526	0.170799	ENSBGRG00000002560/ENSBGRG00000004071/ENSBGRG00000004602/ENSBGRG00000010365/ENSBGRG00000012018/ENSBGRG00000012585/ENSBGRG00000014229/ENSBGRG00000018779	8
GO:1903312	BP negative regulation of mRNA metabolic process	22/1977	106/16432	0.00708666	0.180526	0.170799	ENSBGRG00000000517/ENSBGRG00000000537/ENSBGRG00000000624/ENSBGRG00000000693/ENSBGRG00000002312/ENSBGRG00000004149/ENSBGRG00000004932/ENSBGRG00000010134/ENSBGRG00000011274/ENSBGRG00000012058/ENSBGRG00000012329/ENSBGRG00000013279/ENSBGRG00000013663/ENSBGRG00000017856/ENSBGRG00000018516/ENSBGRG00000018749/ENSBGRG00000019863/ENSBGRG00000020402/ENSBGRG00000021388/ENSBGRG00000023533/ENSBGRG00000023638/…	22
GO:0006575	BP cellular modified amino acid metabolic process	35/1977	191/16432	0.00713088	0.181292	0.171523	ENSBGRG00000000117/ENSBGRG00000000503/ENSBGRG00000001908/ENSBGRG00000002164/ENSBGRG00000002868/ENSBGRG00000002957/ENSBGRG00000003191/ENSBGRG00000003312/ENSBGRG00000003404/ENSBGRG00000005403/ENSBGRG00000005537/ENSBGRG00000006637/ENSBGRG00000007151/ENSBGRG00000007560/ENSBGRG00000008772/ENSBGRG00000009954/ENSBGRG00000010160/ENSBGRG00000011706/ENSBGRG00000011804/ENSBGRG00000012093/ENSBGRG00000013033/…	35
GO:0007349	BP cellularization	24/1977	119/16432	0.00733601	0.185879	0.175864	ENSBGRG00000000428/ENSBGRG00000002399/ENSBGRG00000003531/ENSBGRG00000004149/ENSBGRG00000004270/ENSBGRG00000005321/ENSBGRG00000007151/ENSBGRG00000007575/ENSBGRG00000010086/ENSBGRG00000012058/ENSBGRG00000012502/ENSBGRG00000013399/ENSBGRG00000014585/ENSBGRG00000015042/ENSBGRG00000015353/ENSBGRG00000015615/ENSBGRG00000020405/ENSBGRG00000020448/ENSBGRG00000021782/ENSBGRG00000023782/ENSBGRG00000025122/…	24
GO:0007051	BP spindle organization	42/1977	239/16432	0.00734041	0.185879	0.175864	ENSBGRG00000002838/ENSBGRG00000003533/ENSBGRG00000003666/ENSBGRG00000004593/ENSBGRG00000004701/ENSBGRG00000004808/ENSBGRG00000005253/ENSBGRG00000005499/ENSBGRG00000005984/ENSBGRG00000006352/ENSBGRG00000006924/ENSBGRG00000007157/ENSBGRG00000007914/ENSBGRG00000008939/ENSBGRG00000009345/ENSBGRG00000009683/ENSBGRG00000010186/ENSBGRG00000011022/ENSBGRG00000011065/ENSBGRG00000012210/ENSBGRG00000013101/…	42
GO:0055114	BP oxidation-reduction process	136/1977	927/16432	0.00742472	0.187643	0.177532	ENSBGRG00000000012/ENSBGRG00000000117/ENSBGRG00000000566/ENSBGRG00000000674/ENSBGRG00000000850/ENSBGRG00000000910/ENSBGRG00000001021/ENSBGRG00000001191/ENSBGRG00000001256/ENSBGRG00000001525/ENSBGRG00000001862/ENSBGRG00000001908/ENSBGRG00000002143/ENSBGRG00000002186/ENSBGRG00000002457/ENSBGRG00000002707/ENSBGRG00000002736/ENSBGRG00000002822/ENSBGRG00000002868/ENSBGRG00000002891/ENSBGRG00000002941/…	136
GO:0042770	BP signal transduction in response to DNA damage	20/1977	94/16432	0.00752007	0.189678	0.179457	ENSBGRG00000000889/ENSBGRG00000001427/ENSBGRG00000001744/ENSBGRG00000003574/ENSBGRG00000005881/ENSBGRG00000006821/ENSBGRG00000008148/ENSBGRG00000008845/ENSBGRG00000008972/ENSBGRG00000013504/ENSBGRG00000015567/ENSBGRG00000020448/ENSBGRG00000020710/ENSBGRG00000020830/ENSBGRG00000021712/ENSBGRG00000022883/ENSBGRG00000024682/ENSBGRG00000025587/ENSBGRG00000026013/ENSBGRG00000026320	20
GO:2000058	BP regulation of ubiquitin-dependent protein catabolic process	34/1977	185/16432	0.0075685	0.190524	0.180258	ENSBGRG00000001137/ENSBGRG00000001427/ENSBGRG00000001455/ENSBGRG00000002560/ENSBGRG00000003300/ENSBGRG00000003800/ENSBGRG00000004602/ENSBGRG00000005533/ENSBGRG00000005608/ENSBGRG00000005984/ENSBGRG00000006304/ENSBGRG00000006553/ENSBGRG00000007247/ENSBGRG00000009496/ENSBGRG00000012196/ENSBGRG00000013214/ENSBGRG00000013399/ENSBGRG00000013780/ENSBGRG00000014229/ENSBGRG00000014770/ENSBGRG00000015517/…	34
GO:0016236	BP macroautophagy	31/1977	165/16432	0.00758792	0.190637	0.180365	ENSBGRG00000000003/ENSBGRG00000000455/ENSBGRG00000000507/ENSBGRG00000000674/ENSBGRG00000001427/ENSBGRG00000002593/ENSBGRG00000003787/ENSBGRG00000003866/ENSBGRG00000003898/ENSBGRG00000005049/ENSBGRG00000006407/ENSBGRG00000006672/ENSBGRG00000007904/ENSBGRG00000008997/ENSBGRG00000010889/ENSBGRG00000010942/ENSBGRG00000012105/ENSBGRG00000012865/ENSBGRG00000013399/ENSBGRG00000013742/ENSBGRG00000016630/…	31
GO:0019438	BP aromatic compound biosynthetic process	224/1977	1604/16432	0.00761779	0.190947	0.180658	ENSBGRG00000000080/ENSBGRG00000000144/ENSBGRG00000000284/ENSBGRG00000000624/ENSBGRG00000000687/ENSBGRG00000000853/ENSBGRG00000000889/ENSBGRG00000000894/ENSBGRG00000000923/ENSBGRG00000000960/ENSBGRG00000001088/ENSBGRG00000001143/ENSBGRG00000001608/ENSBGRG00000001789/ENSBGRG00000001845/ENSBGRG00000001858/ENSBGRG00000001872/ENSBGRG00000001908/ENSBGRG00000001963/ENSBGRG00000002048/ENSBGRG00000002244/…	224
GO:0099738	CC cell cortex region	23/1977	113/16432	0.00763866	0.190947	0.180658	ENSBGRG00000000255/ENSBGRG00000005321/ENSBGRG00000006256/ENSBGRG00000006965/ENSBGRG00000008459/ENSBGRG00000009295/ENSBGRG00000009365/ENSBGRG00000012502/ENSBGRG00000013219/ENSBGRG00000014834/ENSBGRG00000017268/ENSBGRG00000019449/ENSBGRG00000020766/ENSBGRG00000021287/ENSBGRG00000021454/ENSBGRG00000021782/ENSBGRG00000023860/ENSBGRG00000024246/ENSBGRG00000024309/ENSBGRG00000024610/ENSBGRG00000025775/…	23
GO:0051726	BP regulation of cell cycle	200/1977	1418/16432	0.00764505	0.190947	0.180658	ENSBGRG00000000003/ENSBGRG00000000280/ENSBGRG00000000428/ENSBGRG00000000624/ENSBGRG00000000696/ENSBGRG00000000889/ENSBGRG00000000900/ENSBGRG00000001008/ENSBGRG00000001089/ENSBGRG00000001095/ENSBGRG00000001266/ENSBGRG00000001427/ENSBGRG00000001451/ENSBGRG00000001548/ENSBGRG00000001581/ENSBGRG00000001714/ENSBGRG00000001744/ENSBGRG00000001845/ENSBGRG00000001892/ENSBGRG00000001942/ENSBGRG00000002082/…	200
GO:0032204	BP regulation of telomere maintenance	19/1977	88/16432	0.00769483	0.191816	0.18148	ENSBGRG00000000078/ENSBGRG00000001780/ENSBGRG00000002486/ENSBGRG00000002498/ENSBGRG00000004082/ENSBGRG00000007558/ENSBGRG00000009171/ENSBGRG00000012276/ENSBGRG00000012720/ENSBGRG00000013857/ENSBGRG00000017777/ENSBGRG00000021342/ENSBGRG00000022777/ENSBGRG00000023383/ENSBGRG00000023638/ENSBGRG00000024146/ENSBGRG00000024485/ENSBGRG00000026124/ENSBGRG00000026157	19
GO:0034249	BP negative regulation of cellular amide metabolic process	35/1977	192/16432	0.00773869	0.192534	0.18216	ENSBGRG00000000517/ENSBGRG00000001455/ENSBGRG00000001581/ENSBGRG00000001908/ENSBGRG00000003347/ENSBGRG00000004149/ENSBGRG00000004579/ENSBGRG00000005189/ENSBGRG00000005627/ENSBGRG00000006027/ENSBGRG00000006721/ENSBGRG00000009032/ENSBGRG00000009344/ENSBGRG00000009634/ENSBGRG00000012058/ENSBGRG00000015184/ENSBGRG00000015702/ENSBGRG00000016796/ENSBGRG00000019101/ENSBGRG00000020405/ENSBGRG00000021388/…	35
GO:0044839	BP cell cycle G2/M phase transition	27/1977	139/16432	0.0078177	0.1934	0.182979	ENSBGRG00000000080/ENSBGRG00000000696/ENSBGRG00000001008/ENSBGRG00000001714/ENSBGRG00000002560/ENSBGRG00000003666/ENSBGRG00000003915/ENSBGRG00000004270/ENSBGRG00000005673/ENSBGRG00000005984/ENSBGRG00000006965/ENSBGRG00000008972/ENSBGRG00000010070/ENSBGRG00000010484/ENSBGRG00000011405/ENSBGRG00000013953/ENSBGRG00000015085/ENSBGRG00000016108/ENSBGRG00000016648/ENSBGRG00000017268/ENSBGRG00000020395/…	27
GO:0051028	BP mRNA transport	27/1977	139/16432	0.0078177	0.1934	0.182979	ENSBGRG00000000304/ENSBGRG00000000435/ENSBGRG00000000689/ENSBGRG00000001581/ENSBGRG00000002814/ENSBGRG00000006334/ENSBGRG00000010041/ENSBGRG00000010371/ENSBGRG00000011262/ENSBGRG00000011941/ENSBGRG00000012058/ENSBGRG00000012521/ENSBGRG00000012808/ENSBGRG00000014836/ENSBGRG00000015169/ENSBGRG00000015311/ENSBGRG00000015980/ENSBGRG00000016981/ENSBGRG00000019641/ENSBGRG00000020390/ENSBGRG00000020925/…	27
GO:0046822	BP regulation of nucleocytoplasmic transport	32/1977	172/16432	0.00782035	0.1934	0.182979	ENSBGRG00000000868/ENSBGRG00000002383/ENSBGRG00000002560/ENSBGRG00000002703/ENSBGRG00000003533/ENSBGRG00000005881/ENSBGRG00000005984/ENSBGRG00000006007/ENSBGRG00000008139/ENSBGRG00000008764/ENSBGRG00000008845/ENSBGRG00000009365/ENSBGRG00000010041/ENSBGRG00000010065/ENSBGRG00000010365/ENSBGRG00000011274/ENSBGRG00000012093/ENSBGRG00000013214/ENSBGRG00000013279/ENSBGRG00000013504/ENSBGRG00000014836/…	32
GO:0030490	BP maturation of SSU-rRNA	15/1977	64/16432	0.00784911	0.1934	0.182979	ENSBGRG00000002781/ENSBGRG00000004032/ENSBGRG00000005812/ENSBGRG00000007397/ENSBGRG00000008375/ENSBGRG00000008414/ENSBGRG00000010123/ENSBGRG00000012612/ENSBGRG00000014536/ENSBGRG00000016004/ENSBGRG00000017950/ENSBGRG00000020440/ENSBGRG00000020475/ENSBGRG00000022371/ENSBGRG00000022490	15
GO:1905369	CC endopeptidase complex	15/1977	64/16432	0.00784911	0.1934	0.182979	ENSBGRG00000001873/ENSBGRG00000002110/ENSBGRG00000004257/ENSBGRG00000004772/ENSBGRG00000006553/ENSBGRG00000010708/ENSBGRG00000013399/ENSBGRG00000013405/ENSBGRG00000018037/ENSBGRG00000018446/ENSBGRG00000019390/ENSBGRG00000019481/ENSBGRG00000023439/ENSBGRG00000025721/ENSBGRG00000026638	15
GO:0032781	BP positive regulation of ATPase activity	17/1977	76/16432	0.0079097	0.194144	0.183683	ENSBGRG00000001844/ENSBGRG00000001887/ENSBGRG00000002186/ENSBGRG00000002265/ENSBGRG00000002399/ENSBGRG00000004270/ENSBGRG00000006334/ENSBGRG00000009296/ENSBGRG00000009663/ENSBGRG00000011274/ENSBGRG00000012396/ENSBGRG00000013924/ENSBGRG00000014295/ENSBGRG00000017976/ENSBGRG00000019310/ENSBGRG00000023336/ENSBGRG00000026792	17
GO:1903051	BP negative regulation of proteolysis involved in cellular protein catabolic process	17/1977	76/16432	0.0079097	0.194144	0.183683	ENSBGRG00000001137/ENSBGRG00000001427/ENSBGRG00000002560/ENSBGRG00000003800/ENSBGRG00000004602/ENSBGRG00000010134/ENSBGRG00000012196/ENSBGRG00000013214/ENSBGRG00000013780/ENSBGRG00000014229/ENSBGRG00000017966/ENSBGRG00000021653/ENSBGRG00000024246/ENSBGRG00000024903/ENSBGRG00000025223/ENSBGRG00000026544/ENSBGRG00000026849	17
GO:0010923	BP negative regulation of phosphatase activity	22/1977	107/16432	0.00793343	0.194354	0.183881	ENSBGRG00000001008/ENSBGRG00000002188/ENSBGRG00000003915/ENSBGRG00000004209/ENSBGRG00000005490/ENSBGRG00000005661/ENSBGRG00000007558/ENSBGRG00000008939/ENSBGRG00000009273/ENSBGRG00000013996/ENSBGRG00000016108/ENSBGRG00000017856/ENSBGRG00000018250/ENSBGRG00000019140/ENSBGRG00000019521/ENSBGRG00000019863/ENSBGRG00000019922/ENSBGRG00000020263/ENSBGRG00000020657/ENSBGRG00000024309/ENSBGRG00000025270/…	22
GO:0060271	BP cilium assembly	62/1977	381/16432	0.00800551	0.195612	0.185072	ENSBGRG00000000270/ENSBGRG00000000361/ENSBGRG00000000594/ENSBGRG00000000923/ENSBGRG00000001714/ENSBGRG00000002146/ENSBGRG00000002563/ENSBGRG00000003750/ENSBGRG00000004845/ENSBGRG00000005284/ENSBGRG00000005587/ENSBGRG00000005673/ENSBGRG00000005675/ENSBGRG00000005984/ENSBGRG00000006059/ENSBGRG00000006467/ENSBGRG00000006839/ENSBGRG00000006965/ENSBGRG00000007315/ENSBGRG00000007737/ENSBGRG00000007914/…	62
GO:0031227	CC intrinsic component of endoplasmic reticulum membrane	30/1977	159/16432	0.00802531	0.195612	0.185072	ENSBGRG00000001229/ENSBGRG00000002211/ENSBGRG00000003125/ENSBGRG00000003347/ENSBGRG00000003827/ENSBGRG00000004174/ENSBGRG00000006525/ENSBGRG00000006674/ENSBGRG00000007389/ENSBGRG00000009797/ENSBGRG00000010354/ENSBGRG00000010766/ENSBGRG00000011620/ENSBGRG00000013121/ENSBGRG00000013475/ENSBGRG00000013853/ENSBGRG00000016182/ENSBGRG00000016653/ENSBGRG00000016796/ENSBGRG00000016813/ENSBGRG00000017111/…	30
GO:0045727	BP positive regulation of translation	33/1977	179/16432	0.00803067	0.195612	0.185072	ENSBGRG00000000077/ENSBGRG00000000537/ENSBGRG00000000868/ENSBGRG00000001137/ENSBGRG00000001581/ENSBGRG00000002383/ENSBGRG00000003121/ENSBGRG00000004082/ENSBGRG00000004783/ENSBGRG00000005335/ENSBGRG00000006969/ENSBGRG00000009807/ENSBGRG00000010134/ENSBGRG00000010200/ENSBGRG00000011274/ENSBGRG00000012058/ENSBGRG00000012210/ENSBGRG00000012521/ENSBGRG00000012777/ENSBGRG00000015986/ENSBGRG00000018132/…	33
GO:0008022	MF protein C-terminus binding	46/1977	268/16432	0.00805209	0.195761	0.185212	ENSBGRG00000000118/ENSBGRG00000000125/ENSBGRG00000000304/ENSBGRG00000000384/ENSBGRG00000002191/ENSBGRG00000002486/ENSBGRG00000002526/ENSBGRG00000002802/ENSBGRG00000003347/ENSBGRG00000003673/ENSBGRG00000004289/ENSBGRG00000004344/ENSBGRG00000004845/ENSBGRG00000007247/ENSBGRG00000007500/ENSBGRG00000008468/ENSBGRG00000008574/ENSBGRG00000008751/ENSBGRG00000008997/ENSBGRG00000010637/ENSBGRG00000010821/…	46
GO:0010638	BP positive regulation of organelle organization	108/1977	719/16432	0.00820348	0.196388	0.185806	ENSBGRG00000000078/ENSBGRG00000000125/ENSBGRG00000000693/ENSBGRG00000000816/ENSBGRG00000000858/ENSBGRG00000000889/ENSBGRG00000000952/ENSBGRG00000001095/ENSBGRG00000001220/ENSBGRG00000001266/ENSBGRG00000001584/ENSBGRG00000001784/ENSBGRG00000001845/ENSBGRG00000002486/ENSBGRG00000003300/ENSBGRG00000004007/ENSBGRG00000004071/ENSBGRG00000004082/ENSBGRG00000004270/ENSBGRG00000004289/ENSBGRG00000004593/…	108
GO:0009267	BP cellular response to starvation	39/1977	220/16432	0.00824803	0.196388	0.185806	ENSBGRG00000000507/ENSBGRG00000000674/ENSBGRG00000001829/ENSBGRG00000002191/ENSBGRG00000003347/ENSBGRG00000003778/ENSBGRG00000003787/ENSBGRG00000003866/ENSBGRG00000004071/ENSBGRG00000004082/ENSBGRG00000005627/ENSBGRG00000006007/ENSBGRG00000010007/ENSBGRG00000010134/ENSBGRG00000010889/ENSBGRG00000012003/ENSBGRG00000012579/ENSBGRG00000012859/ENSBGRG00000012865/ENSBGRG00000013504/ENSBGRG00000013936/…	39
GO:0031062	BP positive regulation of histone methylation	12/1977	47/16432	0.00824835	0.196388	0.185806	ENSBGRG00000000693/ENSBGRG00000004932/ENSBGRG00000005881/ENSBGRG00000006334/ENSBGRG00000006582/ENSBGRG00000013158/ENSBGRG00000014379/ENSBGRG00000014458/ENSBGRG00000017896/ENSBGRG00000017947/ENSBGRG00000018312/ENSBGRG00000023220	12
GO:0001675	BP acrosome assembly	6/1977	16/16432	0.00825476	0.196388	0.185806	ENSBGRG00000000923/ENSBGRG00000010371/ENSBGRG00000014401/ENSBGRG00000019080/ENSBGRG00000022602/ENSBGRG00000024784	6
GO:0006595	BP polyamine metabolic process	6/1977	16/16432	0.00825476	0.196388	0.185806	ENSBGRG00000002657/ENSBGRG00000007508/ENSBGRG00000007857/ENSBGRG00000011920/ENSBGRG00000014643/ENSBGRG00000023251	6
GO:0016442	CC RISC complex	6/1977	16/16432	0.00825476	0.196388	0.185806	ENSBGRG00000001581/ENSBGRG00000009101/ENSBGRG00000012058/ENSBGRG00000020405/ENSBGRG00000023300/ENSBGRG00000024431	6
GO:0031332	CC RNAi effector complex	6/1977	16/16432	0.00825476	0.196388	0.185806	ENSBGRG00000001581/ENSBGRG00000009101/ENSBGRG00000012058/ENSBGRG00000020405/ENSBGRG00000023300/ENSBGRG00000024431	6
GO:0033202	CC DNA helicase complex	6/1977	16/16432	0.00825476	0.196388	0.185806	ENSBGRG00000001780/ENSBGRG00000006471/ENSBGRG00000007333/ENSBGRG00000012210/ENSBGRG00000021080/ENSBGRG00000022970	6
GO:2000643	BP positive regulation of early endosome to late endosome transport	6/1977	16/16432	0.00825476	0.196388	0.185806	ENSBGRG00000000783/ENSBGRG00000009295/ENSBGRG00000012147/ENSBGRG00000013219/ENSBGRG00000016776/ENSBGRG00000024539	6
GO:2000786	BP positive regulation of autophagosome assembly	6/1977	16/16432	0.00825476	0.196388	0.185806	ENSBGRG00000000125/ENSBGRG00000000816/ENSBGRG00000004071/ENSBGRG00000006494/ENSBGRG00000020540/ENSBGRG00000021792	6
GO:0005682	CC U5 snRNP	10/1977	36/16432	0.00826219	0.196388	0.185806	ENSBGRG00000000725/ENSBGRG00000000870/ENSBGRG00000003627/ENSBGRG00000005564/ENSBGRG00000007293/ENSBGRG00000008312/ENSBGRG00000014407/ENSBGRG00000014997/ENSBGRG00000019073/ENSBGRG00000026788	10
GO:0006505	BP GPI anchor metabolic process	10/1977	36/16432	0.00826219	0.196388	0.185806	ENSBGRG00000003125/ENSBGRG00000006703/ENSBGRG00000007389/ENSBGRG00000007547/ENSBGRG00000008048/ENSBGRG00000010354/ENSBGRG00000011558/ENSBGRG00000012916/ENSBGRG00000014127/ENSBGRG00000016535	10
GO:0072657	BP protein localization to membrane	85/1977	549/16432	0.00839748	0.199234	0.188498	ENSBGRG00000000648/ENSBGRG00000000674/ENSBGRG00000000758/ENSBGRG00000000816/ENSBGRG00000000858/ENSBGRG00000000914/ENSBGRG00000001137/ENSBGRG00000001256/ENSBGRG00000001569/ENSBGRG00000001942/ENSBGRG00000002191/ENSBGRG00000002272/ENSBGRG00000002399/ENSBGRG00000002552/ENSBGRG00000002943/ENSBGRG00000003750/ENSBGRG00000003803/ENSBGRG00000003898/ENSBGRG00000003902/ENSBGRG00000004071/ENSBGRG00000004171/…	85
GO:0005814	CC centriole	23/1977	114/16432	0.00850849	0.201494	0.190637	ENSBGRG00000002563/ENSBGRG00000004845/ENSBGRG00000005546/ENSBGRG00000005673/ENSBGRG00000006059/ENSBGRG00000006467/ENSBGRG00000006965/ENSBGRG00000009683/ENSBGRG00000010070/ENSBGRG00000010231/ENSBGRG00000010611/ENSBGRG00000011405/ENSBGRG00000013534/ENSBGRG00000014585/ENSBGRG00000015085/ENSBGRG00000016490/ENSBGRG00000016648/ENSBGRG00000016896/ENSBGRG00000017768/ENSBGRG00000020398/ENSBGRG00000022568/…	23
GO:0016197	BP endosomal transport	43/1977	248/16432	0.0085252	0.201516	0.190658	ENSBGRG00000000003/ENSBGRG00000001333/ENSBGRG00000001451/ENSBGRG00000001668/ENSBGRG00000002042/ENSBGRG00000002818/ENSBGRG00000005321/ENSBGRG00000006377/ENSBGRG00000006469/ENSBGRG00000006672/ENSBGRG00000008482/ENSBGRG00000008997/ENSBGRG00000010134/ENSBGRG00000010973/ENSBGRG00000011405/ENSBGRG00000012018/ENSBGRG00000012169/ENSBGRG00000012306/ENSBGRG00000013090/ENSBGRG00000013219/ENSBGRG00000013399/…	43
GO:0044389	MF ubiquitin-like protein ligase binding	59/1977	361/16432	0.00869417	0.204416	0.193402	ENSBGRG00000000384/ENSBGRG00000000693/ENSBGRG00000001137/ENSBGRG00000001256/ENSBGRG00000001455/ENSBGRG00000001789/ENSBGRG00000002486/ENSBGRG00000002802/ENSBGRG00000003560/ENSBGRG00000003800/ENSBGRG00000004602/ENSBGRG00000005250/ENSBGRG00000005424/ENSBGRG00000005444/ENSBGRG00000005881/ENSBGRG00000006304/ENSBGRG00000009925/ENSBGRG00000012095/ENSBGRG00000012557/ENSBGRG00000012579/ENSBGRG00000012726/…	59
GO:0006749	BP glutathione metabolic process	13/1977	53/16432	0.00869585	0.204416	0.193402	ENSBGRG00000000117/ENSBGRG00000000503/ENSBGRG00000002868/ENSBGRG00000005403/ENSBGRG00000006637/ENSBGRG00000007560/ENSBGRG00000008772/ENSBGRG00000013033/ENSBGRG00000013214/ENSBGRG00000014198/ENSBGRG00000019949/ENSBGRG00000022483/ENSBGRG00000023223	13
GO:0051972	BP regulation of telomerase activity	13/1977	53/16432	0.00869585	0.204416	0.193402	ENSBGRG00000001780/ENSBGRG00000002486/ENSBGRG00000002498/ENSBGRG00000009171/ENSBGRG00000010007/ENSBGRG00000013328/ENSBGRG00000013504/ENSBGRG00000013857/ENSBGRG00000017777/ENSBGRG00000023638/ENSBGRG00000024146/ENSBGRG00000024485/ENSBGRG00000026124	13
GO:0004674	MF protein serine/threonine kinase activity	64/1977	397/16432	0.00876572	0.205681	0.194598	ENSBGRG00000000079/ENSBGRG00000000428/ENSBGRG00000000624/ENSBGRG00000000696/ENSBGRG00000001427/ENSBGRG00000001976/ENSBGRG00000002383/ENSBGRG00000002399/ENSBGRG00000002802/ENSBGRG00000003393/ENSBGRG00000003866/ENSBGRG00000004102/ENSBGRG00000004855/ENSBGRG00000005984/ENSBGRG00000006007/ENSBGRG00000006256/ENSBGRG00000006806/ENSBGRG00000007305/ENSBGRG00000010065/ENSBGRG00000010134/ENSBGRG00000010186/…	64
GO:0006979	BP response to oxidative stress	85/1977	550/16432	0.00879293	0.205941	0.194845	ENSBGRG00000000117/ENSBGRG00000000280/ENSBGRG00000000503/ENSBGRG00000000868/ENSBGRG00000001191/ENSBGRG00000001199/ENSBGRG00000001249/ENSBGRG00000001256/ENSBGRG00000001427/ENSBGRG00000001525/ENSBGRG00000001784/ENSBGRG00000002139/ENSBGRG00000002457/ENSBGRG00000002526/ENSBGRG00000002560/ENSBGRG00000002593/ENSBGRG00000002707/ENSBGRG00000002833/ENSBGRG00000003013/ENSBGRG00000003299/ENSBGRG00000003347/…	85
GO:0005813	CC centrosome	84/1977	543/16432	0.00893819	0.20884	0.197587	ENSBGRG00000000078/ENSBGRG00000000270/ENSBGRG00000000696/ENSBGRG00000000952/ENSBGRG00000001714/ENSBGRG00000001845/ENSBGRG00000002563/ENSBGRG00000003528/ENSBGRG00000003531/ENSBGRG00000004270/ENSBGRG00000004808/ENSBGRG00000004845/ENSBGRG00000005284/ENSBGRG00000005546/ENSBGRG00000005673/ENSBGRG00000005675/ENSBGRG00000005881/ENSBGRG00000005984/ENSBGRG00000006059/ENSBGRG00000006352/ENSBGRG00000006467/…	84
GO:0031331	BP positive regulation of cellular catabolic process	71/1977	448/16432	0.00894937	0.20884	0.197587	ENSBGRG00000000125/ENSBGRG00000000444/ENSBGRG00000000517/ENSBGRG00000000816/ENSBGRG00000000858/ENSBGRG00000001455/ENSBGRG00000002786/ENSBGRG00000003300/ENSBGRG00000004071/ENSBGRG00000004115/ENSBGRG00000004126/ENSBGRG00000004257/ENSBGRG00000004579/ENSBGRG00000005424/ENSBGRG00000005533/ENSBGRG00000005608/ENSBGRG00000005861/ENSBGRG00000005984/ENSBGRG00000006007/ENSBGRG00000006304/ENSBGRG00000006494/…	71
GO:0005874	CC microtubule	41/1977	235/16432	0.00903826	0.210175	0.19885	ENSBGRG00000000078/ENSBGRG00000000270/ENSBGRG00000000384/ENSBGRG00000003528/ENSBGRG00000003560/ENSBGRG00000004118/ENSBGRG00000004270/ENSBGRG00000004937/ENSBGRG00000005250/ENSBGRG00000005444/ENSBGRG00000005984/ENSBGRG00000006924/ENSBGRG00000007315/ENSBGRG00000007914/ENSBGRG00000008939/ENSBGRG00000009171/ENSBGRG00000009683/ENSBGRG00000010221/ENSBGRG00000011022/ENSBGRG00000011945/ENSBGRG00000012276/…	41
GO:0016779	MF nucleotidyltransferase activity	24/1977	121/16432	0.00903943	0.210175	0.19885	ENSBGRG00000001088/ENSBGRG00000001608/ENSBGRG00000002979/ENSBGRG00000003542/ENSBGRG00000004030/ENSBGRG00000005567/ENSBGRG00000006562/ENSBGRG00000007071/ENSBGRG00000009420/ENSBGRG00000010824/ENSBGRG00000011903/ENSBGRG00000013230/ENSBGRG00000015516/ENSBGRG00000016044/ENSBGRG00000016762/ENSBGRG00000017777/ENSBGRG00000018077/ENSBGRG00000018205/ENSBGRG00000018243/ENSBGRG00000018820/ENSBGRG00000019472/…	24
GO:0008017	MF microtubule binding	42/1977	242/16432	0.00909459	0.210744	0.199389	ENSBGRG00000001266/ENSBGRG00000001323/ENSBGRG00000002399/ENSBGRG00000002563/ENSBGRG00000002838/ENSBGRG00000003528/ENSBGRG00000004270/ENSBGRG00000004808/ENSBGRG00000005250/ENSBGRG00000005444/ENSBGRG00000005546/ENSBGRG00000006027/ENSBGRG00000006924/ENSBGRG00000007691/ENSBGRG00000009295/ENSBGRG00000009608/ENSBGRG00000009683/ENSBGRG00000010221/ENSBGRG00000012058/ENSBGRG00000012865/ENSBGRG00000013857/…	42
GO:0031109	BP microtubule polymerization or depolymerization	15/1977	65/16432	0.00909688	0.210744	0.199389	ENSBGRG00000000952/ENSBGRG00000004593/ENSBGRG00000004808/ENSBGRG00000005984/ENSBGRG00000006352/ENSBGRG00000006924/ENSBGRG00000009608/ENSBGRG00000009683/ENSBGRG00000011703/ENSBGRG00000013953/ENSBGRG00000016108/ENSBGRG00000016460/ENSBGRG00000017651/ENSBGRG00000020032/ENSBGRG00000024074	15
GO:0005643	CC nuclear pore	16/1977	71/16432	0.00911366	0.210751	0.199396	ENSBGRG00000002211/ENSBGRG00000002680/ENSBGRG00000003827/ENSBGRG00000003866/ENSBGRG00000008764/ENSBGRG00000010086/ENSBGRG00000010346/ENSBGRG00000010371/ENSBGRG00000011941/ENSBGRG00000011942/ENSBGRG00000012455/ENSBGRG00000014836/ENSBGRG00000015980/ENSBGRG00000019330/ENSBGRG00000020390/ENSBGRG00000021761	16
GO:0005732	CC small nucleolar ribonucleoprotein complex	8/1977	26/16432	0.00917624	0.210899	0.199535	ENSBGRG00000001872/ENSBGRG00000007293/ENSBGRG00000008375/ENSBGRG00000010996/ENSBGRG00000017588/ENSBGRG00000017777/ENSBGRG00000018614/ENSBGRG00000026381	8
GO:0034593	MF phosphatidylinositol bisphosphate phosphatase activity	8/1977	26/16432	0.00917624	0.210899	0.199535	ENSBGRG00000000125/ENSBGRG00000002551/ENSBGRG00000009603/ENSBGRG00000013219/ENSBGRG00000015826/ENSBGRG00000022670/ENSBGRG00000023860/ENSBGRG00000024246	8
GO:0016592	CC mediator complex	11/1977	42/16432	0.00918601	0.210899	0.199535	ENSBGRG00000008994/ENSBGRG00000010459/ENSBGRG00000012093/ENSBGRG00000013975/ENSBGRG00000019885/ENSBGRG00000020045/ENSBGRG00000020358/ENSBGRG00000022228/ENSBGRG00000024312/ENSBGRG00000025905/ENSBGRG00000026554	11
GO:0019985	BP translesion synthesis	11/1977	42/16432	0.00918601	0.210899	0.199535	ENSBGRG00000003610/ENSBGRG00000010710/ENSBGRG00000012018/ENSBGRG00000012726/ENSBGRG00000013399/ENSBGRG00000015567/ENSBGRG00000016044/ENSBGRG00000016678/ENSBGRG00000021712/ENSBGRG00000023565/ENSBGRG00000024546	11
GO:0009895	BP negative regulation of catabolic process	58/1977	355/16432	0.0092817	0.212714	0.201252	ENSBGRG00000000537/ENSBGRG00000001137/ENSBGRG00000001427/ENSBGRG00000001548/ENSBGRG00000001622/ENSBGRG00000002082/ENSBGRG00000002551/ENSBGRG00000002560/ENSBGRG00000002593/ENSBGRG00000002954/ENSBGRG00000003800/ENSBGRG00000004497/ENSBGRG00000004602/ENSBGRG00000005444/ENSBGRG00000006377/ENSBGRG00000006672/ENSBGRG00000006679/ENSBGRG00000010134/ENSBGRG00000010380/ENSBGRG00000011274/ENSBGRG00000012058/…	58
GO:0035305	BP negative regulation of dephosphorylation	23/1977	115/16432	0.00945725	0.215938	0.204302	ENSBGRG00000001008/ENSBGRG00000002188/ENSBGRG00000003915/ENSBGRG00000004209/ENSBGRG00000005490/ENSBGRG00000005661/ENSBGRG00000007558/ENSBGRG00000008939/ENSBGRG00000009273/ENSBGRG00000013996/ENSBGRG00000014421/ENSBGRG00000016108/ENSBGRG00000017856/ENSBGRG00000018250/ENSBGRG00000019140/ENSBGRG00000019521/ENSBGRG00000019863/ENSBGRG00000019922/ENSBGRG00000020263/ENSBGRG00000020657/ENSBGRG00000024309/…	23
GO:0051082	MF unfolded protein binding	23/1977	115/16432	0.00945725	0.215938	0.204302	ENSBGRG00000000078/ENSBGRG00000001887/ENSBGRG00000002265/ENSBGRG00000003812/ENSBGRG00000003898/ENSBGRG00000004174/ENSBGRG00000008992/ENSBGRG00000009171/ENSBGRG00000009278/ENSBGRG00000009608/ENSBGRG00000012276/ENSBGRG00000012720/ENSBGRG00000013924/ENSBGRG00000013980/ENSBGRG00000017355/ENSBGRG00000017976/ENSBGRG00000018074/ENSBGRG00000018447/ENSBGRG00000018960/ENSBGRG00000019978/ENSBGRG00000020026/…	23
GO:0001094	MF TFIID-class transcription factor complex binding	5/1977	12/16432	0.00957688	0.215938	0.204302	ENSBGRG00000000263/ENSBGRG00000012210/ENSBGRG00000013504/ENSBGRG00000017520/ENSBGRG00000017588	5
GO:0010839	BP negative regulation of keratinocyte proliferation	5/1977	12/16432	0.00957688	0.215938	0.204302	ENSBGRG00000004087/ENSBGRG00000008845/ENSBGRG00000009402/ENSBGRG00000012003/ENSBGRG00000012093	5
GO:0016926	BP protein desumoylation	5/1977	12/16432	0.00957688	0.215938	0.204302	ENSBGRG00000002680/ENSBGRG00000003455/ENSBGRG00000005342/ENSBGRG00000019330/ENSBGRG00000024903	5
GO:0019774	CC proteasome core complex, beta-subunit complex	5/1977	12/16432	0.00957688	0.215938	0.204302	ENSBGRG00000002110/ENSBGRG00000010708/ENSBGRG00000018037/ENSBGRG00000023439/ENSBGRG00000025721	5
GO:0090070	BP positive regulation of ribosome biogenesis	5/1977	12/16432	0.00957688	0.215938	0.204302	ENSBGRG00000003528/ENSBGRG00000010134/ENSBGRG00000012417/ENSBGRG00000013936/ENSBGRG00000020440	5
GO:2000434	BP regulation of protein neddylation	5/1977	12/16432	0.00957688	0.215938	0.204302	ENSBGRG00000000459/ENSBGRG00000001137/ENSBGRG00000002560/ENSBGRG00000004602/ENSBGRG00000018907	5
GO:1902115	BP regulation of organelle assembly	42/1977	243/16432	0.00975166	0.215938	0.204302	ENSBGRG00000000003/ENSBGRG00000000125/ENSBGRG00000000674/ENSBGRG00000000816/ENSBGRG00000000923/ENSBGRG00000001451/ENSBGRG00000001784/ENSBGRG00000001845/ENSBGRG00000004071/ENSBGRG00000004270/ENSBGRG00000005284/ENSBGRG00000005342/ENSBGRG00000005881/ENSBGRG00000006494/ENSBGRG00000006672/ENSBGRG00000006679/ENSBGRG00000007247/ENSBGRG00000009001/ENSBGRG00000009278/ENSBGRG00000009295/ENSBGRG00000010223/…	42
GO:0000012	BP single strand break repair	4/1977	8/16432	0.00979385	0.215938	0.204302	ENSBGRG00000000950/ENSBGRG00000001249/ENSBGRG00000004289/ENSBGRG00000012219	4
GO:0016185	BP synaptic vesicle budding from presynaptic endocytic zone membrane	4/1977	8/16432	0.00979385	0.215938	0.204302	ENSBGRG00000000125/ENSBGRG00000000714/ENSBGRG00000004270/ENSBGRG00000005250	4
GO:0016624	MF oxidoreductase activity, acting on the aldehyde or oxo group of donors, disulfide as acceptor	4/1977	8/16432	0.00979385	0.215938	0.204302	ENSBGRG00000003847/ENSBGRG00000014128/ENSBGRG00000015524/ENSBGRG00000026264	4
GO:0016670	MF oxidoreductase activity, acting on a sulfur group of donors, oxygen as acceptor	4/1977	8/16432	0.00979385	0.215938	0.204302	ENSBGRG00000000850/ENSBGRG00000005537/ENSBGRG00000020290/ENSBGRG00000023916	4
GO:0031642	BP negative regulation of myelination	4/1977	8/16432	0.00979385	0.215938	0.204302	ENSBGRG00000009603/ENSBGRG00000013219/ENSBGRG00000016796/ENSBGRG00000024761	4
GO:0035357	BP peroxisome proliferator activated receptor signaling pathway	4/1977	8/16432	0.00979385	0.215938	0.204302	ENSBGRG00000012093/ENSBGRG00000015312/ENSBGRG00000025747/ENSBGRG00000026739	4
GO:0046536	CC dosage compensation complex	4/1977	8/16432	0.00979385	0.215938	0.204302	ENSBGRG00000000950/ENSBGRG00000007305/ENSBGRG00000011274/ENSBGRG00000012219	4
GO:0060101	BP negative regulation of phagocytosis, engulfment	4/1977	8/16432	0.00979385	0.215938	0.204302	ENSBGRG00000009365/ENSBGRG00000013219/ENSBGRG00000023860/ENSBGRG00000024246	4
GO:0071541	CC eukaryotic translation initiation factor 3 complex, eIF3m	4/1977	8/16432	0.00979385	0.215938	0.204302	ENSBGRG00000004195/ENSBGRG00000006058/ENSBGRG00000015042/ENSBGRG00000024004	4
GO:0072386	BP plus-end-directed organelle transport along microtubule	4/1977	8/16432	0.00979385	0.215938	0.204302	ENSBGRG00000002563/ENSBGRG00000005284/ENSBGRG00000007083/ENSBGRG00000020032	4
GO:1903003	BP positive regulation of protein deubiquitination	4/1977	8/16432	0.00979385	0.215938	0.204302	ENSBGRG00000010444/ENSBGRG00000013399/ENSBGRG00000015484/ENSBGRG00000025223	4
GO:1903608	BP protein localization to cytoplasmic stress granule	4/1977	8/16432	0.00979385	0.215938	0.204302	ENSBGRG00000005189/ENSBGRG00000011274/ENSBGRG00000018497/ENSBGRG00000022559	4
GO:2000271	BP positive regulation of fibroblast apoptotic process	4/1977	8/16432	0.00979385	0.215938	0.204302	ENSBGRG00000000889/ENSBGRG00000002139/ENSBGRG00000010569/ENSBGRG00000026760	4
GO:0031625	MF ubiquitin protein ligase binding	57/1977	349/16432	0.00990964	0.218114	0.206362	ENSBGRG00000000384/ENSBGRG00000000693/ENSBGRG00000001137/ENSBGRG00000001256/ENSBGRG00000001455/ENSBGRG00000002486/ENSBGRG00000002802/ENSBGRG00000003560/ENSBGRG00000003800/ENSBGRG00000004602/ENSBGRG00000005250/ENSBGRG00000005424/ENSBGRG00000005444/ENSBGRG00000005881/ENSBGRG00000006304/ENSBGRG00000009925/ENSBGRG00000012095/ENSBGRG00000012557/ENSBGRG00000012579/ENSBGRG00000012726/ENSBGRG00000012865/…	57
GO:1901988	BP negative regulation of cell cycle phase transition	36/1977	202/16432	0.0099681	0.218587	0.206809	ENSBGRG00000000428/ENSBGRG00000000889/ENSBGRG00000000900/ENSBGRG00000001744/ENSBGRG00000002498/ENSBGRG00000002560/ENSBGRG00000003574/ENSBGRG00000004118/ENSBGRG00000004285/ENSBGRG00000004344/ENSBGRG00000004791/ENSBGRG00000005881/ENSBGRG00000006304/ENSBGRG00000006821/ENSBGRG00000008148/ENSBGRG00000008845/ENSBGRG00000008972/ENSBGRG00000008997/ENSBGRG00000012726/ENSBGRG00000013158/ENSBGRG00000013504/…	36
GO:0000086	BP G2/M transition of mitotic cell cycle	26/1977	135/16432	0.00997151	0.218587	0.206809	ENSBGRG00000000080/ENSBGRG00000000696/ENSBGRG00000001008/ENSBGRG00000001714/ENSBGRG00000002560/ENSBGRG00000003666/ENSBGRG00000003915/ENSBGRG00000004270/ENSBGRG00000005673/ENSBGRG00000005984/ENSBGRG00000006965/ENSBGRG00000008972/ENSBGRG00000010070/ENSBGRG00000010484/ENSBGRG00000011405/ENSBGRG00000013953/ENSBGRG00000015085/ENSBGRG00000016108/ENSBGRG00000016648/ENSBGRG00000017268/ENSBGRG00000020398/…	26
GO:0016050	BP vesicle organization	62/1977	385/16432	0.0099824	0.218587	0.206809	ENSBGRG00000000003/ENSBGRG00000000125/ENSBGRG00000000507/ENSBGRG00000000714/ENSBGRG00000000923/ENSBGRG00000001333/ENSBGRG00000001451/ENSBGRG00000001484/ENSBGRG00000001569/ENSBGRG00000001668/ENSBGRG00000002399/ENSBGRG00000002943/ENSBGRG00000003083/ENSBGRG00000003746/ENSBGRG00000004270/ENSBGRG00000004593/ENSBGRG00000004688/ENSBGRG00000005139/ENSBGRG00000005250/ENSBGRG00000005984/ENSBGRG00000006021/…	62
GO:0006446	BP regulation of translational initiation	18/1977	84/16432	0.0100885	0.220203	0.208338	ENSBGRG00000002383/ENSBGRG00000003347/ENSBGRG00000004195/ENSBGRG00000005335/ENSBGRG00000005627/ENSBGRG00000008344/ENSBGRG00000010134/ENSBGRG00000011304/ENSBGRG00000011941/ENSBGRG00000012058/ENSBGRG00000016796/ENSBGRG00000019521/ENSBGRG00000022387/ENSBGRG00000022559/ENSBGRG00000024004/ENSBGRG00000024431/ENSBGRG00000024891/ENSBGRG00000025699	18
GO:0010212	BP response to ionizing radiation	37/1977	209/16432	0.0100906	0.220203	0.208338	ENSBGRG00000000889/ENSBGRG00000002486/ENSBGRG00000003533/ENSBGRG00000004270/ENSBGRG00000004289/ENSBGRG00000004344/ENSBGRG00000004791/ENSBGRG00000005141/ENSBGRG00000005533/ENSBGRG00000005881/ENSBGRG00000005908/ENSBGRG00000006821/ENSBGRG00000008611/ENSBGRG00000008972/ENSBGRG00000009365/ENSBGRG00000009608/ENSBGRG00000010653/ENSBGRG00000013013/ENSBGRG00000013504/ENSBGRG00000013636/ENSBGRG00000015135/…	37
GO:0032391	CC photoreceptor connecting cilium	10/1977	37/16432	0.0101284	0.220651	0.208761	ENSBGRG00000002563/ENSBGRG00000003750/ENSBGRG00000005284/ENSBGRG00000005546/ENSBGRG00000005675/ENSBGRG00000021407/ENSBGRG00000021428/ENSBGRG00000023037/ENSBGRG00000023119/ENSBGRG00000023673	10
GO:0051298	BP centrosome duplication	14/1977	60/16432	0.010434	0.226922	0.214695	ENSBGRG00000000696/ENSBGRG00000001780/ENSBGRG00000004808/ENSBGRG00000005881/ENSBGRG00000008764/ENSBGRG00000009683/ENSBGRG00000013101/ENSBGRG00000013953/ENSBGRG00000016648/ENSBGRG00000020398/ENSBGRG00000022568/ENSBGRG00000023119/ENSBGRG00000024309/ENSBGRG00000026796	14
GO:0034655	BP nucleobase-containing compound catabolic process	74/1977	473/16432	0.0104592	0.227084	0.214848	ENSBGRG00000000517/ENSBGRG00000000914/ENSBGRG00000001137/ENSBGRG00000001942/ENSBGRG00000002244/ENSBGRG00000002272/ENSBGRG00000002552/ENSBGRG00000002814/ENSBGRG00000003574/ENSBGRG00000003803/ENSBGRG00000003902/ENSBGRG00000004579/ENSBGRG00000004783/ENSBGRG00000005007/ENSBGRG00000005279/ENSBGRG00000005567/ENSBGRG00000005648/ENSBGRG00000006633/ENSBGRG00000006722/ENSBGRG00000007115/ENSBGRG00000007397/…	74
GO:0003713	MF transcription coactivator activity	55/1977	336/16432	0.0106681	0.231226	0.218767	ENSBGRG00000000077/ENSBGRG00000000384/ENSBGRG00000000693/ENSBGRG00000001146/ENSBGRG00000001845/ENSBGRG00000002141/ENSBGRG00000003059/ENSBGRG00000003094/ENSBGRG00000003347/ENSBGRG00000003673/ENSBGRG00000004007/ENSBGRG00000004125/ENSBGRG00000004268/ENSBGRG00000005881/ENSBGRG00000007842/ENSBGRG00000008994/ENSBGRG00000009792/ENSBGRG00000010484/ENSBGRG00000011274/ENSBGRG00000011678/ENSBGRG00000012093/…	55
GO:0046700	BP heterocycle catabolic process	81/1977	525/16432	0.0107769	0.233189	0.220624	ENSBGRG00000000517/ENSBGRG00000000914/ENSBGRG00000001021/ENSBGRG00000001095/ENSBGRG00000001137/ENSBGRG00000001942/ENSBGRG00000002244/ENSBGRG00000002272/ENSBGRG00000002552/ENSBGRG00000002814/ENSBGRG00000003404/ENSBGRG00000003574/ENSBGRG00000003803/ENSBGRG00000003902/ENSBGRG00000004333/ENSBGRG00000004579/ENSBGRG00000004783/ENSBGRG00000005007/ENSBGRG00000005279/ENSBGRG00000005567/ENSBGRG00000005648/…	81
GO:0051225	BP spindle assembly	26/1977	136/16432	0.0109568	0.236681	0.223928	ENSBGRG00000003533/ENSBGRG00000003666/ENSBGRG00000004593/ENSBGRG00000004808/ENSBGRG00000005499/ENSBGRG00000005984/ENSBGRG00000006352/ENSBGRG00000007157/ENSBGRG00000007914/ENSBGRG00000009345/ENSBGRG00000009683/ENSBGRG00000011022/ENSBGRG00000011065/ENSBGRG00000012210/ENSBGRG00000016108/ENSBGRG00000016648/ENSBGRG00000016981/ENSBGRG00000019709/ENSBGRG00000020448/ENSBGRG00000020857/ENSBGRG00000021515/…	26
GO:0052866	MF phosphatidylinositol phosphate phosphatase activity	9/1977	32/16432	0.0110053	0.237329	0.224541	ENSBGRG00000000125/ENSBGRG00000002551/ENSBGRG00000009603/ENSBGRG00000013219/ENSBGRG00000015826/ENSBGRG00000021737/ENSBGRG00000022670/ENSBGRG00000023860/ENSBGRG00000024246	9
GO:0005801	CC cis-Golgi network	11/1977	43/16432	0.0110335	0.237536	0.224737	ENSBGRG00000000898/ENSBGRG00000005139/ENSBGRG00000006679/ENSBGRG00000008251/ENSBGRG00000008404/ENSBGRG00000009673/ENSBGRG00000017720/ENSBGRG00000020360/ENSBGRG00000021097/ENSBGRG00000021476/ENSBGRG00000022602	11
GO:0032774	BP RNA biosynthetic process	141/1977	977/16432	0.0112489	0.241767	0.22874	ENSBGRG00000000080/ENSBGRG00000000284/ENSBGRG00000000624/ENSBGRG00000000853/ENSBGRG00000000889/ENSBGRG00000000894/ENSBGRG00000000923/ENSBGRG00000000960/ENSBGRG00000001143/ENSBGRG00000001608/ENSBGRG00000001789/ENSBGRG00000001845/ENSBGRG00000001858/ENSBGRG00000001963/ENSBGRG00000002048/ENSBGRG00000002312/ENSBGRG00000002526/ENSBGRG00000002560/ENSBGRG00000002665/ENSBGRG00000002703/ENSBGRG00000003054/…	141
GO:0043618	BP regulation of transcription from RNA polymerase II promoter in response to stress	18/1977	85/16432	0.0113986	0.243843	0.230704	ENSBGRG00000000080/ENSBGRG00000003347/ENSBGRG00000006304/ENSBGRG00000006847/ENSBGRG00000009101/ENSBGRG00000009312/ENSBGRG00000010653/ENSBGRG00000011640/ENSBGRG00000012018/ENSBGRG00000013504/ENSBGRG00000016796/ENSBGRG00000018070/ENSBGRG00000018312/ENSBGRG00000019521/ENSBGRG00000020026/ENSBGRG00000020448/ENSBGRG00000021213/ENSBGRG00000024891	18
GO:0005683	CC U7 snRNP	6/1977	17/16432	0.011479	0.243843	0.230704	ENSBGRG00000003627/ENSBGRG00000005564/ENSBGRG00000008312/ENSBGRG00000014997/ENSBGRG00000015580/ENSBGRG00000019073	6
GO:0032806	CC carboxy-terminal domain protein kinase complex	6/1977	17/16432	0.011479	0.243843	0.230704	ENSBGRG00000000624/ENSBGRG00000002526/ENSBGRG00000003393/ENSBGRG00000009296/ENSBGRG00000013405/ENSBGRG00000026645	6
GO:0034046	MF poly(G) binding	6/1977	17/16432	0.011479	0.243843	0.230704	ENSBGRG00000001780/ENSBGRG00000005499/ENSBGRG00000009634/ENSBGRG00000012058/ENSBGRG00000018820/ENSBGRG00000023638	6
GO:0044090	BP positive regulation of vacuole organization	6/1977	17/16432	0.011479	0.243843	0.230704	ENSBGRG00000000125/ENSBGRG00000000816/ENSBGRG00000004071/ENSBGRG00000006494/ENSBGRG00000020540/ENSBGRG00000021792	6
GO:0045292	BP mRNA cis splicing, via spliceosome	6/1977	17/16432	0.011479	0.243843	0.230704	ENSBGRG00000000870/ENSBGRG00000001570/ENSBGRG00000008375/ENSBGRG00000015169/ENSBGRG00000018077/ENSBGRG00000026788	6
GO:0048308	BP organelle inheritance	6/1977	17/16432	0.011479	0.243843	0.230704	ENSBGRG00000005499/ENSBGRG00000009426/ENSBGRG00000015184/ENSBGRG00000018397/ENSBGRG00000024594/ENSBGRG00000024678	6
GO:0017137	MF Rab GTPase binding	36/1977	204/16432	0.0115887	0.245591	0.232358	ENSBGRG00000000783/ENSBGRG00000000816/ENSBGRG00000002563/ENSBGRG00000002895/ENSBGRG00000003282/ENSBGRG00000003711/ENSBGRG00000004450/ENSBGRG00000005139/ENSBGRG00000005250/ENSBGRG00000006377/ENSBGRG00000006494/ENSBGRG00000007083/ENSBGRG00000008797/ENSBGRG00000010973/ENSBGRG00000012147/ENSBGRG00000012205/ENSBGRG00000014401/ENSBGRG00000016218/ENSBGRG00000016776/ENSBGRG00000017060/ENSBGRG00000017184/…	36
GO:0097542	CC ciliary tip	12/1977	49/16432	0.0116189	0.245591	0.232358	ENSBGRG00000000270/ENSBGRG00000002563/ENSBGRG00000005284/ENSBGRG00000005675/ENSBGRG00000007315/ENSBGRG00000008205/ENSBGRG00000013534/ENSBGRG00000015386/ENSBGRG00000021052/ENSBGRG00000022082/ENSBGRG00000022141/ENSBGRG00000022708	12
GO:1902116	BP negative regulation of organelle assembly	12/1977	49/16432	0.0116189	0.245591	0.232358	ENSBGRG00000001845/ENSBGRG00000004270/ENSBGRG00000005284/ENSBGRG00000005881/ENSBGRG00000006672/ENSBGRG00000006679/ENSBGRG00000007247/ENSBGRG00000010380/ENSBGRG00000012205/ENSBGRG00000020398/ENSBGRG00000024246/ENSBGRG00000026499	12
GO:0070840	MF dynein complex binding	8/1977	27/16432	0.0116929	0.246748	0.233453	ENSBGRG00000003528/ENSBGRG00000012058/ENSBGRG00000016460/ENSBGRG00000017257/ENSBGRG00000019358/ENSBGRG00000019900/ENSBGRG00000025501/ENSBGRG00000026760	8
GO:0016567	BP protein ubiquitination	86/1977	564/16432	0.0118158	0.248203	0.234829	ENSBGRG00000000117/ENSBGRG00000000384/ENSBGRG00000000642/ENSBGRG00000000674/ENSBGRG00000000693/ENSBGRG00000000725/ENSBGRG00000001002/ENSBGRG00000002082/ENSBGRG00000002421/ENSBGRG00000002560/ENSBGRG00000003059/ENSBGRG00000003250/ENSBGRG00000003263/ENSBGRG00000003300/ENSBGRG00000003301/ENSBGRG00000003362/ENSBGRG00000003531/ENSBGRG00000003574/ENSBGRG00000004932/ENSBGRG00000005424/ENSBGRG00000005520/…	86
GO:0051188	BP cofactor biosynthetic process	39/1977	225/16432	0.0118539	0.248203	0.234829	ENSBGRG00000000117/ENSBGRG00000000503/ENSBGRG00000000566/ENSBGRG00000001908/ENSBGRG00000002457/ENSBGRG00000002868/ENSBGRG00000002957/ENSBGRG00000003847/ENSBGRG00000005007/ENSBGRG00000005403/ENSBGRG00000005641/ENSBGRG00000005776/ENSBGRG00000006508/ENSBGRG00000007179/ENSBGRG00000008539/ENSBGRG00000008772/ENSBGRG00000009420/ENSBGRG00000009797/ENSBGRG00000009844/ENSBGRG00000010811/ENSBGRG00000011304/…	39
GO:0019902	MF phosphatase binding	40/1977	232/16432	0.0119059	0.248203	0.234829	ENSBGRG00000000117/ENSBGRG00000000507/ENSBGRG00000001008/ENSBGRG00000001789/ENSBGRG00000002399/ENSBGRG00000002551/ENSBGRG00000003915/ENSBGRG00000004126/ENSBGRG00000004209/ENSBGRG00000004798/ENSBGRG00000005661/ENSBGRG00000006021/ENSBGRG00000007558/ENSBGRG00000008939/ENSBGRG00000009273/ENSBGRG00000009349/ENSBGRG00000012058/ENSBGRG00000012579/ENSBGRG00000012726/ENSBGRG00000012808/ENSBGRG00000013399/…	40
GO:0008033	BP tRNA processing	20/1977	98/16432	0.0119453	0.248203	0.234829	ENSBGRG00000001136/ENSBGRG00000001690/ENSBGRG00000003791/ENSBGRG00000005237/ENSBGRG00000006496/ENSBGRG00000008275/ENSBGRG00000013274/ENSBGRG00000013813/ENSBGRG00000015516/ENSBGRG00000015986/ENSBGRG00000016689/ENSBGRG00000018614/ENSBGRG00000022559/ENSBGRG00000022631/ENSBGRG00000025133/ENSBGRG00000025693/ENSBGRG00000025814/ENSBGRG00000026068/ENSBGRG00000026381/ENSBGRG00000026567	20
GO:0072384	BP organelle transport along microtubule	20/1977	98/16432	0.0119453	0.248203	0.234829	ENSBGRG00000000670/ENSBGRG00000002399/ENSBGRG00000002457/ENSBGRG00000002563/ENSBGRG00000002838/ENSBGRG00000005284/ENSBGRG00000005444/ENSBGRG00000006021/ENSBGRG00000006407/ENSBGRG00000006965/ENSBGRG00000007083/ENSBGRG00000009722/ENSBGRG00000012018/ENSBGRG00000016313/ENSBGRG00000016981/ENSBGRG00000018417/ENSBGRG00000020032/ENSBGRG00000022777/ENSBGRG00000024074/ENSBGRG00000024678	20
GO:0000315	CC organellar large ribosomal subunit	13/1977	55/16432	0.0119499	0.248203	0.234829	ENSBGRG00000000058/ENSBGRG00000000573/ENSBGRG00000000960/ENSBGRG00000001775/ENSBGRG00000002458/ENSBGRG00000003895/ENSBGRG00000004927/ENSBGRG00000006925/ENSBGRG00000007836/ENSBGRG00000008224/ENSBGRG00000015993/ENSBGRG00000016852/ENSBGRG00000026830	13
GO:0005762	CC mitochondrial large ribosomal subunit	13/1977	55/16432	0.0119499	0.248203	0.234829	ENSBGRG00000000058/ENSBGRG00000000573/ENSBGRG00000000960/ENSBGRG00000001775/ENSBGRG00000002458/ENSBGRG00000003895/ENSBGRG00000004927/ENSBGRG00000006925/ENSBGRG00000007836/ENSBGRG00000008224/ENSBGRG00000015993/ENSBGRG00000016852/ENSBGRG00000026830	13
GO:0000966	BP RNA 5'-end processing	7/1977	22/16432	0.0119754	0.248203	0.234829	ENSBGRG00000002781/ENSBGRG00000015516/ENSBGRG00000018614/ENSBGRG00000018820/ENSBGRG00000022631/ENSBGRG00000026068/ENSBGRG00000026381	7
GO:0044754	CC autolysosome	7/1977	22/16432	0.0119754	0.248203	0.234829	ENSBGRG00000000125/ENSBGRG00000012865/ENSBGRG00000013399/ENSBGRG00000020540/ENSBGRG00000021365/ENSBGRG00000021792/ENSBGRG00000025713	7
GO:0045947	BP negative regulation of translational initiation	7/1977	22/16432	0.0119754	0.248203	0.234829	ENSBGRG00000003347/ENSBGRG00000005627/ENSBGRG00000012058/ENSBGRG00000016796/ENSBGRG00000022387/ENSBGRG00000024431/ENSBGRG00000025699	7
GO:0051444	BP negative regulation of ubiquitin-protein transferase activity	7/1977	22/16432	0.0119754	0.248203	0.234829	ENSBGRG00000001137/ENSBGRG00000002560/ENSBGRG00000003800/ENSBGRG00000004593/ENSBGRG00000004602/ENSBGRG00000013214/ENSBGRG00000014229	7
GO:1904356	BP regulation of telomere maintenance via telomere lengthening	15/1977	67/16432	0.0120601	0.249151	0.235726	ENSBGRG00000000078/ENSBGRG00000001780/ENSBGRG00000002486/ENSBGRG00000002498/ENSBGRG00000004082/ENSBGRG00000009171/ENSBGRG00000012276/ENSBGRG00000012720/ENSBGRG00000013857/ENSBGRG00000017777/ENSBGRG00000023383/ENSBGRG00000024146/ENSBGRG00000024485/ENSBGRG00000026124/ENSBGRG00000026157	15
GO:1990928	BP response to amino acid starvation	15/1977	67/16432	0.0120601	0.249151	0.235726	ENSBGRG00000001829/ENSBGRG00000003347/ENSBGRG00000003866/ENSBGRG00000004071/ENSBGRG00000005627/ENSBGRG00000006007/ENSBGRG00000010134/ENSBGRG00000012859/ENSBGRG00000014827/ENSBGRG00000014873/ENSBGRG00000016102/ENSBGRG00000016754/ENSBGRG00000016796/ENSBGRG00000021213/ENSBGRG00000024891	15
GO:0030968	BP endoplasmic reticulum unfolded protein response	22/1977	111/16432	0.0121809	0.251242	0.237704	ENSBGRG00000001887/ENSBGRG00000002988/ENSBGRG00000003347/ENSBGRG00000003560/ENSBGRG00000003812/ENSBGRG00000004126/ENSBGRG00000004174/ENSBGRG00000005403/ENSBGRG00000005627/ENSBGRG00000013121/ENSBGRG00000013399/ENSBGRG00000013735/ENSBGRG00000013864/ENSBGRG00000016796/ENSBGRG00000016813/ENSBGRG00000018312/ENSBGRG00000019521/ENSBGRG00000020026/ENSBGRG00000021213/ENSBGRG00000022409/ENSBGRG00000022777/…	22
GO:0042398	BP cellular modified amino acid biosynthetic process	10/1977	38/16432	0.0122986	0.253149	0.239509	ENSBGRG00000000503/ENSBGRG00000001908/ENSBGRG00000002957/ENSBGRG00000003312/ENSBGRG00000005403/ENSBGRG00000008772/ENSBGRG00000014198/ENSBGRG00000016733/ENSBGRG00000022483/ENSBGRG00000025536	10
GO:0051656	BP establishment of organelle localization	93/1977	617/16432	0.012313	0.253149	0.239509	ENSBGRG00000000003/ENSBGRG00000000125/ENSBGRG00000000507/ENSBGRG00000000670/ENSBGRG00000000714/ENSBGRG00000000816/ENSBGRG00000001229/ENSBGRG00000001266/ENSBGRG00000001275/ENSBGRG00000001451/ENSBGRG00000001484/ENSBGRG00000001569/ENSBGRG00000002399/ENSBGRG00000002457/ENSBGRG00000002498/ENSBGRG00000002563/ENSBGRG00000002736/ENSBGRG00000002838/ENSBGRG00000002895/ENSBGRG00000002943/ENSBGRG00000003083/…	93
GO:0101005	MF ubiquitinyl hydrolase activity	19/1977	92/16432	0.0124069	0.254511	0.240798	ENSBGRG00000000077/ENSBGRG00000004978/ENSBGRG00000005908/ENSBGRG00000006058/ENSBGRG00000009112/ENSBGRG00000009962/ENSBGRG00000010994/ENSBGRG00000014104/ENSBGRG00000014621/ENSBGRG00000015567/ENSBGRG00000015615/ENSBGRG00000016961/ENSBGRG00000017615/ENSBGRG00000019637/ENSBGRG00000021990/ENSBGRG00000023523/ENSBGRG00000024641/ENSBGRG00000025898/ENSBGRG00000026528	19
GO:0010821	BP regulation of mitochondrion organization	31/1977	171/16432	0.0126012	0.254511	0.240798	ENSBGRG00000000444/ENSBGRG00000000858/ENSBGRG00000000889/ENSBGRG00000001455/ENSBGRG00000001584/ENSBGRG00000002082/ENSBGRG00000002457/ENSBGRG00000002560/ENSBGRG00000002593/ENSBGRG00000004071/ENSBGRG00000005250/ENSBGRG00000005424/ENSBGRG00000008845/ENSBGRG00000012641/ENSBGRG00000013214/ENSBGRG00000013504/ENSBGRG00000014262/ENSBGRG00000014421/ENSBGRG00000015693/ENSBGRG00000017720/ENSBGRG00000017856/…	31
GO:0070301	BP cellular response to hydrogen peroxide	18/1977	86/16432	0.0128399	0.254511	0.240798	ENSBGRG00000000868/ENSBGRG00000001784/ENSBGRG00000002457/ENSBGRG00000002560/ENSBGRG00000003533/ENSBGRG00000005507/ENSBGRG00000009349/ENSBGRG00000009426/ENSBGRG00000012579/ENSBGRG00000013121/ENSBGRG00000013158/ENSBGRG00000013214/ENSBGRG00000014104/ENSBGRG00000014827/ENSBGRG00000019900/ENSBGRG00000023214/ENSBGRG00000024391/ENSBGRG00000024891	18
GO:0044782	BP cilium organization	63/1977	397/16432	0.0128454	0.254511	0.240798	ENSBGRG00000000270/ENSBGRG00000000361/ENSBGRG00000000594/ENSBGRG00000000923/ENSBGRG00000001714/ENSBGRG00000002146/ENSBGRG00000002563/ENSBGRG00000003750/ENSBGRG00000004845/ENSBGRG00000005284/ENSBGRG00000005587/ENSBGRG00000005673/ENSBGRG00000005675/ENSBGRG00000005984/ENSBGRG00000006059/ENSBGRG00000006467/ENSBGRG00000006839/ENSBGRG00000006965/ENSBGRG00000007315/ENSBGRG00000007737/ENSBGRG00000007914/…	63
GO:0010942	BP positive regulation of cell death	131/1977	905/16432	0.0129677	0.254511	0.240798	ENSBGRG00000000117/ENSBGRG00000000125/ENSBGRG00000000178/ENSBGRG00000000384/ENSBGRG00000000444/ENSBGRG00000000714/ENSBGRG00000000868/ENSBGRG00000000889/ENSBGRG00000001333/ENSBGRG00000001455/ENSBGRG00000001548/ENSBGRG00000001584/ENSBGRG00000001592/ENSBGRG00000001744/ENSBGRG00000001789/ENSBGRG00000001892/ENSBGRG00000001942/ENSBGRG00000002139/ENSBGRG00000002526/ENSBGRG00000002560/ENSBGRG00000003264/…	131
GO:0018105	BP peptidyl-serine phosphorylation	34/1977	192/16432	0.0131739	0.254511	0.240798	ENSBGRG00000000428/ENSBGRG00000000696/ENSBGRG00000001427/ENSBGRG00000002383/ENSBGRG00000002399/ENSBGRG00000005661/ENSBGRG00000005984/ENSBGRG00000006007/ENSBGRG00000006256/ENSBGRG00000006806/ENSBGRG00000007305/ENSBGRG00000010065/ENSBGRG00000010134/ENSBGRG00000011640/ENSBGRG00000011843/ENSBGRG00000012557/ENSBGRG00000012579/ENSBGRG00000013780/ENSBGRG00000016796/ENSBGRG00000017268/ENSBGRG00000017966/…	34
GO:0046467	BP membrane lipid biosynthetic process	24/1977	125/16432	0.01341	0.254511	0.240798	ENSBGRG00000002954/ENSBGRG00000003125/ENSBGRG00000003727/ENSBGRG00000006007/ENSBGRG00000006674/ENSBGRG00000006703/ENSBGRG00000007389/ENSBGRG00000007477/ENSBGRG00000007547/ENSBGRG00000008048/ENSBGRG00000009797/ENSBGRG00000010354/ENSBGRG00000011454/ENSBGRG00000011558/ENSBGRG00000011624/ENSBGRG00000012916/ENSBGRG00000013056/ENSBGRG00000014127/ENSBGRG00000016535/ENSBGRG00000016738/ENSBGRG00000019140/…	24
GO:0008625	BP extrinsic apoptotic signaling pathway via death domain receptors	9/1977	33/16432	0.0135545	0.254511	0.240798	ENSBGRG00000000807/ENSBGRG00000001333/ENSBGRG00000001744/ENSBGRG00000015199/ENSBGRG00000017181/ENSBGRG00000021792/ENSBGRG00000024074/ENSBGRG00000024309/ENSBGRG00000026235	9
GO:0030686	CC 90S preribosome	9/1977	33/16432	0.0135545	0.254511	0.240798	ENSBGRG00000001684/ENSBGRG00000002781/ENSBGRG00000007397/ENSBGRG00000011017/ENSBGRG00000016004/ENSBGRG00000016844/ENSBGRG00000017950/ENSBGRG00000020440/ENSBGRG00000020475	9
GO:1902275	BP regulation of chromatin organization	42/1977	248/16432	0.0136545	0.254511	0.240798	ENSBGRG00000000360/ENSBGRG00000000693/ENSBGRG00000001220/ENSBGRG00000001845/ENSBGRG00000002703/ENSBGRG00000004007/ENSBGRG00000004932/ENSBGRG00000005881/ENSBGRG00000006007/ENSBGRG00000006334/ENSBGRG00000006582/ENSBGRG00000007305/ENSBGRG00000008315/ENSBGRG00000008713/ENSBGRG00000009766/ENSBGRG00000010186/ENSBGRG00000010200/ENSBGRG00000010315/ENSBGRG00000010444/ENSBGRG00000010653/ENSBGRG00000011022/…	42
GO:0006626	BP protein targeting to mitochondrion	15/1977	68/16432	0.0137997	0.254511	0.240798	ENSBGRG00000000648/ENSBGRG00000000858/ENSBGRG00000000960/ENSBGRG00000001378/ENSBGRG00000001844/ENSBGRG00000002944/ENSBGRG00000003674/ENSBGRG00000005681/ENSBGRG00000008819/ENSBGRG00000010796/ENSBGRG00000014295/ENSBGRG00000015065/ENSBGRG00000017355/ENSBGRG00000018960/ENSBGRG00000020570	15
GO:0016667	MF oxidoreductase activity, acting on a sulfur group of donors	15/1977	68/16432	0.0137997	0.254511	0.240798	ENSBGRG00000000850/ENSBGRG00000002186/ENSBGRG00000003980/ENSBGRG00000005537/ENSBGRG00000013033/ENSBGRG00000013991/ENSBGRG00000014778/ENSBGRG00000014779/ENSBGRG00000017148/ENSBGRG00000019412/ENSBGRG00000019978/ENSBGRG00000020290/ENSBGRG00000020425/ENSBGRG00000022657/ENSBGRG00000023916	15
GO:0005657	CC replication fork	13/1977	56/16432	0.0138945	0.254511	0.240798	ENSBGRG00000000920/ENSBGRG00000003542/ENSBGRG00000003610/ENSBGRG00000006806/ENSBGRG00000010710/ENSBGRG00000011903/ENSBGRG00000012726/ENSBGRG00000013504/ENSBGRG00000016678/ENSBGRG00000020448/ENSBGRG00000023737/ENSBGRG00000024546/ENSBGRG00000026462	13
GO:0008333	BP endosome to lysosome transport	14/1977	62/16432	0.013925	0.254511	0.240798	ENSBGRG00000000003/ENSBGRG00000001333/ENSBGRG00000001451/ENSBGRG00000003787/ENSBGRG00000006407/ENSBGRG00000011531/ENSBGRG00000013399/ENSBGRG00000013943/ENSBGRG00000014393/ENSBGRG00000021093/ENSBGRG00000023860/ENSBGRG00000024246/ENSBGRG00000024539/ENSBGRG00000026544	14
GO:0009247	BP glycolipid biosynthetic process	14/1977	62/16432	0.013925	0.254511	0.240798	ENSBGRG00000003125/ENSBGRG00000003727/ENSBGRG00000006703/ENSBGRG00000007389/ENSBGRG00000007477/ENSBGRG00000007547/ENSBGRG00000008048/ENSBGRG00000010354/ENSBGRG00000011558/ENSBGRG00000012916/ENSBGRG00000013056/ENSBGRG00000014127/ENSBGRG00000016535/ENSBGRG00000021274	14
GO:0034198	BP cellular response to amino acid starvation	14/1977	62/16432	0.013925	0.254511	0.240798	ENSBGRG00000001829/ENSBGRG00000003347/ENSBGRG00000003866/ENSBGRG00000004071/ENSBGRG00000005627/ENSBGRG00000006007/ENSBGRG00000010134/ENSBGRG00000012859/ENSBGRG00000014827/ENSBGRG00000016102/ENSBGRG00000016754/ENSBGRG00000016796/ENSBGRG00000021213/ENSBGRG00000024891	14
GO:0000930	CC gamma-tubulin complex	5/1977	13/16432	0.014042	0.254511	0.240798	ENSBGRG00000004808/ENSBGRG00000005881/ENSBGRG00000006352/ENSBGRG00000009683/ENSBGRG00000024074	5
GO:0016846	MF carbon-sulfur lyase activity	5/1977	13/16432	0.014042	0.254511	0.240798	ENSBGRG00000003525/ENSBGRG00000005403/ENSBGRG00000007560/ENSBGRG00000016871/ENSBGRG00000022483	5
GO:0018095	BP protein polyglutamylation	5/1977	13/16432	0.014042	0.254511	0.240798	ENSBGRG00000000270/ENSBGRG00000005673/ENSBGRG00000014585/ENSBGRG00000020735/ENSBGRG00000021744	5
GO:0019184	BP nonribosomal peptide biosynthetic process	5/1977	13/16432	0.014042	0.254511	0.240798	ENSBGRG00000000503/ENSBGRG00000005403/ENSBGRG00000008772/ENSBGRG00000014198/ENSBGRG00000022483	5
GO:0034663	CC endoplasmic reticulum chaperone complex	5/1977	13/16432	0.014042	0.254511	0.240798	ENSBGRG00000001887/ENSBGRG00000002186/ENSBGRG00000013991/ENSBGRG00000020026/ENSBGRG00000024663	5
GO:0035520	BP monoubiquitinated protein deubiquitination	5/1977	13/16432	0.014042	0.254511	0.240798	ENSBGRG00000000077/ENSBGRG00000009962/ENSBGRG00000017615/ENSBGRG00000021990/ENSBGRG00000024641	5
GO:0045498	BP sex comb development	5/1977	13/16432	0.014042	0.254511	0.240798	ENSBGRG00000010459/ENSBGRG00000010653/ENSBGRG00000019885/ENSBGRG00000025905/ENSBGRG00000026554	5
GO:1900402	BP regulation of carbohydrate metabolic process by regulation of transcription from RNA polymerase II promoter	5/1977	13/16432	0.014042	0.254511	0.240798	ENSBGRG00000001845/ENSBGRG00000011022/ENSBGRG00000012579/ENSBGRG00000013504/ENSBGRG00000021294	5
GO:0006351	BP transcription, DNA-templated	139/1977	969/16432	0.0142809	0.254511	0.240798	ENSBGRG00000000080/ENSBGRG00000000284/ENSBGRG00000000624/ENSBGRG00000000853/ENSBGRG00000000889/ENSBGRG00000000894/ENSBGRG00000000923/ENSBGRG00000000960/ENSBGRG00000001143/ENSBGRG00000001608/ENSBGRG00000001789/ENSBGRG00000001845/ENSBGRG00000001858/ENSBGRG00000001963/ENSBGRG00000002048/ENSBGRG00000002312/ENSBGRG00000002526/ENSBGRG00000002560/ENSBGRG00000002665/ENSBGRG00000002703/ENSBGRG00000003054/…	139
GO:0044270	BP cellular nitrogen compound catabolic process	80/1977	524/16432	0.0143447	0.254511	0.240798	ENSBGRG00000000517/ENSBGRG00000000914/ENSBGRG00000001021/ENSBGRG00000001095/ENSBGRG00000001137/ENSBGRG00000001942/ENSBGRG00000002244/ENSBGRG00000002272/ENSBGRG00000002552/ENSBGRG00000002814/ENSBGRG00000003574/ENSBGRG00000003803/ENSBGRG00000003902/ENSBGRG00000004579/ENSBGRG00000004783/ENSBGRG00000005007/ENSBGRG00000005279/ENSBGRG00000005567/ENSBGRG00000005648/ENSBGRG00000006095/ENSBGRG00000006633/…	80
GO:0006661	BP phosphatidylinositol biosynthetic process	26/1977	139/16432	0.0143936	0.254511	0.240798	ENSBGRG00000000125/ENSBGRG00000000428/ENSBGRG00000002551/ENSBGRG00000003061/ENSBGRG00000003083/ENSBGRG00000003125/ENSBGRG00000003711/ENSBGRG00000003866/ENSBGRG00000006703/ENSBGRG00000007389/ENSBGRG00000007547/ENSBGRG00000008048/ENSBGRG00000009603/ENSBGRG00000010354/ENSBGRG00000011558/ENSBGRG00000012916/ENSBGRG00000013219/ENSBGRG00000014127/ENSBGRG00000015826/ENSBGRG00000016535/ENSBGRG00000018890/…	26
GO:0000439	CC transcription factor TFIIH core complex	3/1977	5/16432	0.0144087	0.254511	0.240798	ENSBGRG00000002526/ENSBGRG00000009296/ENSBGRG00000026645	3
GO:0000923	CC equatorial microtubule organizing center	3/1977	5/16432	0.0144087	0.254511	0.240798	ENSBGRG00000004808/ENSBGRG00000006352/ENSBGRG00000009683	3
GO:0001109	BP promoter clearance during DNA-templated transcription	3/1977	5/16432	0.0144087	0.254511	0.240798	ENSBGRG00000002526/ENSBGRG00000009296/ENSBGRG00000026645	3
GO:0001111	BP promoter clearance from RNA polymerase II promoter	3/1977	5/16432	0.0144087	0.254511	0.240798	ENSBGRG00000002526/ENSBGRG00000009296/ENSBGRG00000026645	3
GO:0001112	BP DNA-templated transcriptional open complex formation	3/1977	5/16432	0.0144087	0.254511	0.240798	ENSBGRG00000002526/ENSBGRG00000009296/ENSBGRG00000026645	3
GO:0001113	BP transcriptional open complex formation at RNA polymerase II promoter	3/1977	5/16432	0.0144087	0.254511	0.240798	ENSBGRG00000002526/ENSBGRG00000009296/ENSBGRG00000026645	3
GO:0001120	BP protein-DNA complex remodeling	3/1977	5/16432	0.0144087	0.254511	0.240798	ENSBGRG00000002526/ENSBGRG00000009296/ENSBGRG00000026645	3
GO:0002190	BP cap-independent translational initiation	3/1977	5/16432	0.0144087	0.254511	0.240798	ENSBGRG00000005335/ENSBGRG00000015610/ENSBGRG00000022387	3
GO:0002192	BP IRES-dependent translational initiation of linear mRNA	3/1977	5/16432	0.0144087	0.254511	0.240798	ENSBGRG00000005335/ENSBGRG00000015610/ENSBGRG00000022387	3
GO:0016433	MF rRNA (adenine) methyltransferase activity	3/1977	5/16432	0.0144087	0.254511	0.240798	ENSBGRG00000001829/ENSBGRG00000006496/ENSBGRG00000006812	3
GO:0019083	BP viral transcription	3/1977	5/16432	0.0144087	0.254511	0.240798	ENSBGRG00000000853/ENSBGRG00000011274/ENSBGRG00000024539	3
GO:0030860	BP regulation of polarized epithelial cell differentiation	3/1977	5/16432	0.0144087	0.254511	0.240798	ENSBGRG00000006256/ENSBGRG00000016896/ENSBGRG00000023429	3
GO:0032057	BP negative regulation of translational initiation in response to stress	3/1977	5/16432	0.0144087	0.254511	0.240798	ENSBGRG00000003347/ENSBGRG00000005627/ENSBGRG00000016796	3
GO:0045901	BP positive regulation of translational elongation	3/1977	5/16432	0.0144087	0.254511	0.240798	ENSBGRG00000000077/ENSBGRG00000004783/ENSBGRG00000018399	3
GO:0046070	BP dGTP metabolic process	3/1977	5/16432	0.0144087	0.254511	0.240798	ENSBGRG00000010750/ENSBGRG00000020753/ENSBGRG00000024138	3
GO:0050747	BP positive regulation of lipoprotein metabolic process	3/1977	5/16432	0.0144087	0.254511	0.240798	ENSBGRG00000000816/ENSBGRG00000006494/ENSBGRG00000012196	3
GO:0051415	BP microtubule nucleation by interphase microtubule organizing center	3/1977	5/16432	0.0144087	0.254511	0.240798	ENSBGRG00000004808/ENSBGRG00000006352/ENSBGRG00000009683	3
GO:0060696	BP regulation of phospholipid catabolic process	3/1977	5/16432	0.0144087	0.254511	0.240798	ENSBGRG00000005861/ENSBGRG00000006637/ENSBGRG00000012214	3
GO:0070562	BP regulation of vitamin D receptor signaling pathway	3/1977	5/16432	0.0144087	0.254511	0.240798	ENSBGRG00000003059/ENSBGRG00000012093/ENSBGRG00000014379	3
GO:0071233	BP cellular response to leucine	3/1977	5/16432	0.0144087	0.254511	0.240798	ENSBGRG00000010134/ENSBGRG00000012859/ENSBGRG00000021453	3
GO:0072716	BP response to actinomycin D	3/1977	5/16432	0.0144087	0.254511	0.240798	ENSBGRG00000004007/ENSBGRG00000013504/ENSBGRG00000014229	3
GO:0090666	BP scaRNA localization to Cajal body	3/1977	5/16432	0.0144087	0.254511	0.240798	ENSBGRG00000009171/ENSBGRG00000013328/ENSBGRG00000017777	3
GO:0090670	BP RNA localization to Cajal body	3/1977	5/16432	0.0144087	0.254511	0.240798	ENSBGRG00000009171/ENSBGRG00000013328/ENSBGRG00000017777	3
GO:0090685	BP RNA localization to nucleus	3/1977	5/16432	0.0144087	0.254511	0.240798	ENSBGRG00000009171/ENSBGRG00000013328/ENSBGRG00000017777	3
GO:0098501	BP polynucleotide dephosphorylation	3/1977	5/16432	0.0144087	0.254511	0.240798	ENSBGRG00000001249/ENSBGRG00000011168/ENSBGRG00000023133	3
GO:0110017	BP cap-independent translational initiation of linear mRNA	3/1977	5/16432	0.0144087	0.254511	0.240798	ENSBGRG00000005335/ENSBGRG00000015610/ENSBGRG00000022387	3
GO:1902822	BP regulation of late endosome to lysosome transport	3/1977	5/16432	0.0144087	0.254511	0.240798	ENSBGRG00000003083/ENSBGRG00000006407/ENSBGRG00000020208	3
GO:1903059	BP regulation of protein lipidation	3/1977	5/16432	0.0144087	0.254511	0.240798	ENSBGRG00000000816/ENSBGRG00000006494/ENSBGRG00000012196	3
GO:1903243	BP negative regulation of cardiac muscle hypertrophy in response to stress	3/1977	5/16432	0.0144087	0.254511	0.240798	ENSBGRG00000012579/ENSBGRG00000022777/ENSBGRG00000023693	3
GO:1990737	BP response to manganese-induced endoplasmic reticulum stress	3/1977	5/16432	0.0144087	0.254511	0.240798	ENSBGRG00000003347/ENSBGRG00000005627/ENSBGRG00000016796	3
GO:2000152	BP regulation of ubiquitin-specific protease activity	3/1977	5/16432	0.0144087	0.254511	0.240798	ENSBGRG00000013214/ENSBGRG00000013399/ENSBGRG00000015484	3
GO:2000275	BP regulation of oxidative phosphorylation uncoupler activity	3/1977	5/16432	0.0144087	0.254511	0.240798	ENSBGRG00000013214/ENSBGRG00000013575/ENSBGRG00000019340	3
GO:0000354	BP cis assembly of pre-catalytic spliceosome	2/1977	2/16432	0.014469	0.254511	0.240798	ENSBGRG00000000870/ENSBGRG00000026788	2
GO:0004651	MF polynucleotide 5'-phosphatase activity	2/1977	2/16432	0.014469	0.254511	0.240798	ENSBGRG00000011168/ENSBGRG00000023133	2
GO:0004820	MF glycine-tRNA ligase activity	2/1977	2/16432	0.014469	0.254511	0.240798	ENSBGRG00000003504/ENSBGRG00000010824	2
GO:0004828	MF serine-tRNA ligase activity	2/1977	2/16432	0.014469	0.254511	0.240798	ENSBGRG00000001136/ENSBGRG00000025226	2
GO:0005785	CC signal recognition particle receptor complex	2/1977	2/16432	0.014469	0.254511	0.240798	ENSBGRG00000003560/ENSBGRG00000004171	2
GO:0006426	BP glycyl-tRNA aminoacylation	2/1977	2/16432	0.014469	0.254511	0.240798	ENSBGRG00000003504/ENSBGRG00000010824	2
GO:0006434	BP seryl-tRNA aminoacylation	2/1977	2/16432	0.014469	0.254511	0.240798	ENSBGRG00000001136/ENSBGRG00000025226	2
GO:0006574	BP valine catabolic process	2/1977	2/16432	0.014469	0.254511	0.240798	ENSBGRG00000002143/ENSBGRG00000006095	2
GO:0008413	MF 8-oxo-7,8-dihydroguanosine triphosphate pyrophosphatase activity	2/1977	2/16432	0.014469	0.254511	0.240798	ENSBGRG00000020753/ENSBGRG00000024138	2
GO:0010899	BP regulation of phosphatidylcholine catabolic process	2/1977	2/16432	0.014469	0.254511	0.240798	ENSBGRG00000005861/ENSBGRG00000012214	2
GO:0019550	BP glutamate catabolic process to aspartate	2/1977	2/16432	0.014469	0.254511	0.240798	ENSBGRG00000011706/ENSBGRG00000022227	2
GO:0019781	MF NEDD8 activating enzyme activity	2/1977	2/16432	0.014469	0.254511	0.240798	ENSBGRG00000016525/ENSBGRG00000026903	2
GO:0030626	MF U12 snRNA binding	2/1977	2/16432	0.014469	0.254511	0.240798	ENSBGRG00000014438/ENSBGRG00000019237	2
GO:0031426	BP polycistronic mRNA processing	2/1977	2/16432	0.014469	0.254511	0.240798	ENSBGRG00000005444/ENSBGRG00000015986	2
GO:0032044	CC DSIF complex	2/1977	2/16432	0.014469	0.254511	0.240798	ENSBGRG00000012444/ENSBGRG00000023533	2
GO:0034686	CC integrin alphav-beta8 complex	2/1977	2/16432	0.014469	0.254511	0.240798	ENSBGRG00000001411/ENSBGRG00000002833	2
GO:0034693	CC U11/U12 snRNP	2/1977	2/16432	0.014469	0.254511	0.240798	ENSBGRG00000000604/ENSBGRG00000014438	2
GO:0035539	MF 8-oxo-7,8-dihydrodeoxyguanosine triphosphate pyrophosphatase activity	2/1977	2/16432	0.014469	0.254511	0.240798	ENSBGRG00000020753/ENSBGRG00000024138	2
GO:0036292	BP DNA rewinding	2/1977	2/16432	0.014469	0.254511	0.240798	ENSBGRG00000000920/ENSBGRG00000002323	2
GO:0046452	BP dihydrofolate metabolic process	2/1977	2/16432	0.014469	0.254511	0.240798	ENSBGRG00000001908/ENSBGRG00000002957	2
GO:0047801	MF L-cysteine:2-oxoglutarate aminotransferase activity	2/1977	2/16432	0.014469	0.254511	0.240798	ENSBGRG00000011706/ENSBGRG00000022227	2
GO:0048822	BP enucleate erythrocyte development	2/1977	2/16432	0.014469	0.254511	0.240798	ENSBGRG00000012093/ENSBGRG00000018651	2
GO:0060734	BP regulation of endoplasmic reticulum stress-induced eIF2 alpha phosphorylation	2/1977	2/16432	0.014469	0.254511	0.240798	ENSBGRG00000016796/ENSBGRG00000019521	2
GO:0070150	BP mitochondrial glycyl-tRNA aminoacylation	2/1977	2/16432	0.014469	0.254511	0.240798	ENSBGRG00000003504/ENSBGRG00000010824	2
GO:0071920	CC cleavage body	2/1977	2/16432	0.014469	0.254511	0.240798	ENSBGRG00000021191/ENSBGRG00000022559	2
GO:0072387	BP flavin adenine dinucleotide metabolic process	2/1977	2/16432	0.014469	0.254511	0.240798	ENSBGRG00000009420/ENSBGRG00000013399	2
GO:0097250	BP mitochondrial respirasome assembly	2/1977	2/16432	0.014469	0.254511	0.240798	ENSBGRG00000014512/ENSBGRG00000020394	2
GO:0097252	BP oligodendrocyte apoptotic process	2/1977	2/16432	0.014469	0.254511	0.240798	ENSBGRG00000013504/ENSBGRG00000024761	2
GO:0097681	BP double-strand break repair via alternative nonhomologous end joining	2/1977	2/16432	0.014469	0.254511	0.240798	ENSBGRG00000002979/ENSBGRG00000021180	2
GO:0098507	BP polynucleotide 5' dephosphorylation	2/1977	2/16432	0.014469	0.254511	0.240798	ENSBGRG00000011168/ENSBGRG00000023133	2
GO:0099170	BP postsynaptic modulation of chemical synaptic transmission	2/1977	2/16432	0.014469	0.254511	0.240798	ENSBGRG00000012058/ENSBGRG00000013405	2
GO:1901585	BP regulation of acid-sensing ion channel activity	2/1977	2/16432	0.014469	0.254511	0.240798	ENSBGRG00000005102/ENSBGRG00000013017	2
GO:1902824	BP positive regulation of late endosome to lysosome transport	2/1977	2/16432	0.014469	0.254511	0.240798	ENSBGRG00000003083/ENSBGRG00000006407	2
GO:1903004	BP regulation of protein K63-linked deubiquitination	2/1977	2/16432	0.014469	0.254511	0.240798	ENSBGRG00000013399/ENSBGRG00000025223	2
GO:1903006	BP positive regulation of protein K63-linked deubiquitination	2/1977	2/16432	0.014469	0.254511	0.240798	ENSBGRG00000013399/ENSBGRG00000025223	2
GO:1903218	BP regulation of malate dehydrogenase (decarboxylating) (NADP+) activity	2/1977	2/16432	0.014469	0.254511	0.240798	ENSBGRG00000017836/ENSBGRG00000025119	2
GO:1903220	BP positive regulation of malate dehydrogenase (decarboxylating) (NADP+) activity	2/1977	2/16432	0.014469	0.254511	0.240798	ENSBGRG00000017836/ENSBGRG00000025119	2
GO:1903337	BP positive regulation of vacuolar transport	2/1977	2/16432	0.014469	0.254511	0.240798	ENSBGRG00000003083/ENSBGRG00000006407	2
GO:1903588	BP negative regulation of blood vessel endothelial cell proliferation involved in sprouting angiogenesis	2/1977	2/16432	0.014469	0.254511	0.240798	ENSBGRG00000009426/ENSBGRG00000023500	2
GO:1904571	BP positive regulation of selenocysteine incorporation	2/1977	2/16432	0.014469	0.254511	0.240798	ENSBGRG00000004783/ENSBGRG00000018399	2
GO:1990621	CC ESCRT IV complex	2/1977	2/16432	0.014469	0.254511	0.240798	ENSBGRG00000008997/ENSBGRG00000023336	2
GO:2000277	BP positive regulation of oxidative phosphorylation uncoupler activity	2/1977	2/16432	0.014469	0.254511	0.240798	ENSBGRG00000013214/ENSBGRG00000019340	2
GO:2000769	BP regulation of establishment or maintenance of cell polarity regulating cell shape	2/1977	2/16432	0.014469	0.254511	0.240798	ENSBGRG00000002563/ENSBGRG00000009349	2
GO:2000771	BP positive regulation of establishment or maintenance of cell polarity regulating cell shape	2/1977	2/16432	0.014469	0.254511	0.240798	ENSBGRG00000002563/ENSBGRG00000009349	2
GO:2000814	BP positive regulation of barbed-end actin filament capping	2/1977	2/16432	0.014469	0.254511	0.240798	ENSBGRG00000001784/ENSBGRG00000009349	2
GO:2001253	BP regulation of histone H3-K36 trimethylation	2/1977	2/16432	0.014469	0.254511	0.240798	ENSBGRG00000002703/ENSBGRG00000017896	2
GO:0005767	CC secondary lysosome	8/1977	28/16432	0.0146827	0.257916	0.244018	ENSBGRG00000000125/ENSBGRG00000012865/ENSBGRG00000013399/ENSBGRG00000020540/ENSBGRG00000021365/ENSBGRG00000021792/ENSBGRG00000025713/ENSBGRG00000026480	8
GO:0097659	BP nucleic acid-templated transcription	139/1977	970/16432	0.0147482	0.25871	0.24477	ENSBGRG00000000080/ENSBGRG00000000284/ENSBGRG00000000624/ENSBGRG00000000853/ENSBGRG00000000889/ENSBGRG00000000894/ENSBGRG00000000923/ENSBGRG00000000960/ENSBGRG00000001143/ENSBGRG00000001608/ENSBGRG00000001789/ENSBGRG00000001845/ENSBGRG00000001858/ENSBGRG00000001963/ENSBGRG00000002048/ENSBGRG00000002312/ENSBGRG00000002526/ENSBGRG00000002560/ENSBGRG00000002665/ENSBGRG00000002703/ENSBGRG00000003054/…	139
GO:2000279	BP negative regulation of DNA biosynthetic process	10/1977	39/16432	0.0148011	0.259283	0.245312	ENSBGRG00000001780/ENSBGRG00000002498/ENSBGRG00000004082/ENSBGRG00000013504/ENSBGRG00000013857/ENSBGRG00000017354/ENSBGRG00000018779/ENSBGRG00000020448/ENSBGRG00000024146/ENSBGRG00000026157	10
GO:1905368	CC peptidase complex	20/1977	100/16432	0.0148272	0.259385	0.245409	ENSBGRG00000001845/ENSBGRG00000001873/ENSBGRG00000002110/ENSBGRG00000004125/ENSBGRG00000004257/ENSBGRG00000004772/ENSBGRG00000006553/ENSBGRG00000010642/ENSBGRG00000010708/ENSBGRG00000013399/ENSBGRG00000013405/ENSBGRG00000018037/ENSBGRG00000018446/ENSBGRG00000019390/ENSBGRG00000019481/ENSBGRG00000021294/ENSBGRG00000023439/ENSBGRG00000024243/ENSBGRG00000025721/ENSBGRG00000026638	20
GO:0031398	BP positive regulation of protein ubiquitination	25/1977	133/16432	0.0152534	0.266165	0.251823	ENSBGRG00000000384/ENSBGRG00000000459/ENSBGRG00000000693/ENSBGRG00000001548/ENSBGRG00000002680/ENSBGRG00000003301/ENSBGRG00000004285/ENSBGRG00000004932/ENSBGRG00000005608/ENSBGRG00000005881/ENSBGRG00000006397/ENSBGRG00000006958/ENSBGRG00000009496/ENSBGRG00000009659/ENSBGRG00000009978/ENSBGRG00000012018/ENSBGRG00000012205/ENSBGRG00000012856/ENSBGRG00000013121/ENSBGRG00000014770/ENSBGRG00000015353/…	25
GO:0007018	BP microtubule-based movement	53/1977	328/16432	0.0152564	0.266165	0.251823	ENSBGRG00000000117/ENSBGRG00000000270/ENSBGRG00000000670/ENSBGRG00000001323/ENSBGRG00000002146/ENSBGRG00000002380/ENSBGRG00000002399/ENSBGRG00000002457/ENSBGRG00000002563/ENSBGRG00000002838/ENSBGRG00000003300/ENSBGRG00000003750/ENSBGRG00000005284/ENSBGRG00000005444/ENSBGRG00000005675/ENSBGRG00000006021/ENSBGRG00000006059/ENSBGRG00000006407/ENSBGRG00000006839/ENSBGRG00000006965/ENSBGRG00000007083/…	53
GO:0006103	BP 2-oxoglutarate metabolic process	7/1977	23/16432	0.0154646	0.266387	0.252033	ENSBGRG00000003525/ENSBGRG00000006637/ENSBGRG00000011706/ENSBGRG00000015524/ENSBGRG00000018807/ENSBGRG00000022227/ENSBGRG00000025165	7
GO:0009081	BP branched-chain amino acid metabolic process	7/1977	23/16432	0.0154646	0.266387	0.252033	ENSBGRG00000000271/ENSBGRG00000001725/ENSBGRG00000002143/ENSBGRG00000003847/ENSBGRG00000006095/ENSBGRG00000023728/ENSBGRG00000025165	7
GO:0031167	BP rRNA methylation	7/1977	23/16432	0.0154646	0.266387	0.252033	ENSBGRG00000000960/ENSBGRG00000001829/ENSBGRG00000006496/ENSBGRG00000006812/ENSBGRG00000009060/ENSBGRG00000011464/ENSBGRG00000012417	7
GO:0042274	BP ribosomal small subunit biogenesis	19/1977	94/16432	0.0154963	0.266387	0.252033	ENSBGRG00000001942/ENSBGRG00000002781/ENSBGRG00000004032/ENSBGRG00000005812/ENSBGRG00000007397/ENSBGRG00000008375/ENSBGRG00000008414/ENSBGRG00000008529/ENSBGRG00000010123/ENSBGRG00000012612/ENSBGRG00000012801/ENSBGRG00000014536/ENSBGRG00000016004/ENSBGRG00000017950/ENSBGRG00000020440/ENSBGRG00000020475/ENSBGRG00000021729/ENSBGRG00000022371/ENSBGRG00000022490	19
GO:0008649	MF rRNA methyltransferase activity	6/1977	18/16432	0.0154982	0.266387	0.252033	ENSBGRG00000001829/ENSBGRG00000006496/ENSBGRG00000006812/ENSBGRG00000009060/ENSBGRG00000011464/ENSBGRG00000012417	6
GO:0009083	BP branched-chain amino acid catabolic process	6/1977	18/16432	0.0154982	0.266387	0.252033	ENSBGRG00000000271/ENSBGRG00000001725/ENSBGRG00000002143/ENSBGRG00000003847/ENSBGRG00000006095/ENSBGRG00000023728	6
GO:0016580	CC Sin3 complex	6/1977	18/16432	0.0154982	0.266387	0.252033	ENSBGRG00000011022/ENSBGRG00000013663/ENSBGRG00000013780/ENSBGRG00000016151/ENSBGRG00000017204/ENSBGRG00000017947	6
GO:0046527	MF glucosyltransferase activity	6/1977	18/16432	0.0154982	0.266387	0.252033	ENSBGRG00000003727/ENSBGRG00000003812/ENSBGRG00000005993/ENSBGRG00000020232/ENSBGRG00000020943/ENSBGRG00000025536	6
GO:0055106	MF ubiquitin-protein transferase regulator activity	6/1977	18/16432	0.0154982	0.266387	0.252033	ENSBGRG00000001137/ENSBGRG00000002560/ENSBGRG00000004593/ENSBGRG00000004602/ENSBGRG00000014229/ENSBGRG00000014770	6
GO:0071425	BP hematopoietic stem cell proliferation	6/1977	18/16432	0.0154982	0.266387	0.252033	ENSBGRG00000000284/ENSBGRG00000002312/ENSBGRG00000010444/ENSBGRG00000019192/ENSBGRG00000023826/ENSBGRG00000024682	6
GO:0140102	MF catalytic activity, acting on a rRNA	6/1977	18/16432	0.0154982	0.266387	0.252033	ENSBGRG00000001829/ENSBGRG00000006496/ENSBGRG00000006812/ENSBGRG00000009060/ENSBGRG00000011464/ENSBGRG00000012417	6
GO:2001020	BP regulation of response to DNA damage stimulus	38/1977	222/16432	0.015575	0.267346	0.252941	ENSBGRG00000000381/ENSBGRG00000001455/ENSBGRG00000002560/ENSBGRG00000002680/ENSBGRG00000002979/ENSBGRG00000004791/ENSBGRG00000005881/ENSBGRG00000006591/ENSBGRG00000006821/ENSBGRG00000007558/ENSBGRG00000009365/ENSBGRG00000010365/ENSBGRG00000011274/ENSBGRG00000012058/ENSBGRG00000012585/ENSBGRG00000012726/ENSBGRG00000013504/ENSBGRG00000013717/ENSBGRG00000015135/ENSBGRG00000015723/ENSBGRG00000015909/…	38
GO:0090502	BP RNA phosphodiester bond hydrolysis, endonucleolytic	15/1977	69/16432	0.0157276	0.268524	0.254055	ENSBGRG00000002171/ENSBGRG00000002313/ENSBGRG00000002781/ENSBGRG00000004032/ENSBGRG00000005812/ENSBGRG00000007397/ENSBGRG00000009366/ENSBGRG00000015721/ENSBGRG00000015986/ENSBGRG00000015993/ENSBGRG00000018614/ENSBGRG00000018864/ENSBGRG00000024431/ENSBGRG00000024485/ENSBGRG00000026381	15
GO:0098687	CC chromosomal region	55/1977	343/16432	0.0157627	0.268524	0.254055	ENSBGRG00000000120/ENSBGRG00000000624/ENSBGRG00000000696/ENSBGRG00000000950/ENSBGRG00000001592/ENSBGRG00000001662/ENSBGRG00000001780/ENSBGRG00000001845/ENSBGRG00000002323/ENSBGRG00000002486/ENSBGRG00000002498/ENSBGRG00000002820/ENSBGRG00000002838/ENSBGRG00000003528/ENSBGRG00000003966/ENSBGRG00000004082/ENSBGRG00000004289/ENSBGRG00000005253/ENSBGRG00000006806/ENSBGRG00000007305/ENSBGRG00000008764/…	55
GO:0044441	CC ciliary part	74/1977	482/16432	0.0159301	0.268524	0.254055	ENSBGRG00000000270/ENSBGRG00000000361/ENSBGRG00000000594/ENSBGRG00000000689/ENSBGRG00000001323/ENSBGRG00000002146/ENSBGRG00000002380/ENSBGRG00000002563/ENSBGRG00000003476/ENSBGRG00000003750/ENSBGRG00000003787/ENSBGRG00000003866/ENSBGRG00000004845/ENSBGRG00000005284/ENSBGRG00000005546/ENSBGRG00000005673/ENSBGRG00000005675/ENSBGRG00000005980/ENSBGRG00000006059/ENSBGRG00000006467/ENSBGRG00000006839/…	74
GO:0098554	CC cytoplasmic side of endoplasmic reticulum membrane	12/1977	51/16432	0.0159584	0.268524	0.254055	ENSBGRG00000000914/ENSBGRG00000002552/ENSBGRG00000003902/ENSBGRG00000004126/ENSBGRG00000007397/ENSBGRG00000014229/ENSBGRG00000015577/ENSBGRG00000020003/ENSBGRG00000020657/ENSBGRG00000021512/ENSBGRG00000023214/ENSBGRG00000026033	12
GO:0000182	MF rDNA binding	4/1977	9/16432	0.0159658	0.268524	0.254055	ENSBGRG00000010134/ENSBGRG00000017644/ENSBGRG00000025740/ENSBGRG00000026645	4
GO:0000774	MF adenyl-nucleotide exchange factor activity	4/1977	9/16432	0.0159658	0.268524	0.254055	ENSBGRG00000003800/ENSBGRG00000007830/ENSBGRG00000017856/ENSBGRG00000018960	4
GO:0007380	BP specification of segmental identity, head	4/1977	9/16432	0.0159658	0.268524	0.254055	ENSBGRG00000002969/ENSBGRG00000012913/ENSBGRG00000015942/ENSBGRG00000017109	4
GO:0016063	BP rhodopsin biosynthetic process	4/1977	9/16432	0.0159658	0.268524	0.254055	ENSBGRG00000004174/ENSBGRG00000017720/ENSBGRG00000021097/ENSBGRG00000022602	4
GO:0030628	MF pre-mRNA 3'-splice site binding	4/1977	9/16432	0.0159658	0.268524	0.254055	ENSBGRG00000000435/ENSBGRG00000002383/ENSBGRG00000012125/ENSBGRG00000016112	4
GO:0031464	CC Cul4A-RING E3 ubiquitin ligase complex	4/1977	9/16432	0.0159658	0.268524	0.254055	ENSBGRG00000005533/ENSBGRG00000006304/ENSBGRG00000021712/ENSBGRG00000023591	4
GO:0035197	MF siRNA binding	4/1977	9/16432	0.0159658	0.268524	0.254055	ENSBGRG00000011274/ENSBGRG00000012058/ENSBGRG00000023220/ENSBGRG00000024431	4
GO:0039020	BP pronephric nephron tubule development	4/1977	9/16432	0.0159658	0.268524	0.254055	ENSBGRG00000003658/ENSBGRG00000006256/ENSBGRG00000016896/ENSBGRG00000021789	4
GO:0043140	MF ATP-dependent 3'-5' DNA helicase activity	4/1977	9/16432	0.0159658	0.268524	0.254055	ENSBGRG00000002526/ENSBGRG00000008250/ENSBGRG00000011274/ENSBGRG00000012210	4
GO:1905154	BP negative regulation of membrane invagination	4/1977	9/16432	0.0159658	0.268524	0.254055	ENSBGRG00000009365/ENSBGRG00000013219/ENSBGRG00000023860/ENSBGRG00000024246	4
GO:2000426	BP negative regulation of apoptotic cell clearance	4/1977	9/16432	0.0159658	0.268524	0.254055	ENSBGRG00000009365/ENSBGRG00000013219/ENSBGRG00000023860/ENSBGRG00000024246	4
GO:0048471	CC perinuclear region of cytoplasm	116/1977	797/16432	0.0159795	0.268524	0.254055	ENSBGRG00000000125/ENSBGRG00000000384/ENSBGRG00000000725/ENSBGRG00000000900/ENSBGRG00000001081/ENSBGRG00000001333/ENSBGRG00000001455/ENSBGRG00000001581/ENSBGRG00000001789/ENSBGRG00000001942/ENSBGRG00000002082/ENSBGRG00000002191/ENSBGRG00000002194/ENSBGRG00000003147/ENSBGRG00000003398/ENSBGRG00000003800/ENSBGRG00000004118/ENSBGRG00000004125/ENSBGRG00000004126/ENSBGRG00000004174/ENSBGRG00000004270/…	116
GO:0036459	MF thiol-dependent ubiquitinyl hydrolase activity	18/1977	88/16432	0.0161507	0.270333	0.255767	ENSBGRG00000000077/ENSBGRG00000004978/ENSBGRG00000005908/ENSBGRG00000006058/ENSBGRG00000009962/ENSBGRG00000010994/ENSBGRG00000014104/ENSBGRG00000014621/ENSBGRG00000015567/ENSBGRG00000015615/ENSBGRG00000016961/ENSBGRG00000017615/ENSBGRG00000019637/ENSBGRG00000021990/ENSBGRG00000023523/ENSBGRG00000024641/ENSBGRG00000025898/ENSBGRG00000026528	18
GO:0042255	BP ribosome assembly	18/1977	88/16432	0.0161507	0.270333	0.255767	ENSBGRG00000000960/ENSBGRG00000000983/ENSBGRG00000001137/ENSBGRG00000001942/ENSBGRG00000003803/ENSBGRG00000004602/ENSBGRG00000007397/ENSBGRG00000008529/ENSBGRG00000011065/ENSBGRG00000012612/ENSBGRG00000014536/ENSBGRG00000014873/ENSBGRG00000016747/ENSBGRG00000020003/ENSBGRG00000022490/ENSBGRG00000023113/ENSBGRG00000024886/ENSBGRG00000025223	18
GO:0097525	CC spliceosomal snRNP complex	18/1977	88/16432	0.0161507	0.270333	0.255767	ENSBGRG00000000360/ENSBGRG00000000604/ENSBGRG00000000725/ENSBGRG00000000870/ENSBGRG00000003627/ENSBGRG00000005189/ENSBGRG00000005564/ENSBGRG00000005687/ENSBGRG00000006934/ENSBGRG00000007293/ENSBGRG00000007313/ENSBGRG00000008312/ENSBGRG00000008375/ENSBGRG00000014407/ENSBGRG00000014438/ENSBGRG00000014997/ENSBGRG00000019073/ENSBGRG00000026788	18
GO:0032212	BP positive regulation of telomere maintenance via telomerase	9/1977	34/16432	0.0165156	0.276081	0.261205	ENSBGRG00000000078/ENSBGRG00000002486/ENSBGRG00000004082/ENSBGRG00000009171/ENSBGRG00000012276/ENSBGRG00000012720/ENSBGRG00000017777/ENSBGRG00000024146/ENSBGRG00000026124	9
GO:0030031	BP cell projection assembly	79/1977	520/16432	0.0166407	0.277809	0.26284	ENSBGRG00000000270/ENSBGRG00000000361/ENSBGRG00000000594/ENSBGRG00000000923/ENSBGRG00000001095/ENSBGRG00000001714/ENSBGRG00000001784/ENSBGRG00000002146/ENSBGRG00000002563/ENSBGRG00000003750/ENSBGRG00000004845/ENSBGRG00000004855/ENSBGRG00000005284/ENSBGRG00000005587/ENSBGRG00000005673/ENSBGRG00000005675/ENSBGRG00000005984/ENSBGRG00000006059/ENSBGRG00000006256/ENSBGRG00000006467/ENSBGRG00000006839/…	79
GO:0031060	BP regulation of histone methylation	17/1977	82/16432	0.0167758	0.279699	0.264628	ENSBGRG00000000693/ENSBGRG00000002703/ENSBGRG00000004932/ENSBGRG00000005881/ENSBGRG00000006334/ENSBGRG00000006582/ENSBGRG00000010653/ENSBGRG00000012860/ENSBGRG00000013158/ENSBGRG00000014379/ENSBGRG00000014458/ENSBGRG00000017896/ENSBGRG00000017947/ENSBGRG00000018312/ENSBGRG00000020035/ENSBGRG00000023220/ENSBGRG00000025810	17
GO:0042176	BP regulation of protein catabolic process	68/1977	439/16432	0.0168243	0.280142	0.265047	ENSBGRG00000001137/ENSBGRG00000001427/ENSBGRG00000001455/ENSBGRG00000001548/ENSBGRG00000002082/ENSBGRG00000002560/ENSBGRG00000002593/ENSBGRG00000002657/ENSBGRG00000003300/ENSBGRG00000003800/ENSBGRG00000003807/ENSBGRG00000004115/ENSBGRG00000004257/ENSBGRG00000004602/ENSBGRG00000005533/ENSBGRG00000005608/ENSBGRG00000005861/ENSBGRG00000005984/ENSBGRG00000006304/ENSBGRG00000006377/ENSBGRG00000006553/…	68
GO:0016853	MF isomerase activity	26/1977	141/16432	0.0171285	0.284837	0.269489	ENSBGRG00000001548/ENSBGRG00000002988/ENSBGRG00000003125/ENSBGRG00000003775/ENSBGRG00000005007/ENSBGRG00000005051/ENSBGRG00000005217/ENSBGRG00000006806/ENSBGRG00000009837/ENSBGRG00000013991/ENSBGRG00000014358/ENSBGRG00000015372/ENSBGRG00000017137/ENSBGRG00000017777/ENSBGRG00000017896/ENSBGRG00000018809/ENSBGRG00000019978/ENSBGRG00000020290/ENSBGRG00000020310/ENSBGRG00000022657/ENSBGRG00000023065/…	26
GO:0000123	CC histone acetyltransferase complex	19/1977	95/16432	0.0172514	0.285765	0.270368	ENSBGRG00000000597/ENSBGRG00000001780/ENSBGRG00000001785/ENSBGRG00000001845/ENSBGRG00000001892/ENSBGRG00000003151/ENSBGRG00000004007/ENSBGRG00000004125/ENSBGRG00000007500/ENSBGRG00000011274/ENSBGRG00000012210/ENSBGRG00000012623/ENSBGRG00000013911/ENSBGRG00000017947/ENSBGRG00000020126/ENSBGRG00000021294/ENSBGRG00000022864/ENSBGRG00000026265/ENSBGRG00000026796	19
GO:0035194	BP posttranscriptional gene silencing by RNA	19/1977	95/16432	0.0172514	0.285765	0.270368	ENSBGRG00000000870/ENSBGRG00000002313/ENSBGRG00000005173/ENSBGRG00000005567/ENSBGRG00000006341/ENSBGRG00000007500/ENSBGRG00000009101/ENSBGRG00000010365/ENSBGRG00000010712/ENSBGRG00000011274/ENSBGRG00000019030/ENSBGRG00000020026/ENSBGRG00000020405/ENSBGRG00000022335/ENSBGRG00000022387/ENSBGRG00000023300/ENSBGRG00000024148/ENSBGRG00000024431/ENSBGRG00000024485	19
GO:1902911	CC protein kinase complex	19/1977	95/16432	0.0172514	0.285765	0.270368	ENSBGRG00000000624/ENSBGRG00000000696/ENSBGRG00000002526/ENSBGRG00000003393/ENSBGRG00000006007/ENSBGRG00000009296/ENSBGRG00000009345/ENSBGRG00000010942/ENSBGRG00000012557/ENSBGRG00000013405/ENSBGRG00000014827/ENSBGRG00000015830/ENSBGRG00000015880/ENSBGRG00000016630/ENSBGRG00000020338/ENSBGRG00000020508/ENSBGRG00000024391/ENSBGRG00000026554/ENSBGRG00000026645	19
GO:0007041	BP lysosomal transport	21/1977	108/16432	0.0173178	0.286494	0.271056	ENSBGRG00000000003/ENSBGRG00000001333/ENSBGRG00000001451/ENSBGRG00000001455/ENSBGRG00000003787/ENSBGRG00000006021/ENSBGRG00000006407/ENSBGRG00000008997/ENSBGRG00000011531/ENSBGRG00000012859/ENSBGRG00000013399/ENSBGRG00000013943/ENSBGRG00000014393/ENSBGRG00000018459/ENSBGRG00000020208/ENSBGRG00000021093/ENSBGRG00000023860/ENSBGRG00000024246/ENSBGRG00000024539/ENSBGRG00000025764/ENSBGRG00000026544	21
GO:0019903	MF protein phosphatase binding	32/1977	182/16432	0.0174113	0.287668	0.272168	ENSBGRG00000000117/ENSBGRG00000000507/ENSBGRG00000001008/ENSBGRG00000001789/ENSBGRG00000002551/ENSBGRG00000003915/ENSBGRG00000004126/ENSBGRG00000005661/ENSBGRG00000006021/ENSBGRG00000007558/ENSBGRG00000008939/ENSBGRG00000009349/ENSBGRG00000012058/ENSBGRG00000012579/ENSBGRG00000012726/ENSBGRG00000012808/ENSBGRG00000013399/ENSBGRG00000013504/ENSBGRG00000014827/ENSBGRG00000016796/ENSBGRG00000019521/…	32
GO:0010921	BP regulation of phosphatase activity	33/1977	189/16432	0.0175507	0.289224	0.27364	ENSBGRG00000001008/ENSBGRG00000001137/ENSBGRG00000001570/ENSBGRG00000002188/ENSBGRG00000002551/ENSBGRG00000002657/ENSBGRG00000003915/ENSBGRG00000004209/ENSBGRG00000005082/ENSBGRG00000005490/ENSBGRG00000005661/ENSBGRG00000007558/ENSBGRG00000008939/ENSBGRG00000009273/ENSBGRG00000010134/ENSBGRG00000013780/ENSBGRG00000013996/ENSBGRG00000016108/ENSBGRG00000016648/ENSBGRG00000017856/ENSBGRG00000018250/…	33
GO:0097193	BP intrinsic apoptotic signaling pathway	33/1977	189/16432	0.0175507	0.289224	0.27364	ENSBGRG00000000889/ENSBGRG00000001199/ENSBGRG00000001427/ENSBGRG00000001455/ENSBGRG00000001584/ENSBGRG00000002186/ENSBGRG00000003264/ENSBGRG00000003347/ENSBGRG00000003778/ENSBGRG00000004433/ENSBGRG00000005881/ENSBGRG00000005908/ENSBGRG00000008845/ENSBGRG00000009426/ENSBGRG00000010071/ENSBGRG00000010365/ENSBGRG00000012653/ENSBGRG00000013504/ENSBGRG00000013936/ENSBGRG00000014379/ENSBGRG00000014770/…	33
GO:0005669	CC transcription factor TFIID complex	10/1977	40/16432	0.017664	0.290717	0.275053	ENSBGRG00000002526/ENSBGRG00000003582/ENSBGRG00000004125/ENSBGRG00000007500/ENSBGRG00000009296/ENSBGRG00000017520/ENSBGRG00000019080/ENSBGRG00000023351/ENSBGRG00000025414/ENSBGRG00000026645	10
GO:0043624	BP cellular protein complex disassembly	28/1977	155/16432	0.0178613	0.293586	0.277767	ENSBGRG00000000058/ENSBGRG00000000125/ENSBGRG00000000573/ENSBGRG00000001775/ENSBGRG00000002458/ENSBGRG00000004480/ENSBGRG00000004927/ENSBGRG00000004938/ENSBGRG00000005834/ENSBGRG00000006924/ENSBGRG00000006925/ENSBGRG00000007836/ENSBGRG00000008224/ENSBGRG00000008997/ENSBGRG00000009119/ENSBGRG00000009349/ENSBGRG00000010432/ENSBGRG00000012612/ENSBGRG00000012666/ENSBGRG00000013953/ENSBGRG00000015993/…	28
GO:0004519	MF endonuclease activity	18/1977	89/16432	0.0180374	0.295722	0.279787	ENSBGRG00000000920/ENSBGRG00000002171/ENSBGRG00000002313/ENSBGRG00000005444/ENSBGRG00000005812/ENSBGRG00000006722/ENSBGRG00000011105/ENSBGRG00000015986/ENSBGRG00000015993/ENSBGRG00000018614/ENSBGRG00000018864/ENSBGRG00000021342/ENSBGRG00000023214/ENSBGRG00000024431/ENSBGRG00000024485/ENSBGRG00000025900/ENSBGRG00000026224/ENSBGRG00000026381	18
GO:0097711	BP ciliary basal body-plasma membrane docking	18/1977	89/16432	0.0180374	0.295722	0.279787	ENSBGRG00000001714/ENSBGRG00000004845/ENSBGRG00000005673/ENSBGRG00000005984/ENSBGRG00000006965/ENSBGRG00000009278/ENSBGRG00000010070/ENSBGRG00000011405/ENSBGRG00000013953/ENSBGRG00000015085/ENSBGRG00000016108/ENSBGRG00000016648/ENSBGRG00000016896/ENSBGRG00000019369/ENSBGRG00000020398/ENSBGRG00000022568/ENSBGRG00000022706/ENSBGRG00000023119	18
GO:0043457	BP regulation of cellular respiration	8/1977	29/16432	0.0181906	0.29747	0.281441	ENSBGRG00000000430/ENSBGRG00000013040/ENSBGRG00000013214/ENSBGRG00000013399/ENSBGRG00000013975/ENSBGRG00000014262/ENSBGRG00000018820/ENSBGRG00000025223	8
GO:0043596	CC nuclear replication fork	8/1977	29/16432	0.0181906	0.29747	0.281441	ENSBGRG00000000920/ENSBGRG00000003542/ENSBGRG00000006806/ENSBGRG00000011903/ENSBGRG00000012726/ENSBGRG00000023737/ENSBGRG00000024546/ENSBGRG00000026462	8
GO:1905515	BP non-motile cilium assembly	14/1977	64/16432	0.0182534	0.297649	0.281611	ENSBGRG00000000594/ENSBGRG00000002563/ENSBGRG00000003750/ENSBGRG00000005284/ENSBGRG00000005587/ENSBGRG00000005675/ENSBGRG00000005984/ENSBGRG00000009278/ENSBGRG00000009402/ENSBGRG00000009894/ENSBGRG00000016896/ENSBGRG00000019369/ENSBGRG00000021052/ENSBGRG00000022082	14
GO:0006458	BP 'de novo' protein folding	11/1977	46/16432	0.0182947	0.297649	0.281611	ENSBGRG00000000078/ENSBGRG00000003812/ENSBGRG00000003898/ENSBGRG00000004071/ENSBGRG00000007830/ENSBGRG00000009171/ENSBGRG00000012276/ENSBGRG00000012720/ENSBGRG00000019978/ENSBGRG00000021851/ENSBGRG00000022423	11
GO:0097526	CC spliceosomal tri-snRNP complex	11/1977	46/16432	0.0182947	0.297649	0.281611	ENSBGRG00000000360/ENSBGRG00000000725/ENSBGRG00000003627/ENSBGRG00000005564/ENSBGRG00000005687/ENSBGRG00000007313/ENSBGRG00000008312/ENSBGRG00000008375/ENSBGRG00000014997/ENSBGRG00000019073/ENSBGRG00000026788	11
GO:1905898	BP positive regulation of response to endoplasmic reticulum stress	11/1977	46/16432	0.0182947	0.297649	0.281611	ENSBGRG00000002211/ENSBGRG00000003347/ENSBGRG00000004126/ENSBGRG00000009278/ENSBGRG00000016796/ENSBGRG00000017615/ENSBGRG00000018312/ENSBGRG00000019521/ENSBGRG00000021213/ENSBGRG00000023478/ENSBGRG00000026760	11
GO:0032456	BP endocytic recycling	13/1977	58/16432	0.0185005	0.30049	0.284299	ENSBGRG00000005321/ENSBGRG00000010134/ENSBGRG00000012306/ENSBGRG00000013219/ENSBGRG00000015918/ENSBGRG00000017060/ENSBGRG00000018459/ENSBGRG00000021782/ENSBGRG00000022716/ENSBGRG00000023860/ENSBGRG00000024246/ENSBGRG00000025122/ENSBGRG00000025270	13
GO:0006301	BP postreplication repair	12/1977	52/16432	0.0185398	0.30049	0.284299	ENSBGRG00000003610/ENSBGRG00000005881/ENSBGRG00000010710/ENSBGRG00000012018/ENSBGRG00000012726/ENSBGRG00000013399/ENSBGRG00000015567/ENSBGRG00000016044/ENSBGRG00000016678/ENSBGRG00000021712/ENSBGRG00000023565/ENSBGRG00000024546	12
GO:0072665	BP protein localization to vacuole	12/1977	52/16432	0.0185398	0.30049	0.284299	ENSBGRG00000001455/ENSBGRG00000003056/ENSBGRG00000003866/ENSBGRG00000003904/ENSBGRG00000004071/ENSBGRG00000006021/ENSBGRG00000008997/ENSBGRG00000012859/ENSBGRG00000013742/ENSBGRG00000014104/ENSBGRG00000016102/ENSBGRG00000019577	12
GO:0006325	BP chromatin organization	103/1977	703/16432	0.0187724	0.303619	0.287259	ENSBGRG00000000077/ENSBGRG00000000120/ENSBGRG00000000398/ENSBGRG00000000597/ENSBGRG00000000693/ENSBGRG00000000696/ENSBGRG00000000889/ENSBGRG00000000910/ENSBGRG00000001592/ENSBGRG00000001662/ENSBGRG00000001780/ENSBGRG00000001785/ENSBGRG00000001800/ENSBGRG00000001845/ENSBGRG00000001892/ENSBGRG00000001976/ENSBGRG00000002560/ENSBGRG00000003059/ENSBGRG00000003151/ENSBGRG00000003778/ENSBGRG00000004007/…	103
GO:0009141	BP nucleoside triphosphate metabolic process	49/1977	303/16432	0.0187904	0.303619	0.287259	ENSBGRG00000000144/ENSBGRG00000000687/ENSBGRG00000001191/ENSBGRG00000001256/ENSBGRG00000001525/ENSBGRG00000002457/ENSBGRG00000002707/ENSBGRG00000002786/ENSBGRG00000002891/ENSBGRG00000003013/ENSBGRG00000003323/ENSBGRG00000003880/ENSBGRG00000005007/ENSBGRG00000005916/ENSBGRG00000007086/ENSBGRG00000008351/ENSBGRG00000009124/ENSBGRG00000009889/ENSBGRG00000009957/ENSBGRG00000010730/ENSBGRG00000010750/…	49
GO:0072655	BP establishment of protein localization to mitochondrion	17/1977	83/16432	0.0188041	0.303619	0.287259	ENSBGRG00000000648/ENSBGRG00000000858/ENSBGRG00000000960/ENSBGRG00000001378/ENSBGRG00000001844/ENSBGRG00000002944/ENSBGRG00000003674/ENSBGRG00000005681/ENSBGRG00000008819/ENSBGRG00000010796/ENSBGRG00000014295/ENSBGRG00000015065/ENSBGRG00000017355/ENSBGRG00000018960/ENSBGRG00000020570/ENSBGRG00000026693/ENSBGRG00000026760	17
GO:0043068	BP positive regulation of programmed cell death	118/1977	817/16432	0.0188318	0.303683	0.28732	ENSBGRG00000000117/ENSBGRG00000000178/ENSBGRG00000000384/ENSBGRG00000000444/ENSBGRG00000000868/ENSBGRG00000000889/ENSBGRG00000001333/ENSBGRG00000001455/ENSBGRG00000001548/ENSBGRG00000001584/ENSBGRG00000001592/ENSBGRG00000001744/ENSBGRG00000001789/ENSBGRG00000001892/ENSBGRG00000001942/ENSBGRG00000002139/ENSBGRG00000002526/ENSBGRG00000002560/ENSBGRG00000003264/ENSBGRG00000003347/ENSBGRG00000003533/…	118
GO:1901991	BP negative regulation of mitotic cell cycle phase transition	33/1977	190/16432	0.018863	0.303804	0.287434	ENSBGRG00000000428/ENSBGRG00000000889/ENSBGRG00000000900/ENSBGRG00000001744/ENSBGRG00000002498/ENSBGRG00000002560/ENSBGRG00000003574/ENSBGRG00000004118/ENSBGRG00000004285/ENSBGRG00000004344/ENSBGRG00000004791/ENSBGRG00000005881/ENSBGRG00000006304/ENSBGRG00000008148/ENSBGRG00000008845/ENSBGRG00000008972/ENSBGRG00000008997/ENSBGRG00000012726/ENSBGRG00000013158/ENSBGRG00000013504/ENSBGRG00000013857/…	33
GO:0009060	BP aerobic respiration	19/1977	96/16432	0.0191572	0.307767	0.291184	ENSBGRG00000001525/ENSBGRG00000002457/ENSBGRG00000002822/ENSBGRG00000002891/ENSBGRG00000005916/ENSBGRG00000007086/ENSBGRG00000008141/ENSBGRG00000010200/ENSBGRG00000010796/ENSBGRG00000012621/ENSBGRG00000014128/ENSBGRG00000015524/ENSBGRG00000015909/ENSBGRG00000017341/ENSBGRG00000025181/ENSBGRG00000026264/ENSBGRG00000026336/ENSBGRG00000026792/ENSBGRG00000026805	19
GO:0019886	BP antigen processing and presentation of exogenous peptide antigen via MHC class II	19/1977	96/16432	0.0191572	0.307767	0.291184	ENSBGRG00000000714/ENSBGRG00000001256/ENSBGRG00000001484/ENSBGRG00000001569/ENSBGRG00000002563/ENSBGRG00000003083/ENSBGRG00000004174/ENSBGRG00000004270/ENSBGRG00000004688/ENSBGRG00000005284/ENSBGRG00000006965/ENSBGRG00000012003/ENSBGRG00000021851/ENSBGRG00000022409/ENSBGRG00000022423/ENSBGRG00000022516/ENSBGRG00000022860/ENSBGRG00000022959/ENSBGRG00000025501	19
GO:0034620	BP cellular response to unfolded protein	24/1977	129/16432	0.0193248	0.310047	0.293341	ENSBGRG00000001887/ENSBGRG00000001991/ENSBGRG00000002988/ENSBGRG00000003347/ENSBGRG00000003560/ENSBGRG00000003812/ENSBGRG00000004126/ENSBGRG00000004174/ENSBGRG00000005403/ENSBGRG00000005627/ENSBGRG00000013121/ENSBGRG00000013399/ENSBGRG00000013735/ENSBGRG00000013864/ENSBGRG00000016796/ENSBGRG00000016813/ENSBGRG00000017181/ENSBGRG00000018312/ENSBGRG00000019521/ENSBGRG00000020026/ENSBGRG00000021213/…	24
GO:0034614	BP cellular response to reactive oxygen species	28/1977	156/16432	0.0193476	0.310047	0.293341	ENSBGRG00000000117/ENSBGRG00000000868/ENSBGRG00000001784/ENSBGRG00000002457/ENSBGRG00000002560/ENSBGRG00000003533/ENSBGRG00000004270/ENSBGRG00000005507/ENSBGRG00000009212/ENSBGRG00000009349/ENSBGRG00000009426/ENSBGRG00000009839/ENSBGRG00000012579/ENSBGRG00000012641/ENSBGRG00000013121/ENSBGRG00000013158/ENSBGRG00000013214/ENSBGRG00000013504/ENSBGRG00000014104/ENSBGRG00000014827/ENSBGRG00000019900/…	28
GO:0046530	BP photoreceptor cell differentiation	45/1977	275/16432	0.019503	0.311669	0.294875	ENSBGRG00000000284/ENSBGRG00000000594/ENSBGRG00000001275/ENSBGRG00000005675/ENSBGRG00000005980/ENSBGRG00000006059/ENSBGRG00000006256/ENSBGRG00000006377/ENSBGRG00000006703/ENSBGRG00000008357/ENSBGRG00000008997/ENSBGRG00000009278/ENSBGRG00000009295/ENSBGRG00000009441/ENSBGRG00000010346/ENSBGRG00000011405/ENSBGRG00000011534/ENSBGRG00000012200/ENSBGRG00000012526/ENSBGRG00000012913/ENSBGRG00000013975/…	45
GO:0001091	MF RNA polymerase II basal transcription factor binding	7/1977	24/16432	0.0196187	0.311669	0.294875	ENSBGRG00000000263/ENSBGRG00000012210/ENSBGRG00000013504/ENSBGRG00000017520/ENSBGRG00000017588/ENSBGRG00000019080/ENSBGRG00000023351	7
GO:0045930	BP negative regulation of mitotic cell cycle	50/1977	311/16432	0.0196464	0.311669	0.294875	ENSBGRG00000000428/ENSBGRG00000000889/ENSBGRG00000000900/ENSBGRG00000001744/ENSBGRG00000001942/ENSBGRG00000002498/ENSBGRG00000002560/ENSBGRG00000003574/ENSBGRG00000003666/ENSBGRG00000003803/ENSBGRG00000004118/ENSBGRG00000004285/ENSBGRG00000004344/ENSBGRG00000004593/ENSBGRG00000004791/ENSBGRG00000005608/ENSBGRG00000005881/ENSBGRG00000006304/ENSBGRG00000007558/ENSBGRG00000007575/ENSBGRG00000007914/…	50
GO:0000974	CC Prp19 complex	5/1977	14/16432	0.0197169	0.311669	0.294875	ENSBGRG00000006573/ENSBGRG00000014379/ENSBGRG00000018001/ENSBGRG00000020710/ENSBGRG00000025587	5
GO:0031011	CC Ino80 complex	5/1977	14/16432	0.0197169	0.311669	0.294875	ENSBGRG00000001780/ENSBGRG00000006471/ENSBGRG00000007333/ENSBGRG00000012210/ENSBGRG00000022970	5
GO:0036038	CC MKS complex	5/1977	14/16432	0.0197169	0.311669	0.294875	ENSBGRG00000009278/ENSBGRG00000009894/ENSBGRG00000016896/ENSBGRG00000019369/ENSBGRG00000026589	5
GO:0036499	BP PERK-mediated unfolded protein response	5/1977	14/16432	0.0197169	0.311669	0.294875	ENSBGRG00000003347/ENSBGRG00000005627/ENSBGRG00000016796/ENSBGRG00000020026/ENSBGRG00000021213	5
GO:0039019	BP pronephric nephron development	5/1977	14/16432	0.0197169	0.311669	0.294875	ENSBGRG00000003658/ENSBGRG00000006256/ENSBGRG00000011620/ENSBGRG00000016896/ENSBGRG00000021789	5
GO:0071712	BP ER-associated misfolded protein catabolic process	5/1977	14/16432	0.0197169	0.311669	0.294875	ENSBGRG00000003812/ENSBGRG00000013399/ENSBGRG00000016219/ENSBGRG00000016813/ENSBGRG00000023328	5
GO:1900102	BP negative regulation of endoplasmic reticulum unfolded protein response	5/1977	14/16432	0.0197169	0.311669	0.294875	ENSBGRG00000004126/ENSBGRG00000013121/ENSBGRG00000018312/ENSBGRG00000019521/ENSBGRG00000020026	5
GO:1902018	BP negative regulation of cilium assembly	5/1977	14/16432	0.0197169	0.311669	0.294875	ENSBGRG00000004270/ENSBGRG00000005284/ENSBGRG00000012205/ENSBGRG00000020398/ENSBGRG00000026499	5
GO:0005815	CC microtubule organizing center	104/1977	712/16432	0.0197656	0.312053	0.295239	ENSBGRG00000000078/ENSBGRG00000000270/ENSBGRG00000000696/ENSBGRG00000000952/ENSBGRG00000001714/ENSBGRG00000001845/ENSBGRG00000002563/ENSBGRG00000002820/ENSBGRG00000003232/ENSBGRG00000003528/ENSBGRG00000003531/ENSBGRG00000003746/ENSBGRG00000004270/ENSBGRG00000004344/ENSBGRG00000004808/ENSBGRG00000004845/ENSBGRG00000005284/ENSBGRG00000005546/ENSBGRG00000005673/ENSBGRG00000005675/ENSBGRG00000005881/…	104
GO:0003730	MF mRNA 3'-UTR binding	22/1977	116/16432	0.0198521	0.313032	0.296165	ENSBGRG00000000517/ENSBGRG00000000693/ENSBGRG00000001137/ENSBGRG00000004032/ENSBGRG00000004082/ENSBGRG00000004149/ENSBGRG00000005444/ENSBGRG00000009634/ENSBGRG00000010365/ENSBGRG00000012058/ENSBGRG00000012329/ENSBGRG00000012720/ENSBGRG00000013504/ENSBGRG00000013742/ENSBGRG00000018399/ENSBGRG00000018749/ENSBGRG00000020402/ENSBGRG00000021388/ENSBGRG00000022335/ENSBGRG00000022387/ENSBGRG00000023638/…	22
GO:0032435	BP negative regulation of proteasomal ubiquitin-dependent protein catabolic process	9/1977	35/16432	0.0199232	0.313765	0.296859	ENSBGRG00000003800/ENSBGRG00000004602/ENSBGRG00000012196/ENSBGRG00000013214/ENSBGRG00000017966/ENSBGRG00000024246/ENSBGRG00000024903/ENSBGRG00000025223/ENSBGRG00000026544	9
GO:0098800	CC inner mitochondrial membrane protein complex	31/1977	177/16432	0.0200168	0.314853	0.297887	ENSBGRG00000000144/ENSBGRG00000000687/ENSBGRG00000001191/ENSBGRG00000001256/ENSBGRG00000001525/ENSBGRG00000001844/ENSBGRG00000002707/ENSBGRG00000002891/ENSBGRG00000003013/ENSBGRG00000003323/ENSBGRG00000003674/ENSBGRG00000003684/ENSBGRG00000003880/ENSBGRG00000004798/ENSBGRG00000005681/ENSBGRG00000005916/ENSBGRG00000007291/ENSBGRG00000010730/ENSBGRG00000010796/ENSBGRG00000010871/ENSBGRG00000018960/…	31
GO:0008135	MF translation factor activity, RNA binding	18/1977	90/16432	0.0200901	0.315618	0.298611	ENSBGRG00000001581/ENSBGRG00000004195/ENSBGRG00000004480/ENSBGRG00000005335/ENSBGRG00000005627/ENSBGRG00000006058/ENSBGRG00000006969/ENSBGRG00000008344/ENSBGRG00000009209/ENSBGRG00000009445/ENSBGRG00000013285/ENSBGRG00000014469/ENSBGRG00000014535/ENSBGRG00000014873/ENSBGRG00000015610/ENSBGRG00000018399/ENSBGRG00000024004/ENSBGRG00000024431	18
GO:0006119	BP oxidative phosphorylation	26/1977	143/16432	0.0202593	0.316136	0.299102	ENSBGRG00000000144/ENSBGRG00000000687/ENSBGRG00000001191/ENSBGRG00000001256/ENSBGRG00000001525/ENSBGRG00000002457/ENSBGRG00000002707/ENSBGRG00000002891/ENSBGRG00000003013/ENSBGRG00000003323/ENSBGRG00000003880/ENSBGRG00000005916/ENSBGRG00000007086/ENSBGRG00000010730/ENSBGRG00000010796/ENSBGRG00000013214/ENSBGRG00000017525/ENSBGRG00000019602/ENSBGRG00000019621/ENSBGRG00000020641/ENSBGRG00000020781/…	26
GO:0006260	BP DNA replication	34/1977	198/16432	0.0203175	0.316136	0.299102	ENSBGRG00000000398/ENSBGRG00000000920/ENSBGRG00000001892/ENSBGRG00000002323/ENSBGRG00000002979/ENSBGRG00000003542/ENSBGRG00000003610/ENSBGRG00000004007/ENSBGRG00000004118/ENSBGRG00000004344/ENSBGRG00000005070/ENSBGRG00000005881/ENSBGRG00000006806/ENSBGRG00000008250/ENSBGRG00000008713/ENSBGRG00000009124/ENSBGRG00000009766/ENSBGRG00000010710/ENSBGRG00000010824/ENSBGRG00000011903/ENSBGRG00000012726/…	34
GO:0061136	BP regulation of proteasomal protein catabolic process	36/1977	212/16432	0.0203579	0.316136	0.299102	ENSBGRG00000001455/ENSBGRG00000003300/ENSBGRG00000003800/ENSBGRG00000004257/ENSBGRG00000004602/ENSBGRG00000005533/ENSBGRG00000005608/ENSBGRG00000005984/ENSBGRG00000006304/ENSBGRG00000006553/ENSBGRG00000009278/ENSBGRG00000009496/ENSBGRG00000010134/ENSBGRG00000012018/ENSBGRG00000012058/ENSBGRG00000012196/ENSBGRG00000013214/ENSBGRG00000013399/ENSBGRG00000013405/ENSBGRG00000014770/ENSBGRG00000015517/…	36
GO:0000478	BP endonucleolytic cleavage involved in rRNA processing	6/1977	19/16432	0.0203951	0.316136	0.299102	ENSBGRG00000002781/ENSBGRG00000004032/ENSBGRG00000005812/ENSBGRG00000007397/ENSBGRG00000009366/ENSBGRG00000015721	6
GO:0006999	BP nuclear pore organization	6/1977	19/16432	0.0203951	0.316136	0.299102	ENSBGRG00000002211/ENSBGRG00000011942/ENSBGRG00000012656/ENSBGRG00000014836/ENSBGRG00000016653/ENSBGRG00000021761	6
GO:0031527	CC filopodium membrane	6/1977	19/16432	0.0203951	0.316136	0.299102	ENSBGRG00000002833/ENSBGRG00000005972/ENSBGRG00000009295/ENSBGRG00000020569/ENSBGRG00000021782/ENSBGRG00000021830	6
GO:0034315	BP regulation of Arp2/3 complex-mediated actin nucleation	6/1977	19/16432	0.0203951	0.316136	0.299102	ENSBGRG00000002191/ENSBGRG00000003083/ENSBGRG00000009119/ENSBGRG00000014834/ENSBGRG00000015983/ENSBGRG00000023690	6
GO:0043422	MF protein kinase B binding	6/1977	19/16432	0.0203951	0.316136	0.299102	ENSBGRG00000000384/ENSBGRG00000003000/ENSBGRG00000015169/ENSBGRG00000017768/ENSBGRG00000018070/ENSBGRG00000023264	6
GO:0046831	BP regulation of RNA export from nucleus	6/1977	19/16432	0.0203951	0.316136	0.299102	ENSBGRG00000002703/ENSBGRG00000010041/ENSBGRG00000011274/ENSBGRG00000013279/ENSBGRG00000019863/ENSBGRG00000021360	6
GO:0051123	BP RNA polymerase II preinitiation complex assembly	6/1977	19/16432	0.0203951	0.316136	0.299102	ENSBGRG00000003582/ENSBGRG00000008994/ENSBGRG00000013504/ENSBGRG00000017520/ENSBGRG00000019080/ENSBGRG00000023351	6
GO:0070990	MF snRNP binding	6/1977	19/16432	0.0203951	0.316136	0.299102	ENSBGRG00000003627/ENSBGRG00000005564/ENSBGRG00000006934/ENSBGRG00000008312/ENSBGRG00000014997/ENSBGRG00000025119	6
GO:0061013	BP regulation of mRNA catabolic process	27/1977	150/16432	0.0206247	0.319308	0.302103	ENSBGRG00000000517/ENSBGRG00000000537/ENSBGRG00000002786/ENSBGRG00000002802/ENSBGRG00000004579/ENSBGRG00000005444/ENSBGRG00000006547/ENSBGRG00000008764/ENSBGRG00000010134/ENSBGRG00000011274/ENSBGRG00000012018/ENSBGRG00000012058/ENSBGRG00000012329/ENSBGRG00000014421/ENSBGRG00000018497/ENSBGRG00000018749/ENSBGRG00000018820/ENSBGRG00000019164/ENSBGRG00000019456/ENSBGRG00000020402/ENSBGRG00000021155/…	27
GO:0001046	MF core promoter sequence-specific DNA binding	14/1977	65/16432	0.020767	0.321122	0.303819	ENSBGRG00000001136/ENSBGRG00000001789/ENSBGRG00000003582/ENSBGRG00000006721/ENSBGRG00000006806/ENSBGRG00000008972/ENSBGRG00000009792/ENSBGRG00000012093/ENSBGRG00000012581/ENSBGRG00000013158/ENSBGRG00000013504/ENSBGRG00000016078/ENSBGRG00000019080/ENSBGRG00000025934	14
GO:0006101	BP citrate metabolic process	10/1977	41/16432	0.0209148	0.322239	0.304876	ENSBGRG00000001264/ENSBGRG00000001525/ENSBGRG00000008141/ENSBGRG00000012621/ENSBGRG00000014128/ENSBGRG00000015524/ENSBGRG00000017341/ENSBGRG00000025165/ENSBGRG00000026264/ENSBGRG00000026792	10
GO:0007549	BP dosage compensation	10/1977	41/16432	0.0209148	0.322239	0.304876	ENSBGRG00000000950/ENSBGRG00000002399/ENSBGRG00000002938/ENSBGRG00000005881/ENSBGRG00000006469/ENSBGRG00000009634/ENSBGRG00000011274/ENSBGRG00000012219/ENSBGRG00000023533/ENSBGRG00000023991	10
GO:0070584	BP mitochondrion morphogenesis	10/1977	41/16432	0.0209148	0.322239	0.304876	ENSBGRG00000003684/ENSBGRG00000005250/ENSBGRG00000008223/ENSBGRG00000010824/ENSBGRG00000016274/ENSBGRG00000016869/ENSBGRG00000018820/ENSBGRG00000022138/ENSBGRG00000023860/ENSBGRG00000024246	10
GO:0008565	MF protein transporter activity	21/1977	110/16432	0.0210089	0.323034	0.305628	ENSBGRG00000000714/ENSBGRG00000000858/ENSBGRG00000001378/ENSBGRG00000002944/ENSBGRG00000003604/ENSBGRG00000003674/ENSBGRG00000003711/ENSBGRG00000003898/ENSBGRG00000006021/ENSBGRG00000006891/ENSBGRG00000008764/ENSBGRG00000009809/ENSBGRG00000010086/ENSBGRG00000010346/ENSBGRG00000011558/ENSBGRG00000011942/ENSBGRG00000018864/ENSBGRG00000020208/ENSBGRG00000020570/ENSBGRG00000022627/ENSBGRG00000022860	21
GO:1901362	BP organic cyclic compound biosynthetic process	237/1977	1746/16432	0.0210169	0.323034	0.305628	ENSBGRG00000000080/ENSBGRG00000000144/ENSBGRG00000000284/ENSBGRG00000000624/ENSBGRG00000000687/ENSBGRG00000000853/ENSBGRG00000000889/ENSBGRG00000000894/ENSBGRG00000000923/ENSBGRG00000000960/ENSBGRG00000001021/ENSBGRG00000001088/ENSBGRG00000001143/ENSBGRG00000001608/ENSBGRG00000001789/ENSBGRG00000001845/ENSBGRG00000001858/ENSBGRG00000001872/ENSBGRG00000001908/ENSBGRG00000001963/ENSBGRG00000002048/…	237
GO:0003684	MF damaged DNA binding	13/1977	59/16432	0.0211947	0.325375	0.307843	ENSBGRG00000000889/ENSBGRG00000001199/ENSBGRG00000001249/ENSBGRG00000002526/ENSBGRG00000002979/ENSBGRG00000005881/ENSBGRG00000009273/ENSBGRG00000012726/ENSBGRG00000013504/ENSBGRG00000018846/ENSBGRG00000023214/ENSBGRG00000024146/ENSBGRG00000025900	13
GO:0044445	CC cytosolic part	59/1977	378/16432	0.0213643	0.327432	0.309789	ENSBGRG00000000078/ENSBGRG00000000280/ENSBGRG00000000670/ENSBGRG00000000914/ENSBGRG00000001137/ENSBGRG00000001942/ENSBGRG00000002272/ENSBGRG00000002457/ENSBGRG00000002458/ENSBGRG00000002552/ENSBGRG00000003539/ENSBGRG00000003803/ENSBGRG00000003813/ENSBGRG00000003902/ENSBGRG00000004257/ENSBGRG00000004602/ENSBGRG00000004783/ENSBGRG00000006407/ENSBGRG00000007115/ENSBGRG00000007397/ENSBGRG00000008529/…	59
GO:0017148	BP negative regulation of translation	30/1977	171/16432	0.0213798	0.327432	0.309789	ENSBGRG00000000517/ENSBGRG00000001581/ENSBGRG00000001908/ENSBGRG00000003347/ENSBGRG00000004149/ENSBGRG00000004579/ENSBGRG00000005189/ENSBGRG00000005627/ENSBGRG00000009634/ENSBGRG00000012058/ENSBGRG00000015184/ENSBGRG00000015702/ENSBGRG00000016796/ENSBGRG00000019101/ENSBGRG00000020405/ENSBGRG00000021388/ENSBGRG00000022335/ENSBGRG00000022387/ENSBGRG00000022883/ENSBGRG00000023214/ENSBGRG00000023222/…	30
GO:0016765	MF transferase activity, transferring alkyl or aryl (other than methyl) groups	12/1977	53/16432	0.0214209	0.327669	0.310013	ENSBGRG00000001088/ENSBGRG00000003282/ENSBGRG00000005403/ENSBGRG00000005776/ENSBGRG00000007818/ENSBGRG00000010600/ENSBGRG00000011920/ENSBGRG00000013033/ENSBGRG00000017507/ENSBGRG00000019949/ENSBGRG00000020272/ENSBGRG00000022483	12
GO:0042177	BP negative regulation of protein catabolic process	25/1977	137/16432	0.0215711	0.329571	0.311812	ENSBGRG00000001137/ENSBGRG00000001427/ENSBGRG00000001548/ENSBGRG00000002560/ENSBGRG00000002593/ENSBGRG00000003800/ENSBGRG00000004602/ENSBGRG00000006377/ENSBGRG00000010134/ENSBGRG00000012196/ENSBGRG00000013214/ENSBGRG00000013366/ENSBGRG00000013780/ENSBGRG00000014229/ENSBGRG00000015795/ENSBGRG00000017966/ENSBGRG00000020208/ENSBGRG00000021653/ENSBGRG00000023342/ENSBGRG00000024246/ENSBGRG00000024903/…	25
GO:1901137	BP carbohydrate derivative biosynthetic process	94/1977	639/16432	0.0217472	0.33183	0.31395	ENSBGRG00000000144/ENSBGRG00000000265/ENSBGRG00000000413/ENSBGRG00000000687/ENSBGRG00000001081/ENSBGRG00000001088/ENSBGRG00000001263/ENSBGRG00000001908/ENSBGRG00000002957/ENSBGRG00000003125/ENSBGRG00000003212/ENSBGRG00000003323/ENSBGRG00000003347/ENSBGRG00000003727/ENSBGRG00000003812/ENSBGRG00000003847/ENSBGRG00000003851/ENSBGRG00000004937/ENSBGRG00000005007/ENSBGRG00000005212/ENSBGRG00000005345/…	94
GO:0008360	BP regulation of cell shape	35/1977	206/16432	0.0217708	0.33183	0.31395	ENSBGRG00000000868/ENSBGRG00000001784/ENSBGRG00000002563/ENSBGRG00000003000/ENSBGRG00000003533/ENSBGRG00000004688/ENSBGRG00000005321/ENSBGRG00000005972/ENSBGRG00000005984/ENSBGRG00000008162/ENSBGRG00000009101/ENSBGRG00000009119/ENSBGRG00000009295/ENSBGRG00000009349/ENSBGRG00000009365/ENSBGRG00000012332/ENSBGRG00000012502/ENSBGRG00000012860/ENSBGRG00000013595/ENSBGRG00000013609/ENSBGRG00000014834/…	35
GO:0032592	CC integral component of mitochondrial membrane	16/1977	78/16432	0.0219152	0.333634	0.315656	ENSBGRG00000000858/ENSBGRG00000002944/ENSBGRG00000003684/ENSBGRG00000004798/ENSBGRG00000005424/ENSBGRG00000007291/ENSBGRG00000008751/ENSBGRG00000012105/ENSBGRG00000015282/ENSBGRG00000018074/ENSBGRG00000018417/ENSBGRG00000018807/ENSBGRG00000019276/ENSBGRG00000019340/ENSBGRG00000023097/ENSBGRG00000025225	16
GO:0000922	CC spindle pole	26/1977	144/16432	0.0219843	0.334287	0.316274	ENSBGRG00000001266/ENSBGRG00000003966/ENSBGRG00000004344/ENSBGRG00000006806/ENSBGRG00000006924/ENSBGRG00000007914/ENSBGRG00000008997/ENSBGRG00000009683/ENSBGRG00000011405/ENSBGRG00000011688/ENSBGRG00000013953/ENSBGRG00000015353/ENSBGRG00000016460/ENSBGRG00000016490/ENSBGRG00000016981/ENSBGRG00000017257/ENSBGRG00000017268/ENSBGRG00000018400/ENSBGRG00000019140/ENSBGRG00000019358/ENSBGRG00000019709/…	26
GO:0031307	CC integral component of mitochondrial outer membrane	8/1977	30/16432	0.0222595	0.337669	0.319474	ENSBGRG00000000858/ENSBGRG00000002944/ENSBGRG00000005424/ENSBGRG00000008751/ENSBGRG00000012105/ENSBGRG00000018417/ENSBGRG00000019276/ENSBGRG00000023097	8
GO:1903749	BP positive regulation of establishment of protein localization to mitochondrion	8/1977	30/16432	0.0222595	0.337669	0.319474	ENSBGRG00000000858/ENSBGRG00000000889/ENSBGRG00000004071/ENSBGRG00000008845/ENSBGRG00000013504/ENSBGRG00000014421/ENSBGRG00000019376/ENSBGRG00000024391	8
GO:0060341	BP regulation of cellular localization	155/1977	1107/16432	0.0223087	0.338014	0.319801	ENSBGRG00000000078/ENSBGRG00000000125/ENSBGRG00000000444/ENSBGRG00000000455/ENSBGRG00000000670/ENSBGRG00000000714/ENSBGRG00000000783/ENSBGRG00000000816/ENSBGRG00000000858/ENSBGRG00000000868/ENSBGRG00000000889/ENSBGRG00000001256/ENSBGRG00000001548/ENSBGRG00000001569/ENSBGRG00000001780/ENSBGRG00000001784/ENSBGRG00000002383/ENSBGRG00000002498/ENSBGRG00000002560/ENSBGRG00000002563/ENSBGRG00000002593/…	155
GO:0007052	BP mitotic spindle organization	23/1977	124/16432	0.0224087	0.339127	0.320854	ENSBGRG00000002838/ENSBGRG00000004808/ENSBGRG00000005253/ENSBGRG00000006352/ENSBGRG00000007914/ENSBGRG00000008939/ENSBGRG00000009683/ENSBGRG00000010186/ENSBGRG00000011065/ENSBGRG00000012210/ENSBGRG00000013101/ENSBGRG00000015407/ENSBGRG00000016108/ENSBGRG00000016981/ENSBGRG00000018397/ENSBGRG00000019709/ENSBGRG00000020857/ENSBGRG00000023113/ENSBGRG00000023220/ENSBGRG00000024309/ENSBGRG00000024762/…	23
GO:0000785	CC chromatin	88/1977	595/16432	0.0227707	0.344199	0.325652	ENSBGRG00000000120/ENSBGRG00000000381/ENSBGRG00000000398/ENSBGRG00000000604/ENSBGRG00000000693/ENSBGRG00000000853/ENSBGRG00000000889/ENSBGRG00000000950/ENSBGRG00000001249/ENSBGRG00000001592/ENSBGRG00000001780/ENSBGRG00000001789/ENSBGRG00000001845/ENSBGRG00000002560/ENSBGRG00000003059/ENSBGRG00000003147/ENSBGRG00000003151/ENSBGRG00000003587/ENSBGRG00000003673/ENSBGRG00000003778/ENSBGRG00000004082/…	88
GO:0006486	BP protein glycosylation	35/1977	207/16432	0.0232669	0.350553	0.331664	ENSBGRG00000000265/ENSBGRG00000000413/ENSBGRG00000003212/ENSBGRG00000003347/ENSBGRG00000003812/ENSBGRG00000005212/ENSBGRG00000005345/ENSBGRG00000005993/ENSBGRG00000007477/ENSBGRG00000008048/ENSBGRG00000008659/ENSBGRG00000009441/ENSBGRG00000010555/ENSBGRG00000013399/ENSBGRG00000015372/ENSBGRG00000015408/ENSBGRG00000016310/ENSBGRG00000016779/ENSBGRG00000017111/ENSBGRG00000020232/ENSBGRG00000020635/…	35
GO:0043413	BP macromolecule glycosylation	35/1977	207/16432	0.0232669	0.350553	0.331664	ENSBGRG00000000265/ENSBGRG00000000413/ENSBGRG00000003212/ENSBGRG00000003347/ENSBGRG00000003812/ENSBGRG00000005212/ENSBGRG00000005345/ENSBGRG00000005993/ENSBGRG00000007477/ENSBGRG00000008048/ENSBGRG00000008659/ENSBGRG00000009441/ENSBGRG00000010555/ENSBGRG00000013399/ENSBGRG00000015372/ENSBGRG00000015408/ENSBGRG00000016310/ENSBGRG00000016779/ENSBGRG00000017111/ENSBGRG00000020232/ENSBGRG00000020635/…	35
GO:0016241	BP regulation of macroautophagy	33/1977	193/16432	0.0232733	0.350553	0.331664	ENSBGRG00000000125/ENSBGRG00000000444/ENSBGRG00000000816/ENSBGRG00000000858/ENSBGRG00000002082/ENSBGRG00000002446/ENSBGRG00000002593/ENSBGRG00000004071/ENSBGRG00000006494/ENSBGRG00000006672/ENSBGRG00000006679/ENSBGRG00000007817/ENSBGRG00000009889/ENSBGRG00000010134/ENSBGRG00000010380/ENSBGRG00000012147/ENSBGRG00000013504/ENSBGRG00000015517/ENSBGRG00000016219/ENSBGRG00000016738/ENSBGRG00000019900/…	33
GO:0002495	BP antigen processing and presentation of peptide antigen via MHC class II	19/1977	98/16432	0.0234528	0.351674	0.332725	ENSBGRG00000000714/ENSBGRG00000001256/ENSBGRG00000001484/ENSBGRG00000001569/ENSBGRG00000002563/ENSBGRG00000003083/ENSBGRG00000004174/ENSBGRG00000004270/ENSBGRG00000004688/ENSBGRG00000005284/ENSBGRG00000006965/ENSBGRG00000012003/ENSBGRG00000021851/ENSBGRG00000022409/ENSBGRG00000022423/ENSBGRG00000022516/ENSBGRG00000022860/ENSBGRG00000022959/ENSBGRG00000025501	19
GO:0002504	BP antigen processing and presentation of peptide or polysaccharide antigen via MHC class II	19/1977	98/16432	0.0234528	0.351674	0.332725	ENSBGRG00000000714/ENSBGRG00000001256/ENSBGRG00000001484/ENSBGRG00000001569/ENSBGRG00000002563/ENSBGRG00000003083/ENSBGRG00000004174/ENSBGRG00000004270/ENSBGRG00000004688/ENSBGRG00000005284/ENSBGRG00000006965/ENSBGRG00000012003/ENSBGRG00000021851/ENSBGRG00000022409/ENSBGRG00000022423/ENSBGRG00000022516/ENSBGRG00000022860/ENSBGRG00000022959/ENSBGRG00000025501	19
GO:0051258	BP protein polymerization	19/1977	98/16432	0.0234528	0.351674	0.332725	ENSBGRG00000000952/ENSBGRG00000004270/ENSBGRG00000004593/ENSBGRG00000004808/ENSBGRG00000005250/ENSBGRG00000005984/ENSBGRG00000006352/ENSBGRG00000009683/ENSBGRG00000011703/ENSBGRG00000012709/ENSBGRG00000013953/ENSBGRG00000016108/ENSBGRG00000017651/ENSBGRG00000020032/ENSBGRG00000024074/ENSBGRG00000024453/ENSBGRG00000024670/ENSBGRG00000025196/ENSBGRG00000026395	19
GO:0007346	BP regulation of mitotic cell cycle	117/1977	816/16432	0.0234578	0.351674	0.332725	ENSBGRG00000000003/ENSBGRG00000000428/ENSBGRG00000000696/ENSBGRG00000000889/ENSBGRG00000000900/ENSBGRG00000001008/ENSBGRG00000001095/ENSBGRG00000001266/ENSBGRG00000001451/ENSBGRG00000001548/ENSBGRG00000001581/ENSBGRG00000001714/ENSBGRG00000001744/ENSBGRG00000001942/ENSBGRG00000002498/ENSBGRG00000002526/ENSBGRG00000002560/ENSBGRG00000002680/ENSBGRG00000003094/ENSBGRG00000003574/ENSBGRG00000003666/…	117
GO:0032784	BP regulation of DNA-templated transcription, elongation	14/1977	66/16432	0.0235321	0.352375	0.333388	ENSBGRG00000002703/ENSBGRG00000004602/ENSBGRG00000004932/ENSBGRG00000009209/ENSBGRG00000009269/ENSBGRG00000011188/ENSBGRG00000011427/ENSBGRG00000012444/ENSBGRG00000013158/ENSBGRG00000017896/ENSBGRG00000021360/ENSBGRG00000023533/ENSBGRG00000024678/ENSBGRG00000026367	14
GO:0043065	BP positive regulation of apoptotic process	112/1977	778/16432	0.0236171	0.353234	0.334201	ENSBGRG00000000117/ENSBGRG00000000178/ENSBGRG00000000384/ENSBGRG00000000444/ENSBGRG00000000868/ENSBGRG00000000889/ENSBGRG00000001333/ENSBGRG00000001455/ENSBGRG00000001548/ENSBGRG00000001584/ENSBGRG00000001592/ENSBGRG00000001744/ENSBGRG00000001789/ENSBGRG00000001892/ENSBGRG00000001942/ENSBGRG00000002139/ENSBGRG00000002526/ENSBGRG00000002560/ENSBGRG00000003264/ENSBGRG00000003347/ENSBGRG00000003533/…	112
GO:0018158	BP protein oxidation	4/1977	10/16432	0.0241116	0.354005	0.33493	ENSBGRG00000013214/ENSBGRG00000020290/ENSBGRG00000020425/ENSBGRG00000023916	4
GO:0032055	BP negative regulation of translation in response to stress	4/1977	10/16432	0.0241116	0.354005	0.33493	ENSBGRG00000003347/ENSBGRG00000005627/ENSBGRG00000016796/ENSBGRG00000022387	4
GO:0033129	BP positive regulation of histone phosphorylation	4/1977	10/16432	0.0241116	0.354005	0.33493	ENSBGRG00000007305/ENSBGRG00000010186/ENSBGRG00000012058/ENSBGRG00000017181	4
GO:0042796	BP snRNA transcription by RNA polymerase III	4/1977	10/16432	0.0241116	0.354005	0.33493	ENSBGRG00000000894/ENSBGRG00000023351/ENSBGRG00000026367/ENSBGRG00000026742	4
GO:0046154	BP rhodopsin metabolic process	4/1977	10/16432	0.0241116	0.354005	0.33493	ENSBGRG00000004174/ENSBGRG00000017720/ENSBGRG00000021097/ENSBGRG00000022602	4
GO:0047429	MF nucleoside-triphosphate diphosphatase activity	4/1977	10/16432	0.0241116	0.354005	0.33493	ENSBGRG00000011274/ENSBGRG00000016185/ENSBGRG00000020753/ENSBGRG00000024138	4
GO:0051292	BP nuclear pore complex assembly	4/1977	10/16432	0.0241116	0.354005	0.33493	ENSBGRG00000002211/ENSBGRG00000012656/ENSBGRG00000016653/ENSBGRG00000021761	4
GO:0051418	BP microtubule nucleation by microtubule organizing center	4/1977	10/16432	0.0241116	0.354005	0.33493	ENSBGRG00000004808/ENSBGRG00000006352/ENSBGRG00000009683/ENSBGRG00000016108	4
GO:0071763	BP nuclear membrane organization	4/1977	10/16432	0.0241116	0.354005	0.33493	ENSBGRG00000009663/ENSBGRG00000012329/ENSBGRG00000019140/ENSBGRG00000022777	4
GO:0075522	BP IRES-dependent viral translational initiation	4/1977	10/16432	0.0241116	0.354005	0.33493	ENSBGRG00000005335/ENSBGRG00000006058/ENSBGRG00000015610/ENSBGRG00000024004	4
GO:0097539	CC ciliary transition fiber	4/1977	10/16432	0.0241116	0.354005	0.33493	ENSBGRG00000004845/ENSBGRG00000019358/ENSBGRG00000022706/ENSBGRG00000026499	4
GO:1901409	BP positive regulation of phosphorylation of RNA polymerase II C-terminal domain	4/1977	10/16432	0.0241116	0.354005	0.33493	ENSBGRG00000000624/ENSBGRG00000003393/ENSBGRG00000017896/ENSBGRG00000026554	4
GO:1903147	BP negative regulation of autophagy of mitochondrion	4/1977	10/16432	0.0241116	0.354005	0.33493	ENSBGRG00000002082/ENSBGRG00000013504/ENSBGRG00000015693/ENSBGRG00000026544	4
GO:1903897	BP regulation of PERK-mediated unfolded protein response	4/1977	10/16432	0.0241116	0.354005	0.33493	ENSBGRG00000002211/ENSBGRG00000004126/ENSBGRG00000019521/ENSBGRG00000020026	4
GO:1904896	BP ESCRT complex disassembly	4/1977	10/16432	0.0241116	0.354005	0.33493	ENSBGRG00000000003/ENSBGRG00000001451/ENSBGRG00000008997/ENSBGRG00000023336	4
GO:1904903	BP ESCRT III complex disassembly	4/1977	10/16432	0.0241116	0.354005	0.33493	ENSBGRG00000000003/ENSBGRG00000001451/ENSBGRG00000008997/ENSBGRG00000023336	4
GO:0045786	BP negative regulation of cell cycle	92/1977	627/16432	0.0243961	0.357772	0.338494	ENSBGRG00000000428/ENSBGRG00000000889/ENSBGRG00000000900/ENSBGRG00000001089/ENSBGRG00000001744/ENSBGRG00000001845/ENSBGRG00000001942/ENSBGRG00000002383/ENSBGRG00000002446/ENSBGRG00000002498/ENSBGRG00000002560/ENSBGRG00000003574/ENSBGRG00000003666/ENSBGRG00000003803/ENSBGRG00000004118/ENSBGRG00000004285/ENSBGRG00000004344/ENSBGRG00000004593/ENSBGRG00000004791/ENSBGRG00000005608/ENSBGRG00000005881/…	92
GO:0043462	BP regulation of ATPase activity	20/1977	105/16432	0.0244357	0.357943	0.338656	ENSBGRG00000001844/ENSBGRG00000001887/ENSBGRG00000002186/ENSBGRG00000002265/ENSBGRG00000002399/ENSBGRG00000004270/ENSBGRG00000006334/ENSBGRG00000009296/ENSBGRG00000009663/ENSBGRG00000009766/ENSBGRG00000011274/ENSBGRG00000011516/ENSBGRG00000012396/ENSBGRG00000013924/ENSBGRG00000014295/ENSBGRG00000017893/ENSBGRG00000017976/ENSBGRG00000019310/ENSBGRG00000023336/ENSBGRG00000026792	20
GO:0035090	BP maintenance of apical/basal cell polarity	7/1977	25/16432	0.0244924	0.358125	0.338828	ENSBGRG00000005321/ENSBGRG00000006256/ENSBGRG00000008468/ENSBGRG00000009119/ENSBGRG00000010637/ENSBGRG00000010942/ENSBGRG00000016630	7
GO:0070491	MF repressing transcription factor binding	16/1977	79/16432	0.0245115	0.358125	0.338828	ENSBGRG00000000398/ENSBGRG00000001581/ENSBGRG00000001789/ENSBGRG00000003860/ENSBGRG00000008148/ENSBGRG00000008713/ENSBGRG00000010086/ENSBGRG00000013214/ENSBGRG00000013462/ENSBGRG00000014515/ENSBGRG00000016598/ENSBGRG00000016844/ENSBGRG00000017520/ENSBGRG00000023351/ENSBGRG00000023920/ENSBGRG00000025900	16
GO:0031648	BP protein destabilization	12/1977	54/16432	0.0246205	0.358125	0.338828	ENSBGRG00000002560/ENSBGRG00000002680/ENSBGRG00000005424/ENSBGRG00000005608/ENSBGRG00000006027/ENSBGRG00000009496/ENSBGRG00000013045/ENSBGRG00000015353/ENSBGRG00000016219/ENSBGRG00000016813/ENSBGRG00000018312/ENSBGRG00000020208	12
GO:0050686	BP negative regulation of mRNA processing	12/1977	54/16432	0.0246205	0.358125	0.338828	ENSBGRG00000000517/ENSBGRG00000000624/ENSBGRG00000000693/ENSBGRG00000002312/ENSBGRG00000004149/ENSBGRG00000004932/ENSBGRG00000012058/ENSBGRG00000013279/ENSBGRG00000013663/ENSBGRG00000018516/ENSBGRG00000019863/ENSBGRG00000023533	12
GO:0019843	MF rRNA binding	18/1977	92/16432	0.0247282	0.358125	0.338828	ENSBGRG00000000960/ENSBGRG00000000983/ENSBGRG00000001137/ENSBGRG00000002272/ENSBGRG00000004032/ENSBGRG00000004602/ENSBGRG00000009189/ENSBGRG00000010744/ENSBGRG00000011065/ENSBGRG00000012612/ENSBGRG00000013154/ENSBGRG00000014229/ENSBGRG00000019081/ENSBGRG00000020003/ENSBGRG00000022490/ENSBGRG00000023113/ENSBGRG00000023214/ENSBGRG00000025223	18
GO:0030518	BP intracellular steroid hormone receptor signaling pathway	18/1977	92/16432	0.0247282	0.358125	0.338828	ENSBGRG00000001800/ENSBGRG00000003673/ENSBGRG00000005335/ENSBGRG00000005881/ENSBGRG00000009634/ENSBGRG00000010365/ENSBGRG00000012093/ENSBGRG00000014262/ENSBGRG00000014358/ENSBGRG00000017181/ENSBGRG00000018410/ENSBGRG00000019376/ENSBGRG00000019885/ENSBGRG00000020358/ENSBGRG00000021507/ENSBGRG00000023342/ENSBGRG00000023426/ENSBGRG00000025905	18
GO:0044438	CC microbody part	18/1977	92/16432	0.0247282	0.358125	0.338828	ENSBGRG00000001021/ENSBGRG00000002736/ENSBGRG00000003191/ENSBGRG00000004645/ENSBGRG00000005653/ENSBGRG00000006381/ENSBGRG00000006426/ENSBGRG00000006637/ENSBGRG00000008139/ENSBGRG00000009837/ENSBGRG00000009839/ENSBGRG00000012313/ENSBGRG00000015404/ENSBGRG00000015740/ENSBGRG00000017448/ENSBGRG00000018041/ENSBGRG00000022454/ENSBGRG00000026285	18
GO:0044439	CC peroxisomal part	18/1977	92/16432	0.0247282	0.358125	0.338828	ENSBGRG00000001021/ENSBGRG00000002736/ENSBGRG00000003191/ENSBGRG00000004645/ENSBGRG00000005653/ENSBGRG00000006381/ENSBGRG00000006426/ENSBGRG00000006637/ENSBGRG00000008139/ENSBGRG00000009837/ENSBGRG00000009839/ENSBGRG00000012313/ENSBGRG00000015404/ENSBGRG00000015740/ENSBGRG00000017448/ENSBGRG00000018041/ENSBGRG00000022454/ENSBGRG00000026285	18
GO:0070585	BP protein localization to mitochondrion	18/1977	92/16432	0.0247282	0.358125	0.338828	ENSBGRG00000000648/ENSBGRG00000000858/ENSBGRG00000000960/ENSBGRG00000001378/ENSBGRG00000001844/ENSBGRG00000002944/ENSBGRG00000003674/ENSBGRG00000005250/ENSBGRG00000005681/ENSBGRG00000008819/ENSBGRG00000010796/ENSBGRG00000014295/ENSBGRG00000015065/ENSBGRG00000017355/ENSBGRG00000018960/ENSBGRG00000020570/ENSBGRG00000026693/ENSBGRG00000026760	18
GO:1905897	BP regulation of response to endoplasmic reticulum stress	18/1977	92/16432	0.0247282	0.358125	0.338828	ENSBGRG00000001455/ENSBGRG00000002211/ENSBGRG00000003347/ENSBGRG00000003980/ENSBGRG00000004126/ENSBGRG00000009278/ENSBGRG00000012196/ENSBGRG00000013121/ENSBGRG00000013214/ENSBGRG00000016796/ENSBGRG00000017615/ENSBGRG00000018312/ENSBGRG00000019521/ENSBGRG00000020026/ENSBGRG00000021213/ENSBGRG00000023478/ENSBGRG00000025630/ENSBGRG00000026760	18
GO:0036002	MF pre-mRNA binding	11/1977	48/16432	0.0247959	0.358293	0.338987	ENSBGRG00000000435/ENSBGRG00000002383/ENSBGRG00000004082/ENSBGRG00000006934/ENSBGRG00000010365/ENSBGRG00000012125/ENSBGRG00000014438/ENSBGRG00000016112/ENSBGRG00000019237/ENSBGRG00000022027/ENSBGRG00000022387	11
GO:0072350	BP tricarboxylic acid metabolic process	11/1977	48/16432	0.0247959	0.358293	0.338987	ENSBGRG00000001264/ENSBGRG00000001525/ENSBGRG00000006637/ENSBGRG00000008141/ENSBGRG00000012621/ENSBGRG00000014128/ENSBGRG00000015524/ENSBGRG00000017341/ENSBGRG00000025165/ENSBGRG00000026264/ENSBGRG00000026792	11
GO:0051302	BP regulation of cell division	34/1977	201/16432	0.0248926	0.358906	0.339567	ENSBGRG00000000889/ENSBGRG00000001095/ENSBGRG00000001548/ENSBGRG00000002421/ENSBGRG00000003094/ENSBGRG00000003533/ENSBGRG00000003866/ENSBGRG00000004071/ENSBGRG00000004118/ENSBGRG00000005212/ENSBGRG00000005984/ENSBGRG00000008459/ENSBGRG00000008845/ENSBGRG00000008997/ENSBGRG00000009402/ENSBGRG00000010484/ENSBGRG00000011025/ENSBGRG00000013504/ENSBGRG00000014836/ENSBGRG00000015334/ENSBGRG00000015353/…	34
GO:0009411	BP response to UV	32/1977	187/16432	0.0248944	0.358906	0.339567	ENSBGRG00000000853/ENSBGRG00000000889/ENSBGRG00000000920/ENSBGRG00000001199/ENSBGRG00000002526/ENSBGRG00000003347/ENSBGRG00000003775/ENSBGRG00000005189/ENSBGRG00000005627/ENSBGRG00000005908/ENSBGRG00000006471/ENSBGRG00000009296/ENSBGRG00000011304/ENSBGRG00000011942/ENSBGRG00000012058/ENSBGRG00000013504/ENSBGRG00000016597/ENSBGRG00000016844/ENSBGRG00000018497/ENSBGRG00000018551/ENSBGRG00000018723/…	32
GO:0070507	BP regulation of microtubule cytoskeleton organization	42/1977	258/16432	0.0252703	0.362187	0.342671	ENSBGRG00000000003/ENSBGRG00000000255/ENSBGRG00000000952/ENSBGRG00000001266/ENSBGRG00000001451/ENSBGRG00000001845/ENSBGRG00000004118/ENSBGRG00000005342/ENSBGRG00000005881/ENSBGRG00000006672/ENSBGRG00000006924/ENSBGRG00000007247/ENSBGRG00000007575/ENSBGRG00000007830/ENSBGRG00000008764/ENSBGRG00000009278/ENSBGRG00000009295/ENSBGRG00000010221/ENSBGRG00000012329/ENSBGRG00000013764/ENSBGRG00000013857/…	42
GO:0043281	BP regulation of cysteine-type endopeptidase activity involved in apoptotic process	41/1977	251/16432	0.0254989	0.362187	0.342671	ENSBGRG00000000384/ENSBGRG00000000868/ENSBGRG00000000889/ENSBGRG00000001592/ENSBGRG00000001744/ENSBGRG00000001789/ENSBGRG00000002560/ENSBGRG00000003056/ENSBGRG00000005424/ENSBGRG00000005675/ENSBGRG00000008845/ENSBGRG00000008939/ENSBGRG00000009124/ENSBGRG00000009608/ENSBGRG00000009978/ENSBGRG00000010065/ENSBGRG00000010858/ENSBGRG00000013214/ENSBGRG00000013399/ENSBGRG00000013504/ENSBGRG00000013780/…	41
GO:0045179	CC apical cortex	15/1977	73/16432	0.0255698	0.362187	0.342671	ENSBGRG00000005321/ENSBGRG00000006256/ENSBGRG00000008459/ENSBGRG00000009295/ENSBGRG00000009365/ENSBGRG00000012502/ENSBGRG00000013219/ENSBGRG00000017268/ENSBGRG00000021782/ENSBGRG00000023860/ENSBGRG00000024246/ENSBGRG00000024309/ENSBGRG00000024610/ENSBGRG00000026499/ENSBGRG00000026696	15
GO:0051186	BP cofactor metabolic process	78/1977	523/16432	0.0257	0.362187	0.342671	ENSBGRG00000000117/ENSBGRG00000000503/ENSBGRG00000000566/ENSBGRG00000001095/ENSBGRG00000001725/ENSBGRG00000001908/ENSBGRG00000002244/ENSBGRG00000002457/ENSBGRG00000002868/ENSBGRG00000002957/ENSBGRG00000003525/ENSBGRG00000003847/ENSBGRG00000004333/ENSBGRG00000004937/ENSBGRG00000005007/ENSBGRG00000005051/ENSBGRG00000005403/ENSBGRG00000005423/ENSBGRG00000005641/ENSBGRG00000005776/ENSBGRG00000006381/…	78
GO:0005777	CC peroxisome	27/1977	153/16432	0.026066	0.362187	0.342671	ENSBGRG00000000117/ENSBGRG00000001021/ENSBGRG00000002736/ENSBGRG00000003191/ENSBGRG00000004645/ENSBGRG00000005250/ENSBGRG00000005424/ENSBGRG00000005653/ENSBGRG00000006381/ENSBGRG00000006426/ENSBGRG00000006603/ENSBGRG00000006637/ENSBGRG00000008139/ENSBGRG00000009837/ENSBGRG00000009839/ENSBGRG00000012313/ENSBGRG00000015404/ENSBGRG00000015740/ENSBGRG00000017448/ENSBGRG00000018041/ENSBGRG00000020272/…	27
GO:0042579	CC microbody	27/1977	153/16432	0.026066	0.362187	0.342671	ENSBGRG00000000117/ENSBGRG00000001021/ENSBGRG00000002736/ENSBGRG00000003191/ENSBGRG00000004645/ENSBGRG00000005250/ENSBGRG00000005424/ENSBGRG00000005653/ENSBGRG00000006381/ENSBGRG00000006426/ENSBGRG00000006603/ENSBGRG00000006637/ENSBGRG00000008139/ENSBGRG00000009837/ENSBGRG00000009839/ENSBGRG00000012313/ENSBGRG00000015404/ENSBGRG00000015740/ENSBGRG00000017448/ENSBGRG00000018041/ENSBGRG00000020272/…	27
GO:0099513	CC polymeric cytoskeletal fiber	61/1977	397/16432	0.0261959	0.362187	0.342671	ENSBGRG00000000078/ENSBGRG00000000270/ENSBGRG00000000384/ENSBGRG00000001217/ENSBGRG00000001784/ENSBGRG00000003528/ENSBGRG00000003560/ENSBGRG00000004118/ENSBGRG00000004270/ENSBGRG00000004937/ENSBGRG00000005250/ENSBGRG00000005444/ENSBGRG00000005829/ENSBGRG00000005984/ENSBGRG00000006459/ENSBGRG00000006924/ENSBGRG00000006965/ENSBGRG00000007315/ENSBGRG00000007914/ENSBGRG00000008939/ENSBGRG00000009119/…	61
GO:0051648	BP vesicle localization	52/1977	331/16432	0.0262357	0.362187	0.342671	ENSBGRG00000000125/ENSBGRG00000000507/ENSBGRG00000000714/ENSBGRG00000000816/ENSBGRG00000001229/ENSBGRG00000001484/ENSBGRG00000001569/ENSBGRG00000002563/ENSBGRG00000002736/ENSBGRG00000002895/ENSBGRG00000002943/ENSBGRG00000003083/ENSBGRG00000003452/ENSBGRG00000004270/ENSBGRG00000004688/ENSBGRG00000004701/ENSBGRG00000005139/ENSBGRG00000005250/ENSBGRG00000005284/ENSBGRG00000005984/ENSBGRG00000006021/…	52
GO:0006878	BP cellular copper ion homeostasis	6/1977	20/16432	0.0262427	0.362187	0.342671	ENSBGRG00000003083/ENSBGRG00000005431/ENSBGRG00000006027/ENSBGRG00000009496/ENSBGRG00000022584/ENSBGRG00000025181	6
GO:0010155	BP regulation of proton transport	6/1977	20/16432	0.0262427	0.362187	0.342671	ENSBGRG00000002369/ENSBGRG00000013214/ENSBGRG00000013575/ENSBGRG00000019310/ENSBGRG00000019340/ENSBGRG00000025747	6
GO:0034471	BP ncRNA 5'-end processing	6/1977	20/16432	0.0262427	0.362187	0.342671	ENSBGRG00000002781/ENSBGRG00000015516/ENSBGRG00000018614/ENSBGRG00000022631/ENSBGRG00000026068/ENSBGRG00000026381	6
GO:0070987	BP error-free translesion synthesis	6/1977	20/16432	0.0262427	0.362187	0.342671	ENSBGRG00000003610/ENSBGRG00000010710/ENSBGRG00000012018/ENSBGRG00000012726/ENSBGRG00000013399/ENSBGRG00000016678	6
GO:0090083	BP regulation of inclusion body assembly	6/1977	20/16432	0.0262427	0.362187	0.342671	ENSBGRG00000001455/ENSBGRG00000003800/ENSBGRG00000004257/ENSBGRG00000013405/ENSBGRG00000013924/ENSBGRG00000018447	6
GO:1901881	BP positive regulation of protein depolymerization	6/1977	20/16432	0.0262427	0.362187	0.342671	ENSBGRG00000001095/ENSBGRG00000009119/ENSBGRG00000009349/ENSBGRG00000016460/ENSBGRG00000020777/ENSBGRG00000024887	6
GO:0000414	BP regulation of histone H3-K36 methylation	3/1977	6/16432	0.0262549	0.362187	0.342671	ENSBGRG00000002703/ENSBGRG00000017896/ENSBGRG00000017947	3
GO:0000796	CC condensin complex	3/1977	6/16432	0.0262549	0.362187	0.342671	ENSBGRG00000000950/ENSBGRG00000012219/ENSBGRG00000026792	3
GO:0001306	BP age-dependent response to oxidative stress	3/1977	6/16432	0.0262549	0.362187	0.342671	ENSBGRG00000000117/ENSBGRG00000013121/ENSBGRG00000022138	3
GO:0005663	CC DNA replication factor C complex	3/1977	6/16432	0.0262549	0.362187	0.342671	ENSBGRG00000003610/ENSBGRG00000010710/ENSBGRG00000016678	3
GO:0005672	CC transcription factor TFIIA complex	3/1977	6/16432	0.0262549	0.362187	0.342671	ENSBGRG00000017520/ENSBGRG00000019080/ENSBGRG00000023351	3
GO:0005786	CC signal recognition particle, endoplasmic reticulum targeting	3/1977	6/16432	0.0262549	0.362187	0.342671	ENSBGRG00000004171/ENSBGRG00000013394/ENSBGRG00000021740	3
GO:0006272	BP leading strand elongation	3/1977	6/16432	0.0262549	0.362187	0.342671	ENSBGRG00000010710/ENSBGRG00000011903/ENSBGRG00000016678	3
GO:0007571	BP age-dependent general metabolic decline	3/1977	6/16432	0.0262549	0.362187	0.342671	ENSBGRG00000000117/ENSBGRG00000013121/ENSBGRG00000022138	3
GO:0010616	BP negative regulation of cardiac muscle adaptation	3/1977	6/16432	0.0262549	0.362187	0.342671	ENSBGRG00000012579/ENSBGRG00000022777/ENSBGRG00000023693	3
GO:0030375	MF thyroid hormone receptor coactivator activity	3/1977	6/16432	0.0262549	0.362187	0.342671	ENSBGRG00000012093/ENSBGRG00000016751/ENSBGRG00000020777	3
GO:0031429	CC box H/ACA snoRNP complex	3/1977	6/16432	0.0262549	0.362187	0.342671	ENSBGRG00000001872/ENSBGRG00000010996/ENSBGRG00000017777	3
GO:0031673	CC H zone	3/1977	6/16432	0.0262549	0.362187	0.342671	ENSBGRG00000005444/ENSBGRG00000012329/ENSBGRG00000012526	3
GO:0034513	MF box H/ACA snoRNA binding	3/1977	6/16432	0.0262549	0.362187	0.342671	ENSBGRG00000001872/ENSBGRG00000010996/ENSBGRG00000017777	3
GO:0035033	MF histone deacetylase regulator activity	3/1977	6/16432	0.0262549	0.362187	0.342671	ENSBGRG00000010200/ENSBGRG00000011022/ENSBGRG00000013504	3
GO:0036402	MF proteasome-activating ATPase activity	3/1977	6/16432	0.0262549	0.362187	0.342671	ENSBGRG00000004257/ENSBGRG00000013405/ENSBGRG00000018446	3
GO:0048500	CC signal recognition particle	3/1977	6/16432	0.0262549	0.362187	0.342671	ENSBGRG00000004171/ENSBGRG00000013394/ENSBGRG00000021740	3
GO:0070568	MF guanylyltransferase activity	3/1977	6/16432	0.0262549	0.362187	0.342671	ENSBGRG00000015516/ENSBGRG00000019472/ENSBGRG00000023133	3
GO:0072588	CC box H/ACA RNP complex	3/1977	6/16432	0.0262549	0.362187	0.342671	ENSBGRG00000001872/ENSBGRG00000010996/ENSBGRG00000017777	3
GO:0089701	CC U2AF	3/1977	6/16432	0.0262549	0.362187	0.342671	ENSBGRG00000002383/ENSBGRG00000012125/ENSBGRG00000016112	3
GO:1900223	BP positive regulation of amyloid-beta clearance	3/1977	6/16432	0.0262549	0.362187	0.342671	ENSBGRG00000005861/ENSBGRG00000008251/ENSBGRG00000009032	3
GO:1901355	BP response to rapamycin	3/1977	6/16432	0.0262549	0.362187	0.342671	ENSBGRG00000001784/ENSBGRG00000020540/ENSBGRG00000023638	3
GO:1902407	BP assembly of actomyosin apparatus involved in mitotic cytokinesis	3/1977	6/16432	0.0262549	0.362187	0.342671	ENSBGRG00000003533/ENSBGRG00000004270/ENSBGRG00000005321	3
GO:1902570	BP protein localization to nucleolus	3/1977	6/16432	0.0262549	0.362187	0.342671	ENSBGRG00000002498/ENSBGRG00000011065/ENSBGRG00000025223	3
GO:1903335	BP regulation of vacuolar transport	3/1977	6/16432	0.0262549	0.362187	0.342671	ENSBGRG00000003083/ENSBGRG00000006407/ENSBGRG00000020208	3
GO:1903475	BP mitotic actomyosin contractile ring assembly	3/1977	6/16432	0.0262549	0.362187	0.342671	ENSBGRG00000003533/ENSBGRG00000004270/ENSBGRG00000005321	3
GO:2001069	MF glycogen binding	3/1977	6/16432	0.0262549	0.362187	0.342671	ENSBGRG00000020657/ENSBGRG00000025406/ENSBGRG00000025712	3
GO:0006915	BP apoptotic process	110/1977	766/16432	0.0263203	0.362489	0.342957	ENSBGRG00000000280/ENSBGRG00000000284/ENSBGRG00000000384/ENSBGRG00000000444/ENSBGRG00000000503/ENSBGRG00000000674/ENSBGRG00000000807/ENSBGRG00000000868/ENSBGRG00000000889/ENSBGRG00000001199/ENSBGRG00000001275/ENSBGRG00000001333/ENSBGRG00000001427/ENSBGRG00000001455/ENSBGRG00000001584/ENSBGRG00000001744/ENSBGRG00000001942/ENSBGRG00000002082/ENSBGRG00000002186/ENSBGRG00000002526/ENSBGRG00000002560/…	110
GO:0051254	BP positive regulation of RNA metabolic process	248/1977	1843/16432	0.0263335	0.362489	0.342957	ENSBGRG00000000077/ENSBGRG00000000080/ENSBGRG00000000280/ENSBGRG00000000284/ENSBGRG00000000384/ENSBGRG00000000517/ENSBGRG00000000624/ENSBGRG00000000693/ENSBGRG00000000696/ENSBGRG00000000853/ENSBGRG00000000868/ENSBGRG00000000889/ENSBGRG00000000910/ENSBGRG00000000923/ENSBGRG00000001146/ENSBGRG00000001220/ENSBGRG00000001266/ENSBGRG00000001427/ENSBGRG00000001548/ENSBGRG00000001584/ENSBGRG00000001761/…	248
GO:0006366	BP transcription by RNA polymerase II	119/1977	835/16432	0.02639	0.362877	0.343324	ENSBGRG00000000080/ENSBGRG00000000284/ENSBGRG00000000624/ENSBGRG00000000853/ENSBGRG00000000889/ENSBGRG00000000894/ENSBGRG00000000923/ENSBGRG00000001143/ENSBGRG00000001845/ENSBGRG00000001963/ENSBGRG00000002048/ENSBGRG00000002312/ENSBGRG00000002526/ENSBGRG00000002665/ENSBGRG00000002703/ENSBGRG00000003054/ENSBGRG00000003059/ENSBGRG00000003094/ENSBGRG00000003147/ENSBGRG00000003267/ENSBGRG00000003347/…	119
GO:1905037	BP autophagosome organization	14/1977	67/16432	0.0265624	0.363723	0.344125	ENSBGRG00000000507/ENSBGRG00000000674/ENSBGRG00000001427/ENSBGRG00000002593/ENSBGRG00000003787/ENSBGRG00000007904/ENSBGRG00000010889/ENSBGRG00000012865/ENSBGRG00000017497/ENSBGRG00000020540/ENSBGRG00000021365/ENSBGRG00000021792/ENSBGRG00000022272/ENSBGRG00000026688	14
GO:0000244	BP spliceosomal tri-snRNP complex assembly	5/1977	15/16432	0.0267076	0.363723	0.344125	ENSBGRG00000000360/ENSBGRG00000009962/ENSBGRG00000010444/ENSBGRG00000014167/ENSBGRG00000020710	5
GO:0005736	CC RNA polymerase I complex	5/1977	15/16432	0.0267076	0.363723	0.344125	ENSBGRG00000001608/ENSBGRG00000001858/ENSBGRG00000003267/ENSBGRG00000005177/ENSBGRG00000013230	5
GO:0019215	MF intermediate filament binding	5/1977	15/16432	0.0267076	0.363723	0.344125	ENSBGRG00000005829/ENSBGRG00000023860/ENSBGRG00000024246/ENSBGRG00000024887/ENSBGRG00000025082	5
GO:0042809	MF vitamin D receptor binding	5/1977	15/16432	0.0267076	0.363723	0.344125	ENSBGRG00000012093/ENSBGRG00000014379/ENSBGRG00000019885/ENSBGRG00000020358/ENSBGRG00000025905	5
GO:0045116	BP protein neddylation	5/1977	15/16432	0.0267076	0.363723	0.344125	ENSBGRG00000000459/ENSBGRG00000006304/ENSBGRG00000016525/ENSBGRG00000018907/ENSBGRG00000026903	5
GO:0051787	MF misfolded protein binding	5/1977	15/16432	0.0267076	0.363723	0.344125	ENSBGRG00000001455/ENSBGRG00000002186/ENSBGRG00000009278/ENSBGRG00000019900/ENSBGRG00000020026	5
GO:1901524	BP regulation of mitophagy	5/1977	15/16432	0.0267076	0.363723	0.344125	ENSBGRG00000000858/ENSBGRG00000002082/ENSBGRG00000013504/ENSBGRG00000019900/ENSBGRG00000026544	5
GO:1904667	BP negative regulation of ubiquitin protein ligase activity	5/1977	15/16432	0.0267076	0.363723	0.344125	ENSBGRG00000001137/ENSBGRG00000002560/ENSBGRG00000004593/ENSBGRG00000004602/ENSBGRG00000014229	5
GO:1900182	BP positive regulation of protein localization to nucleus	20/1977	106/16432	0.0268268	0.36442	0.344784	ENSBGRG00000000868/ENSBGRG00000001780/ENSBGRG00000002498/ENSBGRG00000002560/ENSBGRG00000003533/ENSBGRG00000004007/ENSBGRG00000005881/ENSBGRG00000006007/ENSBGRG00000008139/ENSBGRG00000012093/ENSBGRG00000013214/ENSBGRG00000016597/ENSBGRG00000016796/ENSBGRG00000016826/ENSBGRG00000018099/ENSBGRG00000018312/ENSBGRG00000021761/ENSBGRG00000022777/ENSBGRG00000023500/ENSBGRG00000024309	20
GO:0000469	BP cleavage involved in rRNA processing	8/1977	31/16432	0.0269297	0.36442	0.344784	ENSBGRG00000002781/ENSBGRG00000004032/ENSBGRG00000005812/ENSBGRG00000007397/ENSBGRG00000009366/ENSBGRG00000010996/ENSBGRG00000015721/ENSBGRG00000021155	8
GO:0006515	BP protein quality control for misfolded or incompletely synthesized proteins	8/1977	31/16432	0.0269297	0.36442	0.344784	ENSBGRG00000003812/ENSBGRG00000013399/ENSBGRG00000015353/ENSBGRG00000016219/ENSBGRG00000016813/ENSBGRG00000017615/ENSBGRG00000019900/ENSBGRG00000023328	8
GO:0010837	BP regulation of keratinocyte proliferation	8/1977	31/16432	0.0269297	0.36442	0.344784	ENSBGRG00000000889/ENSBGRG00000004087/ENSBGRG00000006007/ENSBGRG00000008845/ENSBGRG00000009402/ENSBGRG00000012003/ENSBGRG00000012093/ENSBGRG00000018923	8
GO:0031306	CC intrinsic component of mitochondrial outer membrane	8/1977	31/16432	0.0269297	0.36442	0.344784	ENSBGRG00000000858/ENSBGRG00000002944/ENSBGRG00000005424/ENSBGRG00000008751/ENSBGRG00000012105/ENSBGRG00000018417/ENSBGRG00000019276/ENSBGRG00000023097	8
GO:2000637	BP positive regulation of gene silencing by miRNA	8/1977	31/16432	0.0269297	0.36442	0.344784	ENSBGRG00000009101/ENSBGRG00000010365/ENSBGRG00000011274/ENSBGRG00000012058/ENSBGRG00000022335/ENSBGRG00000024148/ENSBGRG00000024431/ENSBGRG00000024678	8
GO:0051650	BP establishment of vesicle localization	50/1977	317/16432	0.0270107	0.36513	0.345455	ENSBGRG00000000125/ENSBGRG00000000507/ENSBGRG00000000714/ENSBGRG00000000816/ENSBGRG00000001229/ENSBGRG00000001484/ENSBGRG00000001569/ENSBGRG00000002563/ENSBGRG00000002736/ENSBGRG00000002895/ENSBGRG00000002943/ENSBGRG00000003083/ENSBGRG00000003452/ENSBGRG00000004270/ENSBGRG00000004688/ENSBGRG00000004701/ENSBGRG00000005139/ENSBGRG00000005250/ENSBGRG00000005284/ENSBGRG00000005984/ENSBGRG00000006021/…	50
GO:0006919	BP activation of cysteine-type endopeptidase activity involved in apoptotic process	18/1977	93/16432	0.0273308	0.367917	0.348092	ENSBGRG00000000384/ENSBGRG00000001744/ENSBGRG00000001789/ENSBGRG00000002560/ENSBGRG00000005424/ENSBGRG00000005675/ENSBGRG00000009124/ENSBGRG00000010858/ENSBGRG00000013399/ENSBGRG00000015353/ENSBGRG00000016754/ENSBGRG00000016796/ENSBGRG00000020032/ENSBGRG00000023500/ENSBGRG00000024201/ENSBGRG00000024903/ENSBGRG00000026235/ENSBGRG00000026760	18
GO:0000079	BP regulation of cyclin-dependent protein serine/threonine kinase activity	16/1977	80/16432	0.0273319	0.367917	0.348092	ENSBGRG00000000624/ENSBGRG00000000900/ENSBGRG00000001266/ENSBGRG00000001845/ENSBGRG00000002560/ENSBGRG00000003393/ENSBGRG00000003666/ENSBGRG00000008845/ENSBGRG00000008972/ENSBGRG00000009345/ENSBGRG00000010346/ENSBGRG00000012923/ENSBGRG00000014104/ENSBGRG00000017268/ENSBGRG00000022709/ENSBGRG00000026554	16
GO:0004725	MF protein tyrosine phosphatase activity	16/1977	80/16432	0.0273319	0.367917	0.348092	ENSBGRG00000004126/ENSBGRG00000004438/ENSBGRG00000007914/ENSBGRG00000011168/ENSBGRG00000011534/ENSBGRG00000012802/ENSBGRG00000013219/ENSBGRG00000015826/ENSBGRG00000017142/ENSBGRG00000019228/ENSBGRG00000020657/ENSBGRG00000021855/ENSBGRG00000022670/ENSBGRG00000022709/ENSBGRG00000023629/ENSBGRG00000026439	16
GO:0098573	CC intrinsic component of mitochondrial membrane	16/1977	80/16432	0.0273319	0.367917	0.348092	ENSBGRG00000000858/ENSBGRG00000002944/ENSBGRG00000003684/ENSBGRG00000004798/ENSBGRG00000005424/ENSBGRG00000007291/ENSBGRG00000008751/ENSBGRG00000012105/ENSBGRG00000015282/ENSBGRG00000018074/ENSBGRG00000018417/ENSBGRG00000018807/ENSBGRG00000019276/ENSBGRG00000019340/ENSBGRG00000023097/ENSBGRG00000025225	16
GO:0031669	BP cellular response to nutrient levels	49/1977	310/16432	0.0273958	0.368354	0.348506	ENSBGRG00000000117/ENSBGRG00000000507/ENSBGRG00000000674/ENSBGRG00000000853/ENSBGRG00000000868/ENSBGRG00000001095/ENSBGRG00000001829/ENSBGRG00000002191/ENSBGRG00000002560/ENSBGRG00000003347/ENSBGRG00000003778/ENSBGRG00000003787/ENSBGRG00000003866/ENSBGRG00000004071/ENSBGRG00000004082/ENSBGRG00000005250/ENSBGRG00000005627/ENSBGRG00000006007/ENSBGRG00000010007/ENSBGRG00000010134/ENSBGRG00000010889/…	49
GO:0016569	BP covalent chromatin modification	61/1977	398/16432	0.0274221	0.368354	0.348506	ENSBGRG00000000077/ENSBGRG00000000597/ENSBGRG00000000693/ENSBGRG00000000696/ENSBGRG00000000910/ENSBGRG00000001592/ENSBGRG00000001780/ENSBGRG00000001785/ENSBGRG00000001845/ENSBGRG00000001892/ENSBGRG00000003151/ENSBGRG00000004007/ENSBGRG00000004125/ENSBGRG00000004932/ENSBGRG00000004964/ENSBGRG00000005423/ENSBGRG00000006101/ENSBGRG00000006469/ENSBGRG00000006939/ENSBGRG00000007305/ENSBGRG00000007500/…	61
GO:0000082	BP G1/S transition of mitotic cell cycle	25/1977	140/16432	0.0275215	0.369302	0.349403	ENSBGRG00000000080/ENSBGRG00000000696/ENSBGRG00000001581/ENSBGRG00000001908/ENSBGRG00000001942/ENSBGRG00000002560/ENSBGRG00000003542/ENSBGRG00000003666/ENSBGRG00000004125/ENSBGRG00000004593/ENSBGRG00000005070/ENSBGRG00000010459/ENSBGRG00000010484/ENSBGRG00000010858/ENSBGRG00000011215/ENSBGRG00000011903/ENSBGRG00000012726/ENSBGRG00000015353/ENSBGRG00000015702/ENSBGRG00000015749/ENSBGRG00000016044/…	25
GO:0016570	BP histone modification	60/1977	391/16432	0.0279077	0.374093	0.353935	ENSBGRG00000000077/ENSBGRG00000000597/ENSBGRG00000000693/ENSBGRG00000000696/ENSBGRG00000000910/ENSBGRG00000001592/ENSBGRG00000001780/ENSBGRG00000001785/ENSBGRG00000001845/ENSBGRG00000001892/ENSBGRG00000003151/ENSBGRG00000004007/ENSBGRG00000004125/ENSBGRG00000004932/ENSBGRG00000004964/ENSBGRG00000005423/ENSBGRG00000006101/ENSBGRG00000006469/ENSBGRG00000006939/ENSBGRG00000007305/ENSBGRG00000007500/…	60
GO:0032509	BP endosome transport via multivesicular body sorting pathway	9/1977	37/16432	0.0282079	0.377324	0.356993	ENSBGRG00000000003/ENSBGRG00000001333/ENSBGRG00000001451/ENSBGRG00000006672/ENSBGRG00000013090/ENSBGRG00000013399/ENSBGRG00000013742/ENSBGRG00000023336/ENSBGRG00000024539	9
GO:1902235	BP regulation of endoplasmic reticulum stress-induced intrinsic apoptotic signaling pathway	9/1977	37/16432	0.0282079	0.377324	0.356993	ENSBGRG00000003347/ENSBGRG00000003980/ENSBGRG00000004126/ENSBGRG00000013121/ENSBGRG00000013214/ENSBGRG00000016796/ENSBGRG00000018312/ENSBGRG00000021213/ENSBGRG00000026760	9
GO:0003682	MF chromatin binding	90/1977	616/16432	0.028369	0.379084	0.358658	ENSBGRG00000000604/ENSBGRG00000000624/ENSBGRG00000000642/ENSBGRG00000000693/ENSBGRG00000000889/ENSBGRG00000000950/ENSBGRG00000001249/ENSBGRG00000001789/ENSBGRG00000001800/ENSBGRG00000001845/ENSBGRG00000001892/ENSBGRG00000002141/ENSBGRG00000002979/ENSBGRG00000003059/ENSBGRG00000003582/ENSBGRG00000003673/ENSBGRG00000003827/ENSBGRG00000004306/ENSBGRG00000004435/ENSBGRG00000004791/ENSBGRG00000005881/…	90
GO:0003743	MF translation initiation factor activity	11/1977	49/16432	0.0286102	0.380499	0.359996	ENSBGRG00000001581/ENSBGRG00000004195/ENSBGRG00000005335/ENSBGRG00000005627/ENSBGRG00000006058/ENSBGRG00000008344/ENSBGRG00000013285/ENSBGRG00000014873/ENSBGRG00000015610/ENSBGRG00000024004/ENSBGRG00000024431	11
GO:0010939	BP regulation of necrotic cell death	11/1977	49/16432	0.0286102	0.380499	0.359996	ENSBGRG00000000125/ENSBGRG00000000714/ENSBGRG00000010200/ENSBGRG00000014499/ENSBGRG00000016796/ENSBGRG00000016826/ENSBGRG00000019340/ENSBGRG00000020540/ENSBGRG00000021792/ENSBGRG00000025713/ENSBGRG00000026265	11
GO:0017069	MF snRNA binding	11/1977	49/16432	0.0286102	0.380499	0.359996	ENSBGRG00000000624/ENSBGRG00000005687/ENSBGRG00000006934/ENSBGRG00000007313/ENSBGRG00000010346/ENSBGRG00000010444/ENSBGRG00000010744/ENSBGRG00000014438/ENSBGRG00000014997/ENSBGRG00000015580/ENSBGRG00000019237	11
GO:0030433	BP ubiquitin-dependent ERAD pathway	15/1977	74/16432	0.0286237	0.380499	0.359996	ENSBGRG00000002186/ENSBGRG00000004257/ENSBGRG00000009278/ENSBGRG00000013121/ENSBGRG00000013399/ENSBGRG00000013405/ENSBGRG00000014735/ENSBGRG00000016219/ENSBGRG00000016813/ENSBGRG00000017898/ENSBGRG00000018446/ENSBGRG00000020026/ENSBGRG00000023679/ENSBGRG00000024402/ENSBGRG00000025073	15
GO:0060033	BP anatomical structure regression	15/1977	74/16432	0.0286237	0.380499	0.359996	ENSBGRG00000003866/ENSBGRG00000010134/ENSBGRG00000010653/ENSBGRG00000010712/ENSBGRG00000010889/ENSBGRG00000012018/ENSBGRG00000013399/ENSBGRG00000013595/ENSBGRG00000017497/ENSBGRG00000019080/ENSBGRG00000020540/ENSBGRG00000021365/ENSBGRG00000021792/ENSBGRG00000023037/ENSBGRG00000025905	15
GO:0071480	BP cellular response to gamma radiation	10/1977	43/16432	0.0286851	0.380523	0.36002	ENSBGRG00000002486/ENSBGRG00000009608/ENSBGRG00000010653/ENSBGRG00000013013/ENSBGRG00000013504/ENSBGRG00000016289/ENSBGRG00000017966/ENSBGRG00000019960/ENSBGRG00000020026/ENSBGRG00000026645	10
GO:0090734	CC site of DNA damage	10/1977	43/16432	0.0286851	0.380523	0.36002	ENSBGRG00000001592/ENSBGRG00000002323/ENSBGRG00000006591/ENSBGRG00000013399/ENSBGRG00000013504/ENSBGRG00000015135/ENSBGRG00000020710/ENSBGRG00000021342/ENSBGRG00000023737/ENSBGRG00000024385	10
GO:0044430	CC cytoskeletal part	201/1977	1476/16432	0.0287242	0.380647	0.360137	ENSBGRG00000000078/ENSBGRG00000000270/ENSBGRG00000000384/ENSBGRG00000000594/ENSBGRG00000000696/ENSBGRG00000000952/ENSBGRG00000001217/ENSBGRG00000001266/ENSBGRG00000001323/ENSBGRG00000001714/ENSBGRG00000001784/ENSBGRG00000001845/ENSBGRG00000002146/ENSBGRG00000002380/ENSBGRG00000002498/ENSBGRG00000002563/ENSBGRG00000002820/ENSBGRG00000003232/ENSBGRG00000003398/ENSBGRG00000003528/ENSBGRG00000003531/…	201
GO:0032154	CC cleavage furrow	17/1977	87/16432	0.0288447	0.381849	0.361274	ENSBGRG00000003533/ENSBGRG00000005321/ENSBGRG00000009295/ENSBGRG00000010186/ENSBGRG00000010994/ENSBGRG00000012266/ENSBGRG00000013571/ENSBGRG00000013795/ENSBGRG00000015407/ENSBGRG00000021287/ENSBGRG00000021782/ENSBGRG00000024783/ENSBGRG00000024792/ENSBGRG00000025122/ENSBGRG00000025196/ENSBGRG00000025775/ENSBGRG00000026395	17
GO:0120031	BP plasma membrane bounded cell projection assembly	74/1977	496/16432	0.0289496	0.382841	0.362213	ENSBGRG00000000270/ENSBGRG00000000361/ENSBGRG00000000594/ENSBGRG00000000923/ENSBGRG00000001095/ENSBGRG00000001714/ENSBGRG00000002146/ENSBGRG00000002563/ENSBGRG00000003750/ENSBGRG00000004845/ENSBGRG00000004855/ENSBGRG00000005284/ENSBGRG00000005587/ENSBGRG00000005673/ENSBGRG00000005675/ENSBGRG00000005984/ENSBGRG00000006059/ENSBGRG00000006467/ENSBGRG00000006839/ENSBGRG00000006965/ENSBGRG00000007315/…	74
GO:1904949	CC ATPase complex	20/1977	107/16432	0.0293908	0.388039	0.36713	ENSBGRG00000001780/ENSBGRG00000003151/ENSBGRG00000006381/ENSBGRG00000006471/ENSBGRG00000007333/ENSBGRG00000008997/ENSBGRG00000009032/ENSBGRG00000009766/ENSBGRG00000010710/ENSBGRG00000012210/ENSBGRG00000013399/ENSBGRG00000013780/ENSBGRG00000016598/ENSBGRG00000016678/ENSBGRG00000019124/ENSBGRG00000021080/ENSBGRG00000022970/ENSBGRG00000023336/ENSBGRG00000024751/ENSBGRG00000026720	20
GO:0051052	BP regulation of DNA metabolic process	69/1977	459/16432	0.0294033	0.388039	0.36713	ENSBGRG00000000078/ENSBGRG00000000120/ENSBGRG00000000381/ENSBGRG00000000696/ENSBGRG00000000868/ENSBGRG00000000920/ENSBGRG00000001220/ENSBGRG00000001592/ENSBGRG00000001780/ENSBGRG00000002486/ENSBGRG00000002498/ENSBGRG00000002560/ENSBGRG00000002680/ENSBGRG00000002814/ENSBGRG00000002979/ENSBGRG00000004082/ENSBGRG00000004791/ENSBGRG00000005881/ENSBGRG00000006591/ENSBGRG00000006821/ENSBGRG00000007558/…	69
GO:0045182	MF translation regulator activity	14/1977	68/16432	0.0298713	0.393808	0.372589	ENSBGRG00000000537/ENSBGRG00000001581/ENSBGRG00000001908/ENSBGRG00000002552/ENSBGRG00000004149/ENSBGRG00000006969/ENSBGRG00000012058/ENSBGRG00000015702/ENSBGRG00000016796/ENSBGRG00000019081/ENSBGRG00000021388/ENSBGRG00000022335/ENSBGRG00000022490/ENSBGRG00000025699	14
GO:0018209	BP peptidyl-serine modification	35/1977	211/16432	0.0300757	0.394845	0.37357	ENSBGRG00000000428/ENSBGRG00000000696/ENSBGRG00000001427/ENSBGRG00000002383/ENSBGRG00000002399/ENSBGRG00000005661/ENSBGRG00000005984/ENSBGRG00000006007/ENSBGRG00000006256/ENSBGRG00000006806/ENSBGRG00000007305/ENSBGRG00000010065/ENSBGRG00000010134/ENSBGRG00000011640/ENSBGRG00000011843/ENSBGRG00000012557/ENSBGRG00000012579/ENSBGRG00000013780/ENSBGRG00000014201/ENSBGRG00000016796/ENSBGRG00000017268/…	35
GO:0036503	BP ERAD pathway	18/1977	94/16432	0.0301337	0.394845	0.37357	ENSBGRG00000002186/ENSBGRG00000003812/ENSBGRG00000004257/ENSBGRG00000009278/ENSBGRG00000013121/ENSBGRG00000013399/ENSBGRG00000013405/ENSBGRG00000014735/ENSBGRG00000016219/ENSBGRG00000016813/ENSBGRG00000017615/ENSBGRG00000017898/ENSBGRG00000018446/ENSBGRG00000020026/ENSBGRG00000023328/ENSBGRG00000023679/ENSBGRG00000024402/ENSBGRG00000025073	18
GO:0034472	BP snRNA 3'-end processing	7/1977	26/16432	0.0301352	0.394845	0.37357	ENSBGRG00000006264/ENSBGRG00000010459/ENSBGRG00000015711/ENSBGRG00000019164/ENSBGRG00000019530/ENSBGRG00000021155/ENSBGRG00000026554	7
GO:0044788	BP modulation by host of viral process	7/1977	26/16432	0.0301352	0.394845	0.37357	ENSBGRG00000009349/ENSBGRG00000012058/ENSBGRG00000013017/ENSBGRG00000014401/ENSBGRG00000016322/ENSBGRG00000017257/ENSBGRG00000024663	7
GO:0055070	BP copper ion homeostasis	7/1977	26/16432	0.0301352	0.394845	0.37357	ENSBGRG00000003083/ENSBGRG00000005431/ENSBGRG00000006027/ENSBGRG00000009496/ENSBGRG00000009978/ENSBGRG00000022584/ENSBGRG00000025181	7
GO:1902108	BP regulation of mitochondrial membrane permeability involved in apoptotic process	7/1977	26/16432	0.0301352	0.394845	0.37357	ENSBGRG00000000444/ENSBGRG00000008219/ENSBGRG00000013504/ENSBGRG00000018417/ENSBGRG00000019340/ENSBGRG00000024074/ENSBGRG00000026760	7
GO:0016239	BP positive regulation of macroautophagy	16/1977	81/16432	0.0303869	0.397329	0.37592	ENSBGRG00000000125/ENSBGRG00000000444/ENSBGRG00000000816/ENSBGRG00000000858/ENSBGRG00000004071/ENSBGRG00000006494/ENSBGRG00000012147/ENSBGRG00000016738/ENSBGRG00000019900/ENSBGRG00000020540/ENSBGRG00000020657/ENSBGRG00000021792/ENSBGRG00000021810/ENSBGRG00000023533/ENSBGRG00000026265/ENSBGRG00000026544	16
GO:0098930	BP axonal transport	16/1977	81/16432	0.0303869	0.397329	0.37592	ENSBGRG00000000117/ENSBGRG00000002457/ENSBGRG00000002563/ENSBGRG00000005284/ENSBGRG00000006021/ENSBGRG00000006407/ENSBGRG00000006965/ENSBGRG00000007315/ENSBGRG00000009722/ENSBGRG00000012058/ENSBGRG00000012147/ENSBGRG00000016313/ENSBGRG00000018417/ENSBGRG00000020032/ENSBGRG00000022516/ENSBGRG00000024074	16
GO:0016458	BP gene silencing	39/1977	240/16432	0.0309394	0.40414	0.382364	ENSBGRG00000000870/ENSBGRG00000002313/ENSBGRG00000003778/ENSBGRG00000004007/ENSBGRG00000005173/ENSBGRG00000005567/ENSBGRG00000006341/ENSBGRG00000006469/ENSBGRG00000006582/ENSBGRG00000006721/ENSBGRG00000006934/ENSBGRG00000007500/ENSBGRG00000009101/ENSBGRG00000010365/ENSBGRG00000010712/ENSBGRG00000011274/ENSBGRG00000012058/ENSBGRG00000013158/ENSBGRG00000013663/ENSBGRG00000016349/ENSBGRG00000017504/…	39
GO:0000045	BP autophagosome assembly	13/1977	62/16432	0.0310321	0.404525	0.382728	ENSBGRG00000000507/ENSBGRG00000000674/ENSBGRG00000001427/ENSBGRG00000003787/ENSBGRG00000007904/ENSBGRG00000010889/ENSBGRG00000012865/ENSBGRG00000017497/ENSBGRG00000020540/ENSBGRG00000021365/ENSBGRG00000021792/ENSBGRG00000022272/ENSBGRG00000026688	13
GO:0016575	BP histone deacetylation	13/1977	62/16432	0.0310321	0.404525	0.382728	ENSBGRG00000004964/ENSBGRG00000013663/ENSBGRG00000013859/ENSBGRG00000016151/ENSBGRG00000017204/ENSBGRG00000017615/ENSBGRG00000017947/ENSBGRG00000018433/ENSBGRG00000019900/ENSBGRG00000022027/ENSBGRG00000022864/ENSBGRG00000023342/ENSBGRG00000023737	13
GO:0034605	BP cellular response to heat	15/1977	75/16432	0.0319384	0.41507	0.392705	ENSBGRG00000000435/ENSBGRG00000005627/ENSBGRG00000010041/ENSBGRG00000011274/ENSBGRG00000011938/ENSBGRG00000013504/ENSBGRG00000015199/ENSBGRG00000017181/ENSBGRG00000017571/ENSBGRG00000017615/ENSBGRG00000018243/ENSBGRG00000020032/ENSBGRG00000021360/ENSBGRG00000021585/ENSBGRG00000022730	15
GO:0071806	BP protein transmembrane transport	15/1977	75/16432	0.0319384	0.41507	0.392705	ENSBGRG00000000858/ENSBGRG00000001378/ENSBGRG00000001455/ENSBGRG00000001844/ENSBGRG00000002944/ENSBGRG00000003674/ENSBGRG00000004171/ENSBGRG00000005681/ENSBGRG00000006891/ENSBGRG00000013394/ENSBGRG00000014295/ENSBGRG00000017448/ENSBGRG00000018960/ENSBGRG00000020570/ENSBGRG00000021740	15
GO:1903008	BP organelle disassembly	15/1977	75/16432	0.0319384	0.41507	0.392705	ENSBGRG00000000356/ENSBGRG00000000674/ENSBGRG00000002560/ENSBGRG00000003787/ENSBGRG00000005335/ENSBGRG00000006924/ENSBGRG00000012105/ENSBGRG00000012865/ENSBGRG00000014262/ENSBGRG00000015610/ENSBGRG00000017497/ENSBGRG00000018397/ENSBGRG00000020395/ENSBGRG00000020540/ENSBGRG00000021792	15
GO:0032206	BP positive regulation of telomere maintenance	12/1977	56/16432	0.0320461	0.416046	0.393628	ENSBGRG00000000078/ENSBGRG00000002486/ENSBGRG00000004082/ENSBGRG00000007558/ENSBGRG00000009171/ENSBGRG00000012276/ENSBGRG00000012720/ENSBGRG00000017777/ENSBGRG00000021342/ENSBGRG00000023638/ENSBGRG00000024146/ENSBGRG00000026124	12
GO:0031047	BP gene silencing by RNA	20/1977	108/16432	0.0321346	0.416385	0.393949	ENSBGRG00000000870/ENSBGRG00000002313/ENSBGRG00000005173/ENSBGRG00000005567/ENSBGRG00000006341/ENSBGRG00000007500/ENSBGRG00000009101/ENSBGRG00000010365/ENSBGRG00000010712/ENSBGRG00000011274/ENSBGRG00000012058/ENSBGRG00000019030/ENSBGRG00000020026/ENSBGRG00000020405/ENSBGRG00000022335/ENSBGRG00000022387/ENSBGRG00000023300/ENSBGRG00000024148/ENSBGRG00000024431/ENSBGRG00000024485	20
GO:0044843	BP cell cycle G1/S phase transition	25/1977	142/16432	0.0321373	0.416385	0.393949	ENSBGRG00000000080/ENSBGRG00000000696/ENSBGRG00000001581/ENSBGRG00000001908/ENSBGRG00000001942/ENSBGRG00000002560/ENSBGRG00000003542/ENSBGRG00000003666/ENSBGRG00000004125/ENSBGRG00000004593/ENSBGRG00000005070/ENSBGRG00000010459/ENSBGRG00000010484/ENSBGRG00000010858/ENSBGRG00000011215/ENSBGRG00000011903/ENSBGRG00000012726/ENSBGRG00000015353/ENSBGRG00000015702/ENSBGRG00000015749/ENSBGRG00000016044/…	25
GO:0000083	BP regulation of transcription involved in G1/S transition of mitotic cell cycle	8/1977	32/16432	0.0322379	0.416422	0.393984	ENSBGRG00000000080/ENSBGRG00000001908/ENSBGRG00000004593/ENSBGRG00000010484/ENSBGRG00000010858/ENSBGRG00000011215/ENSBGRG00000011903/ENSBGRG00000015702	8
GO:0007277	BP pole cell development	8/1977	32/16432	0.0322379	0.416422	0.393984	ENSBGRG00000007575/ENSBGRG00000012058/ENSBGRG00000012502/ENSBGRG00000013399/ENSBGRG00000015353/ENSBGRG00000020405/ENSBGRG00000025196/ENSBGRG00000026395	8
GO:0036003	BP positive regulation of transcription from RNA polymerase II promoter in response to stress	8/1977	32/16432	0.0322379	0.416422	0.393984	ENSBGRG00000003347/ENSBGRG00000009312/ENSBGRG00000011640/ENSBGRG00000013504/ENSBGRG00000016796/ENSBGRG00000018312/ENSBGRG00000020026/ENSBGRG00000021213	8
GO:0008089	BP anterograde axonal transport	11/1977	50/16432	0.0328276	0.423611	0.400786	ENSBGRG00000000117/ENSBGRG00000002563/ENSBGRG00000005284/ENSBGRG00000006021/ENSBGRG00000006407/ENSBGRG00000006965/ENSBGRG00000009722/ENSBGRG00000012058/ENSBGRG00000012147/ENSBGRG00000016313/ENSBGRG00000024074	11
GO:0071103	BP DNA conformation change	47/1977	299/16432	0.0329064	0.423861	0.401022	ENSBGRG00000000120/ENSBGRG00000000398/ENSBGRG00000000428/ENSBGRG00000000920/ENSBGRG00000000950/ENSBGRG00000001581/ENSBGRG00000001976/ENSBGRG00000002323/ENSBGRG00000002486/ENSBGRG00000002526/ENSBGRG00000002560/ENSBGRG00000004082/ENSBGRG00000006806/ENSBGRG00000006939/ENSBGRG00000008250/ENSBGRG00000008611/ENSBGRG00000008713/ENSBGRG00000009766/ENSBGRG00000010444/ENSBGRG00000011274/ENSBGRG00000012058/…	47
GO:0000030	MF mannosyltransferase activity	6/1977	21/16432	0.0331032	0.423861	0.401022	ENSBGRG00000008048/ENSBGRG00000014127/ENSBGRG00000016535/ENSBGRG00000016779/ENSBGRG00000020232/ENSBGRG00000023328	6
GO:0009200	BP deoxyribonucleoside triphosphate metabolic process	6/1977	21/16432	0.0331032	0.423861	0.401022	ENSBGRG00000009124/ENSBGRG00000010750/ENSBGRG00000016185/ENSBGRG00000019080/ENSBGRG00000020753/ENSBGRG00000024138	6
GO:0032239	BP regulation of nucleobase-containing compound transport	6/1977	21/16432	0.0331032	0.423861	0.401022	ENSBGRG00000002703/ENSBGRG00000010041/ENSBGRG00000011274/ENSBGRG00000013279/ENSBGRG00000019863/ENSBGRG00000021360	6
GO:0033160	BP positive regulation of protein import into nucleus, translocation	6/1977	21/16432	0.0331032	0.423861	0.401022	ENSBGRG00000000868/ENSBGRG00000005881/ENSBGRG00000008139/ENSBGRG00000012093/ENSBGRG00000016826/ENSBGRG00000018099	6
GO:0097346	CC INO80-type complex	6/1977	21/16432	0.0331032	0.423861	0.401022	ENSBGRG00000001780/ENSBGRG00000003151/ENSBGRG00000006471/ENSBGRG00000007333/ENSBGRG00000012210/ENSBGRG00000022970	6
GO:0032040	CC small-subunit processome	9/1977	38/16432	0.0331452	0.423861	0.401022	ENSBGRG00000001684/ENSBGRG00000002781/ENSBGRG00000004032/ENSBGRG00000010123/ENSBGRG00000011017/ENSBGRG00000016004/ENSBGRG00000017588/ENSBGRG00000017950/ENSBGRG00000020440	9
GO:0035035	MF histone acetyltransferase binding	9/1977	38/16432	0.0331452	0.423861	0.401022	ENSBGRG00000001789/ENSBGRG00000001845/ENSBGRG00000006847/ENSBGRG00000013106/ENSBGRG00000013504/ENSBGRG00000015942/ENSBGRG00000017109/ENSBGRG00000023426/ENSBGRG00000025119	9
GO:0072666	BP establishment of protein localization to vacuole	9/1977	38/16432	0.0331452	0.423861	0.401022	ENSBGRG00000001455/ENSBGRG00000003866/ENSBGRG00000003904/ENSBGRG00000006021/ENSBGRG00000008997/ENSBGRG00000012859/ENSBGRG00000013742/ENSBGRG00000014104/ENSBGRG00000019577	9
GO:0030521	BP androgen receptor signaling pathway	10/1977	44/16432	0.0332536	0.423975	0.40113	ENSBGRG00000005881/ENSBGRG00000010365/ENSBGRG00000012093/ENSBGRG00000014262/ENSBGRG00000014358/ENSBGRG00000017181/ENSBGRG00000019885/ENSBGRG00000020358/ENSBGRG00000021507/ENSBGRG00000025905	10
GO:0051721	MF protein phosphatase 2A binding	10/1977	44/16432	0.0332536	0.423975	0.40113	ENSBGRG00000001008/ENSBGRG00000001789/ENSBGRG00000003915/ENSBGRG00000004126/ENSBGRG00000008939/ENSBGRG00000012579/ENSBGRG00000012808/ENSBGRG00000013504/ENSBGRG00000020032/ENSBGRG00000023383	10
GO:0070717	MF poly-purine tract binding	10/1977	44/16432	0.0332536	0.423975	0.40113	ENSBGRG00000001780/ENSBGRG00000003121/ENSBGRG00000005189/ENSBGRG00000005499/ENSBGRG00000009634/ENSBGRG00000012058/ENSBGRG00000018820/ENSBGRG00000022559/ENSBGRG00000023638/ENSBGRG00000024702	10
GO:0012501	BP programmed cell death	132/1977	943/16432	0.0333207	0.424408	0.40154	ENSBGRG00000000280/ENSBGRG00000000284/ENSBGRG00000000384/ENSBGRG00000000444/ENSBGRG00000000503/ENSBGRG00000000674/ENSBGRG00000000807/ENSBGRG00000000868/ENSBGRG00000000889/ENSBGRG00000001199/ENSBGRG00000001275/ENSBGRG00000001333/ENSBGRG00000001427/ENSBGRG00000001455/ENSBGRG00000001584/ENSBGRG00000001744/ENSBGRG00000001942/ENSBGRG00000002082/ENSBGRG00000002186/ENSBGRG00000002526/ENSBGRG00000002560/…	132
GO:0030134	CC COPII-coated ER to Golgi transport vesicle	14/1977	69/16432	0.0334715	0.425904	0.402955	ENSBGRG00000000507/ENSBGRG00000001484/ENSBGRG00000001569/ENSBGRG00000004688/ENSBGRG00000009673/ENSBGRG00000012348/ENSBGRG00000017720/ENSBGRG00000019577/ENSBGRG00000022154/ENSBGRG00000022409/ENSBGRG00000022423/ENSBGRG00000022602/ENSBGRG00000023478/ENSBGRG00000026659	14
GO:0007031	BP peroxisome organization	16/1977	82/16432	0.0336866	0.428215	0.405142	ENSBGRG00000002736/ENSBGRG00000003301/ENSBGRG00000004645/ENSBGRG00000005250/ENSBGRG00000005653/ENSBGRG00000006637/ENSBGRG00000009837/ENSBGRG00000009839/ENSBGRG00000012018/ENSBGRG00000012856/ENSBGRG00000015404/ENSBGRG00000017448/ENSBGRG00000018041/ENSBGRG00000022454/ENSBGRG00000025613/ENSBGRG00000026285	16
GO:0048524	BP positive regulation of viral process	19/1977	102/16432	0.0341973	0.431504	0.408253	ENSBGRG00000000003/ENSBGRG00000000280/ENSBGRG00000000624/ENSBGRG00000003582/ENSBGRG00000003775/ENSBGRG00000006672/ENSBGRG00000008997/ENSBGRG00000009349/ENSBGRG00000011274/ENSBGRG00000012058/ENSBGRG00000013017/ENSBGRG00000013399/ENSBGRG00000013920/ENSBGRG00000014379/ENSBGRG00000014401/ENSBGRG00000017257/ENSBGRG00000019124/ENSBGRG00000022423/ENSBGRG00000024663	19
GO:0001016	MF RNA polymerase III regulatory region DNA binding	4/1977	11/16432	0.0343502	0.431504	0.408253	ENSBGRG00000000894/ENSBGRG00000010134/ENSBGRG00000017644/ENSBGRG00000023351	4
GO:0006450	BP regulation of translational fidelity	4/1977	11/16432	0.0343502	0.431504	0.408253	ENSBGRG00000000557/ENSBGRG00000006300/ENSBGRG00000017053/ENSBGRG00000019081	4
GO:0008540	CC proteasome regulatory particle, base subcomplex	4/1977	11/16432	0.0343502	0.431504	0.408253	ENSBGRG00000001873/ENSBGRG00000004257/ENSBGRG00000013405/ENSBGRG00000018446	4
GO:0014745	BP negative regulation of muscle adaptation	4/1977	11/16432	0.0343502	0.431504	0.408253	ENSBGRG00000010134/ENSBGRG00000012579/ENSBGRG00000022777/ENSBGRG00000023693	4
GO:0030681	CC multimeric ribonuclease P complex	4/1977	11/16432	0.0343502	0.431504	0.408253	ENSBGRG00000018614/ENSBGRG00000022631/ENSBGRG00000026068/ENSBGRG00000026381	4
GO:0036513	CC Derlin-1 retrotranslocation complex	4/1977	11/16432	0.0343502	0.431504	0.408253	ENSBGRG00000013399/ENSBGRG00000016219/ENSBGRG00000016813/ENSBGRG00000017898	4
GO:0043517	BP positive regulation of DNA damage response, signal transduction by p53 class mediator	4/1977	11/16432	0.0343502	0.431504	0.408253	ENSBGRG00000002560/ENSBGRG00000010365/ENSBGRG00000012585/ENSBGRG00000018779	4
GO:0051095	BP regulation of helicase activity	4/1977	11/16432	0.0343502	0.431504	0.408253	ENSBGRG00000006334/ENSBGRG00000013504/ENSBGRG00000016274/ENSBGRG00000024146	4
GO:0090161	BP Golgi ribbon formation	4/1977	11/16432	0.0343502	0.431504	0.408253	ENSBGRG00000000898/ENSBGRG00000006462/ENSBGRG00000008482/ENSBGRG00000019577	4
GO:1900221	BP regulation of amyloid-beta clearance	4/1977	11/16432	0.0343502	0.431504	0.408253	ENSBGRG00000001455/ENSBGRG00000005861/ENSBGRG00000008251/ENSBGRG00000009032	4
GO:1903894	BP regulation of IRE1-mediated unfolded protein response	4/1977	11/16432	0.0343502	0.431504	0.408253	ENSBGRG00000002211/ENSBGRG00000004126/ENSBGRG00000020026/ENSBGRG00000026760	4
GO:0000228	CC nuclear chromosome	84/1977	576/16432	0.0345563	0.433667	0.410299	ENSBGRG00000000398/ENSBGRG00000000428/ENSBGRG00000000853/ENSBGRG00000000889/ENSBGRG00000000920/ENSBGRG00000000950/ENSBGRG00000001592/ENSBGRG00000001684/ENSBGRG00000001780/ENSBGRG00000001789/ENSBGRG00000001845/ENSBGRG00000002486/ENSBGRG00000002498/ENSBGRG00000002838/ENSBGRG00000003059/ENSBGRG00000003151/ENSBGRG00000003542/ENSBGRG00000003587/ENSBGRG00000003673/ENSBGRG00000003966/ENSBGRG00000004289/…	84
GO:0030522	BP intracellular receptor signaling pathway	32/1977	192/16432	0.0346792	0.434783	0.411355	ENSBGRG00000001800/ENSBGRG00000002387/ENSBGRG00000003151/ENSBGRG00000003673/ENSBGRG00000005335/ENSBGRG00000005881/ENSBGRG00000008139/ENSBGRG00000009273/ENSBGRG00000009634/ENSBGRG00000010365/ENSBGRG00000010484/ENSBGRG00000012018/ENSBGRG00000012093/ENSBGRG00000014104/ENSBGRG00000014262/ENSBGRG00000014358/ENSBGRG00000014379/ENSBGRG00000015312/ENSBGRG00000017181/ENSBGRG00000018099/ENSBGRG00000018410/…	32
GO:1901565	BP organonitrogen compound catabolic process	143/1977	1030/16432	0.0348687	0.436149	0.412648	ENSBGRG00000000117/ENSBGRG00000000271/ENSBGRG00000000356/ENSBGRG00000000444/ENSBGRG00000000455/ENSBGRG00000000693/ENSBGRG00000000714/ENSBGRG00000001021/ENSBGRG00000001095/ENSBGRG00000001324/ENSBGRG00000001455/ENSBGRG00000001497/ENSBGRG00000001725/ENSBGRG00000001873/ENSBGRG00000001930/ENSBGRG00000002042/ENSBGRG00000002082/ENSBGRG00000002110/ENSBGRG00000002143/ENSBGRG00000002186/ENSBGRG00000002244/…	143
GO:0007033	BP vacuole organization	28/1977	164/16432	0.035018	0.436149	0.412648	ENSBGRG00000000507/ENSBGRG00000000674/ENSBGRG00000001427/ENSBGRG00000001451/ENSBGRG00000002593/ENSBGRG00000003083/ENSBGRG00000003787/ENSBGRG00000006021/ENSBGRG00000006233/ENSBGRG00000006407/ENSBGRG00000007904/ENSBGRG00000009603/ENSBGRG00000010889/ENSBGRG00000012865/ENSBGRG00000013399/ENSBGRG00000013943/ENSBGRG00000014393/ENSBGRG00000017497/ENSBGRG00000020208/ENSBGRG00000020540/ENSBGRG00000021097/…	28
GO:0042775	BP mitochondrial ATP synthesis coupled electron transport	20/1977	109/16432	0.0350651	0.436149	0.412648	ENSBGRG00000001191/ENSBGRG00000001256/ENSBGRG00000001525/ENSBGRG00000002707/ENSBGRG00000002891/ENSBGRG00000003013/ENSBGRG00000003880/ENSBGRG00000005916/ENSBGRG00000007086/ENSBGRG00000010730/ENSBGRG00000010796/ENSBGRG00000013214/ENSBGRG00000019602/ENSBGRG00000019621/ENSBGRG00000020781/ENSBGRG00000022138/ENSBGRG00000023220/ENSBGRG00000025025/ENSBGRG00000026336/ENSBGRG00000026805	20
GO:0000805	CC X chromosome	5/1977	16/16432	0.0350952	0.436149	0.412648	ENSBGRG00000000696/ENSBGRG00000007305/ENSBGRG00000011274/ENSBGRG00000012219/ENSBGRG00000016151	5
GO:0005892	CC acetylcholine-gated channel complex	5/1977	16/16432	0.0350952	0.436149	0.412648	ENSBGRG00000002828/ENSBGRG00000014839/ENSBGRG00000018731/ENSBGRG00000018985/ENSBGRG00000019481	5
GO:0034185	MF apolipoprotein binding	5/1977	16/16432	0.0350952	0.436149	0.412648	ENSBGRG00000004174/ENSBGRG00000005883/ENSBGRG00000012214/ENSBGRG00000014275/ENSBGRG00000020032	5
GO:0043968	BP histone H2A acetylation	5/1977	16/16432	0.0350952	0.436149	0.412648	ENSBGRG00000003151/ENSBGRG00000007500/ENSBGRG00000012210/ENSBGRG00000017947/ENSBGRG00000022864	5
GO:2000345	BP regulation of hepatocyte proliferation	5/1977	16/16432	0.0350952	0.436149	0.412648	ENSBGRG00000002560/ENSBGRG00000010147/ENSBGRG00000012093/ENSBGRG00000014104/ENSBGRG00000018312	5
GO:2001241	BP positive regulation of extrinsic apoptotic signaling pathway in absence of ligand	5/1977	16/16432	0.0350952	0.436149	0.412648	ENSBGRG00000015199/ENSBGRG00000016648/ENSBGRG00000019101/ENSBGRG00000021428/ENSBGRG00000024201	5
GO:2001022	BP positive regulation of response to DNA damage stimulus	17/1977	89/16432	0.0351535	0.436449	0.412932	ENSBGRG00000002560/ENSBGRG00000004791/ENSBGRG00000005881/ENSBGRG00000006591/ENSBGRG00000006821/ENSBGRG00000010365/ENSBGRG00000011274/ENSBGRG00000012058/ENSBGRG00000012585/ENSBGRG00000015909/ENSBGRG00000018779/ENSBGRG00000019228/ENSBGRG00000020830/ENSBGRG00000021653/ENSBGRG00000023214/ENSBGRG00000024682/ENSBGRG00000024903	17
GO:0043254	BP regulation of protein complex assembly	81/1977	554/16432	0.0354745	0.440007	0.416299	ENSBGRG00000000816/ENSBGRG00000000952/ENSBGRG00000001199/ENSBGRG00000001220/ENSBGRG00000001266/ENSBGRG00000001455/ENSBGRG00000001569/ENSBGRG00000001784/ENSBGRG00000002191/ENSBGRG00000002526/ENSBGRG00000003000/ENSBGRG00000003083/ENSBGRG00000003398/ENSBGRG00000003582/ENSBGRG00000003784/ENSBGRG00000004071/ENSBGRG00000004257/ENSBGRG00000004270/ENSBGRG00000004709/ENSBGRG00000005250/ENSBGRG00000005321/…	81
GO:0030308	BP negative regulation of cell growth	36/1977	221/16432	0.0357935	0.440177	0.416459	ENSBGRG00000001266/ENSBGRG00000001761/ENSBGRG00000002139/ENSBGRG00000002387/ENSBGRG00000002560/ENSBGRG00000002944/ENSBGRG00000003264/ENSBGRG00000004433/ENSBGRG00000005403/ENSBGRG00000005424/ENSBGRG00000006525/ENSBGRG00000006742/ENSBGRG00000006847/ENSBGRG00000007247/ENSBGRG00000008219/ENSBGRG00000009349/ENSBGRG00000009608/ENSBGRG00000011678/ENSBGRG00000013504/ENSBGRG00000013987/ENSBGRG00000016423/…	36
GO:0140014	BP mitotic nuclear division	35/1977	214/16432	0.0361221	0.440177	0.416459	ENSBGRG00000000003/ENSBGRG00000000950/ENSBGRG00000001266/ENSBGRG00000001451/ENSBGRG00000001592/ENSBGRG00000002498/ENSBGRG00000003803/ENSBGRG00000003966/ENSBGRG00000004808/ENSBGRG00000006352/ENSBGRG00000006672/ENSBGRG00000006924/ENSBGRG00000007842/ENSBGRG00000007914/ENSBGRG00000008997/ENSBGRG00000009683/ENSBGRG00000011065/ENSBGRG00000012210/ENSBGRG00000012219/ENSBGRG00000012860/ENSBGRG00000013101/…	35
GO:0000731	BP DNA synthesis involved in DNA repair	12/1977	57/16432	0.0363057	0.440177	0.416459	ENSBGRG00000003610/ENSBGRG00000010710/ENSBGRG00000011903/ENSBGRG00000012018/ENSBGRG00000012726/ENSBGRG00000013399/ENSBGRG00000015567/ENSBGRG00000016044/ENSBGRG00000016678/ENSBGRG00000021712/ENSBGRG00000023565/ENSBGRG00000024546	12
GO:0008023	CC transcription elongation factor complex	12/1977	57/16432	0.0363057	0.440177	0.416459	ENSBGRG00000000624/ENSBGRG00000004328/ENSBGRG00000004433/ENSBGRG00000004602/ENSBGRG00000004932/ENSBGRG00000011427/ENSBGRG00000012444/ENSBGRG00000012623/ENSBGRG00000013781/ENSBGRG00000023533/ENSBGRG00000026367/ENSBGRG00000026742	12
GO:2000785	BP regulation of autophagosome assembly	12/1977	57/16432	0.0363057	0.440177	0.416459	ENSBGRG00000000125/ENSBGRG00000000816/ENSBGRG00000004071/ENSBGRG00000006494/ENSBGRG00000006672/ENSBGRG00000006679/ENSBGRG00000010380/ENSBGRG00000016219/ENSBGRG00000020540/ENSBGRG00000021792/ENSBGRG00000022670/ENSBGRG00000024246	12
GO:0032182	MF ubiquitin-like protein binding	18/1977	96/16432	0.0363731	0.440177	0.416459	ENSBGRG00000000077/ENSBGRG00000000455/ENSBGRG00000000459/ENSBGRG00000002042/ENSBGRG00000006137/ENSBGRG00000007904/ENSBGRG00000009345/ENSBGRG00000009659/ENSBGRG00000013742/ENSBGRG00000014104/ENSBGRG00000014499/ENSBGRG00000014735/ENSBGRG00000016826/ENSBGRG00000017181/ENSBGRG00000018907/ENSBGRG00000019900/ENSBGRG00000025518/ENSBGRG00000026235	18
GO:0035258	MF steroid hormone receptor binding	18/1977	96/16432	0.0363731	0.440177	0.416459	ENSBGRG00000003775/ENSBGRG00000004125/ENSBGRG00000005881/ENSBGRG00000010365/ENSBGRG00000011022/ENSBGRG00000012093/ENSBGRG00000013106/ENSBGRG00000013214/ENSBGRG00000013924/ENSBGRG00000014262/ENSBGRG00000014358/ENSBGRG00000014379/ENSBGRG00000017181/ENSBGRG00000017268/ENSBGRG00000018312/ENSBGRG00000019376/ENSBGRG00000021507/ENSBGRG00000023426	18
GO:0000380	BP alternative mRNA splicing, via spliceosome	7/1977	27/16432	0.03659	0.440177	0.416459	ENSBGRG00000000435/ENSBGRG00000004082/ENSBGRG00000010365/ENSBGRG00000011274/ENSBGRG00000012526/ENSBGRG00000015169/ENSBGRG00000018132	7
GO:0018023	BP peptidyl-lysine trimethylation	7/1977	27/16432	0.03659	0.440177	0.416459	ENSBGRG00000004497/ENSBGRG00000004932/ENSBGRG00000010556/ENSBGRG00000015917/ENSBGRG00000017893/ENSBGRG00000018433/ENSBGRG00000020035	7
GO:0060765	BP regulation of androgen receptor signaling pathway	7/1977	27/16432	0.03659	0.440177	0.416459	ENSBGRG00000002546/ENSBGRG00000010365/ENSBGRG00000013106/ENSBGRG00000013214/ENSBGRG00000019900/ENSBGRG00000021507/ENSBGRG00000023342	7
GO:0090140	BP regulation of mitochondrial fission	7/1977	27/16432	0.03659	0.440177	0.416459	ENSBGRG00000005250/ENSBGRG00000005424/ENSBGRG00000014262/ENSBGRG00000017720/ENSBGRG00000020032/ENSBGRG00000020208/ENSBGRG00000025613	7
GO:0043467	BP regulation of generation of precursor metabolites and energy	23/1977	130/16432	0.0367671	0.440177	0.416459	ENSBGRG00000000430/ENSBGRG00000002369/ENSBGRG00000004497/ENSBGRG00000005444/ENSBGRG00000010134/ENSBGRG00000010484/ENSBGRG00000010811/ENSBGRG00000011022/ENSBGRG00000013040/ENSBGRG00000013214/ENSBGRG00000013399/ENSBGRG00000013504/ENSBGRG00000013975/ENSBGRG00000014262/ENSBGRG00000015740/ENSBGRG00000018820/ENSBGRG00000020394/ENSBGRG00000021583/ENSBGRG00000024391/ENSBGRG00000025119/ENSBGRG00000025223/…	23
GO:0043488	BP regulation of mRNA stability	23/1977	130/16432	0.0367671	0.440177	0.416459	ENSBGRG00000000517/ENSBGRG00000000537/ENSBGRG00000002802/ENSBGRG00000004579/ENSBGRG00000005444/ENSBGRG00000006547/ENSBGRG00000008764/ENSBGRG00000010134/ENSBGRG00000011274/ENSBGRG00000012018/ENSBGRG00000012058/ENSBGRG00000012329/ENSBGRG00000014421/ENSBGRG00000018497/ENSBGRG00000018749/ENSBGRG00000018820/ENSBGRG00000019164/ENSBGRG00000019456/ENSBGRG00000020402/ENSBGRG00000021155/ENSBGRG00000021388/…	23
GO:0031301	CC integral component of organelle membrane	32/1977	193/16432	0.0369463	0.440177	0.416459	ENSBGRG00000000858/ENSBGRG00000002593/ENSBGRG00000002944/ENSBGRG00000003684/ENSBGRG00000003746/ENSBGRG00000003827/ENSBGRG00000004798/ENSBGRG00000005424/ENSBGRG00000005653/ENSBGRG00000006462/ENSBGRG00000006674/ENSBGRG00000007291/ENSBGRG00000008751/ENSBGRG00000009889/ENSBGRG00000012105/ENSBGRG00000013056/ENSBGRG00000014401/ENSBGRG00000015282/ENSBGRG00000018023/ENSBGRG00000018074/ENSBGRG00000018417/…	32
GO:0019439	BP aromatic compound catabolic process	79/1977	540/16432	0.036985	0.440177	0.416459	ENSBGRG00000000517/ENSBGRG00000000914/ENSBGRG00000001021/ENSBGRG00000001095/ENSBGRG00000001137/ENSBGRG00000001942/ENSBGRG00000002244/ENSBGRG00000002272/ENSBGRG00000002552/ENSBGRG00000002814/ENSBGRG00000003574/ENSBGRG00000003803/ENSBGRG00000003902/ENSBGRG00000004579/ENSBGRG00000004783/ENSBGRG00000005007/ENSBGRG00000005279/ENSBGRG00000005567/ENSBGRG00000005648/ENSBGRG00000006633/ENSBGRG00000006722/…	79
GO:0060589	MF nucleoside-triphosphatase regulator activity	49/1977	316/16432	0.0370152	0.440177	0.416459	ENSBGRG00000000783/ENSBGRG00000000816/ENSBGRG00000001095/ENSBGRG00000001275/ENSBGRG00000001844/ENSBGRG00000002186/ENSBGRG00000002265/ENSBGRG00000002818/ENSBGRG00000002895/ENSBGRG00000003000/ENSBGRG00000003533/ENSBGRG00000003800/ENSBGRG00000004450/ENSBGRG00000005250/ENSBGRG00000006362/ENSBGRG00000006494/ENSBGRG00000007830/ENSBGRG00000009296/ENSBGRG00000009663/ENSBGRG00000010346/ENSBGRG00000010371/…	49
GO:0030234	MF enzyme regulator activity	140/1977	1009/16432	0.0371392	0.440177	0.416459	ENSBGRG00000000384/ENSBGRG00000000455/ENSBGRG00000000503/ENSBGRG00000000624/ENSBGRG00000000783/ENSBGRG00000000816/ENSBGRG00000001008/ENSBGRG00000001095/ENSBGRG00000001137/ENSBGRG00000001275/ENSBGRG00000001570/ENSBGRG00000001649/ENSBGRG00000001760/ENSBGRG00000001780/ENSBGRG00000001844/ENSBGRG00000001845/ENSBGRG00000002186/ENSBGRG00000002194/ENSBGRG00000002265/ENSBGRG00000002369/ENSBGRG00000002446/…	140
GO:0035335	BP peptidyl-tyrosine dephosphorylation	16/1977	83/16432	0.0372407	0.440177	0.416459	ENSBGRG00000004126/ENSBGRG00000004438/ENSBGRG00000007914/ENSBGRG00000011168/ENSBGRG00000011534/ENSBGRG00000012802/ENSBGRG00000013219/ENSBGRG00000015826/ENSBGRG00000017142/ENSBGRG00000019228/ENSBGRG00000020657/ENSBGRG00000021855/ENSBGRG00000022670/ENSBGRG00000022709/ENSBGRG00000023629/ENSBGRG00000026439	16
GO:1902017	BP regulation of cilium assembly	14/1977	70/16432	0.0373753	0.440177	0.416459	ENSBGRG00000000674/ENSBGRG00000000923/ENSBGRG00000004270/ENSBGRG00000005284/ENSBGRG00000009278/ENSBGRG00000012205/ENSBGRG00000017768/ENSBGRG00000018132/ENSBGRG00000018600/ENSBGRG00000020398/ENSBGRG00000021052/ENSBGRG00000022568/ENSBGRG00000024160/ENSBGRG00000026499	14
GO:0006282	BP regulation of DNA repair	19/1977	103/16432	0.0373759	0.440177	0.416459	ENSBGRG00000000381/ENSBGRG00000002979/ENSBGRG00000004791/ENSBGRG00000005881/ENSBGRG00000006591/ENSBGRG00000006821/ENSBGRG00000011274/ENSBGRG00000012726/ENSBGRG00000013504/ENSBGRG00000015723/ENSBGRG00000019228/ENSBGRG00000020448/ENSBGRG00000020830/ENSBGRG00000021653/ENSBGRG00000021990/ENSBGRG00000023214/ENSBGRG00000024385/ENSBGRG00000024682/ENSBGRG00000024903	19
GO:1902117	BP positive regulation of organelle assembly	19/1977	103/16432	0.0373759	0.440177	0.416459	ENSBGRG00000000125/ENSBGRG00000000816/ENSBGRG00000001784/ENSBGRG00000004071/ENSBGRG00000005284/ENSBGRG00000006494/ENSBGRG00000009278/ENSBGRG00000009295/ENSBGRG00000010223/ENSBGRG00000015322/ENSBGRG00000015419/ENSBGRG00000016641/ENSBGRG00000017768/ENSBGRG00000018132/ENSBGRG00000020398/ENSBGRG00000020540/ENSBGRG00000021792/ENSBGRG00000022568/ENSBGRG00000022777	19
GO:1900180	BP regulation of protein localization to nucleus	29/1977	172/16432	0.0374405	0.440177	0.416459	ENSBGRG00000000868/ENSBGRG00000001548/ENSBGRG00000001780/ENSBGRG00000002498/ENSBGRG00000002560/ENSBGRG00000003533/ENSBGRG00000004007/ENSBGRG00000005881/ENSBGRG00000005984/ENSBGRG00000006007/ENSBGRG00000008139/ENSBGRG00000010065/ENSBGRG00000010365/ENSBGRG00000012093/ENSBGRG00000013214/ENSBGRG00000014836/ENSBGRG00000015199/ENSBGRG00000015980/ENSBGRG00000016597/ENSBGRG00000016796/ENSBGRG00000016826/…	29
GO:0000387	BP spliceosomal snRNP assembly	11/1977	51/16432	0.0374666	0.440177	0.416459	ENSBGRG00000000360/ENSBGRG00000003627/ENSBGRG00000004967/ENSBGRG00000005564/ENSBGRG00000008312/ENSBGRG00000009962/ENSBGRG00000010444/ENSBGRG00000014167/ENSBGRG00000014997/ENSBGRG00000019073/ENSBGRG00000020710	11
GO:0030374	MF nuclear receptor transcription coactivator activity	11/1977	51/16432	0.0374666	0.440177	0.416459	ENSBGRG00000002141/ENSBGRG00000003673/ENSBGRG00000012093/ENSBGRG00000012483/ENSBGRG00000014262/ENSBGRG00000016751/ENSBGRG00000019885/ENSBGRG00000020358/ENSBGRG00000020777/ENSBGRG00000025747/ENSBGRG00000025905	11
GO:0090316	BP positive regulation of intracellular protein transport	27/1977	158/16432	0.0375143	0.440177	0.416459	ENSBGRG00000000858/ENSBGRG00000000868/ENSBGRG00000001569/ENSBGRG00000001784/ENSBGRG00000002563/ENSBGRG00000002657/ENSBGRG00000003533/ENSBGRG00000005881/ENSBGRG00000006007/ENSBGRG00000006027/ENSBGRG00000008139/ENSBGRG00000008845/ENSBGRG00000009365/ENSBGRG00000009426/ENSBGRG00000009496/ENSBGRG00000012093/ENSBGRG00000013017/ENSBGRG00000013504/ENSBGRG00000016597/ENSBGRG00000016826/ENSBGRG00000017496/…	27
GO:0008270	MF zinc ion binding	69/1977	465/16432	0.0375404	0.440177	0.416459	ENSBGRG00000000077/ENSBGRG00000000117/ENSBGRG00000000435/ENSBGRG00000000642/ENSBGRG00000000693/ENSBGRG00000000910/ENSBGRG00000001002/ENSBGRG00000001143/ENSBGRG00000001484/ENSBGRG00000002082/ENSBGRG00000002593/ENSBGRG00000003059/ENSBGRG00000003282/ENSBGRG00000003362/ENSBGRG00000003574/ENSBGRG00000003582/ENSBGRG00000004126/ENSBGRG00000004435/ENSBGRG00000004687/ENSBGRG00000004688/ENSBGRG00000005424/…	69
GO:1901987	BP regulation of cell cycle phase transition	69/1977	465/16432	0.0375404	0.440177	0.416459	ENSBGRG00000000428/ENSBGRG00000000696/ENSBGRG00000000889/ENSBGRG00000000900/ENSBGRG00000001714/ENSBGRG00000001744/ENSBGRG00000002498/ENSBGRG00000002526/ENSBGRG00000002560/ENSBGRG00000002680/ENSBGRG00000003094/ENSBGRG00000003300/ENSBGRG00000003574/ENSBGRG00000004118/ENSBGRG00000004285/ENSBGRG00000004344/ENSBGRG00000004791/ENSBGRG00000005673/ENSBGRG00000005881/ENSBGRG00000005984/ENSBGRG00000006304/…	69
GO:0005768	CC endosome	126/1977	901/16432	0.03784	0.440177	0.416459	ENSBGRG00000000003/ENSBGRG00000000696/ENSBGRG00000000714/ENSBGRG00000000783/ENSBGRG00000001333/ENSBGRG00000001451/ENSBGRG00000001668/ENSBGRG00000001781/ENSBGRG00000001784/ENSBGRG00000002042/ENSBGRG00000002167/ENSBGRG00000002191/ENSBGRG00000002446/ENSBGRG00000002563/ENSBGRG00000002593/ENSBGRG00000003056/ENSBGRG00000003083/ENSBGRG00000003452/ENSBGRG00000003711/ENSBGRG00000003746/ENSBGRG00000003807/…	126
GO:0042773	BP ATP synthesis coupled electron transport	20/1977	110/16432	0.0381887	0.440177	0.416459	ENSBGRG00000001191/ENSBGRG00000001256/ENSBGRG00000001525/ENSBGRG00000002707/ENSBGRG00000002891/ENSBGRG00000003013/ENSBGRG00000003880/ENSBGRG00000005916/ENSBGRG00000007086/ENSBGRG00000010730/ENSBGRG00000010796/ENSBGRG00000013214/ENSBGRG00000019602/ENSBGRG00000019621/ENSBGRG00000020781/ENSBGRG00000022138/ENSBGRG00000023220/ENSBGRG00000025025/ENSBGRG00000026336/ENSBGRG00000026805	20
GO:0033260	BP nuclear DNA replication	8/1977	33/16432	0.0382165	0.440177	0.416459	ENSBGRG00000003542/ENSBGRG00000003610/ENSBGRG00000010710/ENSBGRG00000011903/ENSBGRG00000012726/ENSBGRG00000016678/ENSBGRG00000023920/ENSBGRG00000024546	8
GO:0044183	MF protein folding chaperone	8/1977	33/16432	0.0382165	0.440177	0.416459	ENSBGRG00000000078/ENSBGRG00000004115/ENSBGRG00000009171/ENSBGRG00000012276/ENSBGRG00000012720/ENSBGRG00000013489/ENSBGRG00000022423/ENSBGRG00000026849	8
GO:0022626	CC cytosolic ribosome	40/1977	251/16432	0.0382818	0.440177	0.416459	ENSBGRG00000000280/ENSBGRG00000000914/ENSBGRG00000001137/ENSBGRG00000001942/ENSBGRG00000002272/ENSBGRG00000002458/ENSBGRG00000002552/ENSBGRG00000003539/ENSBGRG00000003803/ENSBGRG00000003813/ENSBGRG00000003902/ENSBGRG00000004602/ENSBGRG00000004783/ENSBGRG00000007115/ENSBGRG00000007397/ENSBGRG00000008529/ENSBGRG00000009189/ENSBGRG00000010432/ENSBGRG00000012777/ENSBGRG00000013101/ENSBGRG00000013154/…	40
GO:0016242	BP negative regulation of macroautophagy	10/1977	45/16432	0.0383076	0.440177	0.416459	ENSBGRG00000002082/ENSBGRG00000006672/ENSBGRG00000006679/ENSBGRG00000010134/ENSBGRG00000010380/ENSBGRG00000013504/ENSBGRG00000015517/ENSBGRG00000024246/ENSBGRG00000025764/ENSBGRG00000026544	10
GO:0048487	MF beta-tubulin binding	10/1977	45/16432	0.0383076	0.440177	0.416459	ENSBGRG00000001323/ENSBGRG00000005444/ENSBGRG00000012720/ENSBGRG00000016358/ENSBGRG00000017257/ENSBGRG00000017651/ENSBGRG00000019900/ENSBGRG00000021792/ENSBGRG00000022943/ENSBGRG00000024762	10
GO:0044093	BP positive regulation of molecular function	252/1977	1893/16432	0.0385001	0.440177	0.416459	ENSBGRG00000000079/ENSBGRG00000000117/ENSBGRG00000000384/ENSBGRG00000000455/ENSBGRG00000000459/ENSBGRG00000000503/ENSBGRG00000000624/ENSBGRG00000000648/ENSBGRG00000000783/ENSBGRG00000000816/ENSBGRG00000000868/ENSBGRG00000001002/ENSBGRG00000001095/ENSBGRG00000001137/ENSBGRG00000001266/ENSBGRG00000001275/ENSBGRG00000001427/ENSBGRG00000001455/ENSBGRG00000001548/ENSBGRG00000001592/ENSBGRG00000001744/…	252
GO:0031440	BP regulation of mRNA 3'-end processing	9/1977	39/16432	0.0386485	0.440177	0.416459	ENSBGRG00000000624/ENSBGRG00000000693/ENSBGRG00000004932/ENSBGRG00000012058/ENSBGRG00000013279/ENSBGRG00000015169/ENSBGRG00000018205/ENSBGRG00000019863/ENSBGRG00000023533	9
GO:0035861	CC site of double-strand break	9/1977	39/16432	0.0386485	0.440177	0.416459	ENSBGRG00000001592/ENSBGRG00000002323/ENSBGRG00000006591/ENSBGRG00000013399/ENSBGRG00000013504/ENSBGRG00000020710/ENSBGRG00000021342/ENSBGRG00000023737/ENSBGRG00000024385	9
GO:0005783	CC endoplasmic reticulum	241/1977	1806/16432	0.038855	0.440177	0.416459	ENSBGRG00000000025/ENSBGRG00000000413/ENSBGRG00000000444/ENSBGRG00000000507/ENSBGRG00000000816/ENSBGRG00000000868/ENSBGRG00000000889/ENSBGRG00000000898/ENSBGRG00000000914/ENSBGRG00000001137/ENSBGRG00000001229/ENSBGRG00000001264/ENSBGRG00000001455/ENSBGRG00000001484/ENSBGRG00000001569/ENSBGRG00000001728/ENSBGRG00000001780/ENSBGRG00000001781/ENSBGRG00000001887/ENSBGRG00000001942/ENSBGRG00000002082/…	241
GO:0006476	BP protein deacetylation	13/1977	64/16432	0.0392014	0.440177	0.416459	ENSBGRG00000004964/ENSBGRG00000013663/ENSBGRG00000013859/ENSBGRG00000016151/ENSBGRG00000017204/ENSBGRG00000017615/ENSBGRG00000017947/ENSBGRG00000018433/ENSBGRG00000019900/ENSBGRG00000022027/ENSBGRG00000022864/ENSBGRG00000023342/ENSBGRG00000023737	13
GO:0044088	BP regulation of vacuole organization	13/1977	64/16432	0.0392014	0.440177	0.416459	ENSBGRG00000000125/ENSBGRG00000000816/ENSBGRG00000004071/ENSBGRG00000006494/ENSBGRG00000006672/ENSBGRG00000006679/ENSBGRG00000010380/ENSBGRG00000016219/ENSBGRG00000020540/ENSBGRG00000021792/ENSBGRG00000022670/ENSBGRG00000023860/ENSBGRG00000024246	13
GO:0140097	MF catalytic activity, acting on DNA	32/1977	194/16432	0.0393236	0.440177	0.416459	ENSBGRG00000000920/ENSBGRG00000001249/ENSBGRG00000002323/ENSBGRG00000002486/ENSBGRG00000002526/ENSBGRG00000002979/ENSBGRG00000003542/ENSBGRG00000004082/ENSBGRG00000004289/ENSBGRG00000006722/ENSBGRG00000006806/ENSBGRG00000007525/ENSBGRG00000008250/ENSBGRG00000008611/ENSBGRG00000010824/ENSBGRG00000011274/ENSBGRG00000011903/ENSBGRG00000012210/ENSBGRG00000013864/ENSBGRG00000016044/ENSBGRG00000017777/…	32
GO:1903046	BP meiotic cell cycle process	53/1977	347/16432	0.0397387	0.440177	0.416459	ENSBGRG00000000428/ENSBGRG00000000950/ENSBGRG00000001581/ENSBGRG00000001662/ENSBGRG00000003300/ENSBGRG00000003533/ENSBGRG00000003966/ENSBGRG00000004344/ENSBGRG00000004593/ENSBGRG00000004701/ENSBGRG00000004808/ENSBGRG00000005499/ENSBGRG00000006924/ENSBGRG00000007914/ENSBGRG00000008250/ENSBGRG00000008611/ENSBGRG00000009345/ENSBGRG00000009683/ENSBGRG00000011942/ENSBGRG00000012200/ENSBGRG00000012219/…	53
GO:0017038	BP protein import	30/1977	180/16432	0.039817	0.440177	0.416459	ENSBGRG00000000648/ENSBGRG00000000858/ENSBGRG00000001378/ENSBGRG00000001455/ENSBGRG00000001844/ENSBGRG00000003094/ENSBGRG00000004435/ENSBGRG00000005681/ENSBGRG00000005757/ENSBGRG00000007558/ENSBGRG00000009273/ENSBGRG00000009349/ENSBGRG00000009809/ENSBGRG00000010086/ENSBGRG00000010346/ENSBGRG00000011942/ENSBGRG00000012913/ENSBGRG00000013504/ENSBGRG00000014229/ENSBGRG00000014295/ENSBGRG00000014836/…	30
GO:0031110	BP regulation of microtubule polymerization or depolymerization	18/1977	97/16432	0.0398253	0.440177	0.416459	ENSBGRG00000000952/ENSBGRG00000001266/ENSBGRG00000007247/ENSBGRG00000010221/ENSBGRG00000013764/ENSBGRG00000013857/ENSBGRG00000014358/ENSBGRG00000016460/ENSBGRG00000017651/ENSBGRG00000019698/ENSBGRG00000019900/ENSBGRG00000020032/ENSBGRG00000022082/ENSBGRG00000022568/ENSBGRG00000022750/ENSBGRG00000023214/ENSBGRG00000023220/ENSBGRG00000024086	18
GO:0031124	BP mRNA 3'-end processing	18/1977	97/16432	0.0398253	0.440177	0.416459	ENSBGRG00000000304/ENSBGRG00000000435/ENSBGRG00000002814/ENSBGRG00000005444/ENSBGRG00000006334/ENSBGRG00000010041/ENSBGRG00000011262/ENSBGRG00000012521/ENSBGRG00000015169/ENSBGRG00000015580/ENSBGRG00000017836/ENSBGRG00000018205/ENSBGRG00000018820/ENSBGRG00000019641/ENSBGRG00000020925/ENSBGRG00000021191/ENSBGRG00000021360/ENSBGRG00000021669	18
GO:0000416	BP positive regulation of histone H3-K36 methylation	2/1977	3/16432	0.0399285	0.440177	0.416459	ENSBGRG00000017896/ENSBGRG00000017947	2
GO:0000454	BP snoRNA guided rRNA pseudouridine synthesis	2/1977	3/16432	0.0399285	0.440177	0.416459	ENSBGRG00000001872/ENSBGRG00000017777	2
GO:0001030	MF RNA polymerase III type 1 promoter DNA binding	2/1977	3/16432	0.0399285	0.440177	0.416459	ENSBGRG00000010134/ENSBGRG00000017644	2
GO:0001031	MF RNA polymerase III type 2 promoter DNA binding	2/1977	3/16432	0.0399285	0.440177	0.416459	ENSBGRG00000010134/ENSBGRG00000017644	2
GO:0004069	MF L-aspartate:2-oxoglutarate aminotransferase activity	2/1977	3/16432	0.0399285	0.440177	0.416459	ENSBGRG00000011706/ENSBGRG00000022227	2
GO:0004145	MF diamine N-acetyltransferase activity	2/1977	3/16432	0.0399285	0.440177	0.416459	ENSBGRG00000007508/ENSBGRG00000014643	2
GO:0004307	MF ethanolaminephosphotransferase activity	2/1977	3/16432	0.0399285	0.440177	0.416459	ENSBGRG00000007547/ENSBGRG00000011521	2
GO:0004576	MF oligosaccharyl transferase activity	2/1977	3/16432	0.0399285	0.440177	0.416459	ENSBGRG00000020635/ENSBGRG00000024402	2
GO:0004579	MF dolichyl-diphosphooligosaccharide-protein glycotransferase activity	2/1977	3/16432	0.0399285	0.440177	0.416459	ENSBGRG00000020635/ENSBGRG00000024402	2
[truncated: 209 more rows]
