# Supplementary material for: Integrative ATAC-seq and RNA-seq Analysis of the Longissimus Dorsi Muscle of Gannan Yak and Jeryak
Source: Int J Mol Sci. 2024 May 30;25(11):6029. doi: 10.3390/ijms25116029 (PMC11172533; doi:10.3390/ijms25116029)
Supplement: Supplementary file 1 [file ijms-25-06029-s001.zip › Table S5 KEGG enrichment analysis of ATAC-seq associated genes.xlsx]

## Sheet: Table S5  KEGG enrichment analy
ID	Description	GeneRatio	BgRatio	pvalue	p.adjust	qvalue	geneID	Count
3040	Spliceosome	45/1007	195/9154	8.57514e-07	0.000283837	0.00026267	ENSBGRG00000000223/ENSBGRG00000000360/ENSBGRG00000000435/ENSBGRG00000000604/ENSBGRG00000000725/ENSBGRG00000000870/ENSBGRG00000001570/ENSBGRG00000002814/ENSBGRG00000003627/ENSBGRG00000004082/ENSBGRG00000004978/ENSBGRG00000005463/ENSBGRG00000005487/ENSBGRG00000005564/ENSBGRG00000005687/ENSBGRG00000006573/ENSBGRG00000006728/ENSBGRG00000006934/ENSBGRG00000007293/ENSBGRG00000007313/ENSBGRG00000008151/…	45
970	Aminoacyl-tRNA biosynthesis	18/1007	49/9154	1.98695e-06	0.000328841	0.000304318	ENSBGRG00000000557/ENSBGRG00000001012/ENSBGRG00000001136/ENSBGRG00000001810/ENSBGRG00000003504/ENSBGRG00000003791/ENSBGRG00000003809/ENSBGRG00000006300/ENSBGRG00000006346/ENSBGRG00000012212/ENSBGRG00000012859/ENSBGRG00000014535/ENSBGRG00000017053/ENSBGRG00000018843/ENSBGRG00000020539/ENSBGRG00000025226/ENSBGRG00000025390/ENSBGRG00000025693	18
4141	Protein processing in endoplasmic reticulum	49/1007	234/9154	5.57478e-06	0.000615084	0.000569214	ENSBGRG00000000455/ENSBGRG00000000648/ENSBGRG00000001191/ENSBGRG00000001484/ENSBGRG00000001569/ENSBGRG00000001887/ENSBGRG00000002186/ENSBGRG00000002265/ENSBGRG00000003301/ENSBGRG00000003347/ENSBGRG00000003812/ENSBGRG00000004174/ENSBGRG00000004688/ENSBGRG00000005212/ENSBGRG00000005627/ENSBGRG00000006304/ENSBGRG00000006891/ENSBGRG00000007830/ENSBGRG00000009049/ENSBGRG00000009242/ENSBGRG00000009608/…	49
3008	Ribosome biogenesis in eukaryotes	26/1007	99/9154	1.63497e-05	0.00135294	0.00125204	ENSBGRG00000001684/ENSBGRG00000001872/ENSBGRG00000003528/ENSBGRG00000005503/ENSBGRG00000005812/ENSBGRG00000006437/ENSBGRG00000006633/ENSBGRG00000008189/ENSBGRG00000008764/ENSBGRG00000010007/ENSBGRG00000010996/ENSBGRG00000011017/ENSBGRG00000013780/ENSBGRG00000016004/ENSBGRG00000017588/ENSBGRG00000017777/ENSBGRG00000018614/ENSBGRG00000020440/ENSBGRG00000022186/ENSBGRG00000023073/ENSBGRG00000023113/…	26
3420	Nucleotide excision repair	16/1007	49/9154	4.04761e-05	0.0024053	0.00222592	ENSBGRG00000001199/ENSBGRG00000002526/ENSBGRG00000003393/ENSBGRG00000003610/ENSBGRG00000006304/ENSBGRG00000009296/ENSBGRG00000009381/ENSBGRG00000010611/ENSBGRG00000010710/ENSBGRG00000012726/ENSBGRG00000016044/ENSBGRG00000016678/ENSBGRG00000018846/ENSBGRG00000023119/ENSBGRG00000024546/ENSBGRG00000026645	16
5014	Amyotrophic lateral sclerosis	84/1007	502/9154	4.36006e-05	0.0024053	0.00222592	ENSBGRG00000000003/ENSBGRG00000000117/ENSBGRG00000000144/ENSBGRG00000000361/ENSBGRG00000000687/ENSBGRG00000000889/ENSBGRG00000001191/ENSBGRG00000001256/ENSBGRG00000001378/ENSBGRG00000001525/ENSBGRG00000001728/ENSBGRG00000001873/ENSBGRG00000002110/ENSBGRG00000002327/ENSBGRG00000002707/ENSBGRG00000002891/ENSBGRG00000003013/ENSBGRG00000003323/ENSBGRG00000003347/ENSBGRG00000003787/ENSBGRG00000003866/…	84
5016	Huntington disease	72/1007	424/9154	9.63683e-05	0.00455684	0.00421702	ENSBGRG00000000117/ENSBGRG00000000144/ENSBGRG00000000687/ENSBGRG00000000714/ENSBGRG00000000889/ENSBGRG00000001191/ENSBGRG00000001256/ENSBGRG00000001525/ENSBGRG00000001728/ENSBGRG00000001873/ENSBGRG00000002110/ENSBGRG00000002327/ENSBGRG00000002665/ENSBGRG00000002707/ENSBGRG00000002891/ENSBGRG00000003013/ENSBGRG00000003147/ENSBGRG00000003267/ENSBGRG00000003323/ENSBGRG00000003604/ENSBGRG00000003787/…	72
3060	Protein export	10/1007	28/9154	0.000507524	0.0195007	0.0180464	ENSBGRG00000003560/ENSBGRG00000004171/ENSBGRG00000006891/ENSBGRG00000010642/ENSBGRG00000011620/ENSBGRG00000011982/ENSBGRG00000013394/ENSBGRG00000020026/ENSBGRG00000021740/ENSBGRG00000024243	10
563	Glycosylphosphatidylinositol (GPI)-anchor biosynthesis	11/1007	33/9154	0.000530229	0.0195007	0.0180464	ENSBGRG00000003125/ENSBGRG00000006303/ENSBGRG00000006703/ENSBGRG00000007389/ENSBGRG00000007547/ENSBGRG00000008048/ENSBGRG00000010354/ENSBGRG00000012916/ENSBGRG00000014127/ENSBGRG00000016535/ENSBGRG00000018965	11
4130	SNARE interactions in vesicular transport	11/1007	37/9154	0.00155107	0.0513405	0.0475118	ENSBGRG00000000507/ENSBGRG00000006462/ENSBGRG00000006552/ENSBGRG00000008482/ENSBGRG00000009178/ENSBGRG00000010223/ENSBGRG00000012169/ENSBGRG00000013853/ENSBGRG00000015296/ENSBGRG00000019577/ENSBGRG00000021093	11
3020	RNA polymerase	12/1007	44/9154	0.00218954	0.0658851	0.0609718	ENSBGRG00000001608/ENSBGRG00000001858/ENSBGRG00000003267/ENSBGRG00000005177/ENSBGRG00000006027/ENSBGRG00000007071/ENSBGRG00000013106/ENSBGRG00000013230/ENSBGRG00000016762/ENSBGRG00000018243/ENSBGRG00000020295/ENSBGRG00000020943	12
3440	Homologous recombination	12/1007	46/9154	0.00328622	0.0861625	0.079737	ENSBGRG00000004344/ENSBGRG00000005881/ENSBGRG00000006821/ENSBGRG00000008357/ENSBGRG00000008611/ENSBGRG00000012726/ENSBGRG00000016274/ENSBGRG00000020830/ENSBGRG00000021342/ENSBGRG00000024546/ENSBGRG00000024682/ENSBGRG00000025900	12
3050	Proteasome	13/1007	52/9154	0.00338403	0.0861625	0.079737	ENSBGRG00000001873/ENSBGRG00000002110/ENSBGRG00000004257/ENSBGRG00000006553/ENSBGRG00000010708/ENSBGRG00000013405/ENSBGRG00000018037/ENSBGRG00000018446/ENSBGRG00000019390/ENSBGRG00000019481/ENSBGRG00000023439/ENSBGRG00000025721/ENSBGRG00000026638	13
4146	Peroxisome	21/1007	104/9154	0.00410382	0.0958806	0.0887303	ENSBGRG00000000117/ENSBGRG00000002736/ENSBGRG00000003560/ENSBGRG00000004645/ENSBGRG00000005653/ENSBGRG00000006381/ENSBGRG00000006426/ENSBGRG00000006637/ENSBGRG00000007857/ENSBGRG00000008375/ENSBGRG00000009837/ENSBGRG00000009839/ENSBGRG00000012212/ENSBGRG00000012313/ENSBGRG00000015404/ENSBGRG00000017448/ENSBGRG00000018041/ENSBGRG00000020425/ENSBGRG00000022454/ENSBGRG00000026285/ENSBGRG00000026564	21
4136	Autophagy - other	10/1007	36/9154	0.00434504	0.0958806	0.0887303	ENSBGRG00000000674/ENSBGRG00000002327/ENSBGRG00000003866/ENSBGRG00000008939/ENSBGRG00000010134/ENSBGRG00000010889/ENSBGRG00000017497/ENSBGRG00000020540/ENSBGRG00000021365/ENSBGRG00000021792	10
3013	Nucleocytoplasmic transport	36/1007	215/9154	0.00649778	0.115106	0.106522	ENSBGRG00000000361/ENSBGRG00000000537/ENSBGRG00000000689/ENSBGRG00000001581/ENSBGRG00000002680/ENSBGRG00000002814/ENSBGRG00000004195/ENSBGRG00000004967/ENSBGRG00000005627/ENSBGRG00000006058/ENSBGRG00000008344/ENSBGRG00000008764/ENSBGRG00000010041/ENSBGRG00000011941/ENSBGRG00000012058/ENSBGRG00000013285/ENSBGRG00000013663/ENSBGRG00000014165/ENSBGRG00000014836/ENSBGRG00000015980/ENSBGRG00000015986/…	36
5012	Parkinson disease	55/1007	359/9154	0.00651005	0.115106	0.106522	ENSBGRG00000000144/ENSBGRG00000000687/ENSBGRG00000000889/ENSBGRG00000001191/ENSBGRG00000001256/ENSBGRG00000001525/ENSBGRG00000001728/ENSBGRG00000001873/ENSBGRG00000002110/ENSBGRG00000002707/ENSBGRG00000002891/ENSBGRG00000003013/ENSBGRG00000003323/ENSBGRG00000003347/ENSBGRG00000003880/ENSBGRG00000004257/ENSBGRG00000005627/ENSBGRG00000005916/ENSBGRG00000006101/ENSBGRG00000010708/ENSBGRG00000010730/…	55
3030	DNA replication	10/1007	38/9154	0.00659773	0.115106	0.106522	ENSBGRG00000001191/ENSBGRG00000003542/ENSBGRG00000003610/ENSBGRG00000010710/ENSBGRG00000011903/ENSBGRG00000012726/ENSBGRG00000016044/ENSBGRG00000016274/ENSBGRG00000016678/ENSBGRG00000024546	10
5010	Alzheimer disease	68/1007	461/9154	0.0066073	0.115106	0.106522	ENSBGRG00000000144/ENSBGRG00000000687/ENSBGRG00000000868/ENSBGRG00000001191/ENSBGRG00000001256/ENSBGRG00000001525/ENSBGRG00000001728/ENSBGRG00000001873/ENSBGRG00000002110/ENSBGRG00000002327/ENSBGRG00000002707/ENSBGRG00000002891/ENSBGRG00000003013/ENSBGRG00000003323/ENSBGRG00000003347/ENSBGRG00000003775/ENSBGRG00000003787/ENSBGRG00000003866/ENSBGRG00000003880/ENSBGRG00000004257/ENSBGRG00000005627/…	68
4137	Mitophagy - animal	19/1007	97/9154	0.00860019	0.140394	0.129925	ENSBGRG00000000444/ENSBGRG00000000858/ENSBGRG00000000889/ENSBGRG00000003347/ENSBGRG00000006847/ENSBGRG00000009962/ENSBGRG00000010371/ENSBGRG00000012018/ENSBGRG00000012105/ENSBGRG00000012147/ENSBGRG00000013504/ENSBGRG00000013780/ENSBGRG00000016796/ENSBGRG00000018417/ENSBGRG00000019914/ENSBGRG00000020540/ENSBGRG00000021792/ENSBGRG00000021810/ENSBGRG00000023523	19
3010	Ribosome	46/1007	295/9154	0.0089072	0.140394	0.129925	ENSBGRG00000000914/ENSBGRG00000001137/ENSBGRG00000001942/ENSBGRG00000002272/ENSBGRG00000002458/ENSBGRG00000002552/ENSBGRG00000003539/ENSBGRG00000003803/ENSBGRG00000003813/ENSBGRG00000003902/ENSBGRG00000004602/ENSBGRG00000004783/ENSBGRG00000004927/ENSBGRG00000004938/ENSBGRG00000006925/ENSBGRG00000007115/ENSBGRG00000007397/ENSBGRG00000007836/ENSBGRG00000008224/ENSBGRG00000008529/ENSBGRG00000009189/…	46
3022	Basal transcription factors	11/1007	46/9154	0.0096387	0.145019	0.134204	ENSBGRG00000002526/ENSBGRG00000003393/ENSBGRG00000003582/ENSBGRG00000004125/ENSBGRG00000009296/ENSBGRG00000017520/ENSBGRG00000019080/ENSBGRG00000023351/ENSBGRG00000023398/ENSBGRG00000025414/ENSBGRG00000026645	11
4214	Apoptosis - fly	19/1007	99/9154	0.0106964	0.153935	0.142455	ENSBGRG00000000428/ENSBGRG00000000889/ENSBGRG00000003347/ENSBGRG00000003898/ENSBGRG00000004102/ENSBGRG00000005250/ENSBGRG00000006847/ENSBGRG00000009159/ENSBGRG00000009978/ENSBGRG00000014827/ENSBGRG00000015517/ENSBGRG00000016796/ENSBGRG00000016826/ENSBGRG00000017268/ENSBGRG00000018099/ENSBGRG00000018417/ENSBGRG00000019862/ENSBGRG00000022777/ENSBGRG00000026265	19
510	N-Glycan biosynthesis	12/1007	54/9154	0.0127452	0.171469	0.158682	ENSBGRG00000005212/ENSBGRG00000005993/ENSBGRG00000008048/ENSBGRG00000015408/ENSBGRG00000016310/ENSBGRG00000017111/ENSBGRG00000020232/ENSBGRG00000020635/ENSBGRG00000020943/ENSBGRG00000021097/ENSBGRG00000023530/ENSBGRG00000024402	12
5020	Prion disease	53/1007	356/9154	0.0129508	0.171469	0.158682	ENSBGRG00000000117/ENSBGRG00000000144/ENSBGRG00000000687/ENSBGRG00000000868/ENSBGRG00000001191/ENSBGRG00000001256/ENSBGRG00000001525/ENSBGRG00000001728/ENSBGRG00000001873/ENSBGRG00000002110/ENSBGRG00000002665/ENSBGRG00000002707/ENSBGRG00000002891/ENSBGRG00000003013/ENSBGRG00000003147/ENSBGRG00000003323/ENSBGRG00000003347/ENSBGRG00000003880/ENSBGRG00000004257/ENSBGRG00000005627/ENSBGRG00000005916/…	53
450	Selenocompound metabolism	6/1007	20/9154	0.0174366	0.216513	0.200367	ENSBGRG00000003525/ENSBGRG00000005403/ENSBGRG00000006562/ENSBGRG00000019412/ENSBGRG00000021300/ENSBGRG00000025390	6
900	Terpenoid backbone biosynthesis	7/1007	26/9154	0.0192373	0.216513	0.200367	ENSBGRG00000004125/ENSBGRG00000005537/ENSBGRG00000006508/ENSBGRG00000017392/ENSBGRG00000017914/ENSBGRG00000020272/ENSBGRG00000026564	7
4140	Autophagy - animal	29/1007	178/9154	0.0193617	0.216513	0.200367	ENSBGRG00000000507/ENSBGRG00000000674/ENSBGRG00000001728/ENSBGRG00000002327/ENSBGRG00000003787/ENSBGRG00000003866/ENSBGRG00000004071/ENSBGRG00000005627/ENSBGRG00000006847/ENSBGRG00000007904/ENSBGRG00000008939/ENSBGRG00000010134/ENSBGRG00000010889/ENSBGRG00000012003/ENSBGRG00000015484/ENSBGRG00000015517/ENSBGRG00000016132/ENSBGRG00000016796/ENSBGRG00000017497/ENSBGRG00000018433/ENSBGRG00000019101/…	29
4391	Hippo signaling pathway - fly	19/1007	105/9154	0.0195046	0.216513	0.200367	ENSBGRG00000000889/ENSBGRG00000004102/ENSBGRG00000005984/ENSBGRG00000006256/ENSBGRG00000006264/ENSBGRG00000009101/ENSBGRG00000009159/ENSBGRG00000010323/ENSBGRG00000012913/ENSBGRG00000014421/ENSBGRG00000016648/ENSBGRG00000017268/ENSBGRG00000019862/ENSBGRG00000020862/ENSBGRG00000021782/ENSBGRG00000022716/ENSBGRG00000025196/ENSBGRG00000026395/ENSBGRG00000026696	19
3018	RNA degradation	17/1007	91/9154	0.0196236	0.216513	0.200367	ENSBGRG00000002139/ENSBGRG00000003574/ENSBGRG00000006633/ENSBGRG00000007313/ENSBGRG00000008375/ENSBGRG00000009072/ENSBGRG00000009365/ENSBGRG00000018077/ENSBGRG00000018497/ENSBGRG00000018820/ENSBGRG00000019164/ENSBGRG00000020405/ENSBGRG00000021155/ENSBGRG00000021604/ENSBGRG00000022883/ENSBGRG00000025004/ENSBGRG00000026320	17
670	One carbon pool by folate	6/1007	21/9154	0.022197	0.237007	0.219332	ENSBGRG00000001908/ENSBGRG00000002957/ENSBGRG00000003791/ENSBGRG00000010160/ENSBGRG00000015702/ENSBGRG00000021300	6
20	Citrate cycle (TCA cycle)	8/1007	33/9154	0.0236814	0.244954	0.226687	ENSBGRG00000001264/ENSBGRG00000001525/ENSBGRG00000006637/ENSBGRG00000012621/ENSBGRG00000014128/ENSBGRG00000015524/ENSBGRG00000020368/ENSBGRG00000026264	8
330	Arginine and proline metabolism	12/1007	59/9154	0.0249987	0.250745	0.232045	ENSBGRG00000002164/ENSBGRG00000003312/ENSBGRG00000003404/ENSBGRG00000003823/ENSBGRG00000007508/ENSBGRG00000007857/ENSBGRG00000008505/ENSBGRG00000011706/ENSBGRG00000011804/ENSBGRG00000011920/ENSBGRG00000014643/ENSBGRG00000022227	12
190	Oxidative phosphorylation	29/1007	185/9154	0.0309524	0.301331	0.278859	ENSBGRG00000000144/ENSBGRG00000000687/ENSBGRG00000001191/ENSBGRG00000001256/ENSBGRG00000001525/ENSBGRG00000002369/ENSBGRG00000002707/ENSBGRG00000002891/ENSBGRG00000003013/ENSBGRG00000003323/ENSBGRG00000003880/ENSBGRG00000005916/ENSBGRG00000007817/ENSBGRG00000009889/ENSBGRG00000010730/ENSBGRG00000010796/ENSBGRG00000010871/ENSBGRG00000011477/ENSBGRG00000019602/ENSBGRG00000019621/ENSBGRG00000020394/…	29
4714	Thermogenesis	44/1007	303/9154	0.032333	0.305778	0.282974	ENSBGRG00000000144/ENSBGRG00000000687/ENSBGRG00000001191/ENSBGRG00000001256/ENSBGRG00000001525/ENSBGRG00000001942/ENSBGRG00000002369/ENSBGRG00000002665/ENSBGRG00000002707/ENSBGRG00000002891/ENSBGRG00000002941/ENSBGRG00000003013/ENSBGRG00000003147/ENSBGRG00000003323/ENSBGRG00000003348/ENSBGRG00000003880/ENSBGRG00000005916/ENSBGRG00000009078/ENSBGRG00000010065/ENSBGRG00000010134/ENSBGRG00000010730/…	44
3015	mRNA surveillance pathway	23/1007	143/9154	0.0392763	0.361123	0.334193	ENSBGRG00000002814/ENSBGRG00000004082/ENSBGRG00000011941/ENSBGRG00000012808/ENSBGRG00000013663/ENSBGRG00000014358/ENSBGRG00000016648/ENSBGRG00000017504/ENSBGRG00000017836/ENSBGRG00000018205/ENSBGRG00000019641/ENSBGRG00000020129/ENSBGRG00000020395/ENSBGRG00000020696/ENSBGRG00000021191/ENSBGRG00000021515/ENSBGRG00000021669/ENSBGRG00000022186/ENSBGRG00000023133/ENSBGRG00000023383/ENSBGRG00000023398/…	23
4392	Hippo signaling pathway - multiple species	8/1007	37/9154	0.0445669	0.38904	0.360027	ENSBGRG00000004102/ENSBGRG00000005984/ENSBGRG00000009101/ENSBGRG00000010323/ENSBGRG00000017268/ENSBGRG00000019862/ENSBGRG00000021782/ENSBGRG00000022716	8
4115	p53 signaling pathway	17/1007	100/9154	0.0446632	0.38904	0.360027	ENSBGRG00000000428/ENSBGRG00000000696/ENSBGRG00000000889/ENSBGRG00000000900/ENSBGRG00000002560/ENSBGRG00000003264/ENSBGRG00000005533/ENSBGRG00000005587/ENSBGRG00000008845/ENSBGRG00000008972/ENSBGRG00000009124/ENSBGRG00000010858/ENSBGRG00000013045/ENSBGRG00000013504/ENSBGRG00000014649/ENSBGRG00000015481/ENSBGRG00000020448	17
30	Pentose phosphate pathway	7/1007	31/9154	0.0475208	0.403318	0.373241	ENSBGRG00000002244/ENSBGRG00000005051/ENSBGRG00000007824/ENSBGRG00000018926/ENSBGRG00000019881/ENSBGRG00000025004/ENSBGRG00000026792	7
3430	Mismatch repair	6/1007	25/9154	0.0496659	0.405081	0.374873	ENSBGRG00000003610/ENSBGRG00000010710/ENSBGRG00000012726/ENSBGRG00000016274/ENSBGRG00000016678/ENSBGRG00000024546	6
