# Supplementary material for: Integrative ATAC-seq and RNA-seq Analysis of the Longissimus Dorsi Muscle of Gannan Yak and Jeryak
Source: Int J Mol Sci. 2024 May 30;25(11):6029. doi: 10.3390/ijms25116029 (PMC11172533; doi:10.3390/ijms25116029)
Supplement: Supplementary file 1 [file ijms-25-06029-s001.zip › Table S6 Overlapping genes for the combined analysis of ATAC-seq and RNA-seq.xlsx]

## Sheet: Table S6 Overlapping genes for 
ENSBGRG00000000042
ENSBGRG00000000076
ENSBGRG00000000117
ENSBGRG00000000125
ENSBGRG00000000223
ENSBGRG00000000280
ENSBGRG00000000304
ENSBGRG00000000356
ENSBGRG00000000402
ENSBGRG00000000417
ENSBGRG00000000435
ENSBGRG00000000463
ENSBGRG00000000566
ENSBGRG00000000594
ENSBGRG00000000642
ENSBGRG00000000674
ENSBGRG00000000696
ENSBGRG00000000714
ENSBGRG00000000807
ENSBGRG00000000870
ENSBGRG00000000960
ENSBGRG00000000983
ENSBGRG00000001143
ENSBGRG00000001146
ENSBGRG00000001191
ENSBGRG00000001249
ENSBGRG00000001365
ENSBGRG00000001714
ENSBGRG00000001785
ENSBGRG00000001800
ENSBGRG00000001844
ENSBGRG00000001942
ENSBGRG00000002188
ENSBGRG00000002452
ENSBGRG00000002512
ENSBGRG00000002552
ENSBGRG00000002585
ENSBGRG00000002707
ENSBGRG00000002736
ENSBGRG00000002814
ENSBGRG00000002822
ENSBGRG00000002891
ENSBGRG00000002935
ENSBGRG00000003083
ENSBGRG00000003092
ENSBGRG00000003212
ENSBGRG00000003312
ENSBGRG00000003347
ENSBGRG00000003348
ENSBGRG00000003362
ENSBGRG00000003370
ENSBGRG00000003539
ENSBGRG00000003542
ENSBGRG00000003658
ENSBGRG00000003666
ENSBGRG00000003770
ENSBGRG00000003787
ENSBGRG00000003789
ENSBGRG00000003803
ENSBGRG00000003880
ENSBGRG00000003895
ENSBGRG00000003902
ENSBGRG00000003927
ENSBGRG00000003969
ENSBGRG00000004042
ENSBGRG00000004306
ENSBGRG00000004386
ENSBGRG00000004480
ENSBGRG00000004602
ENSBGRG00000004783
ENSBGRG00000004785
ENSBGRG00000004798
ENSBGRG00000004927
ENSBGRG00000004937
ENSBGRG00000004987
ENSBGRG00000005070
ENSBGRG00000005082
ENSBGRG00000005177
ENSBGRG00000005279
ENSBGRG00000005503
ENSBGRG00000005520
ENSBGRG00000005549
ENSBGRG00000005595
ENSBGRG00000005757
ENSBGRG00000005829
ENSBGRG00000005834
ENSBGRG00000005861
ENSBGRG00000005883
ENSBGRG00000005902
ENSBGRG00000005916
ENSBGRG00000005980
ENSBGRG00000006137
ENSBGRG00000006304
ENSBGRG00000006341
ENSBGRG00000006397
ENSBGRG00000006469
ENSBGRG00000006525
ENSBGRG00000006591
ENSBGRG00000006672
ENSBGRG00000006674
ENSBGRG00000006819
ENSBGRG00000006884
ENSBGRG00000006891
ENSBGRG00000007115
ENSBGRG00000007157
ENSBGRG00000007313
ENSBGRG00000007315
ENSBGRG00000007519
ENSBGRG00000007547
ENSBGRG00000007581
ENSBGRG00000007673
ENSBGRG00000007737
ENSBGRG00000007824
ENSBGRG00000007830
ENSBGRG00000008006
ENSBGRG00000008019
ENSBGRG00000008048
ENSBGRG00000008085
ENSBGRG00000008219
ENSBGRG00000008312
ENSBGRG00000008375
ENSBGRG00000008529
ENSBGRG00000008819
ENSBGRG00000008972
ENSBGRG00000009045
ENSBGRG00000009273
ENSBGRG00000009296
ENSBGRG00000009345
ENSBGRG00000009349
ENSBGRG00000009379
ENSBGRG00000009381
ENSBGRG00000009722
ENSBGRG00000009839
ENSBGRG00000010065
ENSBGRG00000010151
ENSBGRG00000010221
ENSBGRG00000010230
ENSBGRG00000010447
ENSBGRG00000010653
ENSBGRG00000010730
ENSBGRG00000010766
ENSBGRG00000010796
ENSBGRG00000010811
ENSBGRG00000010821
ENSBGRG00000010996
ENSBGRG00000011108
ENSBGRG00000011215
ENSBGRG00000011403
ENSBGRG00000011427
ENSBGRG00000011452
ENSBGRG00000011477
ENSBGRG00000011897
ENSBGRG00000012104
ENSBGRG00000012140
ENSBGRG00000012147
ENSBGRG00000012169
ENSBGRG00000012181
ENSBGRG00000012240
ENSBGRG00000012266
ENSBGRG00000012327
ENSBGRG00000012351
ENSBGRG00000012396
ENSBGRG00000012455
ENSBGRG00000012516
ENSBGRG00000012579
ENSBGRG00000012777
ENSBGRG00000012856
ENSBGRG00000012865
ENSBGRG00000012984
ENSBGRG00000013101
ENSBGRG00000013154
ENSBGRG00000013214
ENSBGRG00000013285
ENSBGRG00000013290
ENSBGRG00000013342
ENSBGRG00000013378
ENSBGRG00000013394
ENSBGRG00000013413
ENSBGRG00000013575
ENSBGRG00000013604
ENSBGRG00000013616
ENSBGRG00000013735
ENSBGRG00000013906
ENSBGRG00000014043
ENSBGRG00000014140
ENSBGRG00000014201
ENSBGRG00000014229
ENSBGRG00000014271
ENSBGRG00000014297
ENSBGRG00000014385
ENSBGRG00000014578
ENSBGRG00000014770
ENSBGRG00000014912
ENSBGRG00000015282
ENSBGRG00000015308
ENSBGRG00000015366
ENSBGRG00000015404
ENSBGRG00000015484
ENSBGRG00000015501
ENSBGRG00000015612
ENSBGRG00000015653
ENSBGRG00000015711
ENSBGRG00000015740
ENSBGRG00000015747
ENSBGRG00000015895
ENSBGRG00000015906
ENSBGRG00000016016
ENSBGRG00000016097
ENSBGRG00000016104
ENSBGRG00000016185
ENSBGRG00000016190
ENSBGRG00000016304
ENSBGRG00000016310
ENSBGRG00000016313
ENSBGRG00000016322
ENSBGRG00000016535
ENSBGRG00000016678
ENSBGRG00000016689
ENSBGRG00000016695
ENSBGRG00000016762
ENSBGRG00000016804
ENSBGRG00000016813
ENSBGRG00000016852
ENSBGRG00000016961
ENSBGRG00000017098
ENSBGRG00000017142
ENSBGRG00000017355
ENSBGRG00000017457
ENSBGRG00000017727
ENSBGRG00000017733
ENSBGRG00000017836
ENSBGRG00000017893
ENSBGRG00000017905
ENSBGRG00000017950
ENSBGRG00000017976
ENSBGRG00000018011
ENSBGRG00000018120
ENSBGRG00000018299
ENSBGRG00000018400
ENSBGRG00000018407
ENSBGRG00000018734
ENSBGRG00000018767
ENSBGRG00000018779
ENSBGRG00000018864
ENSBGRG00000019051
ENSBGRG00000019140
ENSBGRG00000019229
ENSBGRG00000019310
ENSBGRG00000019530
ENSBGRG00000019621
ENSBGRG00000019637
ENSBGRG00000019828
ENSBGRG00000019958
ENSBGRG00000020003
ENSBGRG00000020026
ENSBGRG00000020123
ENSBGRG00000020263
ENSBGRG00000020700
ENSBGRG00000020925
ENSBGRG00000020943
ENSBGRG00000020962
ENSBGRG00000021052
ENSBGRG00000021213
ENSBGRG00000021274
ENSBGRG00000021512
ENSBGRG00000021585
ENSBGRG00000021770
ENSBGRG00000021819
ENSBGRG00000021936
ENSBGRG00000022015
ENSBGRG00000022027
ENSBGRG00000022248
ENSBGRG00000022454
ENSBGRG00000022483
ENSBGRG00000022584
ENSBGRG00000022750
ENSBGRG00000022889
ENSBGRG00000022890
ENSBGRG00000022907
ENSBGRG00000022969
ENSBGRG00000023119
ENSBGRG00000023432
ENSBGRG00000023439
ENSBGRG00000023638
ENSBGRG00000023644
ENSBGRG00000023707
ENSBGRG00000023826
ENSBGRG00000024160
ENSBGRG00000024201
ENSBGRG00000024247
ENSBGRG00000024312
ENSBGRG00000024337
ENSBGRG00000024349
ENSBGRG00000024490
ENSBGRG00000024546
ENSBGRG00000024641
ENSBGRG00000024887
ENSBGRG00000025054
ENSBGRG00000025073
ENSBGRG00000025116
ENSBGRG00000025196
ENSBGRG00000025270
ENSBGRG00000025414
ENSBGRG00000025764
ENSBGRG00000025776
ENSBGRG00000025807
ENSBGRG00000026028
ENSBGRG00000026236
ENSBGRG00000026320
ENSBGRG00000026419
ENSBGRG00000026564
ENSBGRG00000026567
ENSBGRG00000026597
ENSBGRG00000026643
ENSBGRG00000026645
ENSBGRG00000026740
ENSBGRG00000026830
ENSBGRG00000026849
