# Supplementary material for: Integrative ATAC-seq and RNA-seq Analysis of the Longissimus Dorsi Muscle of Gannan Yak and Jeryak
Source: Int J Mol Sci. 2024 May 30;25(11):6029. doi: 10.3390/ijms25116029 (PMC11172533; doi:10.3390/ijms25116029)
Supplement: Supplementary file 1 [file ijms-25-06029-s001.zip › Table S7 Functional enrichment analysis of overlapping genes.xlsx]

## Sheet: GO
ID	Description	GeneRatio	BgRatio	pvalue	p.adjust	qvalue	geneID	Count
GO:0070972	BP protein localization to endoplasmic reticulum	21/293	160/16432	9.53676e-13	5.32723e-09	5.04244e-09	ENSBGRG00000001942/ENSBGRG00000002552/ENSBGRG00000003803/ENSBGRG00000003902/ENSBGRG00000004783/ENSBGRG00000006672/ENSBGRG00000006891/ENSBGRG00000007115/ENSBGRG00000008529/ENSBGRG00000010766/ENSBGRG00000012777/ENSBGRG00000013101/ENSBGRG00000013154/ENSBGRG00000013394/ENSBGRG00000014229/ENSBGRG00000016190/ENSBGRG00000020003/ENSBGRG00000020026/ENSBGRG00000021512/ENSBGRG00000024490/ENSBGRG00000025116	21
GO:0006605	BP protein targeting	31/293	384/16432	2.15928e-12	6.03087e-09	5.70846e-09	ENSBGRG00000000674/ENSBGRG00000000960/ENSBGRG00000001844/ENSBGRG00000001942/ENSBGRG00000002552/ENSBGRG00000002736/ENSBGRG00000003803/ENSBGRG00000003902/ENSBGRG00000004602/ENSBGRG00000004783/ENSBGRG00000006672/ENSBGRG00000006891/ENSBGRG00000007115/ENSBGRG00000008529/ENSBGRG00000008819/ENSBGRG00000009839/ENSBGRG00000010796/ENSBGRG00000012777/ENSBGRG00000012856/ENSBGRG00000013101/ENSBGRG00000013154/…	31
GO:0006612	BP protein targeting to membrane	21/293	174/16432	4.9792e-12	9.07719e-09	8.59192e-09	ENSBGRG00000000674/ENSBGRG00000001942/ENSBGRG00000002552/ENSBGRG00000003803/ENSBGRG00000003902/ENSBGRG00000004783/ENSBGRG00000006672/ENSBGRG00000006891/ENSBGRG00000007115/ENSBGRG00000008529/ENSBGRG00000012777/ENSBGRG00000013101/ENSBGRG00000013154/ENSBGRG00000013394/ENSBGRG00000014229/ENSBGRG00000016190/ENSBGRG00000020003/ENSBGRG00000021512/ENSBGRG00000022454/ENSBGRG00000024490/ENSBGRG00000025116	21
GO:0045047	BP protein targeting to ER	19/293	140/16432	6.49996e-12	9.07719e-09	8.59192e-09	ENSBGRG00000001942/ENSBGRG00000002552/ENSBGRG00000003803/ENSBGRG00000003902/ENSBGRG00000004783/ENSBGRG00000006672/ENSBGRG00000006891/ENSBGRG00000007115/ENSBGRG00000008529/ENSBGRG00000012777/ENSBGRG00000013101/ENSBGRG00000013154/ENSBGRG00000013394/ENSBGRG00000014229/ENSBGRG00000016190/ENSBGRG00000020003/ENSBGRG00000021512/ENSBGRG00000024490/ENSBGRG00000025116	19
GO:0072599	BP establishment of protein localization to endoplasmic reticulum	19/293	144/16432	1.08069e-11	1.20735e-08	1.1428e-08	ENSBGRG00000001942/ENSBGRG00000002552/ENSBGRG00000003803/ENSBGRG00000003902/ENSBGRG00000004783/ENSBGRG00000006672/ENSBGRG00000006891/ENSBGRG00000007115/ENSBGRG00000008529/ENSBGRG00000012777/ENSBGRG00000013101/ENSBGRG00000013154/ENSBGRG00000013394/ENSBGRG00000014229/ENSBGRG00000016190/ENSBGRG00000020003/ENSBGRG00000021512/ENSBGRG00000024490/ENSBGRG00000025116	19
GO:0006613	BP cotranslational protein targeting to membrane	18/293	129/16432	1.46638e-11	1.3652e-08	1.29222e-08	ENSBGRG00000001942/ENSBGRG00000002552/ENSBGRG00000003803/ENSBGRG00000003902/ENSBGRG00000004783/ENSBGRG00000006891/ENSBGRG00000007115/ENSBGRG00000008529/ENSBGRG00000012777/ENSBGRG00000013101/ENSBGRG00000013154/ENSBGRG00000013394/ENSBGRG00000014229/ENSBGRG00000016190/ENSBGRG00000020003/ENSBGRG00000021512/ENSBGRG00000024490/ENSBGRG00000025116	18
GO:0006614	BP SRP-dependent cotranslational protein targeting to membrane	17/293	124/16432	7.28158e-11	5.49207e-08	5.19846e-08	ENSBGRG00000001942/ENSBGRG00000002552/ENSBGRG00000003803/ENSBGRG00000003902/ENSBGRG00000004783/ENSBGRG00000007115/ENSBGRG00000008529/ENSBGRG00000012777/ENSBGRG00000013101/ENSBGRG00000013154/ENSBGRG00000013394/ENSBGRG00000014229/ENSBGRG00000016190/ENSBGRG00000020003/ENSBGRG00000021512/ENSBGRG00000024490/ENSBGRG00000025116	17
GO:0072594	BP establishment of protein localization to organelle	32/293	469/16432	7.86547e-11	5.49207e-08	5.19846e-08	ENSBGRG00000000960/ENSBGRG00000001844/ENSBGRG00000001942/ENSBGRG00000002552/ENSBGRG00000002736/ENSBGRG00000003803/ENSBGRG00000003902/ENSBGRG00000004783/ENSBGRG00000005757/ENSBGRG00000006672/ENSBGRG00000006891/ENSBGRG00000007115/ENSBGRG00000008529/ENSBGRG00000008819/ENSBGRG00000009273/ENSBGRG00000009349/ENSBGRG00000009839/ENSBGRG00000010796/ENSBGRG00000012777/ENSBGRG00000012856/ENSBGRG00000013101/…	32
GO:0044391	CC ribosomal subunit	25/293	324/16432	8.40485e-10	5.21661e-07	4.93773e-07	ENSBGRG00000000960/ENSBGRG00000001942/ENSBGRG00000002552/ENSBGRG00000003539/ENSBGRG00000003803/ENSBGRG00000003895/ENSBGRG00000003902/ENSBGRG00000004602/ENSBGRG00000004783/ENSBGRG00000004927/ENSBGRG00000007115/ENSBGRG00000008529/ENSBGRG00000012777/ENSBGRG00000013101/ENSBGRG00000013154/ENSBGRG00000014229/ENSBGRG00000016190/ENSBGRG00000016852/ENSBGRG00000018011/ENSBGRG00000020003/ENSBGRG00000021512/…	25
GO:0000184	BP nuclear-transcribed mRNA catabolic process, nonsense-mediated decay	17/293	149/16432	1.3535e-09	7.56065e-07	7.15645e-07	ENSBGRG00000001942/ENSBGRG00000002552/ENSBGRG00000002814/ENSBGRG00000003803/ENSBGRG00000003902/ENSBGRG00000004783/ENSBGRG00000007115/ENSBGRG00000008529/ENSBGRG00000012777/ENSBGRG00000013101/ENSBGRG00000013154/ENSBGRG00000014229/ENSBGRG00000016190/ENSBGRG00000020003/ENSBGRG00000021512/ENSBGRG00000024490/ENSBGRG00000025116	17
GO:0005840	CC ribosome	26/293	365/16432	2.09858e-09	1.06569e-06	1.00872e-06	ENSBGRG00000000280/ENSBGRG00000000960/ENSBGRG00000001942/ENSBGRG00000002552/ENSBGRG00000003539/ENSBGRG00000003803/ENSBGRG00000003895/ENSBGRG00000003902/ENSBGRG00000004602/ENSBGRG00000004783/ENSBGRG00000004927/ENSBGRG00000007115/ENSBGRG00000008529/ENSBGRG00000012777/ENSBGRG00000013101/ENSBGRG00000013154/ENSBGRG00000014229/ENSBGRG00000016190/ENSBGRG00000016852/ENSBGRG00000018011/ENSBGRG00000020003/…	26
GO:0006413	BP translational initiation	18/293	182/16432	4.47697e-09	2.03361e-06	1.9249e-06	ENSBGRG00000001942/ENSBGRG00000002552/ENSBGRG00000003803/ENSBGRG00000003902/ENSBGRG00000004783/ENSBGRG00000007115/ENSBGRG00000008529/ENSBGRG00000009045/ENSBGRG00000012777/ENSBGRG00000013101/ENSBGRG00000013154/ENSBGRG00000013285/ENSBGRG00000014229/ENSBGRG00000016190/ENSBGRG00000020003/ENSBGRG00000021512/ENSBGRG00000024490/ENSBGRG00000025116	18
GO:0006886	BP intracellular protein transport	42/293	877/16432	4.73272e-09	2.03361e-06	1.9249e-06	ENSBGRG00000000304/ENSBGRG00000000435/ENSBGRG00000000674/ENSBGRG00000000714/ENSBGRG00000000960/ENSBGRG00000001844/ENSBGRG00000001942/ENSBGRG00000002552/ENSBGRG00000002736/ENSBGRG00000002814/ENSBGRG00000003803/ENSBGRG00000003902/ENSBGRG00000004602/ENSBGRG00000004783/ENSBGRG00000005757/ENSBGRG00000006672/ENSBGRG00000006891/ENSBGRG00000007115/ENSBGRG00000008529/ENSBGRG00000008819/ENSBGRG00000009273/…	42
GO:0090150	BP establishment of protein localization to membrane	22/293	279/16432	6.04787e-09	2.4131e-06	2.28409e-06	ENSBGRG00000000674/ENSBGRG00000001942/ENSBGRG00000002552/ENSBGRG00000003803/ENSBGRG00000003902/ENSBGRG00000004783/ENSBGRG00000006672/ENSBGRG00000006891/ENSBGRG00000007115/ENSBGRG00000008529/ENSBGRG00000012777/ENSBGRG00000013101/ENSBGRG00000013154/ENSBGRG00000013394/ENSBGRG00000014229/ENSBGRG00000016190/ENSBGRG00000020003/ENSBGRG00000021512/ENSBGRG00000022454/ENSBGRG00000024490/ENSBGRG00000025116/…	22
GO:0003735	MF structural constituent of ribosome	22/293	287/16432	1.01541e-08	3.78138e-06	3.57922e-06	ENSBGRG00000001942/ENSBGRG00000002552/ENSBGRG00000003539/ENSBGRG00000003803/ENSBGRG00000003895/ENSBGRG00000003902/ENSBGRG00000004602/ENSBGRG00000004783/ENSBGRG00000004927/ENSBGRG00000007115/ENSBGRG00000008529/ENSBGRG00000012777/ENSBGRG00000013101/ENSBGRG00000013154/ENSBGRG00000014229/ENSBGRG00000016190/ENSBGRG00000016852/ENSBGRG00000020003/ENSBGRG00000021512/ENSBGRG00000021770/ENSBGRG00000024490/…	22
GO:0044265	BP cellular macromolecule catabolic process	42/293	903/16432	1.10493e-08	3.85758e-06	3.65135e-06	ENSBGRG00000000117/ENSBGRG00000000356/ENSBGRG00000000714/ENSBGRG00000001942/ENSBGRG00000002552/ENSBGRG00000002814/ENSBGRG00000003362/ENSBGRG00000003803/ENSBGRG00000003902/ENSBGRG00000004783/ENSBGRG00000005520/ENSBGRG00000005595/ENSBGRG00000006137/ENSBGRG00000006304/ENSBGRG00000006672/ENSBGRG00000007115/ENSBGRG00000008019/ENSBGRG00000008375/ENSBGRG00000008529/ENSBGRG00000009345/ENSBGRG00000012777/…	42
GO:0033365	BP protein localization to organelle	39/293	811/16432	1.60361e-08	5.26927e-06	4.98757e-06	ENSBGRG00000000714/ENSBGRG00000000960/ENSBGRG00000001844/ENSBGRG00000001942/ENSBGRG00000002552/ENSBGRG00000002736/ENSBGRG00000003803/ENSBGRG00000003902/ENSBGRG00000004602/ENSBGRG00000004783/ENSBGRG00000005757/ENSBGRG00000006672/ENSBGRG00000006891/ENSBGRG00000007115/ENSBGRG00000008529/ENSBGRG00000008819/ENSBGRG00000009273/ENSBGRG00000009349/ENSBGRG00000009839/ENSBGRG00000010766/ENSBGRG00000010796/…	39
GO:0015934	CC large ribosomal subunit	18/293	209/16432	3.9331e-08	1.22057e-05	1.15532e-05	ENSBGRG00000000960/ENSBGRG00000003539/ENSBGRG00000003803/ENSBGRG00000003895/ENSBGRG00000003902/ENSBGRG00000004602/ENSBGRG00000004783/ENSBGRG00000004927/ENSBGRG00000007115/ENSBGRG00000013101/ENSBGRG00000013154/ENSBGRG00000014229/ENSBGRG00000016190/ENSBGRG00000016852/ENSBGRG00000020003/ENSBGRG00000021512/ENSBGRG00000024490/ENSBGRG00000026830	18
GO:0000956	BP nuclear-transcribed mRNA catabolic process	19/293	236/16432	4.85587e-08	1.42763e-05	1.3513e-05	ENSBGRG00000001942/ENSBGRG00000002552/ENSBGRG00000002814/ENSBGRG00000003803/ENSBGRG00000003902/ENSBGRG00000004783/ENSBGRG00000007115/ENSBGRG00000008375/ENSBGRG00000008529/ENSBGRG00000012777/ENSBGRG00000013101/ENSBGRG00000013154/ENSBGRG00000014229/ENSBGRG00000016190/ENSBGRG00000020003/ENSBGRG00000021512/ENSBGRG00000023638/ENSBGRG00000024490/ENSBGRG00000025116	19
GO:0046907	BP intracellular transport	61/293	1686/16432	5.2958e-08	1.47912e-05	1.40004e-05	ENSBGRG00000000117/ENSBGRG00000000125/ENSBGRG00000000304/ENSBGRG00000000435/ENSBGRG00000000674/ENSBGRG00000000714/ENSBGRG00000000960/ENSBGRG00000001844/ENSBGRG00000001942/ENSBGRG00000002552/ENSBGRG00000002736/ENSBGRG00000002814/ENSBGRG00000003083/ENSBGRG00000003787/ENSBGRG00000003803/ENSBGRG00000003902/ENSBGRG00000004602/ENSBGRG00000004783/ENSBGRG00000005757/ENSBGRG00000005861/ENSBGRG00000006469/…	61
GO:0042886	BP amide transport	51/293	1293/16432	5.75789e-08	1.5316e-05	1.44972e-05	ENSBGRG00000000304/ENSBGRG00000000435/ENSBGRG00000000674/ENSBGRG00000000714/ENSBGRG00000000960/ENSBGRG00000001844/ENSBGRG00000001942/ENSBGRG00000002552/ENSBGRG00000002736/ENSBGRG00000002814/ENSBGRG00000003083/ENSBGRG00000003770/ENSBGRG00000003803/ENSBGRG00000003902/ENSBGRG00000004602/ENSBGRG00000004783/ENSBGRG00000005757/ENSBGRG00000006672/ENSBGRG00000006891/ENSBGRG00000007115/ENSBGRG00000008529/…	51
GO:0045184	BP establishment of protein localization	52/293	1342/16432	7.38902e-08	1.87614e-05	1.77584e-05	ENSBGRG00000000304/ENSBGRG00000000435/ENSBGRG00000000674/ENSBGRG00000000714/ENSBGRG00000000960/ENSBGRG00000001844/ENSBGRG00000001942/ENSBGRG00000002552/ENSBGRG00000002736/ENSBGRG00000002814/ENSBGRG00000003083/ENSBGRG00000003803/ENSBGRG00000003902/ENSBGRG00000004602/ENSBGRG00000004783/ENSBGRG00000005082/ENSBGRG00000005757/ENSBGRG00000006672/ENSBGRG00000006891/ENSBGRG00000007115/ENSBGRG00000008529/…	52
GO:0015833	BP peptide transport	50/293	1268/16432	8.0294e-08	1.9336e-05	1.83023e-05	ENSBGRG00000000304/ENSBGRG00000000435/ENSBGRG00000000674/ENSBGRG00000000714/ENSBGRG00000000960/ENSBGRG00000001844/ENSBGRG00000001942/ENSBGRG00000002552/ENSBGRG00000002736/ENSBGRG00000002814/ENSBGRG00000003083/ENSBGRG00000003803/ENSBGRG00000003902/ENSBGRG00000004602/ENSBGRG00000004783/ENSBGRG00000005757/ENSBGRG00000006672/ENSBGRG00000006891/ENSBGRG00000007115/ENSBGRG00000008529/ENSBGRG00000008819/…	50
GO:0015031	BP protein transport	49/293	1231/16432	8.30762e-08	1.9336e-05	1.83023e-05	ENSBGRG00000000304/ENSBGRG00000000435/ENSBGRG00000000674/ENSBGRG00000000714/ENSBGRG00000000960/ENSBGRG00000001844/ENSBGRG00000001942/ENSBGRG00000002552/ENSBGRG00000002736/ENSBGRG00000002814/ENSBGRG00000003083/ENSBGRG00000003803/ENSBGRG00000003902/ENSBGRG00000004602/ENSBGRG00000004783/ENSBGRG00000005757/ENSBGRG00000006672/ENSBGRG00000006891/ENSBGRG00000007115/ENSBGRG00000008529/ENSBGRG00000008819/…	49
GO:0043043	BP peptide biosynthetic process	29/293	530/16432	8.84893e-08	1.97721e-05	1.8715e-05	ENSBGRG00000001942/ENSBGRG00000002552/ENSBGRG00000003539/ENSBGRG00000003803/ENSBGRG00000003895/ENSBGRG00000003902/ENSBGRG00000004480/ENSBGRG00000004602/ENSBGRG00000004783/ENSBGRG00000004927/ENSBGRG00000007115/ENSBGRG00000008529/ENSBGRG00000009045/ENSBGRG00000010996/ENSBGRG00000012777/ENSBGRG00000013101/ENSBGRG00000013154/ENSBGRG00000013285/ENSBGRG00000014229/ENSBGRG00000016190/ENSBGRG00000016852/…	29
GO:0022626	CC cytosolic ribosome	19/293	251/16432	1.28883e-07	2.76901e-05	2.62098e-05	ENSBGRG00000000280/ENSBGRG00000001942/ENSBGRG00000002552/ENSBGRG00000003539/ENSBGRG00000003803/ENSBGRG00000003902/ENSBGRG00000004602/ENSBGRG00000004783/ENSBGRG00000007115/ENSBGRG00000008529/ENSBGRG00000012777/ENSBGRG00000013101/ENSBGRG00000013154/ENSBGRG00000014229/ENSBGRG00000016190/ENSBGRG00000020003/ENSBGRG00000021512/ENSBGRG00000024490/ENSBGRG00000025116	19
GO:0006412	BP translation	28/293	509/16432	1.33976e-07	2.77182e-05	2.62363e-05	ENSBGRG00000001942/ENSBGRG00000002552/ENSBGRG00000003539/ENSBGRG00000003803/ENSBGRG00000003895/ENSBGRG00000003902/ENSBGRG00000004480/ENSBGRG00000004602/ENSBGRG00000004783/ENSBGRG00000004927/ENSBGRG00000007115/ENSBGRG00000008529/ENSBGRG00000009045/ENSBGRG00000010996/ENSBGRG00000012777/ENSBGRG00000013101/ENSBGRG00000013154/ENSBGRG00000013285/ENSBGRG00000014229/ENSBGRG00000016190/ENSBGRG00000016852/…	28
GO:0006402	BP mRNA catabolic process	19/293	257/16432	1.86486e-07	3.72039e-05	3.52149e-05	ENSBGRG00000001942/ENSBGRG00000002552/ENSBGRG00000002814/ENSBGRG00000003803/ENSBGRG00000003902/ENSBGRG00000004783/ENSBGRG00000007115/ENSBGRG00000008375/ENSBGRG00000008529/ENSBGRG00000012777/ENSBGRG00000013101/ENSBGRG00000013154/ENSBGRG00000014229/ENSBGRG00000016190/ENSBGRG00000020003/ENSBGRG00000021512/ENSBGRG00000023638/ENSBGRG00000024490/ENSBGRG00000025116	19
GO:0009057	BP macromolecule catabolic process	44/293	1075/16432	1.94662e-07	3.7496e-05	3.54914e-05	ENSBGRG00000000117/ENSBGRG00000000356/ENSBGRG00000000674/ENSBGRG00000000714/ENSBGRG00000001942/ENSBGRG00000002552/ENSBGRG00000002814/ENSBGRG00000003362/ENSBGRG00000003803/ENSBGRG00000003902/ENSBGRG00000004783/ENSBGRG00000005520/ENSBGRG00000005595/ENSBGRG00000005861/ENSBGRG00000006137/ENSBGRG00000006304/ENSBGRG00000006672/ENSBGRG00000007115/ENSBGRG00000008019/ENSBGRG00000008375/ENSBGRG00000008529/…	44
GO:0016071	BP mRNA metabolic process	35/293	754/16432	2.19944e-07	4.09536e-05	3.87642e-05	ENSBGRG00000000223/ENSBGRG00000000280/ENSBGRG00000000304/ENSBGRG00000000435/ENSBGRG00000000870/ENSBGRG00000001249/ENSBGRG00000001942/ENSBGRG00000002552/ENSBGRG00000002814/ENSBGRG00000003347/ENSBGRG00000003803/ENSBGRG00000003902/ENSBGRG00000004783/ENSBGRG00000006341/ENSBGRG00000007115/ENSBGRG00000007313/ENSBGRG00000008312/ENSBGRG00000008375/ENSBGRG00000008529/ENSBGRG00000009296/ENSBGRG00000011403/…	35
GO:0006401	BP RNA catabolic process	20/293	292/16432	3.03713e-07	5.47272e-05	5.18014e-05	ENSBGRG00000001942/ENSBGRG00000002552/ENSBGRG00000002814/ENSBGRG00000003803/ENSBGRG00000003902/ENSBGRG00000004783/ENSBGRG00000007115/ENSBGRG00000008375/ENSBGRG00000008529/ENSBGRG00000012777/ENSBGRG00000013101/ENSBGRG00000013154/ENSBGRG00000014229/ENSBGRG00000016190/ENSBGRG00000020003/ENSBGRG00000021512/ENSBGRG00000023638/ENSBGRG00000024490/ENSBGRG00000025116/ENSBGRG00000026740	20
GO:0043604	BP amide biosynthetic process	31/293	642/16432	4.9374e-07	8.61885e-05	8.15808e-05	ENSBGRG00000001942/ENSBGRG00000002552/ENSBGRG00000003539/ENSBGRG00000003803/ENSBGRG00000003895/ENSBGRG00000003902/ENSBGRG00000004480/ENSBGRG00000004602/ENSBGRG00000004783/ENSBGRG00000004927/ENSBGRG00000006674/ENSBGRG00000007115/ENSBGRG00000008529/ENSBGRG00000009045/ENSBGRG00000010996/ENSBGRG00000012777/ENSBGRG00000013101/ENSBGRG00000013154/ENSBGRG00000013285/ENSBGRG00000013575/ENSBGRG00000014229/…	31
GO:0006518	BP peptide metabolic process	31/293	657/16432	8.08858e-07	0.000136918	0.000129598	ENSBGRG00000000117/ENSBGRG00000001942/ENSBGRG00000002552/ENSBGRG00000003539/ENSBGRG00000003803/ENSBGRG00000003895/ENSBGRG00000003902/ENSBGRG00000004480/ENSBGRG00000004602/ENSBGRG00000004783/ENSBGRG00000004927/ENSBGRG00000007115/ENSBGRG00000008529/ENSBGRG00000009045/ENSBGRG00000010996/ENSBGRG00000012777/ENSBGRG00000013101/ENSBGRG00000013154/ENSBGRG00000013214/ENSBGRG00000013285/ENSBGRG00000014229/…	31
GO:0002181	BP cytoplasmic translation	16/293	210/16432	1.18382e-06	0.000194495	0.000184097	ENSBGRG00000001942/ENSBGRG00000002552/ENSBGRG00000003539/ENSBGRG00000003803/ENSBGRG00000003902/ENSBGRG00000004602/ENSBGRG00000004783/ENSBGRG00000007115/ENSBGRG00000012777/ENSBGRG00000013101/ENSBGRG00000013154/ENSBGRG00000014229/ENSBGRG00000016190/ENSBGRG00000020003/ENSBGRG00000021512/ENSBGRG00000024490	16
GO:0044445	CC cytosolic part	22/293	378/16432	1.23859e-06	0.000197679	0.000187111	ENSBGRG00000000280/ENSBGRG00000001942/ENSBGRG00000002552/ENSBGRG00000003539/ENSBGRG00000003803/ENSBGRG00000003902/ENSBGRG00000004602/ENSBGRG00000004783/ENSBGRG00000007115/ENSBGRG00000008529/ENSBGRG00000010811/ENSBGRG00000012777/ENSBGRG00000013101/ENSBGRG00000013154/ENSBGRG00000014229/ENSBGRG00000016190/ENSBGRG00000016313/ENSBGRG00000020003/ENSBGRG00000021512/ENSBGRG00000024490/ENSBGRG00000025116/…	22
GO:0071705	BP nitrogen compound transport	54/293	1563/16432	1.54229e-06	0.000239312	0.000226519	ENSBGRG00000000125/ENSBGRG00000000304/ENSBGRG00000000435/ENSBGRG00000000674/ENSBGRG00000000714/ENSBGRG00000000960/ENSBGRG00000001844/ENSBGRG00000001942/ENSBGRG00000002552/ENSBGRG00000002736/ENSBGRG00000002814/ENSBGRG00000003083/ENSBGRG00000003770/ENSBGRG00000003803/ENSBGRG00000003902/ENSBGRG00000004602/ENSBGRG00000004783/ENSBGRG00000005757/ENSBGRG00000006672/ENSBGRG00000006891/ENSBGRG00000007115/…	54
GO:1990904	CC ribonucleoprotein complex	41/293	1068/16432	2.73929e-06	0.000413558	0.000391449	ENSBGRG00000000280/ENSBGRG00000000304/ENSBGRG00000000435/ENSBGRG00000000870/ENSBGRG00000000960/ENSBGRG00000000983/ENSBGRG00000001942/ENSBGRG00000002552/ENSBGRG00000002814/ENSBGRG00000003539/ENSBGRG00000003803/ENSBGRG00000003895/ENSBGRG00000003902/ENSBGRG00000004602/ENSBGRG00000004783/ENSBGRG00000004927/ENSBGRG00000006341/ENSBGRG00000007115/ENSBGRG00000007313/ENSBGRG00000008312/ENSBGRG00000008375/…	41
GO:0022625	CC cytosolic large ribosomal subunit	13/293	152/16432	3.3826e-06	0.000497242	0.000470659	ENSBGRG00000003539/ENSBGRG00000003803/ENSBGRG00000003902/ENSBGRG00000004602/ENSBGRG00000004783/ENSBGRG00000007115/ENSBGRG00000013101/ENSBGRG00000013154/ENSBGRG00000014229/ENSBGRG00000016190/ENSBGRG00000020003/ENSBGRG00000021512/ENSBGRG00000024490	13
GO:0009056	BP catabolic process	62/293	1950/16432	3.58082e-06	0.000512884	0.000485465	ENSBGRG00000000117/ENSBGRG00000000125/ENSBGRG00000000356/ENSBGRG00000000674/ENSBGRG00000000714/ENSBGRG00000001942/ENSBGRG00000002552/ENSBGRG00000002736/ENSBGRG00000002814/ENSBGRG00000003362/ENSBGRG00000003787/ENSBGRG00000003789/ENSBGRG00000003803/ENSBGRG00000003902/ENSBGRG00000004783/ENSBGRG00000004937/ENSBGRG00000005279/ENSBGRG00000005520/ENSBGRG00000005595/ENSBGRG00000005861/ENSBGRG00000005883/…	62
GO:0044248	BP cellular catabolic process	58/293	1779/16432	3.6974e-06	0.000516343	0.000488739	ENSBGRG00000000117/ENSBGRG00000000356/ENSBGRG00000000674/ENSBGRG00000000714/ENSBGRG00000001942/ENSBGRG00000002552/ENSBGRG00000002736/ENSBGRG00000002814/ENSBGRG00000003362/ENSBGRG00000003787/ENSBGRG00000003803/ENSBGRG00000003902/ENSBGRG00000004783/ENSBGRG00000004937/ENSBGRG00000005279/ENSBGRG00000005520/ENSBGRG00000005595/ENSBGRG00000005883/ENSBGRG00000006137/ENSBGRG00000006304/ENSBGRG00000006672/…	58
GO:0042254	BP ribosome biogenesis	19/293	316/16432	4.18769e-06	0.000570547	0.000540045	ENSBGRG00000000807/ENSBGRG00000000960/ENSBGRG00000000983/ENSBGRG00000001942/ENSBGRG00000003803/ENSBGRG00000004602/ENSBGRG00000005177/ENSBGRG00000008375/ENSBGRG00000008529/ENSBGRG00000009045/ENSBGRG00000010996/ENSBGRG00000013101/ENSBGRG00000015906/ENSBGRG00000016190/ENSBGRG00000017950/ENSBGRG00000020003/ENSBGRG00000021512/ENSBGRG00000026567/ENSBGRG00000026645	19
GO:0034655	BP nucleobase-containing compound catabolic process	24/293	473/16432	4.45704e-06	0.000592786	0.000561095	ENSBGRG00000001942/ENSBGRG00000002552/ENSBGRG00000002814/ENSBGRG00000003803/ENSBGRG00000003902/ENSBGRG00000004783/ENSBGRG00000005279/ENSBGRG00000007115/ENSBGRG00000008375/ENSBGRG00000008529/ENSBGRG00000010811/ENSBGRG00000012777/ENSBGRG00000013101/ENSBGRG00000013154/ENSBGRG00000013906/ENSBGRG00000014229/ENSBGRG00000016185/ENSBGRG00000016190/ENSBGRG00000020003/ENSBGRG00000021512/ENSBGRG00000023638/…	24
GO:1901575	BP organic substance catabolic process	56/293	1715/16432	5.40002e-06	0.0007015	0.000663997	ENSBGRG00000000117/ENSBGRG00000000125/ENSBGRG00000000356/ENSBGRG00000000674/ENSBGRG00000000714/ENSBGRG00000001942/ENSBGRG00000002552/ENSBGRG00000002736/ENSBGRG00000002814/ENSBGRG00000003362/ENSBGRG00000003803/ENSBGRG00000003902/ENSBGRG00000004783/ENSBGRG00000004937/ENSBGRG00000005279/ENSBGRG00000005520/ENSBGRG00000005595/ENSBGRG00000005861/ENSBGRG00000005883/ENSBGRG00000006137/ENSBGRG00000006304/…	56
GO:0044270	BP cellular nitrogen compound catabolic process	25/293	524/16432	8.20383e-06	0.00104151	0.000985833	ENSBGRG00000001942/ENSBGRG00000002552/ENSBGRG00000002814/ENSBGRG00000003803/ENSBGRG00000003902/ENSBGRG00000004783/ENSBGRG00000005279/ENSBGRG00000007115/ENSBGRG00000008375/ENSBGRG00000008529/ENSBGRG00000010811/ENSBGRG00000012777/ENSBGRG00000013101/ENSBGRG00000013154/ENSBGRG00000013575/ENSBGRG00000013906/ENSBGRG00000014229/ENSBGRG00000016185/ENSBGRG00000016190/ENSBGRG00000020003/ENSBGRG00000021512/…	25
GO:0042788	CC polysomal ribosome	8/293	59/16432	9.35743e-06	0.00116157	0.00109947	ENSBGRG00000002552/ENSBGRG00000003803/ENSBGRG00000003902/ENSBGRG00000004602/ENSBGRG00000004783/ENSBGRG00000013154/ENSBGRG00000016190/ENSBGRG00000020003	8
GO:0003723	MF RNA binding	39/293	1048/16432	1.01889e-05	0.00123729	0.00117114	ENSBGRG00000000223/ENSBGRG00000000280/ENSBGRG00000000435/ENSBGRG00000000960/ENSBGRG00000000983/ENSBGRG00000001249/ENSBGRG00000001800/ENSBGRG00000001942/ENSBGRG00000003539/ENSBGRG00000003803/ENSBGRG00000004480/ENSBGRG00000004602/ENSBGRG00000004783/ENSBGRG00000007115/ENSBGRG00000007313/ENSBGRG00000008375/ENSBGRG00000010996/ENSBGRG00000011403/ENSBGRG00000012777/ENSBGRG00000013154/ENSBGRG00000013214/…	39
GO:0043603	BP cellular amide metabolic process	35/293	897/16432	1.11923e-05	0.00133022	0.0012591	ENSBGRG00000000117/ENSBGRG00000001942/ENSBGRG00000002552/ENSBGRG00000003212/ENSBGRG00000003539/ENSBGRG00000003803/ENSBGRG00000003895/ENSBGRG00000003902/ENSBGRG00000004480/ENSBGRG00000004602/ENSBGRG00000004783/ENSBGRG00000004927/ENSBGRG00000006674/ENSBGRG00000007115/ENSBGRG00000008529/ENSBGRG00000009045/ENSBGRG00000010996/ENSBGRG00000012777/ENSBGRG00000013101/ENSBGRG00000013154/ENSBGRG00000013214/…	35
GO:0071702	BP organic substance transport	59/293	1900/16432	1.34903e-05	0.00156993	0.001486	ENSBGRG00000000125/ENSBGRG00000000304/ENSBGRG00000000435/ENSBGRG00000000674/ENSBGRG00000000714/ENSBGRG00000000960/ENSBGRG00000001844/ENSBGRG00000001942/ENSBGRG00000002552/ENSBGRG00000002736/ENSBGRG00000002814/ENSBGRG00000003083/ENSBGRG00000003770/ENSBGRG00000003803/ENSBGRG00000003902/ENSBGRG00000004602/ENSBGRG00000004783/ENSBGRG00000005757/ENSBGRG00000005861/ENSBGRG00000006672/ENSBGRG00000006891/…	59
GO:0042273	BP ribosomal large subunit biogenesis	10/293	104/16432	1.6604e-05	0.00189285	0.00179166	ENSBGRG00000000983/ENSBGRG00000003803/ENSBGRG00000004602/ENSBGRG00000009045/ENSBGRG00000010996/ENSBGRG00000013101/ENSBGRG00000015906/ENSBGRG00000016190/ENSBGRG00000020003/ENSBGRG00000021512	10
GO:0006396	BP RNA processing	34/293	878/16432	1.76518e-05	0.00195058	0.0018463	ENSBGRG00000000223/ENSBGRG00000000280/ENSBGRG00000000304/ENSBGRG00000000435/ENSBGRG00000000807/ENSBGRG00000000870/ENSBGRG00000000960/ENSBGRG00000000983/ENSBGRG00000001249/ENSBGRG00000001942/ENSBGRG00000002814/ENSBGRG00000004602/ENSBGRG00000006341/ENSBGRG00000007313/ENSBGRG00000008312/ENSBGRG00000008375/ENSBGRG00000008529/ENSBGRG00000009296/ENSBGRG00000010996/ENSBGRG00000011403/ENSBGRG00000013101/…	34
GO:0098798	CC mitochondrial protein complex	18/293	319/16432	1.78087e-05	0.00195058	0.0018463	ENSBGRG00000000960/ENSBGRG00000001191/ENSBGRG00000001844/ENSBGRG00000002707/ENSBGRG00000002891/ENSBGRG00000003880/ENSBGRG00000003895/ENSBGRG00000004798/ENSBGRG00000004927/ENSBGRG00000005916/ENSBGRG00000008819/ENSBGRG00000010730/ENSBGRG00000010796/ENSBGRG00000016852/ENSBGRG00000018011/ENSBGRG00000019621/ENSBGRG00000021770/ENSBGRG00000026830	18
GO:0034613	BP cellular protein localization	52/293	1632/16432	2.45517e-05	0.00263742	0.00249642	ENSBGRG00000000304/ENSBGRG00000000435/ENSBGRG00000000674/ENSBGRG00000000714/ENSBGRG00000000960/ENSBGRG00000001844/ENSBGRG00000001942/ENSBGRG00000002552/ENSBGRG00000002736/ENSBGRG00000002814/ENSBGRG00000003803/ENSBGRG00000003902/ENSBGRG00000004602/ENSBGRG00000004783/ENSBGRG00000005757/ENSBGRG00000005829/ENSBGRG00000006672/ENSBGRG00000006891/ENSBGRG00000007115/ENSBGRG00000008529/ENSBGRG00000008819/…	52
GO:0046700	BP heterocycle catabolic process	24/293	525/16432	2.51214e-05	0.0026477	0.00250615	ENSBGRG00000001942/ENSBGRG00000002552/ENSBGRG00000002814/ENSBGRG00000003803/ENSBGRG00000003902/ENSBGRG00000004783/ENSBGRG00000005279/ENSBGRG00000007115/ENSBGRG00000008375/ENSBGRG00000008529/ENSBGRG00000010811/ENSBGRG00000012777/ENSBGRG00000013101/ENSBGRG00000013154/ENSBGRG00000013906/ENSBGRG00000014229/ENSBGRG00000016185/ENSBGRG00000016190/ENSBGRG00000020003/ENSBGRG00000021512/ENSBGRG00000023638/…	24
GO:0022613	BP ribonucleoprotein complex biogenesis	23/293	498/16432	3.17303e-05	0.00328233	0.00310685	ENSBGRG00000000435/ENSBGRG00000000807/ENSBGRG00000000870/ENSBGRG00000000960/ENSBGRG00000000983/ENSBGRG00000001942/ENSBGRG00000002552/ENSBGRG00000003803/ENSBGRG00000004602/ENSBGRG00000005177/ENSBGRG00000008312/ENSBGRG00000008375/ENSBGRG00000008529/ENSBGRG00000009045/ENSBGRG00000010996/ENSBGRG00000013101/ENSBGRG00000015906/ENSBGRG00000016190/ENSBGRG00000017950/ENSBGRG00000020003/ENSBGRG00000021512/…	23
GO:0006364	BP rRNA processing	14/293	217/16432	3.63159e-05	0.00368837	0.00349119	ENSBGRG00000000807/ENSBGRG00000000960/ENSBGRG00000000983/ENSBGRG00000001942/ENSBGRG00000004602/ENSBGRG00000008375/ENSBGRG00000008529/ENSBGRG00000010996/ENSBGRG00000013101/ENSBGRG00000016190/ENSBGRG00000017950/ENSBGRG00000021512/ENSBGRG00000026567/ENSBGRG00000026645	14
GO:0019439	BP aromatic compound catabolic process	24/293	540/16432	3.9422e-05	0.00393234	0.00372212	ENSBGRG00000001942/ENSBGRG00000002552/ENSBGRG00000002814/ENSBGRG00000003803/ENSBGRG00000003902/ENSBGRG00000004783/ENSBGRG00000005279/ENSBGRG00000007115/ENSBGRG00000008375/ENSBGRG00000008529/ENSBGRG00000010811/ENSBGRG00000012777/ENSBGRG00000013101/ENSBGRG00000013154/ENSBGRG00000013906/ENSBGRG00000014229/ENSBGRG00000016185/ENSBGRG00000016190/ENSBGRG00000020003/ENSBGRG00000021512/ENSBGRG00000023638/…	24
GO:0005844	CC polysome	10/293	116/16432	4.30118e-05	0.00421516	0.00398981	ENSBGRG00000001942/ENSBGRG00000002552/ENSBGRG00000003803/ENSBGRG00000003902/ENSBGRG00000004602/ENSBGRG00000004783/ENSBGRG00000013154/ENSBGRG00000016190/ENSBGRG00000020003/ENSBGRG00000025116	10
GO:0072657	BP protein localization to membrane	24/293	549/16432	5.11786e-05	0.00492903	0.00466552	ENSBGRG00000000674/ENSBGRG00000001942/ENSBGRG00000002552/ENSBGRG00000003803/ENSBGRG00000003902/ENSBGRG00000004783/ENSBGRG00000005829/ENSBGRG00000006672/ENSBGRG00000006891/ENSBGRG00000007115/ENSBGRG00000008529/ENSBGRG00000012777/ENSBGRG00000013101/ENSBGRG00000013154/ENSBGRG00000013394/ENSBGRG00000014229/ENSBGRG00000016190/ENSBGRG00000020003/ENSBGRG00000021512/ENSBGRG00000022454/ENSBGRG00000024490/…	24
GO:0070727	BP cellular macromolecule localization	52/293	1684/16432	5.6584e-05	0.00535726	0.00507086	ENSBGRG00000000304/ENSBGRG00000000435/ENSBGRG00000000674/ENSBGRG00000000714/ENSBGRG00000000960/ENSBGRG00000001844/ENSBGRG00000001942/ENSBGRG00000002552/ENSBGRG00000002736/ENSBGRG00000002814/ENSBGRG00000003803/ENSBGRG00000003902/ENSBGRG00000004602/ENSBGRG00000004783/ENSBGRG00000005757/ENSBGRG00000005829/ENSBGRG00000006672/ENSBGRG00000006891/ENSBGRG00000007115/ENSBGRG00000008529/ENSBGRG00000008819/…	52
GO:0034470	BP ncRNA processing	18/293	361/16432	8.93345e-05	0.00831704	0.00787241	ENSBGRG00000000807/ENSBGRG00000000870/ENSBGRG00000000960/ENSBGRG00000000983/ENSBGRG00000001942/ENSBGRG00000004602/ENSBGRG00000008375/ENSBGRG00000008529/ENSBGRG00000010996/ENSBGRG00000013101/ENSBGRG00000015711/ENSBGRG00000016190/ENSBGRG00000016689/ENSBGRG00000017950/ENSBGRG00000019530/ENSBGRG00000021512/ENSBGRG00000026567/ENSBGRG00000026645	18
GO:1901361	BP organic cyclic compound catabolic process	24/293	583/16432	0.000129325	0.0118428	0.0112097	ENSBGRG00000001942/ENSBGRG00000002552/ENSBGRG00000002814/ENSBGRG00000003803/ENSBGRG00000003902/ENSBGRG00000004783/ENSBGRG00000005279/ENSBGRG00000007115/ENSBGRG00000008375/ENSBGRG00000008529/ENSBGRG00000010811/ENSBGRG00000012777/ENSBGRG00000013101/ENSBGRG00000013154/ENSBGRG00000013906/ENSBGRG00000014229/ENSBGRG00000016185/ENSBGRG00000016190/ENSBGRG00000020003/ENSBGRG00000021512/ENSBGRG00000023638/…	24
GO:0042775	BP mitochondrial ATP synthesis coupled electron transport	9/293	109/16432	0.000144623	0.01303	0.0123334	ENSBGRG00000001191/ENSBGRG00000002707/ENSBGRG00000002891/ENSBGRG00000003880/ENSBGRG00000005916/ENSBGRG00000010730/ENSBGRG00000010796/ENSBGRG00000013214/ENSBGRG00000019621	9
GO:0042773	BP ATP synthesis coupled electron transport	9/293	110/16432	0.000155089	0.0137513	0.0130161	ENSBGRG00000001191/ENSBGRG00000002707/ENSBGRG00000002891/ENSBGRG00000003880/ENSBGRG00000005916/ENSBGRG00000010730/ENSBGRG00000010796/ENSBGRG00000013214/ENSBGRG00000019621	9
GO:0016072	BP rRNA metabolic process	14/293	252/16432	0.00017964	0.0156792	0.014841	ENSBGRG00000000807/ENSBGRG00000000960/ENSBGRG00000000983/ENSBGRG00000001942/ENSBGRG00000004602/ENSBGRG00000008375/ENSBGRG00000008529/ENSBGRG00000010996/ENSBGRG00000013101/ENSBGRG00000016190/ENSBGRG00000017950/ENSBGRG00000021512/ENSBGRG00000026567/ENSBGRG00000026645	14
GO:2000118	BP regulation of sodium-dependent phosphate transport	3/293	7/16432	0.00018625	0.0160061	0.0151504	ENSBGRG00000003347/ENSBGRG00000009273/ENSBGRG00000013735	3
GO:0098803	CC respiratory chain complex	8/293	101/16432	0.000447329	0.0378603	0.0358363	ENSBGRG00000001191/ENSBGRG00000002707/ENSBGRG00000002891/ENSBGRG00000003880/ENSBGRG00000005916/ENSBGRG00000010730/ENSBGRG00000010796/ENSBGRG00000019621	8
GO:0098556	CC cytoplasmic side of rough endoplasmic reticulum membrane	5/293	37/16432	0.000475692	0.0396599	0.0375397	ENSBGRG00000002552/ENSBGRG00000003902/ENSBGRG00000014229/ENSBGRG00000020003/ENSBGRG00000021512	5
GO:0034660	BP ncRNA metabolic process	21/293	526/16432	0.000510411	0.0407313	0.0385538	ENSBGRG00000000807/ENSBGRG00000000870/ENSBGRG00000000960/ENSBGRG00000000983/ENSBGRG00000001942/ENSBGRG00000004602/ENSBGRG00000008375/ENSBGRG00000008529/ENSBGRG00000010996/ENSBGRG00000011427/ENSBGRG00000013101/ENSBGRG00000015711/ENSBGRG00000016190/ENSBGRG00000016689/ENSBGRG00000016762/ENSBGRG00000017950/ENSBGRG00000019530/ENSBGRG00000021512/ENSBGRG00000025414/ENSBGRG00000026567/ENSBGRG00000026645	21
GO:0005746	CC mitochondrial respirasome	8/293	103/16432	0.000510417	0.0407313	0.0385538	ENSBGRG00000001191/ENSBGRG00000002707/ENSBGRG00000002891/ENSBGRG00000003880/ENSBGRG00000005916/ENSBGRG00000010730/ENSBGRG00000010796/ENSBGRG00000019621	8
GO:0006289	BP nucleotide-excision repair	8/293	103/16432	0.000510417	0.0407313	0.0385538	ENSBGRG00000006304/ENSBGRG00000009296/ENSBGRG00000013413/ENSBGRG00000016678/ENSBGRG00000016762/ENSBGRG00000023119/ENSBGRG00000024546/ENSBGRG00000026645	8
GO:0007005	BP mitochondrion organization	22/293	567/16432	0.000553061	0.0435127	0.0411865	ENSBGRG00000000356/ENSBGRG00000000674/ENSBGRG00000000960/ENSBGRG00000001191/ENSBGRG00000001844/ENSBGRG00000002707/ENSBGRG00000002822/ENSBGRG00000003787/ENSBGRG00000004798/ENSBGRG00000004927/ENSBGRG00000005916/ENSBGRG00000008219/ENSBGRG00000008819/ENSBGRG00000009839/ENSBGRG00000010730/ENSBGRG00000010796/ENSBGRG00000012865/ENSBGRG00000013214/ENSBGRG00000015282/ENSBGRG00000017355/ENSBGRG00000019621/…	22
GO:0022904	BP respiratory electron transport chain	9/293	131/16432	0.00057074	0.0442799	0.0419127	ENSBGRG00000001191/ENSBGRG00000002707/ENSBGRG00000002891/ENSBGRG00000003880/ENSBGRG00000005916/ENSBGRG00000010730/ENSBGRG00000010796/ENSBGRG00000013214/ENSBGRG00000019621	9
GO:0043161	BP proteasome-mediated ubiquitin-dependent protein catabolic process	16/293	353/16432	0.000626428	0.0479346	0.045372	ENSBGRG00000000117/ENSBGRG00000003362/ENSBGRG00000005520/ENSBGRG00000005595/ENSBGRG00000006137/ENSBGRG00000006304/ENSBGRG00000008019/ENSBGRG00000009345/ENSBGRG00000012856/ENSBGRG00000013378/ENSBGRG00000014385/ENSBGRG00000016813/ENSBGRG00000020026/ENSBGRG00000023439/ENSBGRG00000025073/ENSBGRG00000026236	16
GO:1902494	CC catalytic complex	44/293	1497/16432	0.000656787	0.0490246	0.0464037	ENSBGRG00000000435/ENSBGRG00000000674/ENSBGRG00000000696/ENSBGRG00000000870/ENSBGRG00000001191/ENSBGRG00000001785/ENSBGRG00000002707/ENSBGRG00000002814/ENSBGRG00000003542/ENSBGRG00000003787/ENSBGRG00000003880/ENSBGRG00000005177/ENSBGRG00000005916/ENSBGRG00000006304/ENSBGRG00000006341/ENSBGRG00000006469/ENSBGRG00000007315/ENSBGRG00000008048/ENSBGRG00000008312/ENSBGRG00000009296/ENSBGRG00000009345/…	44
GO:0070469	CC respirasome	8/293	107/16432	0.000658226	0.0490246	0.0464037	ENSBGRG00000001191/ENSBGRG00000002707/ENSBGRG00000002891/ENSBGRG00000003880/ENSBGRG00000005916/ENSBGRG00000010730/ENSBGRG00000010796/ENSBGRG00000019621	8
GO:1901566	BP organonitrogen compound biosynthetic process	45/293	1547/16432	0.000705157	0.051829	0.0490582	ENSBGRG00000000417/ENSBGRG00000001942/ENSBGRG00000002552/ENSBGRG00000003212/ENSBGRG00000003312/ENSBGRG00000003347/ENSBGRG00000003539/ENSBGRG00000003803/ENSBGRG00000003895/ENSBGRG00000003902/ENSBGRG00000004480/ENSBGRG00000004602/ENSBGRG00000004783/ENSBGRG00000004927/ENSBGRG00000006674/ENSBGRG00000007115/ENSBGRG00000007547/ENSBGRG00000008048/ENSBGRG00000008529/ENSBGRG00000009045/ENSBGRG00000010811/…	45
GO:0005740	CC mitochondrial envelope	27/293	780/16432	0.000782233	0.0567474	0.0537137	ENSBGRG00000000117/ENSBGRG00000000356/ENSBGRG00000000566/ENSBGRG00000001191/ENSBGRG00000001844/ENSBGRG00000002707/ENSBGRG00000002891/ENSBGRG00000003880/ENSBGRG00000003895/ENSBGRG00000004798/ENSBGRG00000004927/ENSBGRG00000005503/ENSBGRG00000005916/ENSBGRG00000008819/ENSBGRG00000009349/ENSBGRG00000009722/ENSBGRG00000009839/ENSBGRG00000010730/ENSBGRG00000010796/ENSBGRG00000013214/ENSBGRG00000015282/…	27
GO:0034383	BP low-density lipoprotein particle clearance	4/293	24/16432	0.000794061	0.056867	0.0538268	ENSBGRG00000000714/ENSBGRG00000003789/ENSBGRG00000005861/ENSBGRG00000025764	4
GO:0016655	MF oxidoreductase activity, acting on NAD(P)H, quinone or similar compound as acceptor	6/293	62/16432	0.000812198	0.0574296	0.0543593	ENSBGRG00000001191/ENSBGRG00000002707/ENSBGRG00000003880/ENSBGRG00000004937/ENSBGRG00000010730/ENSBGRG00000019621	6
GO:0051438	BP regulation of ubiquitin-protein transferase activity	6/293	63/16432	0.000884468	0.061758	0.0584563	ENSBGRG00000004602/ENSBGRG00000006397/ENSBGRG00000013214/ENSBGRG00000013378/ENSBGRG00000014229/ENSBGRG00000014770	6
GO:0045333	BP cellular respiration	11/293	199/16432	0.00091088	0.0622093	0.0588835	ENSBGRG00000000566/ENSBGRG00000001191/ENSBGRG00000002707/ENSBGRG00000002822/ENSBGRG00000002891/ENSBGRG00000003880/ENSBGRG00000005916/ENSBGRG00000010730/ENSBGRG00000010796/ENSBGRG00000013214/ENSBGRG00000019621	11
GO:0061695	CC transferase complex, transferring phosphorus-containing groups	13/293	263/16432	0.000913205	0.0622093	0.0588835	ENSBGRG00000000696/ENSBGRG00000003542/ENSBGRG00000003787/ENSBGRG00000005177/ENSBGRG00000009296/ENSBGRG00000009345/ENSBGRG00000010811/ENSBGRG00000015711/ENSBGRG00000016762/ENSBGRG00000019530/ENSBGRG00000024546/ENSBGRG00000025414/ENSBGRG00000026645	13
GO:0006294	BP nucleotide-excision repair, preincision complex assembly	4/293	25/16432	0.000932156	0.0624713	0.0591315	ENSBGRG00000006304/ENSBGRG00000009296/ENSBGRG00000023119/ENSBGRG00000026645	4
GO:0061394	BP regulation of transcription from RNA polymerase II promoter in response to arsenic-containing substance	2/293	3/16432	0.000939418	0.0624713	0.0591315	ENSBGRG00000003347/ENSBGRG00000021213	2
GO:0042255	BP ribosome assembly	7/293	88/16432	0.000987666	0.0649071	0.0614371	ENSBGRG00000000960/ENSBGRG00000000983/ENSBGRG00000001942/ENSBGRG00000003803/ENSBGRG00000004602/ENSBGRG00000008529/ENSBGRG00000020003	7
GO:0005730	CC nucleolus	31/293	960/16432	0.00101272	0.06578	0.0622633	ENSBGRG00000000280/ENSBGRG00000000807/ENSBGRG00000000870/ENSBGRG00000000983/ENSBGRG00000001249/ENSBGRG00000001942/ENSBGRG00000003370/ENSBGRG00000003666/ENSBGRG00000003902/ENSBGRG00000004602/ENSBGRG00000005070/ENSBGRG00000005177/ENSBGRG00000005503/ENSBGRG00000008085/ENSBGRG00000008375/ENSBGRG00000010996/ENSBGRG00000012777/ENSBGRG00000013394/ENSBGRG00000013616/ENSBGRG00000014229/ENSBGRG00000014770/…	31
GO:0006119	BP oxidative phosphorylation	9/293	143/16432	0.00106939	0.068662	0.0649913	ENSBGRG00000001191/ENSBGRG00000002707/ENSBGRG00000002891/ENSBGRG00000003880/ENSBGRG00000005916/ENSBGRG00000010730/ENSBGRG00000010796/ENSBGRG00000013214/ENSBGRG00000019621	9
GO:0010966	BP regulation of phosphate transport	3/293	12/16432	0.00109562	0.0695472	0.0658292	ENSBGRG00000003347/ENSBGRG00000009273/ENSBGRG00000013735	3
GO:0000313	CC organellar ribosome	7/293	90/16432	0.00112787	0.0700031	0.0662607	ENSBGRG00000000960/ENSBGRG00000003895/ENSBGRG00000004927/ENSBGRG00000016852/ENSBGRG00000018011/ENSBGRG00000021770/ENSBGRG00000026830	7
GO:0005761	CC mitochondrial ribosome	7/293	90/16432	0.00112787	0.0700031	0.0662607	ENSBGRG00000000960/ENSBGRG00000003895/ENSBGRG00000004927/ENSBGRG00000016852/ENSBGRG00000018011/ENSBGRG00000021770/ENSBGRG00000026830	7
GO:0015980	BP energy derivation by oxidation of organic compounds	13/293	272/16432	0.00123995	0.0753922	0.0713617	ENSBGRG00000000566/ENSBGRG00000000674/ENSBGRG00000001191/ENSBGRG00000002707/ENSBGRG00000002822/ENSBGRG00000002891/ENSBGRG00000003880/ENSBGRG00000005916/ENSBGRG00000010730/ENSBGRG00000010796/ENSBGRG00000013214/ENSBGRG00000019621/ENSBGRG00000022027	13
GO:0070925	BP organelle assembly	30/293	930/16432	0.00124169	0.0753922	0.0713617	ENSBGRG00000000594/ENSBGRG00000000674/ENSBGRG00000000696/ENSBGRG00000000960/ENSBGRG00000000983/ENSBGRG00000001714/ENSBGRG00000001942/ENSBGRG00000002552/ENSBGRG00000003666/ENSBGRG00000003787/ENSBGRG00000003803/ENSBGRG00000004602/ENSBGRG00000006672/ENSBGRG00000007157/ENSBGRG00000007315/ENSBGRG00000007519/ENSBGRG00000007737/ENSBGRG00000008529/ENSBGRG00000009345/ENSBGRG00000009349/ENSBGRG00000012181/…	30
GO:0005198	MF structural molecule activity	26/293	766/16432	0.00129379	0.0762304	0.0721551	ENSBGRG00000001942/ENSBGRG00000002452/ENSBGRG00000002552/ENSBGRG00000003539/ENSBGRG00000003803/ENSBGRG00000003895/ENSBGRG00000003902/ENSBGRG00000004602/ENSBGRG00000004783/ENSBGRG00000004798/ENSBGRG00000004927/ENSBGRG00000005829/ENSBGRG00000007115/ENSBGRG00000008529/ENSBGRG00000009722/ENSBGRG00000012777/ENSBGRG00000013101/ENSBGRG00000013154/ENSBGRG00000014229/ENSBGRG00000016190/ENSBGRG00000016852/…	26
GO:0098800	CC inner mitochondrial membrane protein complex	10/293	177/16432	0.0013096	0.0762304	0.0721551	ENSBGRG00000001191/ENSBGRG00000001844/ENSBGRG00000002707/ENSBGRG00000002891/ENSBGRG00000003880/ENSBGRG00000004798/ENSBGRG00000005916/ENSBGRG00000010730/ENSBGRG00000010796/ENSBGRG00000019621	10
GO:0006511	BP ubiquitin-dependent protein catabolic process	19/293	490/16432	0.00131694	0.0762304	0.0721551	ENSBGRG00000000117/ENSBGRG00000003362/ENSBGRG00000005520/ENSBGRG00000005595/ENSBGRG00000006137/ENSBGRG00000006304/ENSBGRG00000006672/ENSBGRG00000008019/ENSBGRG00000009345/ENSBGRG00000012856/ENSBGRG00000013378/ENSBGRG00000014385/ENSBGRG00000016813/ENSBGRG00000020026/ENSBGRG00000020263/ENSBGRG00000023439/ENSBGRG00000023826/ENSBGRG00000025073/ENSBGRG00000026236	19
GO:0006283	BP transcription-coupled nucleotide-excision repair	6/293	68/16432	0.00132299	0.0762304	0.0721551	ENSBGRG00000006304/ENSBGRG00000009296/ENSBGRG00000013413/ENSBGRG00000016678/ENSBGRG00000016762/ENSBGRG00000024546	6
GO:0010498	BP proteasomal protein catabolic process	16/293	379/16432	0.00132373	0.0762304	0.0721551	ENSBGRG00000000117/ENSBGRG00000003362/ENSBGRG00000005520/ENSBGRG00000005595/ENSBGRG00000006137/ENSBGRG00000006304/ENSBGRG00000008019/ENSBGRG00000009345/ENSBGRG00000012856/ENSBGRG00000013378/ENSBGRG00000014385/ENSBGRG00000016813/ENSBGRG00000020026/ENSBGRG00000023439/ENSBGRG00000025073/ENSBGRG00000026236	16
GO:0070142	BP synaptic vesicle budding	3/293	13/16432	0.0014056	0.0800835	0.0758022	ENSBGRG00000000125/ENSBGRG00000000714/ENSBGRG00000003083	3
GO:0097006	BP regulation of plasma lipoprotein particle levels	6/293	69/16432	0.00142768	0.0800835	0.0758022	ENSBGRG00000000714/ENSBGRG00000003083/ENSBGRG00000003789/ENSBGRG00000005861/ENSBGRG00000005883/ENSBGRG00000025764	6
GO:0008137	MF NADH dehydrogenase (ubiquinone) activity	5/293	47/16432	0.00144798	0.0800835	0.0758022	ENSBGRG00000001191/ENSBGRG00000002707/ENSBGRG00000003880/ENSBGRG00000010730/ENSBGRG00000019621	5
GO:0050136	MF NADH dehydrogenase (quinone) activity	5/293	47/16432	0.00144798	0.0800835	0.0758022	ENSBGRG00000001191/ENSBGRG00000002707/ENSBGRG00000003880/ENSBGRG00000010730/ENSBGRG00000019621	5
GO:0019941	BP modification-dependent protein catabolic process	19/293	496/16432	0.00151464	0.0829485	0.0785141	ENSBGRG00000000117/ENSBGRG00000003362/ENSBGRG00000005520/ENSBGRG00000005595/ENSBGRG00000006137/ENSBGRG00000006304/ENSBGRG00000006672/ENSBGRG00000008019/ENSBGRG00000009345/ENSBGRG00000012856/ENSBGRG00000013378/ENSBGRG00000014385/ENSBGRG00000016813/ENSBGRG00000020026/ENSBGRG00000020263/ENSBGRG00000023439/ENSBGRG00000023826/ENSBGRG00000025073/ENSBGRG00000026236	19
GO:0060590	MF ATPase regulator activity	5/293	48/16432	0.00159314	0.0864005	0.0817815	ENSBGRG00000001844/ENSBGRG00000007830/ENSBGRG00000009296/ENSBGRG00000012396/ENSBGRG00000017976	5
GO:0005743	CC mitochondrial inner membrane	19/293	499/16432	0.0016226	0.0871521	0.0824929	ENSBGRG00000000566/ENSBGRG00000001191/ENSBGRG00000001844/ENSBGRG00000002707/ENSBGRG00000002891/ENSBGRG00000003880/ENSBGRG00000003895/ENSBGRG00000004798/ENSBGRG00000004927/ENSBGRG00000005916/ENSBGRG00000009839/ENSBGRG00000010730/ENSBGRG00000010796/ENSBGRG00000016852/ENSBGRG00000018011/ENSBGRG00000019621/ENSBGRG00000021770/ENSBGRG00000026419/ENSBGRG00000026830	19
GO:0044257	BP cellular protein catabolic process	21/293	579/16432	0.00170439	0.0906734	0.085826	ENSBGRG00000000117/ENSBGRG00000000356/ENSBGRG00000000714/ENSBGRG00000003362/ENSBGRG00000005520/ENSBGRG00000005595/ENSBGRG00000006137/ENSBGRG00000006304/ENSBGRG00000006672/ENSBGRG00000008019/ENSBGRG00000009345/ENSBGRG00000012856/ENSBGRG00000013378/ENSBGRG00000014385/ENSBGRG00000016813/ENSBGRG00000020026/ENSBGRG00000020263/ENSBGRG00000023439/ENSBGRG00000023826/ENSBGRG00000025073/ENSBGRG00000026236	21
GO:0036499	BP PERK-mediated unfolded protein response	3/293	14/16432	0.00176547	0.0921673	0.0872399	ENSBGRG00000003347/ENSBGRG00000020026/ENSBGRG00000021213	3
GO:1990440	BP positive regulation of transcription from RNA polymerase II promoter in response to endoplasmic reticulum stress	3/293	14/16432	0.00176547	0.0921673	0.0872399	ENSBGRG00000003347/ENSBGRG00000020026/ENSBGRG00000021213	3
GO:0010868	BP negative regulation of triglyceride biosynthetic process	2/293	4/16432	0.00185668	0.0934363	0.0884411	ENSBGRG00000019140/ENSBGRG00000020700	2
GO:1903121	BP regulation of TRAIL-activated apoptotic signaling pathway	2/293	4/16432	0.00185668	0.0934363	0.0884411	ENSBGRG00000013214/ENSBGRG00000021213	2
GO:1903750	BP regulation of intrinsic apoptotic signaling pathway in response to hydrogen peroxide	2/293	4/16432	0.00185668	0.0934363	0.0884411	ENSBGRG00000007830/ENSBGRG00000013214	2
GO:1903751	BP negative regulation of intrinsic apoptotic signaling pathway in response to hydrogen peroxide	2/293	4/16432	0.00185668	0.0934363	0.0884411	ENSBGRG00000007830/ENSBGRG00000013214	2
GO:0043624	BP cellular protein complex disassembly	9/293	155/16432	0.00187383	0.0934574	0.0884611	ENSBGRG00000000125/ENSBGRG00000004480/ENSBGRG00000004927/ENSBGRG00000005834/ENSBGRG00000009349/ENSBGRG00000016852/ENSBGRG00000018011/ENSBGRG00000021770/ENSBGRG00000026830	9
GO:0043632	BP modification-dependent macromolecule catabolic process	19/293	506/16432	0.00190018	0.0939329	0.0889112	ENSBGRG00000000117/ENSBGRG00000003362/ENSBGRG00000005520/ENSBGRG00000005595/ENSBGRG00000006137/ENSBGRG00000006304/ENSBGRG00000006672/ENSBGRG00000008019/ENSBGRG00000009345/ENSBGRG00000012856/ENSBGRG00000013378/ENSBGRG00000014385/ENSBGRG00000016813/ENSBGRG00000020026/ENSBGRG00000020263/ENSBGRG00000023439/ENSBGRG00000023826/ENSBGRG00000025073/ENSBGRG00000026236	19
GO:0044772	BP mitotic cell cycle phase transition	13/293	286/16432	0.00193835	0.094979	0.0899014	ENSBGRG00000000696/ENSBGRG00000001714/ENSBGRG00000001942/ENSBGRG00000003542/ENSBGRG00000003666/ENSBGRG00000003803/ENSBGRG00000005070/ENSBGRG00000006672/ENSBGRG00000008972/ENSBGRG00000009345/ENSBGRG00000011215/ENSBGRG00000023119/ENSBGRG00000024887	13
GO:0030163	BP protein catabolic process	23/293	667/16432	0.00200078	0.0971855	0.0919899	ENSBGRG00000000117/ENSBGRG00000000356/ENSBGRG00000000714/ENSBGRG00000003362/ENSBGRG00000005520/ENSBGRG00000005595/ENSBGRG00000005861/ENSBGRG00000006137/ENSBGRG00000006304/ENSBGRG00000006672/ENSBGRG00000008019/ENSBGRG00000009345/ENSBGRG00000012856/ENSBGRG00000013378/ENSBGRG00000014385/ENSBGRG00000016813/ENSBGRG00000020026/ENSBGRG00000020263/ENSBGRG00000023439/ENSBGRG00000023826/ENSBGRG00000025073/…	23
GO:0030867	CC rough endoplasmic reticulum membrane	5/293	51/16432	0.00209282	0.0999188	0.094577	ENSBGRG00000002552/ENSBGRG00000003902/ENSBGRG00000014229/ENSBGRG00000020003/ENSBGRG00000021512	5
GO:0098554	CC cytoplasmic side of endoplasmic reticulum membrane	5/293	51/16432	0.00209282	0.0999188	0.094577	ENSBGRG00000002552/ENSBGRG00000003902/ENSBGRG00000014229/ENSBGRG00000020003/ENSBGRG00000021512	5
GO:0003954	MF NADH dehydrogenase activity	5/293	52/16432	0.00228226	0.10804	0.102264	ENSBGRG00000001191/ENSBGRG00000002707/ENSBGRG00000003880/ENSBGRG00000010730/ENSBGRG00000019621	5
GO:0008380	BP RNA splicing	17/293	438/16432	0.002311	0.108481	0.102682	ENSBGRG00000000223/ENSBGRG00000000435/ENSBGRG00000000807/ENSBGRG00000000870/ENSBGRG00000000960/ENSBGRG00000001249/ENSBGRG00000002814/ENSBGRG00000006341/ENSBGRG00000007313/ENSBGRG00000008312/ENSBGRG00000008375/ENSBGRG00000011403/ENSBGRG00000015747/ENSBGRG00000016762/ENSBGRG00000017836/ENSBGRG00000020925/ENSBGRG00000023638	17
GO:0001671	MF ATPase activator activity	4/293	32/16432	0.00240281	0.111	0.105065	ENSBGRG00000001844/ENSBGRG00000009296/ENSBGRG00000012396/ENSBGRG00000017976	4
GO:0032984	BP protein-containing complex disassembly	12/293	259/16432	0.00244463	0.111	0.105065	ENSBGRG00000000125/ENSBGRG00000003787/ENSBGRG00000004480/ENSBGRG00000004927/ENSBGRG00000005834/ENSBGRG00000009349/ENSBGRG00000012865/ENSBGRG00000014229/ENSBGRG00000016852/ENSBGRG00000018011/ENSBGRG00000021770/ENSBGRG00000026830	12
GO:0005747	CC mitochondrial respiratory chain complex I	5/293	53/16432	0.00248388	0.111	0.105065	ENSBGRG00000001191/ENSBGRG00000002707/ENSBGRG00000003880/ENSBGRG00000010730/ENSBGRG00000019621	5
GO:0006120	BP mitochondrial electron transport, NADH to ubiquinone	5/293	53/16432	0.00248388	0.111	0.105065	ENSBGRG00000001191/ENSBGRG00000002707/ENSBGRG00000003880/ENSBGRG00000010730/ENSBGRG00000019621	5
GO:0030964	CC NADH dehydrogenase complex	5/293	53/16432	0.00248388	0.111	0.105065	ENSBGRG00000001191/ENSBGRG00000002707/ENSBGRG00000003880/ENSBGRG00000010730/ENSBGRG00000019621	5
GO:0045271	CC respiratory chain complex I	5/293	53/16432	0.00248388	0.111	0.105065	ENSBGRG00000001191/ENSBGRG00000002707/ENSBGRG00000003880/ENSBGRG00000010730/ENSBGRG00000019621	5
GO:0006296	BP nucleotide-excision repair, DNA incision, 5'-to lesion	4/293	33/16432	0.00269637	0.119539	0.113149	ENSBGRG00000006304/ENSBGRG00000009296/ENSBGRG00000016678/ENSBGRG00000024546	4
GO:0044770	BP cell cycle phase transition	13/293	299/16432	0.00285119	0.123784	0.117167	ENSBGRG00000000696/ENSBGRG00000001714/ENSBGRG00000001942/ENSBGRG00000003542/ENSBGRG00000003666/ENSBGRG00000003803/ENSBGRG00000005070/ENSBGRG00000006672/ENSBGRG00000008972/ENSBGRG00000009345/ENSBGRG00000011215/ENSBGRG00000023119/ENSBGRG00000024887	13
GO:0000315	CC organellar large ribosomal subunit	5/293	55/16432	0.00292543	0.123784	0.117167	ENSBGRG00000000960/ENSBGRG00000003895/ENSBGRG00000004927/ENSBGRG00000016852/ENSBGRG00000026830	5
GO:0005762	CC mitochondrial large ribosomal subunit	5/293	55/16432	0.00292543	0.123784	0.117167	ENSBGRG00000000960/ENSBGRG00000003895/ENSBGRG00000004927/ENSBGRG00000016852/ENSBGRG00000026830	5
GO:0055029	CC nuclear DNA-directed RNA polymerase complex	8/293	136/16432	0.00305519	0.123784	0.117167	ENSBGRG00000003542/ENSBGRG00000005177/ENSBGRG00000009296/ENSBGRG00000015711/ENSBGRG00000016762/ENSBGRG00000019530/ENSBGRG00000025414/ENSBGRG00000026645	8
GO:0000439	CC transcription factor TFIIH core complex	2/293	5/16432	0.00305804	0.123784	0.117167	ENSBGRG00000009296/ENSBGRG00000026645	2
GO:0001109	BP promoter clearance during DNA-templated transcription	2/293	5/16432	0.00305804	0.123784	0.117167	ENSBGRG00000009296/ENSBGRG00000026645	2
GO:0001111	BP promoter clearance from RNA polymerase II promoter	2/293	5/16432	0.00305804	0.123784	0.117167	ENSBGRG00000009296/ENSBGRG00000026645	2
GO:0001112	BP DNA-templated transcriptional open complex formation	2/293	5/16432	0.00305804	0.123784	0.117167	ENSBGRG00000009296/ENSBGRG00000026645	2
GO:0001113	BP transcriptional open complex formation at RNA polymerase II promoter	2/293	5/16432	0.00305804	0.123784	0.117167	ENSBGRG00000009296/ENSBGRG00000026645	2
GO:0001120	BP protein-DNA complex remodeling	2/293	5/16432	0.00305804	0.123784	0.117167	ENSBGRG00000009296/ENSBGRG00000026645	2
GO:2000152	BP regulation of ubiquitin-specific protease activity	2/293	5/16432	0.00305804	0.123784	0.117167	ENSBGRG00000013214/ENSBGRG00000015484	2
GO:2000275	BP regulation of oxidative phosphorylation uncoupler activity	2/293	5/16432	0.00305804	0.123784	0.117167	ENSBGRG00000013214/ENSBGRG00000013575	2
GO:0000428	CC DNA-directed RNA polymerase complex	8/293	137/16432	0.00319576	0.128428	0.121562	ENSBGRG00000003542/ENSBGRG00000005177/ENSBGRG00000009296/ENSBGRG00000015711/ENSBGRG00000016762/ENSBGRG00000019530/ENSBGRG00000025414/ENSBGRG00000026645	8
GO:0033683	BP nucleotide-excision repair, DNA incision	4/293	35/16432	0.00335538	0.13388	0.126723	ENSBGRG00000006304/ENSBGRG00000009296/ENSBGRG00000016678/ENSBGRG00000024546	4
GO:0030880	CC RNA polymerase complex	8/293	139/16432	0.00349197	0.138341	0.130946	ENSBGRG00000003542/ENSBGRG00000005177/ENSBGRG00000009296/ENSBGRG00000015711/ENSBGRG00000016762/ENSBGRG00000019530/ENSBGRG00000025414/ENSBGRG00000026645	8
GO:0022900	BP electron transport chain	10/293	204/16432	0.00369344	0.144637	0.136905	ENSBGRG00000001191/ENSBGRG00000002707/ENSBGRG00000002891/ENSBGRG00000003880/ENSBGRG00000005916/ENSBGRG00000010730/ENSBGRG00000010796/ENSBGRG00000013101/ENSBGRG00000013214/ENSBGRG00000019621	10
GO:0034381	BP plasma lipoprotein particle clearance	4/293	36/16432	0.00372263	0.144637	0.136905	ENSBGRG00000000714/ENSBGRG00000003789/ENSBGRG00000005861/ENSBGRG00000025764	4
GO:0016254	BP preassembly of GPI anchor in ER membrane	3/293	18/16432	0.00375446	0.144637	0.136905	ENSBGRG00000007547/ENSBGRG00000008048/ENSBGRG00000016535	3
GO:0055106	MF ubiquitin-protein transferase regulator activity	3/293	18/16432	0.00375446	0.144637	0.136905	ENSBGRG00000004602/ENSBGRG00000014229/ENSBGRG00000014770	3
GO:0071013	CC catalytic step 2 spliceosome	7/293	112/16432	0.00392972	0.150352	0.142314	ENSBGRG00000000435/ENSBGRG00000000870/ENSBGRG00000002814/ENSBGRG00000006341/ENSBGRG00000008312/ENSBGRG00000011403/ENSBGRG00000020925	7
GO:0008270	MF zinc ion binding	17/293	465/16432	0.00424004	0.161122	0.152508	ENSBGRG00000000117/ENSBGRG00000000435/ENSBGRG00000000642/ENSBGRG00000001143/ENSBGRG00000003362/ENSBGRG00000006304/ENSBGRG00000008006/ENSBGRG00000008529/ENSBGRG00000008819/ENSBGRG00000010221/ENSBGRG00000010796/ENSBGRG00000012396/ENSBGRG00000014201/ENSBGRG00000016689/ENSBGRG00000022584/ENSBGRG00000023707/ENSBGRG00000023826	17
GO:0070126	BP mitochondrial translational termination	6/293	86/16432	0.00435634	0.162272	0.153597	ENSBGRG00000004480/ENSBGRG00000004927/ENSBGRG00000016852/ENSBGRG00000018011/ENSBGRG00000021770/ENSBGRG00000026830	6
GO:0000377	BP RNA splicing, via transesterification reactions with bulged adenosine as nucleophile	15/293	389/16432	0.00435747	0.162272	0.153597	ENSBGRG00000000223/ENSBGRG00000000435/ENSBGRG00000000870/ENSBGRG00000001249/ENSBGRG00000002814/ENSBGRG00000006341/ENSBGRG00000007313/ENSBGRG00000008312/ENSBGRG00000008375/ENSBGRG00000011403/ENSBGRG00000015747/ENSBGRG00000016762/ENSBGRG00000017836/ENSBGRG00000020925/ENSBGRG00000023638	15
GO:0000398	BP mRNA splicing, via spliceosome	15/293	389/16432	0.00435747	0.162272	0.153597	ENSBGRG00000000223/ENSBGRG00000000435/ENSBGRG00000000870/ENSBGRG00000001249/ENSBGRG00000002814/ENSBGRG00000006341/ENSBGRG00000007313/ENSBGRG00000008312/ENSBGRG00000008375/ENSBGRG00000011403/ENSBGRG00000015747/ENSBGRG00000016762/ENSBGRG00000017836/ENSBGRG00000020925/ENSBGRG00000023638	15
GO:0031966	CC mitochondrial membrane	23/293	714/16432	0.0046325	0.170363	0.161255	ENSBGRG00000000356/ENSBGRG00000000566/ENSBGRG00000001191/ENSBGRG00000001844/ENSBGRG00000002707/ENSBGRG00000002891/ENSBGRG00000003880/ENSBGRG00000003895/ENSBGRG00000004798/ENSBGRG00000004927/ENSBGRG00000005916/ENSBGRG00000009349/ENSBGRG00000009722/ENSBGRG00000009839/ENSBGRG00000010730/ENSBGRG00000010796/ENSBGRG00000015282/ENSBGRG00000016852/ENSBGRG00000018011/ENSBGRG00000019621/ENSBGRG00000021770/…	23
GO:0051603	BP proteolysis involved in cellular protein catabolic process	19/293	549/16432	0.00463573	0.170363	0.161255	ENSBGRG00000000117/ENSBGRG00000003362/ENSBGRG00000005520/ENSBGRG00000005595/ENSBGRG00000006137/ENSBGRG00000006304/ENSBGRG00000006672/ENSBGRG00000008019/ENSBGRG00000009345/ENSBGRG00000012856/ENSBGRG00000013378/ENSBGRG00000014385/ENSBGRG00000016813/ENSBGRG00000020026/ENSBGRG00000020263/ENSBGRG00000023439/ENSBGRG00000023826/ENSBGRG00000025073/ENSBGRG00000026236	19
GO:0006397	BP mRNA processing	17/293	470/16432	0.00471291	0.171418	0.162254	ENSBGRG00000000223/ENSBGRG00000000304/ENSBGRG00000000435/ENSBGRG00000000870/ENSBGRG00000001249/ENSBGRG00000002814/ENSBGRG00000006341/ENSBGRG00000007313/ENSBGRG00000008312/ENSBGRG00000008375/ENSBGRG00000009296/ENSBGRG00000011403/ENSBGRG00000015747/ENSBGRG00000016762/ENSBGRG00000017836/ENSBGRG00000020925/ENSBGRG00000023638	17
GO:0019866	CC organelle inner membrane	19/293	550/16432	0.00472581	0.171418	0.162254	ENSBGRG00000000566/ENSBGRG00000001191/ENSBGRG00000001844/ENSBGRG00000002707/ENSBGRG00000002891/ENSBGRG00000003880/ENSBGRG00000003895/ENSBGRG00000004798/ENSBGRG00000004927/ENSBGRG00000005916/ENSBGRG00000009839/ENSBGRG00000010730/ENSBGRG00000010796/ENSBGRG00000016852/ENSBGRG00000018011/ENSBGRG00000019621/ENSBGRG00000021770/ENSBGRG00000026419/ENSBGRG00000026830	19
GO:0010155	BP regulation of proton transport	3/293	20/16432	0.00510909	0.182945	0.173164	ENSBGRG00000013214/ENSBGRG00000013575/ENSBGRG00000019310	3
GO:0032201	BP telomere maintenance via semi-conservative replication	3/293	20/16432	0.00510909	0.182945	0.173164	ENSBGRG00000003542/ENSBGRG00000016678/ENSBGRG00000024546	3
GO:0005681	CC spliceosomal complex	10/293	214/16432	0.005163	0.183698	0.173877	ENSBGRG00000000435/ENSBGRG00000000870/ENSBGRG00000002814/ENSBGRG00000006341/ENSBGRG00000007313/ENSBGRG00000008312/ENSBGRG00000008375/ENSBGRG00000011403/ENSBGRG00000020925/ENSBGRG00000023638	10
GO:0000375	BP RNA splicing, via transesterification reactions	15/293	397/16432	0.00524169	0.185317	0.17541	ENSBGRG00000000223/ENSBGRG00000000435/ENSBGRG00000000870/ENSBGRG00000001249/ENSBGRG00000002814/ENSBGRG00000006341/ENSBGRG00000007313/ENSBGRG00000008312/ENSBGRG00000008375/ENSBGRG00000011403/ENSBGRG00000015747/ENSBGRG00000016762/ENSBGRG00000017836/ENSBGRG00000020925/ENSBGRG00000023638	15
GO:0005739	CC mitochondrion	43/293	1626/16432	0.00557221	0.195763	0.185298	ENSBGRG00000000117/ENSBGRG00000000356/ENSBGRG00000000566/ENSBGRG00000000960/ENSBGRG00000001191/ENSBGRG00000001844/ENSBGRG00000002707/ENSBGRG00000002736/ENSBGRG00000002822/ENSBGRG00000002891/ENSBGRG00000003348/ENSBGRG00000003880/ENSBGRG00000003895/ENSBGRG00000004480/ENSBGRG00000004798/ENSBGRG00000004927/ENSBGRG00000005503/ENSBGRG00000005916/ENSBGRG00000008819/ENSBGRG00000009273/ENSBGRG00000009349/…	43
GO:0016073	BP snRNA metabolic process	6/293	91/16432	0.00573832	0.200339	0.189629	ENSBGRG00000010996/ENSBGRG00000011427/ENSBGRG00000015711/ENSBGRG00000016762/ENSBGRG00000019530/ENSBGRG00000025414	6
GO:0070911	BP global genome nucleotide-excision repair	3/293	21/16432	0.00588285	0.204109	0.193198	ENSBGRG00000006304/ENSBGRG00000009296/ENSBGRG00000023119	3
GO:0015935	CC small ribosomal subunit	7/293	121/16432	0.00598635	0.204791	0.193843	ENSBGRG00000001942/ENSBGRG00000002552/ENSBGRG00000008529/ENSBGRG00000012777/ENSBGRG00000018011/ENSBGRG00000021770/ENSBGRG00000025116	7
GO:0033059	BP cellular pigmentation	5/293	65/16432	0.00601532	0.204791	0.193843	ENSBGRG00000002736/ENSBGRG00000014140/ENSBGRG00000015740/ENSBGRG00000016313/ENSBGRG00000019140	5
GO:0006415	BP translational termination	6/293	92/16432	0.00604914	0.204791	0.193843	ENSBGRG00000004480/ENSBGRG00000004927/ENSBGRG00000016852/ENSBGRG00000018011/ENSBGRG00000021770/ENSBGRG00000026830	6
GO:0019843	MF rRNA binding	6/293	92/16432	0.00604914	0.204791	0.193843	ENSBGRG00000000960/ENSBGRG00000000983/ENSBGRG00000004602/ENSBGRG00000013154/ENSBGRG00000014229/ENSBGRG00000020003	6
GO:0035437	BP maintenance of protein localization in endoplasmic reticulum	2/293	7/16432	0.00627189	0.207306	0.196223	ENSBGRG00000010766/ENSBGRG00000020026	2
GO:0097167	BP circadian regulation of translation	2/293	7/16432	0.00627189	0.207306	0.196223	ENSBGRG00000022027/ENSBGRG00000023638	2
GO:1902177	BP positive regulation of oxidative stress-induced intrinsic apoptotic signaling pathway	2/293	7/16432	0.00627189	0.207306	0.196223	ENSBGRG00000000117/ENSBGRG00000013214	2
GO:1990948	MF ubiquitin ligase inhibitor activity	2/293	7/16432	0.00627189	0.207306	0.196223	ENSBGRG00000004602/ENSBGRG00000014229	2
GO:0006625	BP protein targeting to peroxisome	5/293	66/16432	0.00641565	0.208359	0.19722	ENSBGRG00000002736/ENSBGRG00000009839/ENSBGRG00000012856/ENSBGRG00000015404/ENSBGRG00000022454	5
GO:0072662	BP protein localization to peroxisome	5/293	66/16432	0.00641565	0.208359	0.19722	ENSBGRG00000002736/ENSBGRG00000009839/ENSBGRG00000012856/ENSBGRG00000015404/ENSBGRG00000022454	5
GO:0072663	BP establishment of protein localization to peroxisome	5/293	66/16432	0.00641565	0.208359	0.19722	ENSBGRG00000002736/ENSBGRG00000009839/ENSBGRG00000012856/ENSBGRG00000015404/ENSBGRG00000022454	5
GO:0043620	BP regulation of DNA-templated transcription in response to stress	6/293	94/16432	0.00670731	0.21583	0.204292	ENSBGRG00000003347/ENSBGRG00000006304/ENSBGRG00000010065/ENSBGRG00000010653/ENSBGRG00000020026/ENSBGRG00000021213	6
GO:0051444	BP negative regulation of ubiquitin-protein transferase activity	3/293	22/16432	0.00672296	0.21583	0.204292	ENSBGRG00000004602/ENSBGRG00000013214/ENSBGRG00000014229	3
GO:0043574	BP peroxisomal transport	5/293	67/16432	0.00683431	0.216912	0.205315	ENSBGRG00000002736/ENSBGRG00000009839/ENSBGRG00000012856/ENSBGRG00000015404/ENSBGRG00000022454	5
GO:0051055	BP negative regulation of lipid biosynthetic process	5/293	67/16432	0.00683431	0.216912	0.205315	ENSBGRG00000000117/ENSBGRG00000010766/ENSBGRG00000014770/ENSBGRG00000019140/ENSBGRG00000020700	5
GO:0009123	BP nucleoside monophosphate metabolic process	13/293	333/16432	0.00697614	0.220162	0.208392	ENSBGRG00000001191/ENSBGRG00000002707/ENSBGRG00000002891/ENSBGRG00000003880/ENSBGRG00000005279/ENSBGRG00000005916/ENSBGRG00000010730/ENSBGRG00000010796/ENSBGRG00000010811/ENSBGRG00000013214/ENSBGRG00000013906/ENSBGRG00000016185/ENSBGRG00000019621	13
GO:0000027	BP ribosomal large subunit assembly	4/293	43/16432	0.00707682	0.222085	0.210212	ENSBGRG00000000983/ENSBGRG00000003803/ENSBGRG00000004602/ENSBGRG00000020003	4
GO:1990204	CC oxidoreductase complex	7/293	125/16432	0.00712199	0.222254	0.210372	ENSBGRG00000001191/ENSBGRG00000002707/ENSBGRG00000003880/ENSBGRG00000005916/ENSBGRG00000010730/ENSBGRG00000010796/ENSBGRG00000019621	7
GO:0006626	BP protein targeting to mitochondrion	5/293	68/16432	0.00727172	0.225666	0.213601	ENSBGRG00000000960/ENSBGRG00000001844/ENSBGRG00000008819/ENSBGRG00000010796/ENSBGRG00000017355	5
GO:0000715	BP nucleotide-excision repair, DNA damage recognition	3/293	23/16432	0.00763074	0.234205	0.221684	ENSBGRG00000006304/ENSBGRG00000013413/ENSBGRG00000023119	3
GO:0071404	BP cellular response to low-density lipoprotein particle stimulus	3/293	23/16432	0.00763074	0.234205	0.221684	ENSBGRG00000005861/ENSBGRG00000005883/ENSBGRG00000025764	3
GO:0009301	BP snRNA transcription	5/293	70/16432	0.00820442	0.249075	0.23576	ENSBGRG00000011427/ENSBGRG00000015711/ENSBGRG00000016762/ENSBGRG00000019530/ENSBGRG00000025414	5
GO:0042795	BP snRNA transcription by RNA polymerase II	5/293	70/16432	0.00820442	0.249075	0.23576	ENSBGRG00000011427/ENSBGRG00000015711/ENSBGRG00000016762/ENSBGRG00000019530/ENSBGRG00000025414	5
GO:0016185	BP synaptic vesicle budding from presynaptic endocytic zone membrane	2/293	8/16432	0.00826449	0.249543	0.236202	ENSBGRG00000000125/ENSBGRG00000000714	2
GO:0031967	CC organelle envelope	34/293	1245/16432	0.00852407	0.255997	0.242311	ENSBGRG00000000117/ENSBGRG00000000356/ENSBGRG00000000566/ENSBGRG00000001191/ENSBGRG00000001714/ENSBGRG00000001844/ENSBGRG00000002707/ENSBGRG00000002891/ENSBGRG00000003880/ENSBGRG00000003895/ENSBGRG00000004798/ENSBGRG00000004927/ENSBGRG00000005503/ENSBGRG00000005916/ENSBGRG00000006672/ENSBGRG00000008819/ENSBGRG00000009349/ENSBGRG00000009722/ENSBGRG00000009839/ENSBGRG00000010730/ENSBGRG00000010796/…	34
GO:0031975	CC envelope	34/293	1246/16432	0.00862347	0.257597	0.243826	ENSBGRG00000000117/ENSBGRG00000000356/ENSBGRG00000000566/ENSBGRG00000001191/ENSBGRG00000001714/ENSBGRG00000001844/ENSBGRG00000002707/ENSBGRG00000002891/ENSBGRG00000003880/ENSBGRG00000003895/ENSBGRG00000004798/ENSBGRG00000004927/ENSBGRG00000005503/ENSBGRG00000005916/ENSBGRG00000006672/ENSBGRG00000008819/ENSBGRG00000009349/ENSBGRG00000009722/ENSBGRG00000009839/ENSBGRG00000010730/ENSBGRG00000010796/…	34
GO:0006354	BP DNA-templated transcription, elongation	5/293	71/16432	0.00870051	0.258516	0.244696	ENSBGRG00000004602/ENSBGRG00000009296/ENSBGRG00000011427/ENSBGRG00000016762/ENSBGRG00000026645	5
GO:0006984	BP ER-nucleus signaling pathway	4/293	46/16432	0.00897709	0.265323	0.251138	ENSBGRG00000003347/ENSBGRG00000010766/ENSBGRG00000020026/ENSBGRG00000021213	4
GO:0010257	BP NADH dehydrogenase complex assembly	5/293	72/16432	0.00921698	0.26956	0.25515	ENSBGRG00000001191/ENSBGRG00000002707/ENSBGRG00000010730/ENSBGRG00000019621/ENSBGRG00000026419	5
GO:0032981	BP mitochondrial respiratory chain complex I assembly	5/293	72/16432	0.00921698	0.26956	0.25515	ENSBGRG00000001191/ENSBGRG00000002707/ENSBGRG00000010730/ENSBGRG00000019621/ENSBGRG00000026419	5
GO:0006091	BP generation of precursor metabolites and energy	16/293	464/16432	0.00932207	0.271214	0.256715	ENSBGRG00000000566/ENSBGRG00000000674/ENSBGRG00000001191/ENSBGRG00000002707/ENSBGRG00000002822/ENSBGRG00000002891/ENSBGRG00000003880/ENSBGRG00000005916/ENSBGRG00000010730/ENSBGRG00000010796/ENSBGRG00000010811/ENSBGRG00000013101/ENSBGRG00000013214/ENSBGRG00000015740/ENSBGRG00000019621/ENSBGRG00000022027	16
GO:0044455	CC mitochondrial membrane part	11/293	271/16432	0.0095895	0.277549	0.262711	ENSBGRG00000001191/ENSBGRG00000001844/ENSBGRG00000002707/ENSBGRG00000002891/ENSBGRG00000003880/ENSBGRG00000004798/ENSBGRG00000005916/ENSBGRG00000010730/ENSBGRG00000010796/ENSBGRG00000015282/ENSBGRG00000019621	11
GO:1901798	BP positive regulation of signal transduction by p53 class mediator	3/293	25/16432	0.00965404	0.277977	0.263116	ENSBGRG00000004602/ENSBGRG00000014229/ENSBGRG00000018779	3
GO:0031396	BP regulation of protein ubiquitination	10/293	235/16432	0.00971759	0.278372	0.26349	ENSBGRG00000004602/ENSBGRG00000006397/ENSBGRG00000012856/ENSBGRG00000013214/ENSBGRG00000013378/ENSBGRG00000014229/ENSBGRG00000014770/ENSBGRG00000016813/ENSBGRG00000020026/ENSBGRG00000022027	10
GO:0022411	BP cellular component disassembly	15/293	429/16432	0.0103381	0.290349	0.274827	ENSBGRG00000000125/ENSBGRG00000000356/ENSBGRG00000000674/ENSBGRG00000003787/ENSBGRG00000004480/ENSBGRG00000004927/ENSBGRG00000005834/ENSBGRG00000008006/ENSBGRG00000009349/ENSBGRG00000012865/ENSBGRG00000014229/ENSBGRG00000016852/ENSBGRG00000018011/ENSBGRG00000021770/ENSBGRG00000026830	15
GO:0022618	BP ribonucleoprotein complex assembly	11/293	274/16432	0.0103574	0.290349	0.274827	ENSBGRG00000000435/ENSBGRG00000000870/ENSBGRG00000000960/ENSBGRG00000000983/ENSBGRG00000001942/ENSBGRG00000002552/ENSBGRG00000003803/ENSBGRG00000004602/ENSBGRG00000008312/ENSBGRG00000008529/ENSBGRG00000020003	11
GO:0000422	BP autophagy of mitochondrion	4/293	48/16432	0.0104124	0.290349	0.274827	ENSBGRG00000000356/ENSBGRG00000000674/ENSBGRG00000003787/ENSBGRG00000012865	4
GO:0061726	BP mitochondrion disassembly	4/293	48/16432	0.0104124	0.290349	0.274827	ENSBGRG00000000356/ENSBGRG00000000674/ENSBGRG00000003787/ENSBGRG00000012865	4
GO:0070069	CC cytochrome complex	4/293	48/16432	0.0104124	0.290349	0.274827	ENSBGRG00000002891/ENSBGRG00000003880/ENSBGRG00000005916/ENSBGRG00000010796	4
GO:0009161	BP ribonucleoside monophosphate metabolic process	12/293	312/16432	0.0104476	0.290349	0.274827	ENSBGRG00000001191/ENSBGRG00000002707/ENSBGRG00000002891/ENSBGRG00000003880/ENSBGRG00000005279/ENSBGRG00000005916/ENSBGRG00000010730/ENSBGRG00000010796/ENSBGRG00000010811/ENSBGRG00000013214/ENSBGRG00000013906/ENSBGRG00000019621	12
GO:0055105	MF ubiquitin-protein transferase inhibitor activity	2/293	9/16432	0.0105014	0.2904	0.274875	ENSBGRG00000004602/ENSBGRG00000014229	2
GO:0043462	BP regulation of ATPase activity	6/293	105/16432	0.0112845	0.310518	0.293918	ENSBGRG00000001844/ENSBGRG00000009296/ENSBGRG00000012396/ENSBGRG00000017893/ENSBGRG00000017976/ENSBGRG00000019310	6
GO:0032781	BP positive regulation of ATPase activity	5/293	76/16432	0.0114942	0.314737	0.297911	ENSBGRG00000001844/ENSBGRG00000009296/ENSBGRG00000012396/ENSBGRG00000017976/ENSBGRG00000019310	5
GO:1990234	CC transferase complex	25/293	864/16432	0.0119378	0.321304	0.304127	ENSBGRG00000000674/ENSBGRG00000000696/ENSBGRG00000001785/ENSBGRG00000003542/ENSBGRG00000003787/ENSBGRG00000005177/ENSBGRG00000006304/ENSBGRG00000006469/ENSBGRG00000008048/ENSBGRG00000008312/ENSBGRG00000009296/ENSBGRG00000009345/ENSBGRG00000010653/ENSBGRG00000010811/ENSBGRG00000012856/ENSBGRG00000013378/ENSBGRG00000014385/ENSBGRG00000015711/ENSBGRG00000016762/ENSBGRG00000019530/ENSBGRG00000023826/…	25
GO:0010866	BP regulation of triglyceride biosynthetic process	3/293	27/16432	0.0119608	0.321304	0.304127	ENSBGRG00000005861/ENSBGRG00000019140/ENSBGRG00000020700	3
GO:0055094	BP response to lipoprotein particle	3/293	27/16432	0.0119608	0.321304	0.304127	ENSBGRG00000005861/ENSBGRG00000005883/ENSBGRG00000025764	3
GO:0008089	BP anterograde axonal transport	4/293	50/16432	0.0119884	0.321304	0.304127	ENSBGRG00000000117/ENSBGRG00000009722/ENSBGRG00000012147/ENSBGRG00000016313	4
GO:1903320	BP regulation of protein modification by small protein conjugation or removal	11/293	280/16432	0.0120341	0.321304	0.304127	ENSBGRG00000004602/ENSBGRG00000006397/ENSBGRG00000012856/ENSBGRG00000013214/ENSBGRG00000013378/ENSBGRG00000014229/ENSBGRG00000014770/ENSBGRG00000015484/ENSBGRG00000016813/ENSBGRG00000020026/ENSBGRG00000022027	11
GO:0005675	CC transcription factor TFIIH holo complex	2/293	10/16432	0.0129733	0.321304	0.304127	ENSBGRG00000009296/ENSBGRG00000026645	2
GO:0005688	CC U6 snRNP	2/293	10/16432	0.0129733	0.321304	0.304127	ENSBGRG00000007313/ENSBGRG00000008375	2
GO:0019249	BP lactate biosynthetic process	2/293	10/16432	0.0129733	0.321304	0.304127	ENSBGRG00000013214/ENSBGRG00000022027	2
GO:1990932	MF 5.8S rRNA binding	2/293	10/16432	0.0129733	0.321304	0.304127	ENSBGRG00000013154/ENSBGRG00000020003	2
GO:0046034	BP ATP metabolic process	10/293	247/16432	0.0134301	0.321304	0.304127	ENSBGRG00000001191/ENSBGRG00000002707/ENSBGRG00000002891/ENSBGRG00000003880/ENSBGRG00000005916/ENSBGRG00000010730/ENSBGRG00000010796/ENSBGRG00000010811/ENSBGRG00000013214/ENSBGRG00000019621	10
GO:2000059	BP negative regulation of ubiquitin-dependent protein catabolic process	4/293	52/16432	0.0137096	0.321304	0.304127	ENSBGRG00000004602/ENSBGRG00000013214/ENSBGRG00000014229/ENSBGRG00000026849	4
GO:0008090	BP retrograde axonal transport	3/293	29/16432	0.0145572	0.321304	0.304127	ENSBGRG00000000117/ENSBGRG00000007315/ENSBGRG00000009722	3
GO:0140053	BP mitochondrial gene expression	7/293	144/16432	0.01479	0.321304	0.304127	ENSBGRG00000000960/ENSBGRG00000004480/ENSBGRG00000004927/ENSBGRG00000016852/ENSBGRG00000018011/ENSBGRG00000021770/ENSBGRG00000026830	7
GO:0098930	BP axonal transport	5/293	81/16432	0.0148436	0.321304	0.304127	ENSBGRG00000000117/ENSBGRG00000007315/ENSBGRG00000009722/ENSBGRG00000012147/ENSBGRG00000016313	5
GO:0044429	CC mitochondrial part	29/293	1064/16432	0.0150767	0.321304	0.304127	ENSBGRG00000000117/ENSBGRG00000000356/ENSBGRG00000000566/ENSBGRG00000000960/ENSBGRG00000001191/ENSBGRG00000001844/ENSBGRG00000002707/ENSBGRG00000002891/ENSBGRG00000003880/ENSBGRG00000003895/ENSBGRG00000004480/ENSBGRG00000004798/ENSBGRG00000004927/ENSBGRG00000005503/ENSBGRG00000005916/ENSBGRG00000008819/ENSBGRG00000009349/ENSBGRG00000009722/ENSBGRG00000009839/ENSBGRG00000010730/ENSBGRG00000010796/…	29
GO:0016591	CC RNA polymerase II, holoenzyme	6/293	112/16432	0.0151458	0.321304	0.304127	ENSBGRG00000009296/ENSBGRG00000015711/ENSBGRG00000016762/ENSBGRG00000019530/ENSBGRG00000025414/ENSBGRG00000026645	6
GO:0032543	BP mitochondrial translation	6/293	112/16432	0.0151458	0.321304	0.304127	ENSBGRG00000004480/ENSBGRG00000004927/ENSBGRG00000016852/ENSBGRG00000018011/ENSBGRG00000021770/ENSBGRG00000026830	6
GO:0007031	BP peroxisome organization	5/293	82/16432	0.015584	0.321304	0.304127	ENSBGRG00000002736/ENSBGRG00000009839/ENSBGRG00000012856/ENSBGRG00000015404/ENSBGRG00000022454	5
GO:0072531	BP pyrimidine-containing compound transmembrane transport	2/293	11/16432	0.0156713	0.321304	0.304127	ENSBGRG00000003770/ENSBGRG00000011452	2
GO:2000849	BP regulation of glucocorticoid secretion	2/293	11/16432	0.0156713	0.321304	0.304127	ENSBGRG00000009273/ENSBGRG00000015740	2
GO:0034367	BP protein-containing complex remodeling	3/293	30/16432	0.0159655	0.321304	0.304127	ENSBGRG00000005883/ENSBGRG00000009296/ENSBGRG00000026645	3
GO:0072655	BP establishment of protein localization to mitochondrion	5/293	83/16432	0.0163487	0.321304	0.304127	ENSBGRG00000000960/ENSBGRG00000001844/ENSBGRG00000008819/ENSBGRG00000010796/ENSBGRG00000017355	5
GO:0031123	BP RNA 3'-end processing	7/293	147/16432	0.0163934	0.321304	0.304127	ENSBGRG00000000304/ENSBGRG00000000435/ENSBGRG00000002814/ENSBGRG00000015711/ENSBGRG00000017836/ENSBGRG00000019530/ENSBGRG00000020925	7
GO:0034622	BP cellular protein-containing complex assembly	27/293	983/16432	0.0171083	0.321304	0.304127	ENSBGRG00000000125/ENSBGRG00000000435/ENSBGRG00000000870/ENSBGRG00000000960/ENSBGRG00000000983/ENSBGRG00000001191/ENSBGRG00000001942/ENSBGRG00000002552/ENSBGRG00000002707/ENSBGRG00000003803/ENSBGRG00000004602/ENSBGRG00000005916/ENSBGRG00000006304/ENSBGRG00000008312/ENSBGRG00000008529/ENSBGRG00000009296/ENSBGRG00000010730/ENSBGRG00000013394/ENSBGRG00000015282/ENSBGRG00000016104/ENSBGRG00000019621/…	27
GO:0070125	BP mitochondrial translational elongation	5/293	84/16432	0.0171379	0.321304	0.304127	ENSBGRG00000004927/ENSBGRG00000016852/ENSBGRG00000018011/ENSBGRG00000021770/ENSBGRG00000026830	5
GO:0071479	BP cellular response to ionizing radiation	5/293	84/16432	0.0171379	0.321304	0.304127	ENSBGRG00000008972/ENSBGRG00000010653/ENSBGRG00000015484/ENSBGRG00000020026/ENSBGRG00000026645	5
GO:0071402	BP cellular response to lipoprotein particle stimulus	3/293	31/16432	0.0174476	0.321304	0.304127	ENSBGRG00000005861/ENSBGRG00000005883/ENSBGRG00000025764	3
GO:1902175	BP regulation of oxidative stress-induced intrinsic apoptotic signaling pathway	3/293	31/16432	0.0174476	0.321304	0.304127	ENSBGRG00000000117/ENSBGRG00000007830/ENSBGRG00000013214	3
GO:0071826	BP ribonucleoprotein complex subunit organization	11/293	296/16432	0.0175193	0.321304	0.304127	ENSBGRG00000000435/ENSBGRG00000000870/ENSBGRG00000000960/ENSBGRG00000000983/ENSBGRG00000001942/ENSBGRG00000002552/ENSBGRG00000003803/ENSBGRG00000004602/ENSBGRG00000008312/ENSBGRG00000008529/ENSBGRG00000020003	11
GO:0001872	MF (1->3)-beta-D-glucan binding	1/293	1/16432	0.0178311	0.321304	0.304127	ENSBGRG00000016322	1
GO:0003689	MF DNA clamp loader activity	1/293	1/16432	0.0178311	0.321304	0.304127	ENSBGRG00000016678	1
GO:0004496	MF mevalonate kinase activity	1/293	1/16432	0.0178311	0.321304	0.304127	ENSBGRG00000026564	1
GO:0004581	MF dolichyl-phosphate beta-glucosyltransferase activity	1/293	1/16432	0.0178311	0.321304	0.304127	ENSBGRG00000020943	1
GO:0005252	MF open rectifier potassium channel activity	1/293	1/16432	0.0178311	0.321304	0.304127	ENSBGRG00000010821	1
GO:0008127	MF quercetin 2,3-dioxygenase activity	1/293	1/16432	0.0178311	0.321304	0.304127	ENSBGRG00000011108	1
GO:0008887	MF glycerate kinase activity	1/293	1/16432	0.0178311	0.321304	0.304127	ENSBGRG00000007824	1
GO:0008946	MF oligonucleotidase activity	1/293	1/16432	0.0178311	0.321304	0.304127	ENSBGRG00000005503	1
GO:0009735	BP response to cytokinin	1/293	1/16432	0.0178311	0.321304	0.304127	ENSBGRG00000001191	1
GO:0018323	BP enzyme active site formation via L-cysteine sulfinic acid	1/293	1/16432	0.0178311	0.321304	0.304127	ENSBGRG00000013214	1
GO:0019145	MF aminobutyraldehyde dehydrogenase activity	1/293	1/16432	0.0178311	0.321304	0.304127	ENSBGRG00000003312	1
GO:0019969	MF interleukin-10 binding	1/293	1/16432	0.0178311	0.321304	0.304127	ENSBGRG00000023432	1
GO:0021566	BP hypoglossal nerve development	1/293	1/16432	0.0178311	0.321304	0.304127	ENSBGRG00000000280	1
GO:0021618	BP hypoglossal nerve morphogenesis	1/293	1/16432	0.0178311	0.321304	0.304127	ENSBGRG00000000280	1
GO:0030842	BP regulation of intermediate filament depolymerization	1/293	1/16432	0.0178311	0.321304	0.304127	ENSBGRG00000024887	1
GO:0030844	BP positive regulation of intermediate filament depolymerization	1/293	1/16432	0.0178311	0.321304	0.304127	ENSBGRG00000024887	1
GO:0031002	CC actin rod	1/293	1/16432	0.0178311	0.321304	0.304127	ENSBGRG00000009349	1
GO:0031651	BP negative regulation of heat generation	1/293	1/16432	0.0178311	0.321304	0.304127	ENSBGRG00000006397	1
GO:0033170	MF protein-DNA loading ATPase activity	1/293	1/16432	0.0178311	0.321304	0.304127	ENSBGRG00000016678	1
GO:0033699	MF DNA 5'-adenosine monophosphate hydrolase activity	1/293	1/16432	0.0178311	0.321304	0.304127	ENSBGRG00000001249	1
GO:0035611	BP protein branching point deglutamylation	1/293	1/16432	0.0178311	0.321304	0.304127	ENSBGRG00000012181	1
GO:0035695	BP mitophagy by induced vacuole formation	1/293	1/16432	0.0178311	0.321304	0.304127	ENSBGRG00000000356	1
GO:0036316	BP SREBP-SCAP complex retention in endoplasmic reticulum	1/293	1/16432	0.0178311	0.321304	0.304127	ENSBGRG00000010766	1
GO:0036470	MF tyrosine 3-monooxygenase activator activity	1/293	1/16432	0.0178311	0.321304	0.304127	ENSBGRG00000013214	1
GO:0036471	BP cellular response to glyoxal	1/293	1/16432	0.0178311	0.321304	0.304127	ENSBGRG00000013214	1
GO:0036478	MF L-dopa decarboxylase activator activity	1/293	1/16432	0.0178311	0.321304	0.304127	ENSBGRG00000013214	1
GO:0036524	MF protein deglycase activity	1/293	1/16432	0.0178311	0.321304	0.304127	ENSBGRG00000013214	1
GO:0036525	BP protein deglycation	1/293	1/16432	0.0178311	0.321304	0.304127	ENSBGRG00000013214	1
GO:0036526	BP peptidyl-cysteine deglycation	1/293	1/16432	0.0178311	0.321304	0.304127	ENSBGRG00000013214	1
GO:0036527	BP peptidyl-arginine deglycation	1/293	1/16432	0.0178311	0.321304	0.304127	ENSBGRG00000013214	1
GO:0036528	BP peptidyl-lysine deglycation	1/293	1/16432	0.0178311	0.321304	0.304127	ENSBGRG00000013214	1
GO:0036529	BP protein deglycation, glyoxal removal	1/293	1/16432	0.0178311	0.321304	0.304127	ENSBGRG00000013214	1
GO:0036530	BP protein deglycation, methylglyoxal removal	1/293	1/16432	0.0178311	0.321304	0.304127	ENSBGRG00000013214	1
GO:0036531	BP glutathione deglycation	1/293	1/16432	0.0178311	0.321304	0.304127	ENSBGRG00000013214	1
GO:0042624	MF ATPase activity, uncoupled	1/293	1/16432	0.0178311	0.321304	0.304127	ENSBGRG00000011477	1
GO:0046295	BP glycolate biosynthetic process	1/293	1/16432	0.0178311	0.321304	0.304127	ENSBGRG00000013214	1
GO:0047105	MF 4-trimethylammoniobutyraldehyde dehydrogenase activity	1/293	1/16432	0.0178311	0.321304	0.304127	ENSBGRG00000003312	1
GO:0048212	BP Golgi vesicle uncoating	1/293	1/16432	0.0178311	0.321304	0.304127	ENSBGRG00000000125	1
GO:0051510	BP regulation of unidimensional cell growth	1/293	1/16432	0.0178311	0.321304	0.304127	ENSBGRG00000009349	1
GO:0051511	BP negative regulation of unidimensional cell growth	1/293	1/16432	0.0178311	0.321304	0.304127	ENSBGRG00000009349	1
GO:0055108	BP Golgi to transport vesicle transport	1/293	1/16432	0.0178311	0.321304	0.304127	ENSBGRG00000003083	1
GO:0060567	BP negative regulation of DNA-templated transcription, termination	1/293	1/16432	0.0178311	0.321304	0.304127	ENSBGRG00000022027	1
GO:0060904	BP regulation of protein folding in endoplasmic reticulum	1/293	1/16432	0.0178311	0.321304	0.304127	ENSBGRG00000020026	1
GO:0061889	BP negative regulation of astrocyte activation	1/293	1/16432	0.0178311	0.321304	0.304127	ENSBGRG00000005861	1
GO:0090212	BP negative regulation of establishment of blood-brain barrier	1/293	1/16432	0.0178311	0.321304	0.304127	ENSBGRG00000021585	1
GO:0090732	CC cofilin-actin rod	1/293	1/16432	0.0178311	0.321304	0.304127	ENSBGRG00000009349	1
GO:0106044	BP guanine deglycation	1/293	1/16432	0.0178311	0.321304	0.304127	ENSBGRG00000013214	1
GO:0106045	BP guanine deglycation, methylglyoxal removal	1/293	1/16432	0.0178311	0.321304	0.304127	ENSBGRG00000013214	1
GO:0106046	BP guanine deglycation, glyoxal removal	1/293	1/16432	0.0178311	0.321304	0.304127	ENSBGRG00000013214	1
GO:0120115	CC Lsm2-8 complex	1/293	1/16432	0.0178311	0.321304	0.304127	ENSBGRG00000008375	1
GO:0140041	BP cellular detoxification of methylglyoxal	1/293	1/16432	0.0178311	0.321304	0.304127	ENSBGRG00000013214	1
GO:1901594	BP response to capsazepine	1/293	1/16432	0.0178311	0.321304	0.304127	ENSBGRG00000021585	1
GO:1902769	BP regulation of choline O-acetyltransferase activity	1/293	1/16432	0.0178311	0.321304	0.304127	ENSBGRG00000013101	1
GO:1903094	BP negative regulation of protein K48-linked deubiquitination	1/293	1/16432	0.0178311	0.321304	0.304127	ENSBGRG00000013214	1
GO:1903122	BP negative regulation of TRAIL-activated apoptotic signaling pathway	1/293	1/16432	0.0178311	0.321304	0.304127	ENSBGRG00000013214	1
GO:1903167	BP regulation of pyrroline-5-carboxylate reductase activity	1/293	1/16432	0.0178311	0.321304	0.304127	ENSBGRG00000013214	1
GO:1903168	BP positive regulation of pyrroline-5-carboxylate reductase activity	1/293	1/16432	0.0178311	0.321304	0.304127	ENSBGRG00000013214	1
GO:1903176	BP regulation of tyrosine 3-monooxygenase activity	1/293	1/16432	0.0178311	0.321304	0.304127	ENSBGRG00000013214	1
GO:1903178	BP positive regulation of tyrosine 3-monooxygenase activity	1/293	1/16432	0.0178311	0.321304	0.304127	ENSBGRG00000013214	1
GO:1903189	BP glyoxal metabolic process	1/293	1/16432	0.0178311	0.321304	0.304127	ENSBGRG00000013214	1
GO:1903195	BP regulation of L-dopa biosynthetic process	1/293	1/16432	0.0178311	0.321304	0.304127	ENSBGRG00000013214	1
GO:1903197	BP positive regulation of L-dopa biosynthetic process	1/293	1/16432	0.0178311	0.321304	0.304127	ENSBGRG00000013214	1
GO:1903198	BP regulation of L-dopa decarboxylase activity	1/293	1/16432	0.0178311	0.321304	0.304127	ENSBGRG00000013214	1
GO:1903200	BP positive regulation of L-dopa decarboxylase activity	1/293	1/16432	0.0178311	0.321304	0.304127	ENSBGRG00000013214	1
GO:1903661	BP positive regulation of complement-dependent cytotoxicity	1/293	1/16432	0.0178311	0.321304	0.304127	ENSBGRG00000012579	1
GO:1904980	BP positive regulation of endosome organization	1/293	1/16432	0.0178311	0.321304	0.304127	ENSBGRG00000000125	1
GO:1905271	BP regulation of proton-transporting ATP synthase activity, rotational mechanism	1/293	1/16432	0.0178311	0.321304	0.304127	ENSBGRG00000019310	1
GO:1905273	BP positive regulation of proton-transporting ATP synthase activity, rotational mechanism	1/293	1/16432	0.0178311	0.321304	0.304127	ENSBGRG00000019310	1
GO:1905873	BP positive regulation of protein localization to cell leading edge	1/293	1/16432	0.0178311	0.321304	0.304127	ENSBGRG00000009349	1
GO:1990583	MF phospholipase D activator activity	1/293	1/16432	0.0178311	0.321304	0.304127	ENSBGRG00000003083	1
GO:1990666	CC PCSK9-LDLR complex	1/293	1/16432	0.0178311	0.321304	0.304127	ENSBGRG00000005861	1
GO:1990828	BP hepatocyte dedifferentiation	1/293	1/16432	0.0178311	0.321304	0.304127	ENSBGRG00000023638	1
GO:2000157	BP negative regulation of ubiquitin-specific protease activity	1/293	1/16432	0.0178311	0.321304	0.304127	ENSBGRG00000013214	1
GO:2000282	BP regulation of cellular amino acid biosynthetic process	1/293	1/16432	0.0178311	0.321304	0.304127	ENSBGRG00000013214	1
GO:2000284	BP positive regulation of cellular amino acid biosynthetic process	1/293	1/16432	0.0178311	0.321304	0.304127	ENSBGRG00000013214	1
GO:2000782	BP regulation of establishment of cell polarity regulating cell shape	1/293	1/16432	0.0178311	0.321304	0.304127	ENSBGRG00000009349	1
GO:2000784	BP positive regulation of establishment of cell polarity regulating cell shape	1/293	1/16432	0.0178311	0.321304	0.304127	ENSBGRG00000009349	1
GO:0043618	BP regulation of transcription from RNA polymerase II promoter in response to stress	5/293	85/16432	0.017952	0.321409	0.304226	ENSBGRG00000003347/ENSBGRG00000006304/ENSBGRG00000010653/ENSBGRG00000020026/ENSBGRG00000021213	5
GO:2001244	BP positive regulation of intrinsic apoptotic signaling pathway	5/293	85/16432	0.017952	0.321409	0.304226	ENSBGRG00000000117/ENSBGRG00000003347/ENSBGRG00000004602/ENSBGRG00000013214/ENSBGRG00000021213	5
GO:2000058	BP regulation of ubiquitin-dependent protein catabolic process	8/293	185/16432	0.0180864	0.322781	0.305525	ENSBGRG00000004602/ENSBGRG00000006304/ENSBGRG00000013214/ENSBGRG00000014229/ENSBGRG00000014770/ENSBGRG00000022907/ENSBGRG00000023826/ENSBGRG00000026849	8
GO:0006281	BP DNA repair	14/293	418/16432	0.0182076	0.323909	0.306593	ENSBGRG00000000696/ENSBGRG00000001249/ENSBGRG00000006304/ENSBGRG00000008972/ENSBGRG00000009296/ENSBGRG00000012516/ENSBGRG00000013214/ENSBGRG00000013413/ENSBGRG00000016678/ENSBGRG00000016762/ENSBGRG00000023119/ENSBGRG00000024546/ENSBGRG00000026320/ENSBGRG00000026645	14
GO:0006620	BP posttranslational protein targeting to endoplasmic reticulum membrane	2/293	12/16432	0.0185864	0.324449	0.307104	ENSBGRG00000006672/ENSBGRG00000006891	2
GO:0030497	BP fatty acid elongation	2/293	12/16432	0.0185864	0.324449	0.307104	ENSBGRG00000002736/ENSBGRG00000022454	2
GO:0035372	BP protein localization to microtubule	2/293	12/16432	0.0185864	0.324449	0.307104	ENSBGRG00000018400/ENSBGRG00000025196	2
GO:0050932	BP regulation of pigment cell differentiation	2/293	12/16432	0.0185864	0.324449	0.307104	ENSBGRG00000010065/ENSBGRG00000016313	2
GO:0070180	MF large ribosomal subunit rRNA binding	2/293	12/16432	0.0185864	0.324449	0.307104	ENSBGRG00000013154/ENSBGRG00000014229	2
GO:1901299	BP negative regulation of hydrogen peroxide-mediated programmed cell death	2/293	12/16432	0.0185864	0.324449	0.307104	ENSBGRG00000007830/ENSBGRG00000013214	2
GO:0030176	CC integral component of endoplasmic reticulum membrane	7/293	151/16432	0.0187179	0.325726	0.308313	ENSBGRG00000003347/ENSBGRG00000006525/ENSBGRG00000006674/ENSBGRG00000010766/ENSBGRG00000016813/ENSBGRG00000020026/ENSBGRG00000025073	7
GO:0022627	CC cytosolic small ribosomal subunit	5/293	86/16432	0.0187912	0.325987	0.308559	ENSBGRG00000001942/ENSBGRG00000002552/ENSBGRG00000008529/ENSBGRG00000012777/ENSBGRG00000025116	5
GO:0006506	BP GPI anchor biosynthetic process	3/293	32/16432	0.019004	0.327643	0.310127	ENSBGRG00000007547/ENSBGRG00000008048/ENSBGRG00000016535	3
GO:0036003	BP positive regulation of transcription from RNA polymerase II promoter in response to stress	3/293	32/16432	0.019004	0.327643	0.310127	ENSBGRG00000003347/ENSBGRG00000020026/ENSBGRG00000021213	3
GO:0035966	BP response to topologically incorrect protein	8/293	187/16432	0.0191606	0.329327	0.311721	ENSBGRG00000003347/ENSBGRG00000007830/ENSBGRG00000013735/ENSBGRG00000016813/ENSBGRG00000017976/ENSBGRG00000019140/ENSBGRG00000020026/ENSBGRG00000021213	8
GO:0009167	BP purine ribonucleoside monophosphate metabolic process	11/293	301/16432	0.0195662	0.33519	0.31727	ENSBGRG00000001191/ENSBGRG00000002707/ENSBGRG00000002891/ENSBGRG00000003880/ENSBGRG00000005916/ENSBGRG00000010730/ENSBGRG00000010796/ENSBGRG00000010811/ENSBGRG00000013214/ENSBGRG00000013906/ENSBGRG00000019621	11
GO:0046914	MF transition metal ion binding	19/293	635/16432	0.0196217	0.33519	0.31727	ENSBGRG00000000117/ENSBGRG00000000435/ENSBGRG00000000642/ENSBGRG00000001143/ENSBGRG00000001191/ENSBGRG00000003362/ENSBGRG00000006304/ENSBGRG00000008006/ENSBGRG00000008529/ENSBGRG00000008819/ENSBGRG00000010221/ENSBGRG00000010796/ENSBGRG00000012396/ENSBGRG00000013214/ENSBGRG00000014201/ENSBGRG00000016689/ENSBGRG00000022584/ENSBGRG00000023707/ENSBGRG00000023826	19
GO:0005777	CC peroxisome	7/293	153/16432	0.0199628	0.338477	0.320382	ENSBGRG00000000117/ENSBGRG00000002736/ENSBGRG00000009839/ENSBGRG00000015404/ENSBGRG00000015740/ENSBGRG00000022454/ENSBGRG00000026564	7
GO:0042579	CC microbody	7/293	153/16432	0.0199628	0.338477	0.320382	ENSBGRG00000000117/ENSBGRG00000002736/ENSBGRG00000009839/ENSBGRG00000015404/ENSBGRG00000015740/ENSBGRG00000022454/ENSBGRG00000026564	7
GO:0009126	BP purine nucleoside monophosphate metabolic process	11/293	302/16432	0.0199959	0.338477	0.320382	ENSBGRG00000001191/ENSBGRG00000002707/ENSBGRG00000002891/ENSBGRG00000003880/ENSBGRG00000005916/ENSBGRG00000010730/ENSBGRG00000010796/ENSBGRG00000010811/ENSBGRG00000013214/ENSBGRG00000013906/ENSBGRG00000019621	11
GO:0009141	BP nucleoside triphosphate metabolic process	11/293	303/16432	0.0204327	0.344825	0.32639	ENSBGRG00000001191/ENSBGRG00000002707/ENSBGRG00000002891/ENSBGRG00000003880/ENSBGRG00000005916/ENSBGRG00000010730/ENSBGRG00000010796/ENSBGRG00000010811/ENSBGRG00000013214/ENSBGRG00000016185/ENSBGRG00000019621	11
GO:0033108	BP mitochondrial respiratory chain complex assembly	6/293	120/16432	0.0205833	0.346144	0.327639	ENSBGRG00000001191/ENSBGRG00000002707/ENSBGRG00000005916/ENSBGRG00000010730/ENSBGRG00000019621/ENSBGRG00000026419	6
GO:0033260	BP nuclear DNA replication	3/293	33/16432	0.0206348	0.346144	0.327639	ENSBGRG00000003542/ENSBGRG00000016678/ENSBGRG00000024546	3
GO:0035914	BP skeletal muscle cell differentiation	4/293	59/16432	0.0209341	0.349069	0.330408	ENSBGRG00000013413/ENSBGRG00000018779/ENSBGRG00000021213/ENSBGRG00000026320	4
GO:2000677	BP regulation of transcription regulatory region DNA binding	4/293	59/16432	0.0209341	0.349069	0.330408	ENSBGRG00000000463/ENSBGRG00000013214/ENSBGRG00000019310/ENSBGRG00000022027	4
GO:0006508	BP proteolysis	31/293	1188/16432	0.0211586	0.351763	0.332957	ENSBGRG00000000117/ENSBGRG00000003362/ENSBGRG00000005520/ENSBGRG00000005595/ENSBGRG00000006137/ENSBGRG00000006304/ENSBGRG00000006672/ENSBGRG00000008006/ENSBGRG00000008019/ENSBGRG00000009345/ENSBGRG00000010796/ENSBGRG00000012181/ENSBGRG00000012856/ENSBGRG00000013101/ENSBGRG00000013214/ENSBGRG00000013378/ENSBGRG00000013413/ENSBGRG00000014385/ENSBGRG00000015612/ENSBGRG00000016813/ENSBGRG00000016961/…	31
GO:0016651	MF oxidoreductase activity, acting on NAD(P)H	6/293	121/16432	0.0213448	0.353805	0.33489	ENSBGRG00000001191/ENSBGRG00000002707/ENSBGRG00000003880/ENSBGRG00000004937/ENSBGRG00000010730/ENSBGRG00000019621	6
GO:0007503	BP fat body development	2/293	13/16432	0.0217102	0.35564	0.336627	ENSBGRG00000008006/ENSBGRG00000019140	2
GO:0030299	BP intestinal cholesterol absorption	2/293	13/16432	0.0217102	0.35564	0.336627	ENSBGRG00000005861/ENSBGRG00000025764	2
GO:0045717	BP negative regulation of fatty acid biosynthetic process	2/293	13/16432	0.0217102	0.35564	0.336627	ENSBGRG00000010766/ENSBGRG00000014770	2
GO:0098856	BP intestinal lipid absorption	2/293	13/16432	0.0217102	0.35564	0.336627	ENSBGRG00000005861/ENSBGRG00000025764	2
GO:0033081	BP regulation of T cell differentiation in thymus	3/293	34/16432	0.02234	0.363824	0.344373	ENSBGRG00000000117/ENSBGRG00000009381/ENSBGRG00000017905	3
GO:0046540	CC U4/U6 x U5 tri-snRNP complex	3/293	34/16432	0.02234	0.363824	0.344373	ENSBGRG00000007313/ENSBGRG00000008312/ENSBGRG00000008375	3
GO:0006986	BP response to unfolded protein	7/293	158/16432	0.0233259	0.378692	0.358447	ENSBGRG00000003347/ENSBGRG00000007830/ENSBGRG00000013735/ENSBGRG00000016813/ENSBGRG00000019140/ENSBGRG00000020026/ENSBGRG00000021213	7
GO:0051235	BP maintenance of location	10/293	270/16432	0.0233886	0.378692	0.358447	ENSBGRG00000000463/ENSBGRG00000002814/ENSBGRG00000006304/ENSBGRG00000009273/ENSBGRG00000010766/ENSBGRG00000013101/ENSBGRG00000013214/ENSBGRG00000019310/ENSBGRG00000020026/ENSBGRG00000025196	10
GO:0031227	CC intrinsic component of endoplasmic reticulum membrane	7/293	159/16432	0.0240426	0.387165	0.366467	ENSBGRG00000003347/ENSBGRG00000006525/ENSBGRG00000006674/ENSBGRG00000010766/ENSBGRG00000016813/ENSBGRG00000020026/ENSBGRG00000025073	7
GO:0000154	BP rRNA modification	3/293	35/16432	0.0241199	0.387165	0.366467	ENSBGRG00000000960/ENSBGRG00000010996/ENSBGRG00000026567	3
GO:0048753	BP pigment granule organization	3/293	35/16432	0.0241199	0.387165	0.366467	ENSBGRG00000014140/ENSBGRG00000016313/ENSBGRG00000019140	3
GO:0044438	CC microbody part	5/293	92/16432	0.0243698	0.387834	0.3671	ENSBGRG00000002736/ENSBGRG00000009839/ENSBGRG00000015404/ENSBGRG00000015740/ENSBGRG00000022454	5
GO:0044439	CC peroxisomal part	5/293	92/16432	0.0243698	0.387834	0.3671	ENSBGRG00000002736/ENSBGRG00000009839/ENSBGRG00000015404/ENSBGRG00000015740/ENSBGRG00000022454	5
GO:0070585	BP protein localization to mitochondrion	5/293	92/16432	0.0243698	0.387834	0.3671	ENSBGRG00000000960/ENSBGRG00000001844/ENSBGRG00000008819/ENSBGRG00000010796/ENSBGRG00000017355	5
GO:0046467	BP membrane lipid biosynthetic process	6/293	125/16432	0.0245814	0.389692	0.368859	ENSBGRG00000006674/ENSBGRG00000007547/ENSBGRG00000008048/ENSBGRG00000016535/ENSBGRG00000019140/ENSBGRG00000021274	6
GO:0009247	BP glycolipid biosynthetic process	4/293	62/16432	0.0246261	0.389692	0.368859	ENSBGRG00000007547/ENSBGRG00000008048/ENSBGRG00000016535/ENSBGRG00000021274	4
GO:0031082	CC BLOC complex	2/293	14/16432	0.0250343	0.391713	0.370772	ENSBGRG00000016313/ENSBGRG00000026028	2
GO:0036020	CC endolysosome membrane	2/293	14/16432	0.0250343	0.391713	0.370772	ENSBGRG00000000714/ENSBGRG00000005861	2
GO:0040021	BP hermaphrodite germ-line sex determination	2/293	14/16432	0.0250343	0.391713	0.370772	ENSBGRG00000000870/ENSBGRG00000013378	2
GO:1990075	CC periciliary membrane compartment	2/293	14/16432	0.0250343	0.391713	0.370772	ENSBGRG00000000714/ENSBGRG00000024160	2
GO:0055114	BP oxidation-reduction process	25/293	927/16432	0.0259641	0.393304	0.372278	ENSBGRG00000000117/ENSBGRG00000000566/ENSBGRG00000000674/ENSBGRG00000001191/ENSBGRG00000002707/ENSBGRG00000002736/ENSBGRG00000002822/ENSBGRG00000002891/ENSBGRG00000003312/ENSBGRG00000003880/ENSBGRG00000004937/ENSBGRG00000005834/ENSBGRG00000005916/ENSBGRG00000010653/ENSBGRG00000010730/ENSBGRG00000010796/ENSBGRG00000011108/ENSBGRG00000013101/ENSBGRG00000013214/ENSBGRG00000014297/ENSBGRG00000016689/…	25
GO:0006505	BP GPI anchor metabolic process	3/293	36/16432	0.0259742	0.393304	0.372278	ENSBGRG00000007547/ENSBGRG00000008048/ENSBGRG00000016535	3
GO:0009205	BP purine ribonucleoside triphosphate metabolic process	10/293	275/16432	0.0261187	0.393304	0.372278	ENSBGRG00000001191/ENSBGRG00000002707/ENSBGRG00000002891/ENSBGRG00000003880/ENSBGRG00000005916/ENSBGRG00000010730/ENSBGRG00000010796/ENSBGRG00000010811/ENSBGRG00000013214/ENSBGRG00000019621	10
GO:0006479	BP protein methylation	6/293	127/16432	0.0263164	0.393304	0.372278	ENSBGRG00000005549/ENSBGRG00000006469/ENSBGRG00000010653/ENSBGRG00000017893/ENSBGRG00000018734/ENSBGRG00000026320	6
GO:0008213	BP protein alkylation	6/293	127/16432	0.0263164	0.393304	0.372278	ENSBGRG00000005549/ENSBGRG00000006469/ENSBGRG00000010653/ENSBGRG00000017893/ENSBGRG00000018734/ENSBGRG00000026320	6
GO:0006643	BP membrane lipid metabolic process	8/293	199/16432	0.026579	0.393304	0.372278	ENSBGRG00000003212/ENSBGRG00000006674/ENSBGRG00000007547/ENSBGRG00000008048/ENSBGRG00000016535/ENSBGRG00000019140/ENSBGRG00000021274/ENSBGRG00000022483	8
GO:0030532	CC small nuclear ribonucleoprotein complex	5/293	95/16432	0.0275192	0.393304	0.372278	ENSBGRG00000000435/ENSBGRG00000000870/ENSBGRG00000007313/ENSBGRG00000008312/ENSBGRG00000008375	5
GO:0033554	BP cellular response to stress	44/293	1846/16432	0.027578	0.393304	0.372278	ENSBGRG00000000117/ENSBGRG00000000356/ENSBGRG00000000435/ENSBGRG00000000674/ENSBGRG00000000696/ENSBGRG00000001249/ENSBGRG00000003347/ENSBGRG00000003787/ENSBGRG00000006304/ENSBGRG00000008972/ENSBGRG00000009296/ENSBGRG00000009349/ENSBGRG00000009722/ENSBGRG00000009839/ENSBGRG00000010065/ENSBGRG00000010653/ENSBGRG00000010766/ENSBGRG00000010821/ENSBGRG00000012240/ENSBGRG00000012516/ENSBGRG00000012579/…	44
GO:0006913	BP nucleocytoplasmic transport	11/293	318/16432	0.0278585	0.393304	0.372278	ENSBGRG00000000304/ENSBGRG00000000435/ENSBGRG00000002814/ENSBGRG00000005757/ENSBGRG00000008312/ENSBGRG00000009273/ENSBGRG00000009349/ENSBGRG00000014229/ENSBGRG00000019140/ENSBGRG00000020925/ENSBGRG00000023638	11
GO:1902235	BP regulation of endoplasmic reticulum stress-induced intrinsic apoptotic signaling pathway	3/293	37/16432	0.0279028	0.393304	0.372278	ENSBGRG00000003347/ENSBGRG00000013214/ENSBGRG00000021213	3
GO:0044283	BP small molecule biosynthetic process	18/293	617/16432	0.0283483	0.393304	0.372278	ENSBGRG00000000566/ENSBGRG00000002736/ENSBGRG00000003347/ENSBGRG00000005279/ENSBGRG00000005883/ENSBGRG00000010766/ENSBGRG00000010811/ENSBGRG00000013214/ENSBGRG00000013342/ENSBGRG00000013906/ENSBGRG00000016185/ENSBGRG00000021213/ENSBGRG00000022027/ENSBGRG00000022454/ENSBGRG00000022483/ENSBGRG00000025764/ENSBGRG00000026564/ENSBGRG00000026849	18
GO:0009199	BP ribonucleoside triphosphate metabolic process	10/293	279/16432	0.0284618	0.393304	0.372278	ENSBGRG00000001191/ENSBGRG00000002707/ENSBGRG00000002891/ENSBGRG00000003880/ENSBGRG00000005916/ENSBGRG00000010730/ENSBGRG00000010796/ENSBGRG00000010811/ENSBGRG00000013214/ENSBGRG00000019621	10
GO:0010458	BP exit from mitosis	2/293	15/16432	0.0285507	0.393304	0.372278	ENSBGRG00000003803/ENSBGRG00000006672	2
GO:0019215	MF intermediate filament binding	2/293	15/16432	0.0285507	0.393304	0.372278	ENSBGRG00000005829/ENSBGRG00000024887	2
GO:0044241	BP lipid digestion	2/293	15/16432	0.0285507	0.393304	0.372278	ENSBGRG00000005861/ENSBGRG00000025764	2
GO:0044666	CC MLL3/4 complex	2/293	15/16432	0.0285507	0.393304	0.372278	ENSBGRG00000006469/ENSBGRG00000010653	2
GO:1902237	BP positive regulation of endoplasmic reticulum stress-induced intrinsic apoptotic signaling pathway	2/293	15/16432	0.0285507	0.393304	0.372278	ENSBGRG00000003347/ENSBGRG00000021213	2
GO:1904667	BP negative regulation of ubiquitin protein ligase activity	2/293	15/16432	0.0285507	0.393304	0.372278	ENSBGRG00000004602/ENSBGRG00000014229	2
GO:0090207	BP regulation of triglyceride metabolic process	4/293	65/16432	0.0286874	0.393304	0.372278	ENSBGRG00000003787/ENSBGRG00000005861/ENSBGRG00000019140/ENSBGRG00000020700	4
GO:0140098	MF catalytic activity, acting on RNA	11/293	320/16432	0.0289785	0.393304	0.372278	ENSBGRG00000000435/ENSBGRG00000000807/ENSBGRG00000000870/ENSBGRG00000003542/ENSBGRG00000005279/ENSBGRG00000005503/ENSBGRG00000013616/ENSBGRG00000016689/ENSBGRG00000016762/ENSBGRG00000018864/ENSBGRG00000020925	11
GO:0051169	BP nuclear transport	11/293	321/16432	0.0295505	0.393304	0.372278	ENSBGRG00000000304/ENSBGRG00000000435/ENSBGRG00000002814/ENSBGRG00000005757/ENSBGRG00000008312/ENSBGRG00000009273/ENSBGRG00000009349/ENSBGRG00000014229/ENSBGRG00000019140/ENSBGRG00000020925/ENSBGRG00000023638	11
GO:0031124	BP mRNA 3'-end processing	5/293	97/16432	0.029756	0.393304	0.372278	ENSBGRG00000000304/ENSBGRG00000000435/ENSBGRG00000002814/ENSBGRG00000017836/ENSBGRG00000020925	5
GO:0046872	MF metal ion binding	29/293	1127/16432	0.029771	0.393304	0.372278	ENSBGRG00000000117/ENSBGRG00000000435/ENSBGRG00000000642/ENSBGRG00000001143/ENSBGRG00000001191/ENSBGRG00000001249/ENSBGRG00000003083/ENSBGRG00000003362/ENSBGRG00000005279/ENSBGRG00000006304/ENSBGRG00000008006/ENSBGRG00000008529/ENSBGRG00000008819/ENSBGRG00000010221/ENSBGRG00000010796/ENSBGRG00000011108/ENSBGRG00000012396/ENSBGRG00000013214/ENSBGRG00000014201/ENSBGRG00000016185/ENSBGRG00000016689/…	29
GO:0009144	BP purine nucleoside triphosphate metabolic process	10/293	284/16432	0.0315965	0.393304	0.372278	ENSBGRG00000001191/ENSBGRG00000002707/ENSBGRG00000002891/ENSBGRG00000003880/ENSBGRG00000005916/ENSBGRG00000010730/ENSBGRG00000010796/ENSBGRG00000010811/ENSBGRG00000013214/ENSBGRG00000019621	10
GO:0005750	CC mitochondrial respiratory chain complex III	2/293	16/16432	0.0322514	0.393304	0.372278	ENSBGRG00000005916/ENSBGRG00000010796	2
GO:0032039	CC integrator complex	2/293	16/16432	0.0322514	0.393304	0.372278	ENSBGRG00000015711/ENSBGRG00000019530	2
GO:0043601	CC nuclear replisome	2/293	16/16432	0.0322514	0.393304	0.372278	ENSBGRG00000003542/ENSBGRG00000024546	2
GO:0045275	CC respiratory chain complex III	2/293	16/16432	0.0322514	0.393304	0.372278	ENSBGRG00000005916/ENSBGRG00000010796	2
GO:0061029	BP eyelid development in camera-type eye	2/293	16/16432	0.0322514	0.393304	0.372278	ENSBGRG00000004042/ENSBGRG00000017905	2
GO:1901298	BP regulation of hydrogen peroxide-mediated programmed cell death	2/293	16/16432	0.0322514	0.393304	0.372278	ENSBGRG00000007830/ENSBGRG00000013214	2
GO:0006974	BP cellular response to DNA damage stimulus	20/293	720/16432	0.0337135	0.393304	0.372278	ENSBGRG00000000356/ENSBGRG00000000696/ENSBGRG00000001249/ENSBGRG00000006304/ENSBGRG00000008972/ENSBGRG00000009296/ENSBGRG00000010653/ENSBGRG00000012516/ENSBGRG00000012579/ENSBGRG00000013214/ENSBGRG00000013413/ENSBGRG00000014201/ENSBGRG00000015484/ENSBGRG00000016678/ENSBGRG00000016689/ENSBGRG00000016762/ENSBGRG00000023119/ENSBGRG00000024546/ENSBGRG00000026320/ENSBGRG00000026645	20
GO:0000086	BP G2/M transition of mitotic cell cycle	6/293	135/16432	0.0340632	0.393304	0.372278	ENSBGRG00000000696/ENSBGRG00000001714/ENSBGRG00000003666/ENSBGRG00000008972/ENSBGRG00000023119/ENSBGRG00000024887	6
GO:0005669	CC transcription factor TFIID complex	3/293	40/16432	0.0341324	0.393304	0.372278	ENSBGRG00000009296/ENSBGRG00000025414/ENSBGRG00000026645	3
GO:0043243	BP positive regulation of protein complex disassembly	3/293	40/16432	0.0341324	0.393304	0.372278	ENSBGRG00000009349/ENSBGRG00000012147/ENSBGRG00000024887	3
GO:1901215	BP negative regulation of neuron death	10/293	288/16432	0.0342739	0.393304	0.372278	ENSBGRG00000000117/ENSBGRG00000003347/ENSBGRG00000006672/ENSBGRG00000007830/ENSBGRG00000013214/ENSBGRG00000013575/ENSBGRG00000017098/ENSBGRG00000021512/ENSBGRG00000024887/ENSBGRG00000026320	10
GO:0098781	BP ncRNA transcription	5/293	101/16432	0.0345655	0.393304	0.372278	ENSBGRG00000011427/ENSBGRG00000015711/ENSBGRG00000016762/ENSBGRG00000019530/ENSBGRG00000025414	5
GO:0006368	BP transcription elongation from RNA polymerase II promoter	4/293	69/16432	0.0346865	0.393304	0.372278	ENSBGRG00000004602/ENSBGRG00000009296/ENSBGRG00000011427/ENSBGRG00000016762	4
GO:0048190	BP wing disc dorsal/ventral pattern formation	4/293	69/16432	0.0346865	0.393304	0.372278	ENSBGRG00000000304/ENSBGRG00000009381/ENSBGRG00000011215/ENSBGRG00000019958	4
GO:0000215	MF tRNA 2'-phosphotransferase activity	1/293	2/16432	0.0353452	0.393304	0.372278	ENSBGRG00000005279	1
GO:0000354	BP cis assembly of pre-catalytic spliceosome	1/293	2/16432	0.0353452	0.393304	0.372278	ENSBGRG00000000870	1
GO:0000386	MF second spliceosomal transesterification activity	1/293	2/16432	0.0353452	0.393304	0.372278	ENSBGRG00000000435	1
GO:0000438	CC core TFIIH complex portion of holo TFIIH complex	1/293	2/16432	0.0353452	0.393304	0.372278	ENSBGRG00000009296	1
GO:0003386	BP amphid sensory organ development	1/293	2/16432	0.0353452	0.393304	0.372278	ENSBGRG00000024160	1
GO:0004170	MF dUTP diphosphatase activity	1/293	2/16432	0.0353452	0.393304	0.372278	ENSBGRG00000016185	1
GO:0004577	MF N-acetylglucosaminyldiphosphodolichol N-acetylglucosaminyltransferase activity	1/293	2/16432	0.0353452	0.393304	0.372278	ENSBGRG00000016310	1
GO:0004582	MF dolichyl-phosphate beta-D-mannosyltransferase activity	1/293	2/16432	0.0353452	0.393304	0.372278	ENSBGRG00000008048	1
GO:0005673	CC transcription factor TFIIE complex	1/293	2/16432	0.0353452	0.393304	0.372278	ENSBGRG00000025414	1
GO:0006362	BP transcription elongation from RNA polymerase I promoter	1/293	2/16432	0.0353452	0.393304	0.372278	ENSBGRG00000026645	1
GO:0006480	BP N-terminal protein amino acid methylation	1/293	2/16432	0.0353452	0.393304	0.372278	ENSBGRG00000005549	1
GO:0006617	BP SRP-dependent cotranslational protein targeting to membrane, signal sequence recognition	1/293	2/16432	0.0353452	0.393304	0.372278	ENSBGRG00000013394	1
GO:0007497	BP posterior midgut development	1/293	2/16432	0.0353452	0.393304	0.372278	ENSBGRG00000024201	1
GO:0008967	MF phosphoglycolate phosphatase activity	1/293	2/16432	0.0353452	0.393304	0.372278	ENSBGRG00000001249	1
GO:0009785	BP blue light signaling pathway	1/293	2/16432	0.0353452	0.393304	0.372278	ENSBGRG00000009273	1
GO:0009882	MF blue light photoreceptor activity	1/293	2/16432	0.0353452	0.393304	0.372278	ENSBGRG00000009273	1
GO:0010899	BP regulation of phosphatidylcholine catabolic process	1/293	2/16432	0.0353452	0.393304	0.372278	ENSBGRG00000005861	1
GO:0015288	MF porin activity	1/293	2/16432	0.0353452	0.393304	0.372278	ENSBGRG00000024349	1
GO:0015389	MF pyrimidine- and adenine-specific:sodium symporter activity	1/293	2/16432	0.0353452	0.393304	0.372278	ENSBGRG00000011452	1
GO:0015391	MF nucleobase:cation symporter activity	1/293	2/16432	0.0353452	0.393304	0.372278	ENSBGRG00000011452	1
GO:0016149	MF translation release factor activity, codon specific	1/293	2/16432	0.0353452	0.393304	0.372278	ENSBGRG00000004480	1
GO:0018307	BP enzyme active site formation	1/293	2/16432	0.0353452	0.393304	0.372278	ENSBGRG00000013214	1
GO:0018885	BP carbon tetrachloride metabolic process	1/293	2/16432	0.0353452	0.393304	0.372278	ENSBGRG00000017976	1
GO:0019417	BP sulfur oxidation	1/293	2/16432	0.0353452	0.393304	0.372278	ENSBGRG00000005834	1
GO:0019776	MF Atg8 ligase activity	1/293	2/16432	0.0353452	0.393304	0.372278	ENSBGRG00000000674	1
GO:0021577	BP hindbrain structural organization	1/293	2/16432	0.0353452	0.393304	0.372278	ENSBGRG00000020026	1
GO:0021589	BP cerebellum structural organization	1/293	2/16432	0.0353452	0.393304	0.372278	ENSBGRG00000020026	1
GO:0031084	CC BLOC-2 complex	1/293	2/16432	0.0353452	0.393304	0.372278	ENSBGRG00000026028	1
GO:0031554	BP regulation of DNA-templated transcription, termination	1/293	2/16432	0.0353452	0.393304	0.372278	ENSBGRG00000022027	1
GO:0031699	MF beta-3 adrenergic receptor binding	1/293	2/16432	0.0353452	0.393304	0.372278	ENSBGRG00000006397	1
GO:0032298	BP positive regulation of DNA-dependent DNA replication initiation	1/293	2/16432	0.0353452	0.393304	0.372278	ENSBGRG00000000696	1
GO:0033306	BP phytol metabolic process	1/293	2/16432	0.0353452	0.393304	0.372278	ENSBGRG00000002736	1
GO:0034309	BP primary alcohol biosynthetic process	1/293	2/16432	0.0353452	0.393304	0.372278	ENSBGRG00000013214	1
GO:0035776	BP pronephric proximal tubule development	1/293	2/16432	0.0353452	0.393304	0.372278	ENSBGRG00000003658	1
GO:0036502	CC Derlin-1-VIMP complex	1/293	2/16432	0.0353452	0.393304	0.372278	ENSBGRG00000016813	1
GO:0043095	BP regulation of GTP cyclohydrolase I activity	1/293	2/16432	0.0353452	0.393304	0.372278	ENSBGRG00000019140	1
GO:0043104	BP positive regulation of GTP cyclohydrolase I activity	1/293	2/16432	0.0353452	0.393304	0.372278	ENSBGRG00000019140	1
GO:0043540	CC 6-phosphofructo-2-kinase/fructose-2,6-biphosphatase complex	1/293	2/16432	0.0353452	0.393304	0.372278	ENSBGRG00000010811	1
GO:0043605	BP cellular amide catabolic process	1/293	2/16432	0.0353452	0.393304	0.372278	ENSBGRG00000013575	1
GO:0044866	BP modulation by host of viral exo-alpha-sialidase activity	1/293	2/16432	0.0353452	0.393304	0.372278	ENSBGRG00000016322	1
GO:0044867	BP modulation by host of viral catalytic activity	1/293	2/16432	0.0353452	0.393304	0.372278	ENSBGRG00000016322	1
GO:0044869	BP negative regulation by host of viral exo-alpha-sialidase activity	1/293	2/16432	0.0353452	0.393304	0.372278	ENSBGRG00000016322	1
GO:0044870	BP modulation by host of viral glycoprotein metabolic process	1/293	2/16432	0.0353452	0.393304	0.372278	ENSBGRG00000016322	1
GO:0044871	BP negative regulation by host of viral glycoprotein metabolic process	1/293	2/16432	0.0353452	0.393304	0.372278	ENSBGRG00000016322	1
GO:0045108	BP regulation of intermediate filament polymerization or depolymerization	1/293	2/16432	0.0353452	0.393304	0.372278	ENSBGRG00000024887	1
GO:0046080	BP dUTP metabolic process	1/293	2/16432	0.0353452	0.393304	0.372278	ENSBGRG00000016185	1
GO:0046081	BP dUTP catabolic process	1/293	2/16432	0.0353452	0.393304	0.372278	ENSBGRG00000016185	1
GO:0046403	MF polynucleotide 3'-phosphatase activity	1/293	2/16432	0.0353452	0.393304	0.372278	ENSBGRG00000001249	1
GO:0046594	BP maintenance of pole plasm mRNA location	1/293	2/16432	0.0353452	0.393304	0.372278	ENSBGRG00000002814	1
GO:0048491	BP retrograde synaptic vesicle transport	1/293	2/16432	0.0353452	0.393304	0.372278	ENSBGRG00000009722	1
GO:0050038	MF L-xylulose reductase (NADP+) activity	1/293	2/16432	0.0353452	0.393304	0.372278	ENSBGRG00000004937	1
GO:0050787	BP detoxification of mercury ion	1/293	2/16432	0.0353452	0.393304	0.372278	ENSBGRG00000013214	1
GO:0051941	BP regulation of amino acid uptake involved in synaptic transmission	1/293	2/16432	0.0353452	0.393304	0.372278	ENSBGRG00000022027	1
GO:0051946	BP regulation of glutamate uptake involved in transmission of nerve impulse	1/293	2/16432	0.0353452	0.393304	0.372278	ENSBGRG00000022027	1
GO:0052403	BP negative regulation by host of symbiont catalytic activity	1/293	2/16432	0.0353452	0.393304	0.372278	ENSBGRG00000016322	1
GO:0052840	MF inositol diphosphate tetrakisphosphate diphosphatase activity	1/293	2/16432	0.0353452	0.393304	0.372278	ENSBGRG00000013906	1
GO:0060062	BP Spemann organizer formation at the dorsal lip of the blastopore	1/293	2/16432	0.0353452	0.393304	0.372278	ENSBGRG00000005902	1
GO:0060354	BP negative regulation of cell adhesion molecule production	1/293	2/16432	0.0353452	0.393304	0.372278	ENSBGRG00000024349	1
GO:0060454	BP positive regulation of gastric acid secretion	1/293	2/16432	0.0353452	0.393304	0.372278	ENSBGRG00000021585	1
GO:0061395	BP positive regulation of transcription from RNA polymerase II promoter in response to arsenic-containing substance	1/293	2/16432	0.0353452	0.393304	0.372278	ENSBGRG00000003347	1
GO:0061575	MF cyclin-dependent protein serine/threonine kinase activator activity	1/293	2/16432	0.0353452	0.393304	0.372278	ENSBGRG00000009345	1
GO:0071483	BP cellular response to blue light	1/293	2/16432	0.0353452	0.393304	0.372278	ENSBGRG00000009273	1
GO:0071878	BP negative regulation of adenylate cyclase-activating adrenergic receptor signaling pathway	1/293	2/16432	0.0353452	0.393304	0.372278	ENSBGRG00000006397	1
GO:0071885	MF N-terminal protein N-methyltransferase activity	1/293	2/16432	0.0353452	0.393304	0.372278	ENSBGRG00000005549	1
GO:0071914	CC prominosome	1/293	2/16432	0.0353452	0.393304	0.372278	ENSBGRG00000022889	1
GO:0072590	MF N-acetyl-L-aspartate-L-glutamate ligase activity	1/293	2/16432	0.0353452	0.393304	0.372278	ENSBGRG00000013342	1
GO:0072591	MF citrate-L-glutamate ligase activity	1/293	2/16432	0.0353452	0.393304	0.372278	ENSBGRG00000013342	1
GO:0090210	BP regulation of establishment of blood-brain barrier	1/293	2/16432	0.0353452	0.393304	0.372278	ENSBGRG00000021585	1
GO:0090673	BP endothelial cell-matrix adhesion	1/293	2/16432	0.0353452	0.393304	0.372278	ENSBGRG00000026643	1
GO:0097196	CC Shu complex	1/293	2/16432	0.0353452	0.393304	0.372278	ENSBGRG00000012516	1
GO:0097632	CC extrinsic component of phagophore assembly site membrane	1/293	2/16432	0.0353452	0.393304	0.372278	ENSBGRG00000003787	1
GO:0098506	BP polynucleotide 3' dephosphorylation	1/293	2/16432	0.0353452	0.393304	0.372278	ENSBGRG00000001249	1
GO:0110095	BP cellular detoxification of aldehyde	1/293	2/16432	0.0353452	0.393304	0.372278	ENSBGRG00000013214	1
GO:1902465	BP negative regulation of histone H3-K27 trimethylation	1/293	2/16432	0.0353452	0.393304	0.372278	ENSBGRG00000010653	1
GO:1902824	BP positive regulation of late endosome to lysosome transport	1/293	2/16432	0.0353452	0.393304	0.372278	ENSBGRG00000003083	1
GO:1902958	BP positive regulation of mitochondrial electron transport, NADH to ubiquinone	1/293	2/16432	0.0353452	0.393304	0.372278	ENSBGRG00000013214	1
GO:1903015	BP regulation of exo-alpha-sialidase activity	1/293	2/16432	0.0353452	0.393304	0.372278	ENSBGRG00000016322	1
GO:1903016	BP negative regulation of exo-alpha-sialidase activity	1/293	2/16432	0.0353452	0.393304	0.372278	ENSBGRG00000016322	1
GO:1903072	BP regulation of death-inducing signaling complex assembly	1/293	2/16432	0.0353452	0.393304	0.372278	ENSBGRG00000013214	1
GO:1903073	BP negative regulation of death-inducing signaling complex assembly	1/293	2/16432	0.0353452	0.393304	0.372278	ENSBGRG00000013214	1
GO:1903093	BP regulation of protein K48-linked deubiquitination	1/293	2/16432	0.0353452	0.393304	0.372278	ENSBGRG00000013214	1
GO:1903173	BP fatty alcohol metabolic process	1/293	2/16432	0.0353452	0.393304	0.372278	ENSBGRG00000002736	1
GO:1903218	BP regulation of malate dehydrogenase (decarboxylating) (NADP+) activity	1/293	2/16432	0.0353452	0.393304	0.372278	ENSBGRG00000017836	1
GO:1903220	BP positive regulation of malate dehydrogenase (decarboxylating) (NADP+) activity	1/293	2/16432	0.0353452	0.393304	0.372278	ENSBGRG00000017836	1
GO:1903337	BP positive regulation of vacuolar transport	1/293	2/16432	0.0353452	0.393304	0.372278	ENSBGRG00000003083	1
GO:1903383	BP regulation of hydrogen peroxide-induced neuron intrinsic apoptotic signaling pathway	1/293	2/16432	0.0353452	0.393304	0.372278	ENSBGRG00000013214	1
GO:1903384	BP negative regulation of hydrogen peroxide-induced neuron intrinsic apoptotic signaling pathway	1/293	2/16432	0.0353452	0.393304	0.372278	ENSBGRG00000013214	1
GO:1903730	BP regulation of phosphatidate phosphatase activity	1/293	2/16432	0.0353452	0.393304	0.372278	ENSBGRG00000019140	1
GO:1903741	BP negative regulation of phosphatidate phosphatase activity	1/293	2/16432	0.0353452	0.393304	0.372278	ENSBGRG00000019140	1
GO:1903979	BP negative regulation of microglial cell activation	1/293	2/16432	0.0353452	0.393304	0.372278	ENSBGRG00000005861	1
GO:1904383	BP response to sodium phosphate	1/293	2/16432	0.0353452	0.393304	0.372278	ENSBGRG00000023638	1
GO:1904571	BP positive regulation of selenocysteine incorporation	1/293	2/16432	0.0353452	0.393304	0.372278	ENSBGRG00000004783	1
GO:1904585	BP response to putrescine	1/293	2/16432	0.0353452	0.393304	0.372278	ENSBGRG00000023638	1
GO:1904586	BP cellular response to putrescine	1/293	2/16432	0.0353452	0.393304	0.372278	ENSBGRG00000023638	1
GO:1904693	BP midbrain morphogenesis	1/293	2/16432	0.0353452	0.393304	0.372278	ENSBGRG00000017905	1
GO:1905371	BP ceramide phosphoethanolamine metabolic process	1/293	2/16432	0.0353452	0.393304	0.372278	ENSBGRG00000006674	1
GO:1905373	BP ceramide phosphoethanolamine biosynthetic process	1/293	2/16432	0.0353452	0.393304	0.372278	ENSBGRG00000006674	1
GO:1905871	BP regulation of protein localization to cell leading edge	1/293	2/16432	0.0353452	0.393304	0.372278	ENSBGRG00000009349	1
GO:1990108	BP protein linear deubiquitination	1/293	2/16432	0.0353452	0.393304	0.372278	ENSBGRG00000019637	1
GO:1990175	MF EH domain binding	1/293	2/16432	0.0353452	0.393304	0.372278	ENSBGRG00000000125	1
GO:1990248	BP regulation of transcription from RNA polymerase II promoter in response to DNA damage	1/293	2/16432	0.0353452	0.393304	0.372278	ENSBGRG00000010653	1
GO:1990622	CC CHOP-ATF3 complex	1/293	2/16432	0.0353452	0.393304	0.372278	ENSBGRG00000021213	1
GO:2000277	BP positive regulation of oxidative phosphorylation uncoupler activity	1/293	2/16432	0.0353452	0.393304	0.372278	ENSBGRG00000013214	1
GO:2000639	BP negative regulation of SREBP signaling pathway	1/293	2/16432	0.0353452	0.393304	0.372278	ENSBGRG00000010766	1
GO:2000769	BP regulation of establishment or maintenance of cell polarity regulating cell shape	1/293	2/16432	0.0353452	0.393304	0.372278	ENSBGRG00000009349	1
GO:2000771	BP positive regulation of establishment or maintenance of cell polarity regulating cell shape	1/293	2/16432	0.0353452	0.393304	0.372278	ENSBGRG00000009349	1
GO:2000814	BP positive regulation of barbed-end actin filament capping	1/293	2/16432	0.0353452	0.393304	0.372278	ENSBGRG00000009349	1
GO:0006293	BP nucleotide-excision repair, preincision complex stabilization	2/293	17/16432	0.0361289	0.397276	0.376037	ENSBGRG00000006304/ENSBGRG00000009296	2
GO:0009158	BP ribonucleoside monophosphate catabolic process	2/293	17/16432	0.0361289	0.397276	0.376037	ENSBGRG00000005279/ENSBGRG00000013906	2
GO:0030132	CC clathrin coat of coated pit	2/293	17/16432	0.0361289	0.397276	0.376037	ENSBGRG00000000125/ENSBGRG00000000714	2
GO:0032806	CC carboxy-terminal domain protein kinase complex	2/293	17/16432	0.0361289	0.397276	0.376037	ENSBGRG00000009296/ENSBGRG00000026645	2
GO:0045292	BP mRNA cis splicing, via spliceosome	2/293	17/16432	0.0361289	0.397276	0.376037	ENSBGRG00000000870/ENSBGRG00000008375	2
GO:0090085	BP regulation of protein deubiquitination	2/293	17/16432	0.0361289	0.397276	0.376037	ENSBGRG00000013214/ENSBGRG00000015484	2
GO:0090305	BP nucleic acid phosphodiester bond hydrolysis	9/293	252/16432	0.0372865	0.409199	0.387323	ENSBGRG00000001249/ENSBGRG00000005503/ENSBGRG00000006304/ENSBGRG00000009296/ENSBGRG00000010996/ENSBGRG00000016678/ENSBGRG00000017836/ENSBGRG00000018864/ENSBGRG00000024546	9
GO:0004004	MF ATP-dependent RNA helicase activity	4/293	71/16432	0.0379387	0.415541	0.393326	ENSBGRG00000000807/ENSBGRG00000000870/ENSBGRG00000013616/ENSBGRG00000020925	4
GO:0044839	BP cell cycle G2/M phase transition	6/293	139/16432	0.0384361	0.41924	0.396827	ENSBGRG00000000696/ENSBGRG00000001714/ENSBGRG00000003666/ENSBGRG00000008972/ENSBGRG00000023119/ENSBGRG00000024887	6
GO:0120114	CC Sm-like protein family complex	5/293	104/16432	0.038471	0.41924	0.396827	ENSBGRG00000000435/ENSBGRG00000000870/ENSBGRG00000007313/ENSBGRG00000008312/ENSBGRG00000008375	5
GO:0000470	BP maturation of LSU-rRNA	3/293	42/16432	0.0386517	0.41924	0.396827	ENSBGRG00000000983/ENSBGRG00000010996/ENSBGRG00000016190	3
GO:0001659	BP temperature homeostasis	3/293	42/16432	0.0386517	0.41924	0.396827	ENSBGRG00000006397/ENSBGRG00000012579/ENSBGRG00000021585	3
GO:0042769	BP DNA damage response, detection of DNA damage	3/293	42/16432	0.0386517	0.41924	0.396827	ENSBGRG00000006304/ENSBGRG00000016678/ENSBGRG00000024546	3
GO:0098562	CC cytoplasmic side of membrane	10/293	295/16432	0.0393343	0.425816	0.403052	ENSBGRG00000002552/ENSBGRG00000003902/ENSBGRG00000006672/ENSBGRG00000012147/ENSBGRG00000014229/ENSBGRG00000017905/ENSBGRG00000020003/ENSBGRG00000021512/ENSBGRG00000022907/ENSBGRG00000025196	10
GO:0000082	BP G1/S transition of mitotic cell cycle	6/293	140/16432	0.0395826	0.426519	0.403717	ENSBGRG00000000696/ENSBGRG00000001942/ENSBGRG00000003542/ENSBGRG00000003666/ENSBGRG00000005070/ENSBGRG00000011215	6
GO:0003724	MF RNA helicase activity	4/293	72/16432	0.0396283	0.426519	0.403717	ENSBGRG00000000807/ENSBGRG00000000870/ENSBGRG00000013616/ENSBGRG00000020925	4
GO:0006353	BP DNA-templated transcription, termination	4/293	72/16432	0.0396283	0.426519	0.403717	ENSBGRG00000008312/ENSBGRG00000009296/ENSBGRG00000016762/ENSBGRG00000017836	4
GO:0030042	BP actin filament depolymerization	2/293	18/16432	0.0401757	0.428286	0.405389	ENSBGRG00000005834/ENSBGRG00000009349	2
GO:0030894	CC replisome	2/293	18/16432	0.0401757	0.428286	0.405389	ENSBGRG00000003542/ENSBGRG00000024546	2
GO:0097501	BP stress response to metal ion	2/293	18/16432	0.0401757	0.428286	0.405389	ENSBGRG00000013214/ENSBGRG00000020026	2
GO:1990381	MF ubiquitin-specific protease binding	2/293	18/16432	0.0401757	0.428286	0.405389	ENSBGRG00000013214/ENSBGRG00000016813	2
GO:2000846	BP regulation of corticosteroid hormone secretion	2/293	18/16432	0.0401757	0.428286	0.405389	ENSBGRG00000009273/ENSBGRG00000015740	2
GO:0005789	CC endoplasmic reticulum membrane	23/293	874/16432	0.0403856	0.429703	0.406731	ENSBGRG00000002552/ENSBGRG00000003347/ENSBGRG00000003787/ENSBGRG00000003789/ENSBGRG00000003902/ENSBGRG00000006525/ENSBGRG00000006674/ENSBGRG00000006891/ENSBGRG00000007547/ENSBGRG00000008048/ENSBGRG00000009722/ENSBGRG00000010766/ENSBGRG00000014229/ENSBGRG00000016310/ENSBGRG00000016535/ENSBGRG00000016813/ENSBGRG00000020003/ENSBGRG00000020026/ENSBGRG00000020943/ENSBGRG00000021512/ENSBGRG00000022483/…	23
GO:0051651	BP maintenance of location in cell	6/293	141/16432	0.0407506	0.432763	0.409627	ENSBGRG00000002814/ENSBGRG00000010766/ENSBGRG00000013214/ENSBGRG00000019310/ENSBGRG00000020026/ENSBGRG00000025196	6
GO:0071480	BP cellular response to gamma radiation	3/293	43/16432	0.0410198	0.434795	0.41155	ENSBGRG00000010653/ENSBGRG00000020026/ENSBGRG00000026645	3
GO:0032507	BP maintenance of protein location in cell	5/293	106/16432	0.0412186	0.436074	0.412761	ENSBGRG00000010766/ENSBGRG00000013214/ENSBGRG00000019310/ENSBGRG00000020026/ENSBGRG00000025196	5
GO:0005791	CC rough endoplasmic reticulum	6/293	142/16432	0.0419403	0.442035	0.418403	ENSBGRG00000002552/ENSBGRG00000003902/ENSBGRG00000006891/ENSBGRG00000014229/ENSBGRG00000020003/ENSBGRG00000021512	6
GO:0044843	BP cell cycle G1/S phase transition	6/293	142/16432	0.0419403	0.442035	0.418403	ENSBGRG00000000696/ENSBGRG00000001942/ENSBGRG00000003542/ENSBGRG00000003666/ENSBGRG00000005070/ENSBGRG00000011215	6
GO:0003729	MF mRNA binding	12/293	383/16432	0.0425227	0.443664	0.419945	ENSBGRG00000000223/ENSBGRG00000000280/ENSBGRG00000001800/ENSBGRG00000001942/ENSBGRG00000004783/ENSBGRG00000012777/ENSBGRG00000013214/ENSBGRG00000016852/ENSBGRG00000017836/ENSBGRG00000020003/ENSBGRG00000023638/ENSBGRG00000026564	12
GO:0010923	BP negative regulation of phosphatase activity	5/293	107/16432	0.0426358	0.443664	0.419945	ENSBGRG00000002188/ENSBGRG00000009273/ENSBGRG00000019140/ENSBGRG00000020263/ENSBGRG00000025270	5
GO:0010008	CC endosome membrane	11/293	341/16432	0.0427515	0.443664	0.419945	ENSBGRG00000000714/ENSBGRG00000005861/ENSBGRG00000006525/ENSBGRG00000006672/ENSBGRG00000012147/ENSBGRG00000014578/ENSBGRG00000022248/ENSBGRG00000023644/ENSBGRG00000024201/ENSBGRG00000025764/ENSBGRG00000025776	11
GO:0008186	MF RNA-dependent ATPase activity	4/293	74/16432	0.0431342	0.443664	0.419945	ENSBGRG00000000807/ENSBGRG00000000870/ENSBGRG00000013616/ENSBGRG00000020925	4
GO:0070085	BP glycosylation	8/293	220/16432	0.0439797	0.443664	0.419945	ENSBGRG00000003212/ENSBGRG00000003347/ENSBGRG00000008048/ENSBGRG00000012104/ENSBGRG00000016310/ENSBGRG00000016535/ENSBGRG00000020943/ENSBGRG00000025764	8
GO:0000153	CC cytoplasmic ubiquitin ligase complex	2/293	19/16432	0.0443846	0.443664	0.419945	ENSBGRG00000000674/ENSBGRG00000006304	2
GO:0042975	MF peroxisome proliferator activated receptor binding	2/293	19/16432	0.0443846	0.443664	0.419945	ENSBGRG00000004602/ENSBGRG00000016185	2
GO:0048490	BP anterograde synaptic vesicle transport	2/293	19/16432	0.0443846	0.443664	0.419945	ENSBGRG00000009722/ENSBGRG00000016313	2
GO:0071287	BP cellular response to manganese ion	2/293	19/16432	0.0443846	0.443664	0.419945	ENSBGRG00000003347/ENSBGRG00000020026	2
GO:0090209	BP negative regulation of triglyceride metabolic process	2/293	19/16432	0.0443846	0.443664	0.419945	ENSBGRG00000019140/ENSBGRG00000020700	2
GO:1903209	BP positive regulation of oxidative stress-induced cell death	2/293	19/16432	0.0443846	0.443664	0.419945	ENSBGRG00000000117/ENSBGRG00000013214	2
GO:0098827	CC endoplasmic reticulum subcompartment	23/293	884/16432	0.0449104	0.443664	0.419945	ENSBGRG00000002552/ENSBGRG00000003347/ENSBGRG00000003787/ENSBGRG00000003789/ENSBGRG00000003902/ENSBGRG00000006525/ENSBGRG00000006674/ENSBGRG00000006891/ENSBGRG00000007547/ENSBGRG00000008048/ENSBGRG00000009722/ENSBGRG00000010766/ENSBGRG00000014229/ENSBGRG00000016310/ENSBGRG00000016535/ENSBGRG00000016813/ENSBGRG00000020003/ENSBGRG00000020026/ENSBGRG00000020943/ENSBGRG00000021512/ENSBGRG00000022483/…	23
GO:1903008	BP organelle disassembly	4/293	75/16432	0.0449507	0.443664	0.419945	ENSBGRG00000000356/ENSBGRG00000000674/ENSBGRG00000003787/ENSBGRG00000012865	4
GO:0008088	BP axo-dendritic transport	5/293	109/16432	0.0455575	0.443664	0.419945	ENSBGRG00000000117/ENSBGRG00000007315/ENSBGRG00000009722/ENSBGRG00000012147/ENSBGRG00000016313	5
GO:1903580	BP positive regulation of ATP metabolic process	3/293	45/16432	0.0459702	0.443664	0.419945	ENSBGRG00000010811/ENSBGRG00000013214/ENSBGRG00000019310	3
GO:1901565	BP organonitrogen compound catabolic process	26/293	1030/16432	0.0466525	0.443664	0.419945	ENSBGRG00000000117/ENSBGRG00000000356/ENSBGRG00000000714/ENSBGRG00000003362/ENSBGRG00000005279/ENSBGRG00000005520/ENSBGRG00000005595/ENSBGRG00000005861/ENSBGRG00000006137/ENSBGRG00000006304/ENSBGRG00000006672/ENSBGRG00000008019/ENSBGRG00000009345/ENSBGRG00000012856/ENSBGRG00000013378/ENSBGRG00000013906/ENSBGRG00000014385/ENSBGRG00000016185/ENSBGRG00000016813/ENSBGRG00000020026/ENSBGRG00000020263/…	26
GO:1902554	CC serine/threonine protein kinase complex	4/293	76/16432	0.0468094	0.443664	0.419945	ENSBGRG00000000696/ENSBGRG00000009296/ENSBGRG00000009345/ENSBGRG00000026645	4
GO:1903051	BP negative regulation of proteolysis involved in cellular protein catabolic process	4/293	76/16432	0.0468094	0.443664	0.419945	ENSBGRG00000004602/ENSBGRG00000013214/ENSBGRG00000014229/ENSBGRG00000026849	4
GO:0048644	BP muscle organ morphogenesis	5/293	110/16432	0.0470621	0.443664	0.419945	ENSBGRG00000000280/ENSBGRG00000005829/ENSBGRG00000007519/ENSBGRG00000018779/ENSBGRG00000026643	5
GO:0097526	CC spliceosomal tri-snRNP complex	3/293	46/16432	0.0485511	0.443664	0.419945	ENSBGRG00000007313/ENSBGRG00000008312/ENSBGRG00000008375	3
GO:0097546	CC ciliary base	3/293	46/16432	0.0485511	0.443664	0.419945	ENSBGRG00000005980/ENSBGRG00000021052/ENSBGRG00000024160	3
GO:0030968	BP endoplasmic reticulum unfolded protein response	5/293	111/16432	0.048596	0.443664	0.419945	ENSBGRG00000003347/ENSBGRG00000013735/ENSBGRG00000016813/ENSBGRG00000020026/ENSBGRG00000021213	5
GO:0007450	BP dorsal/ventral pattern formation, imaginal disc	4/293	77/16432	0.0487103	0.443664	0.419945	ENSBGRG00000000304/ENSBGRG00000009381/ENSBGRG00000011215/ENSBGRG00000019958	4
GO:0006878	BP cellular copper ion homeostasis	2/293	20/16432	0.0487486	0.443664	0.419945	ENSBGRG00000003083/ENSBGRG00000022584	2
GO:0016780	MF phosphotransferase activity, for other substituted phosphate groups	2/293	20/16432	0.0487486	0.443664	0.419945	ENSBGRG00000006674/ENSBGRG00000007547	2
GO:0036019	CC endolysosome	2/293	20/16432	0.0487486	0.443664	0.419945	ENSBGRG00000000714/ENSBGRG00000005861	2
GO:0060628	BP regulation of ER to Golgi vesicle-mediated transport	2/293	20/16432	0.0487486	0.443664	0.419945	ENSBGRG00000003083/ENSBGRG00000010766	2
GO:0099514	BP synaptic vesicle cytoskeletal transport	2/293	20/16432	0.0487486	0.443664	0.419945	ENSBGRG00000009722/ENSBGRG00000016313	2
GO:0099517	BP synaptic vesicle transport along microtubule	2/293	20/16432	0.0487486	0.443664	0.419945	ENSBGRG00000009722/ENSBGRG00000016313	2
GO:1901881	BP positive regulation of protein depolymerization	2/293	20/16432	0.0487486	0.443664	0.419945	ENSBGRG00000009349/ENSBGRG00000024887	2
GO:1902176	BP negative regulation of oxidative stress-induced intrinsic apoptotic signaling pathway	2/293	20/16432	0.0487486	0.443664	0.419945	ENSBGRG00000007830/ENSBGRG00000013214	2
GO:0031625	MF ubiquitin protein ligase binding	11/293	349/16432	0.0490225	0.443664	0.419945	ENSBGRG00000004602/ENSBGRG00000006304/ENSBGRG00000012579/ENSBGRG00000012865/ENSBGRG00000014229/ENSBGRG00000014385/ENSBGRG00000014770/ENSBGRG00000015484/ENSBGRG00000016762/ENSBGRG00000016813/ENSBGRG00000020026	11
GO:0000122	BP negative regulation of transcription by RNA polymerase II	24/293	941/16432	0.0496018	0.443664	0.419945	ENSBGRG00000000304/ENSBGRG00000000696/ENSBGRG00000001143/ENSBGRG00000001785/ENSBGRG00000004042/ENSBGRG00000004798/ENSBGRG00000009273/ENSBGRG00000009381/ENSBGRG00000011215/ENSBGRG00000012579/ENSBGRG00000012856/ENSBGRG00000013413/ENSBGRG00000014229/ENSBGRG00000014770/ENSBGRG00000017457/ENSBGRG00000018120/ENSBGRG00000018299/ENSBGRG00000018779/ENSBGRG00000020700/ENSBGRG00000021213/ENSBGRG00000021585/…	24

## Sheet: KEGG
ID	Description	GeneRatio	BgRatio	pvalue	p.adjust	qvalue	geneID	Count
3010	Ribosome	22/160	295/9154	7.61836e-09	1.77508e-06	1.69208e-06	ENSBGRG00000001942/ENSBGRG00000002552/ENSBGRG00000003539/ENSBGRG00000003803/ENSBGRG00000003902/ENSBGRG00000004602/ENSBGRG00000004783/ENSBGRG00000004927/ENSBGRG00000007115/ENSBGRG00000008529/ENSBGRG00000012777/ENSBGRG00000013101/ENSBGRG00000013154/ENSBGRG00000014229/ENSBGRG00000016190/ENSBGRG00000016852/ENSBGRG00000020003/ENSBGRG00000021512/ENSBGRG00000021770/ENSBGRG00000024490/ENSBGRG00000025116/…	22
3420	Nucleotide excision repair	7/160	49/9154	2.02607e-05	0.00236037	0.00225	ENSBGRG00000006304/ENSBGRG00000009296/ENSBGRG00000009381/ENSBGRG00000016678/ENSBGRG00000023119/ENSBGRG00000024546/ENSBGRG00000026645	7
4146	Peroxisome	7/160	104/9154	0.00224784	0.144205	0.137462	ENSBGRG00000000117/ENSBGRG00000002736/ENSBGRG00000008375/ENSBGRG00000009839/ENSBGRG00000015404/ENSBGRG00000022454/ENSBGRG00000026564	7
4714	Thermogenesis	13/160	303/9154	0.00247562	0.144205	0.137462	ENSBGRG00000001191/ENSBGRG00000001942/ENSBGRG00000002707/ENSBGRG00000002891/ENSBGRG00000003348/ENSBGRG00000003880/ENSBGRG00000005916/ENSBGRG00000010065/ENSBGRG00000010730/ENSBGRG00000010796/ENSBGRG00000017905/ENSBGRG00000019621/ENSBGRG00000026419	13
5012	Parkinson disease	14/160	359/9154	0.00405441	0.16225	0.154664	ENSBGRG00000001191/ENSBGRG00000002707/ENSBGRG00000002891/ENSBGRG00000003347/ENSBGRG00000003880/ENSBGRG00000005916/ENSBGRG00000010730/ENSBGRG00000010796/ENSBGRG00000013214/ENSBGRG00000014912/ENSBGRG00000019621/ENSBGRG00000019958/ENSBGRG00000020026/ENSBGRG00000023439	14
3030	DNA replication	4/160	38/9154	0.00417812	0.16225	0.154664	ENSBGRG00000001191/ENSBGRG00000003542/ENSBGRG00000016678/ENSBGRG00000024546	4
190	Oxidative phosphorylation	9/160	185/9154	0.00509816	0.169696	0.161761	ENSBGRG00000001191/ENSBGRG00000002707/ENSBGRG00000002891/ENSBGRG00000003880/ENSBGRG00000005916/ENSBGRG00000010730/ENSBGRG00000010796/ENSBGRG00000011477/ENSBGRG00000019621	9
3040	Spliceosome	9/160	195/9154	0.00714121	0.207988	0.198263	ENSBGRG00000000223/ENSBGRG00000000435/ENSBGRG00000000870/ENSBGRG00000002814/ENSBGRG00000007313/ENSBGRG00000008312/ENSBGRG00000008375/ENSBGRG00000011403/ENSBGRG00000020925	9
5020	Prion disease	13/160	356/9154	0.00945707	0.244833	0.233385	ENSBGRG00000000117/ENSBGRG00000001191/ENSBGRG00000002707/ENSBGRG00000002891/ENSBGRG00000003347/ENSBGRG00000003880/ENSBGRG00000005916/ENSBGRG00000010730/ENSBGRG00000010796/ENSBGRG00000019621/ENSBGRG00000019958/ENSBGRG00000020026/ENSBGRG00000023439	13
4212	Longevity regulating pathway - worm	6/160	108/9154	0.0114965	0.263963	0.251621	ENSBGRG00000000463/ENSBGRG00000003347/ENSBGRG00000008375/ENSBGRG00000018120/ENSBGRG00000022483/ENSBGRG00000022584	6
3060	Protein export	3/160	28/9154	0.0124618	0.263963	0.251621	ENSBGRG00000006891/ENSBGRG00000013394/ENSBGRG00000020026	3
5014	Amyotrophic lateral sclerosis	16/160	502/9154	0.0143718	0.279053	0.266005	ENSBGRG00000000117/ENSBGRG00000001191/ENSBGRG00000002707/ENSBGRG00000002891/ENSBGRG00000003347/ENSBGRG00000003787/ENSBGRG00000003880/ENSBGRG00000005916/ENSBGRG00000010730/ENSBGRG00000010796/ENSBGRG00000015484/ENSBGRG00000016813/ENSBGRG00000019621/ENSBGRG00000019958/ENSBGRG00000020026/ENSBGRG00000023439	16
5016	Huntington disease	14/160	424/9154	0.0163387	0.292839	0.279147	ENSBGRG00000000117/ENSBGRG00000000714/ENSBGRG00000001191/ENSBGRG00000002707/ENSBGRG00000002891/ENSBGRG00000003787/ENSBGRG00000003880/ENSBGRG00000005916/ENSBGRG00000010730/ENSBGRG00000010796/ENSBGRG00000016762/ENSBGRG00000019621/ENSBGRG00000019958/ENSBGRG00000023439	14
4932	Non-alcoholic fatty liver disease	9/160	230/9154	0.019445	0.302607	0.288457	ENSBGRG00000001191/ENSBGRG00000002707/ENSBGRG00000002891/ENSBGRG00000003347/ENSBGRG00000003880/ENSBGRG00000005916/ENSBGRG00000010730/ENSBGRG00000010796/ENSBGRG00000019621	9
563	Glycosylphosphatidylinositol (GPI)-anchor biosynthesis	3/160	33/9154	0.0194811	0.302607	0.288457	ENSBGRG00000007547/ENSBGRG00000008048/ENSBGRG00000016535	3
4141	Protein processing in endoplasmic reticulum	9/160	234/9154	0.0214794	0.312793	0.298168	ENSBGRG00000001191/ENSBGRG00000003347/ENSBGRG00000006304/ENSBGRG00000006891/ENSBGRG00000007830/ENSBGRG00000012856/ENSBGRG00000016813/ENSBGRG00000017976/ENSBGRG00000020026	9
4927	Cortisol synthesis and secretion	5/160	94/9154	0.0242234	0.332004	0.31648	ENSBGRG00000003347/ENSBGRG00000003789/ENSBGRG00000005861/ENSBGRG00000010821/ENSBGRG00000015740	5
4979	Cholesterol metabolism	4/160	69/9154	0.0323292	0.418484	0.398916	ENSBGRG00000003789/ENSBGRG00000005861/ENSBGRG00000005883/ENSBGRG00000025764	4
4710	Circadian rhythm	3/160	42/9154	0.0366014	0.448849	0.427862	ENSBGRG00000006304/ENSBGRG00000009273/ENSBGRG00000022027	3
3020	RNA polymerase	3/160	44/9154	0.0411814	0.479763	0.45733	ENSBGRG00000005177/ENSBGRG00000016762/ENSBGRG00000020943	3
3022	Basal transcription factors	3/160	46/9154	0.0460362	0.497296	0.474043	ENSBGRG00000009296/ENSBGRG00000025414/ENSBGRG00000026645	3
604	Glycosphingolipid biosynthesis - ganglio series	2/160	20/9154	0.046955	0.497296	0.474043	ENSBGRG00000003212/ENSBGRG00000021274	2
